# Supplementary material for: Meneco, a Topology-Based Gap-Filling Tool Applicable to Degraded Genome-Wide Metabolic Networks
Source: PLoS Comput Biol. 2017 Jan 27;13(1):e1005276. doi: 10.1371/journal.pcbi.1005276 (PMC5302834; doi:10.1371/journal.pcbi.1005276)
Supplement: S1 Files — All files needed to run gap-filling experiments on the benchmark are provided in an archive as well as a Readme.txt file detailing the commands used to produce the results shown in this study. This archive also contains the global results for FVA and a detailed analysis of the network 256 and the biomass 89 as an example. (ZIP) [file pcbi.1005276.s003.zip]

Archive with 417 entries (403 files):
- S3_files/
- S3_files/allResultsOtherSemantics.txt
- S3_files/changingClasses.ods
- S3_files/FVA/
- S3_files/FVA/FVA_afterGapfilling_net256_biomass89.txt
- S3_files/FVA/FVA_initialResult_biomass89.txt
- S3_files/README.txt
- S3_files/S3_Ec_iAF1260/
- S3_files/S3_Ec_iAF1260/Ec_iAF1260_initial.sbml
- S3_files/S3_Ec_iAF1260/networks/
- S3_files/S3_Ec_iAF1260/networks/2510.sbml
- S3_files/S3_Ec_iAF1260/networks/1119.sbml
- S3_files/S3_Ec_iAF1260/networks/1130.sbml
- S3_files/S3_Ec_iAF1260/networks/1211.sbml
- S3_files/S3_Ec_iAF1260/networks/1270.sbml
- S3_files/S3_Ec_iAF1260/networks/1410.sbml
- S3_files/S3_Ec_iAF1260/networks/1540.sbml
- S3_files/S3_Ec_iAF1260/networks/1560.sbml
- S3_files/S3_Ec_iAF1260/networks/1585.sbml
- S3_files/S3_Ec_iAF1260/networks/1690.sbml
- S3_files/S3_Ec_iAF1260/networks/170.sbml
- S3_files/S3_Ec_iAF1260/networks/1869.sbml
- S3_files/S3_Ec_iAF1260/networks/1919.sbml
- S3_files/S3_Ec_iAF1260/networks/1940.sbml
- S3_files/S3_Ec_iAF1260/networks/2010.sbml
- S3_files/S3_Ec_iAF1260/networks/2159.sbml
- S3_files/S3_Ec_iAF1260/networks/2216.sbml
- S3_files/S3_Ec_iAF1260/networks/2230.sbml
- S3_files/S3_Ec_iAF1260/networks/2370.sbml
- S3_files/S3_Ec_iAF1260/networks/2440.sbml
- S3_files/S3_Ec_iAF1260/networks/256.sbml
- S3_files/S3_Ec_iAF1260/networks/2572.sbml
- S3_files/S3_Ec_iAF1260/networks/2721.sbml
- S3_files/S3_Ec_iAF1260/networks/2755.sbml
- S3_files/S3_Ec_iAF1260/networks/280.sbml
- S3_files/S3_Ec_iAF1260/networks/2820.sbml
- S3_files/S3_Ec_iAF1260/networks/2870.sbml
- S3_files/S3_Ec_iAF1260/networks/3040.sbml
- S3_files/S3_Ec_iAF1260/networks/3090.sbml
- S3_files/S3_Ec_iAF1260/networks/310.sbml
- S3_files/S3_Ec_iAF1260/networks/3140.sbml
- S3_files/S3_Ec_iAF1260/networks/3150.sbml
- S3_files/S3_Ec_iAF1260/networks/3319.sbml
- S3_files/S3_Ec_iAF1260/networks/450.sbml
- S3_files/S3_Ec_iAF1260/networks/500.sbml
- S3_files/S3_Ec_iAF1260/networks/664.sbml
- S3_files/S3_Ec_iAF1260/networks/720.sbml
- S3_files/S3_Ec_iAF1260/networks/810.sbml
- S3_files/S3_Ec_iAF1260/networks/859.sbml
- S3_files/S3_Ec_iAF1260/networks/950.sbml
- S3_files/S3_Ec_iAF1260/networks/allReactions
- S3_files/S3_Ec_iAF1260/seeds/
- S3_files/S3_Ec_iAF1260/seeds/seeds.sbml
- S3_files/S3_Ec_iAF1260/targets/
- S3_files/S3_Ec_iAF1260/targets/28.sbml
- S3_files/S3_Ec_iAF1260/targets/47.sbml
- S3_files/S3_Ec_iAF1260/targets/66.sbml
- S3_files/S3_Ec_iAF1260/targets/1.sbml
- S3_files/S3_Ec_iAF1260/targets/10.sbml
- S3_files/S3_Ec_iAF1260/targets/11.sbml
- S3_files/S3_Ec_iAF1260/targets/12.sbml
- S3_files/S3_Ec_iAF1260/targets/13.sbml
- S3_files/S3_Ec_iAF1260/targets/14.sbml
- S3_files/S3_Ec_iAF1260/targets/15.sbml
- S3_files/S3_Ec_iAF1260/targets/16.sbml
- S3_files/S3_Ec_iAF1260/targets/17.sbml
- S3_files/S3_Ec_iAF1260/targets/18.sbml
- S3_files/S3_Ec_iAF1260/targets/19.sbml
- S3_files/S3_Ec_iAF1260/targets/2.sbml
- S3_files/S3_Ec_iAF1260/targets/20.sbml
- S3_files/S3_Ec_iAF1260/targets/21.sbml
- S3_files/S3_Ec_iAF1260/targets/22.sbml
- S3_files/S3_Ec_iAF1260/targets/23.sbml
- S3_files/S3_Ec_iAF1260/targets/24.sbml
- S3_files/S3_Ec_iAF1260/targets/25.sbml
- S3_files/S3_Ec_iAF1260/targets/26.sbml
- S3_files/S3_Ec_iAF1260/targets/27.sbml
- S3_files/S3_Ec_iAF1260/targets/29.sbml
- S3_files/S3_Ec_iAF1260/targets/3.sbml
- S3_files/S3_Ec_iAF1260/targets/30.sbml
- S3_files/S3_Ec_iAF1260/targets/31.sbml
- S3_files/S3_Ec_iAF1260/targets/32.sbml
- S3_files/S3_Ec_iAF1260/targets/33.sbml
- S3_files/S3_Ec_iAF1260/targets/34.sbml
- S3_files/S3_Ec_iAF1260/targets/35.sbml
- S3_files/S3_Ec_iAF1260/targets/36.sbml
- S3_files/S3_Ec_iAF1260/targets/37.sbml
- S3_files/S3_Ec_iAF1260/targets/38.sbml
- S3_files/S3_Ec_iAF1260/targets/39.sbml
- S3_files/S3_Ec_iAF1260/targets/4.sbml
- S3_files/S3_Ec_iAF1260/targets/40.sbml
- S3_files/S3_Ec_iAF1260/targets/41.sbml
- S3_files/S3_Ec_iAF1260/targets/42.sbml
- S3_files/S3_Ec_iAF1260/targets/43.sbml
- S3_files/S3_Ec_iAF1260/targets/44.sbml
- S3_files/S3_Ec_iAF1260/targets/45.sbml
- S3_files/S3_Ec_iAF1260/targets/46.sbml
- S3_files/S3_Ec_iAF1260/targets/48.sbml
- S3_files/S3_Ec_iAF1260/targets/49.sbml
- S3_files/S3_Ec_iAF1260/targets/5.sbml
- S3_files/S3_Ec_iAF1260/targets/50.sbml
- S3_files/S3_Ec_iAF1260/targets/51.sbml
- S3_files/S3_Ec_iAF1260/targets/52.sbml
- S3_files/S3_Ec_iAF1260/targets/53.sbml
- S3_files/S3_Ec_iAF1260/targets/54.sbml
- S3_files/S3_Ec_iAF1260/targets/55.sbml
- S3_files/S3_Ec_iAF1260/targets/56.sbml
- S3_files/S3_Ec_iAF1260/targets/57.sbml
- S3_files/S3_Ec_iAF1260/targets/58.sbml
- S3_files/S3_Ec_iAF1260/targets/59.sbml
- S3_files/S3_Ec_iAF1260/targets/6.sbml
- S3_files/S3_Ec_iAF1260/targets/60.sbml
- S3_files/S3_Ec_iAF1260/targets/61.sbml
- S3_files/S3_Ec_iAF1260/targets/62.sbml
- S3_files/S3_Ec_iAF1260/targets/63.sbml
- S3_files/S3_Ec_iAF1260/targets/64.sbml
- S3_files/S3_Ec_iAF1260/targets/65.sbml
- S3_files/S3_Ec_iAF1260/targets/67.sbml
- S3_files/S3_Ec_iAF1260/targets/68.sbml
- S3_files/S3_Ec_iAF1260/targets/69.sbml
- S3_files/S3_Ec_iAF1260/targets/7.sbml
- S3_files/S3_Ec_iAF1260/targets/70.sbml
- S3_files/S3_Ec_iAF1260/targets/71.sbml
- S3_files/S3_Ec_iAF1260/targets/72.sbml
- S3_files/S3_Ec_iAF1260/targets/73.sbml
- S3_files/S3_Ec_iAF1260/targets/74.sbml
- S3_files/S3_Ec_iAF1260/targets/75.sbml
- S3_files/S3_Ec_iAF1260/targets/76.sbml
- S3_files/S3_Ec_iAF1260/targets/77.sbml
- S3_files/S3_Ec_iAF1260/targets/78.sbml
- S3_files/S3_Ec_iAF1260/targets/79.sbml
- S3_files/S3_Ec_iAF1260/targets/8.sbml
- S3_files/S3_Ec_iAF1260/targets/80.sbml
- S3_files/S3_Ec_iAF1260/targets/81.sbml
- S3_files/S3_Ec_iAF1260/targets/82.sbml
- S3_files/S3_Ec_iAF1260/targets/83.sbml
- S3_files/S3_Ec_iAF1260/targets/84.sbml
- S3_files/S3_Ec_iAF1260/targets/85.sbml
- S3_files/S3_Ec_iAF1260/targets/86.sbml
- S3_files/S3_Ec_iAF1260/targets/87.sbml
- S3_files/S3_Ec_iAF1260/targets/88.sbml
- S3_files/S3_Ec_iAF1260/targets/89.sbml
- S3_files/S3_Ec_iAF1260/targets/9.sbml
- S3_files/S3_Ec_iAF1260/targets/90.sbml
- S3_files/S3_Ec_iJO1366/
- S3_files/S3_Ec_iJO1366/Ec_iJO1366_initial.sbml
- S3_files/S3_Ec_iJO1366/networks/
- S3_files/S3_Ec_iJO1366/networks/240.sbml
- S3_files/S3_Ec_iJO1366/networks/1112.sbml
- S3_files/S3_Ec_iJO1366/networks/1170.sbml
- S3_files/S3_Ec_iJO1366/networks/1260.sbml
- S3_files/S3_Ec_iJO1366/networks/1265.sbml
- S3_files/S3_Ec_iJO1366/networks/1480.sbml
- S3_files/S3_Ec_iJO1366/networks/1550.sbml
- S3_files/S3_Ec_iJO1366/networks/1570.sbml
- S3_files/S3_Ec_iJO1366/networks/1571.sbml
- S3_files/S3_Ec_iJO1366/networks/170.sbml
- S3_files/S3_Ec_iJO1366/networks/1760.sbml
- S3_files/S3_Ec_iJO1366/networks/1770.sbml
- S3_files/S3_Ec_iJO1366/networks/1870.sbml
- S3_files/S3_Ec_iJO1366/networks/189.sbml
- S3_files/S3_Ec_iJO1366/networks/1900.sbml
- S3_files/S3_Ec_iJO1366/networks/2090.sbml
- S3_files/S3_Ec_iJO1366/networks/2120.sbml
- S3_files/S3_Ec_iJO1366/networks/2135.sbml
- S3_files/S3_Ec_iJO1366/networks/220.sbml
- S3_files/S3_Ec_iJO1366/networks/2230.sbml
- S3_files/S3_Ec_iJO1366/networks/2370.sbml
- S3_files/S3_Ec_iJO1366/networks/2420.sbml
- S3_files/S3_Ec_iJO1366/networks/2440.sbml
- S3_files/S3_Ec_iJO1366/networks/2590.sbml
- S3_files/S3_Ec_iJO1366/networks/2722.sbml
- S3_files/S3_Ec_iJO1366/networks/2739.sbml
- S3_files/S3_Ec_iJO1366/networks/2800.sbml
- S3_files/S3_Ec_iJO1366/networks/2910.sbml
- S3_files/S3_Ec_iJO1366/networks/2980.sbml
- S3_files/S3_Ec_iJO1366/networks/3006.sbml
- S3_files/S3_Ec_iJO1366/networks/3038.sbml
- S3_files/S3_Ec_iJO1366/networks/3190.sbml
- S3_files/S3_Ec_iJO1366/networks/3320.sbml
- S3_files/S3_Ec_iJO1366/networks/530.sbml
- S3_files/S3_Ec_iJO1366/networks/620.sbml
- S3_files/S3_Ec_iJO1366/networks/630.sbml
- S3_files/S3_Ec_iJO1366/networks/641.sbml
- S3_files/S3_Ec_iJO1366/networks/720.sbml
- S3_files/S3_Ec_iJO1366/networks/977.sbml
- S3_files/S3_Ec_iJO1366/networks/981.sbml
- S3_files/S3_Ec_iJO1366/networks/allReactions
- S3_files/S3_Ec_iJO1366/seeds/
- S3_files/S3_Ec_iJO1366/seeds/seeds.sbml
- S3_files/S3_Ec_iJO1366/targets/
- S3_files/S3_Ec_iJO1366/targets/30.sbml
- S3_files/S3_Ec_iJO1366/targets/52.sbml
- S3_files/S3_Ec_iJO1366/targets/72.sbml
- S3_files/S3_Ec_iJO1366/targets/1.sbml
- S3_files/S3_Ec_iJO1366/targets/10.sbml
- S3_files/S3_Ec_iJO1366/targets/11.sbml
- S3_files/S3_Ec_iJO1366/targets/12.sbml
- S3_files/S3_Ec_iJO1366/targets/13.sbml
- S3_files/S3_Ec_iJO1366/targets/14.sbml
- S3_files/S3_Ec_iJO1366/targets/15.sbml
- S3_files/S3_Ec_iJO1366/targets/16.sbml
- S3_files/S3_Ec_iJO1366/targets/17.sbml
- S3_files/S3_Ec_iJO1366/targets/18.sbml
- S3_files/S3_Ec_iJO1366/targets/19.sbml
- S3_files/S3_Ec_iJO1366/targets/2.sbml
- S3_files/S3_Ec_iJO1366/targets/20.sbml
- S3_files/S3_Ec_iJO1366/targets/21.sbml
- S3_files/S3_Ec_iJO1366/targets/22.sbml
- S3_files/S3_Ec_iJO1366/targets/23.sbml
- S3_files/S3_Ec_iJO1366/targets/24.sbml
- S3_files/S3_Ec_iJO1366/targets/25.sbml
- S3_files/S3_Ec_iJO1366/targets/26.sbml
- S3_files/S3_Ec_iJO1366/targets/27.sbml
- S3_files/S3_Ec_iJO1366/targets/28.sbml
- S3_files/S3_Ec_iJO1366/targets/29.sbml
- S3_files/S3_Ec_iJO1366/targets/3.sbml
- S3_files/S3_Ec_iJO1366/targets/53.sbml
- S3_files/S3_Ec_iJO1366/targets/54.sbml
- S3_files/S3_Ec_iJO1366/targets/55.sbml
- S3_files/S3_Ec_iJO1366/targets/56.sbml
- S3_files/S3_Ec_iJO1366/targets/57.sbml
- S3_files/S3_Ec_iJO1366/targets/58.sbml
- S3_files/S3_Ec_iJO1366/targets/59.sbml
- S3_files/S3_Ec_iJO1366/targets/6.sbml
- S3_files/S3_Ec_iJO1366/targets/60.sbml
- S3_files/S3_Ec_iJO1366/targets/61.sbml
- S3_files/S3_Ec_iJO1366/targets/62.sbml
- S3_files/S3_Ec_iJO1366/targets/63.sbml
- S3_files/S3_Ec_iJO1366/targets/64.sbml
- S3_files/S3_Ec_iJO1366/targets/65.sbml
- S3_files/S3_Ec_iJO1366/targets/66.sbml
- S3_files/S3_Ec_iJO1366/targets/67.sbml
- S3_files/S3_Ec_iJO1366/targets/68.sbml
- S3_files/S3_Ec_iJO1366/targets/69.sbml
- S3_files/S3_Ec_iJO1366/targets/7.sbml
- S3_files/S3_Ec_iJO1366/targets/70.sbml
- S3_files/S3_Ec_iJO1366/targets/71.sbml
- S3_files/S3_Ec_iJO1366/targets/31.sbml
- S3_files/S3_Ec_iJO1366/targets/32.sbml
- S3_files/S3_Ec_iJO1366/targets/33.sbml
- S3_files/S3_Ec_iJO1366/targets/34.sbml
- S3_files/S3_Ec_iJO1366/targets/35.sbml
- S3_files/S3_Ec_iJO1366/targets/36.sbml
- S3_files/S3_Ec_iJO1366/targets/37.sbml
- S3_files/S3_Ec_iJO1366/targets/38.sbml
- S3_files/S3_Ec_iJO1366/targets/39.sbml
- S3_files/S3_Ec_iJO1366/targets/4.sbml
- S3_files/S3_Ec_iJO1366/targets/40.sbml
- S3_files/S3_Ec_iJO1366/targets/41.sbml
- S3_files/S3_Ec_iJO1366/targets/42.sbml
- S3_files/S3_Ec_iJO1366/targets/43.sbml
- S3_files/S3_Ec_iJO1366/targets/44.sbml
- S3_files/S3_Ec_iJO1366/targets/45.sbml
- S3_files/S3_Ec_iJO1366/targets/46.sbml
- S3_files/S3_Ec_iJO1366/targets/47.sbml
- S3_files/S3_Ec_iJO1366/targets/48.sbml
- S3_files/S3_Ec_iJO1366/targets/49.sbml
- S3_files/S3_Ec_iJO1366/targets/5.sbml
- S3_files/S3_Ec_iJO1366/targets/50.sbml
- S3_files/S3_Ec_iJO1366/targets/51.sbml
- S3_files/S3_Ec_iJO1366/targets/73.sbml
- S3_files/S3_Ec_iJO1366/targets/74.sbml
- S3_files/S3_Ec_iJO1366/targets/75.sbml
- S3_files/S3_Ec_iJO1366/targets/76.sbml
- S3_files/S3_Ec_iJO1366/targets/77.sbml
- S3_files/S3_Ec_iJO1366/targets/78.sbml
- S3_files/S3_Ec_iJO1366/targets/79.sbml
- S3_files/S3_Ec_iJO1366/targets/8.sbml
- S3_files/S3_Ec_iJO1366/targets/80.sbml
- S3_files/S3_Ec_iJO1366/targets/81.sbml
- S3_files/S3_Ec_iJO1366/targets/82.sbml
- S3_files/S3_Ec_iJO1366/targets/83.sbml
- S3_files/S3_Ec_iJO1366/targets/84.sbml
- S3_files/S3_Ec_iJO1366/targets/85.sbml
- S3_files/S3_Ec_iJO1366/targets/86.sbml
- S3_files/S3_Ec_iJO1366/targets/87.sbml
- S3_files/S3_Ec_iJO1366/targets/88.sbml
- S3_files/S3_Ec_iJO1366/targets/89.sbml
- S3_files/S3_Ec_iJO1366/targets/9.sbml
- S3_files/S3_Ec_iJO1366/targets/90.sbml
- S3_files/S3_Ec_iJR904/
- S3_files/S3_Ec_iJR904/degraded_networks/
- S3_files/S3_Ec_iJR904/degraded_networks/2416.sbml
- S3_files/S3_Ec_iJR904/degraded_networks/1032.sbml
- S3_files/S3_Ec_iJR904/degraded_networks/1435.sbml
- S3_files/S3_Ec_iJR904/degraded_networks/1566.sbml
- S3_files/S3_Ec_iJR904/degraded_networks/171.sbml
- S3_files/S3_Ec_iJR904/degraded_networks/1742.sbml
- S3_files/S3_Ec_iJR904/degraded_networks/1871.sbml
- S3_files/S3_Ec_iJR904/degraded_networks/1931.sbml
- S3_files/S3_Ec_iJR904/degraded_networks/1936.sbml
- S3_files/S3_Ec_iJR904/degraded_networks/2001.sbml
- S3_files/S3_Ec_iJR904/degraded_networks/2016.sbml
- S3_files/S3_Ec_iJR904/degraded_networks/2119.sbml
- S3_files/S3_Ec_iJR904/degraded_networks/2144.sbml
- S3_files/S3_Ec_iJR904/degraded_networks/2155.sbml
- S3_files/S3_Ec_iJR904/degraded_networks/2221.sbml
- S3_files/S3_Ec_iJR904/degraded_networks/2262.sbml
- S3_files/S3_Ec_iJR904/degraded_networks/2309.sbml
[truncated: 117 more entries]
