# Supplementary material for: Meneco, a Topology-Based Gap-Filling Tool Applicable to Degraded Genome-Wide Metabolic Networks
Source: PLoS Comput Biol. 2017 Jan 27;13(1):e1005276. doi: 10.1371/journal.pcbi.1005276 (PMC5302834; doi:10.1371/journal.pcbi.1005276)
Supplement: S1 Files — All files needed to run gap-filling experiments on the benchmark are provided in an archive as well as a Readme.txt file detailing the commands used to produce the results shown in this study. This archive also contains the global results for FVA and a detailed analysis of the network 256 and the biomass 89 as an example. (ZIP) [file pcbi.1005276.s003.zip › S3_files/allResultsOtherSemantics.txt]

results-essential-1032-10
R_UAGDP : Not found
R_PAPPT3 : Found
R_PPA : Not found
R_ALAALAr : Found
R_UAMAGS : Found
R_UAGPT3 : Found
R_UAPGR : Found
5	7
results-essential-1032-11
R_UAGDP : Not found
R_DNTPPA : Not found
R_PAPPT3 : Found
R_PPA : Not found
R_NADK : Not found
R_ALAALAr : Found
R_SHKK : Not found
R_ADCL : Not found
R_DHQS : Not found
R_UAMAGS : Found
R_UAGPT3 : Found
R_DHFS : Not found
R_DHPS2 : Not found
R_GLGC : Found
R_UAPGR : Found
R_HPPK2 : Not found
R_GCALDD : Not found
6	17
results-essential-1032-12
R_PNTK : Not found
R_PPNCL2 : Not found
R_DNTPPA : Not found
R_PPA : Not found
R_NADK : Not found
R_SHKK : Not found
R_CHORS : Not found
R_ADCL : Not found
R_DHQS : Not found
R_DHFS : Not found
R_DHPS2 : Not found
R_HPPK2 : Not found
R_DPCOAK : Not found
R_GCALDD : Not found
0	14
results-essential-1032-13
R_UAGDP : Not found
R_PAPPT3 : Found
R_PPA : Not found
R_ALAALAr : Found
R_UAMAGS : Found
R_UAGPT3 : Found
R_UAPGR : Found
5	7
results-essential-1032-14
R_UAGDP : Not found
R_PAPPT3 : Found
R_PPA : Not found
R_ALAALAr : Found
R_UAMAGS : Found
R_UAGPT3 : Found
R_GLGC : Found
R_UAPGR : Found
6	8
results-essential-1032-15
R_UAGDP : Not found
R_PAPPT3 : Found
R_PPA : Not found
R_ALAALAr : Found
R_UAMAGS : Found
R_UAGPT3 : Found
R_GLGC : Found
R_UAPGR : Found
6	8
results-essential-1032-16
R_UAGDP : Not found
R_PAPPT3 : Found
R_PPA : Not found
R_ALAALAr : Found
R_UAMAGS : Found
R_UAGPT3 : Found
R_UAPGR : Found
5	7
results-essential-1032-17
R_UAGDP : Not found
R_PAPPT3 : Found
R_PPA : Not found
R_NADK : Not found
R_ALAALAr : Found
R_UAMAGS : Found
R_UAGPT3 : Found
R_UAPGR : Found
5	8
results-essential-1032-18
R_UAGDP : Not found
R_PAPPT3 : Found
R_PPA : Not found
R_ALAALAr : Found
R_UAMAGS : Found
R_UAGPT3 : Found
R_GLGC : Found
R_UAPGR : Found
6	8
results-essential-1032-19
R_UAGDP : Not found
R_PNTK : Not found
R_PPNCL2 : Not found
R_DNTPPA : Not found
R_PAPPT3 : Found
R_PPA : Not found
R_NADK : Not found
R_ALAALAr : Found
R_SHKK : Not found
R_CHORS : Not found
R_ADCL : Not found
R_DHQS : Not found
R_UAMAGS : Found
R_UAGPT3 : Found
R_DHFS : Not found
R_DHPS2 : Not found
R_GLGC : Found
R_UAPGR : Found
R_HPPK2 : Not found
R_DPCOAK : Not found
R_GCALDD : Not found
6	21
results-essential-1032-1
R_DNTPPA : Not found
R_PPA : Not found
R_NADK : Not found
R_ADCL : Not found
R_DHFS : Not found
R_DHPS2 : Not found
R_GLGC : Found
R_HPPK2 : Not found
R_GCALDD : Not found
1	9
results-essential-1032-20
R_UAGDP : Not found
R_PAPPT3 : Found
R_PPA : Not found
R_ALAALAr : Found
R_UAMAGS : Found
R_UAGPT3 : Found
R_UAPGR : Found
5	7
results-essential-1032-21
R_UAGDP : Not found
R_PNTK : Not found
R_PPNCL2 : Not found
R_PAPPT3 : Found
R_PPA : Not found
R_NADK : Not found
R_ALAALAr : Found
R_UAMAGS : Found
R_UAGPT3 : Found
R_GLGC : Found
R_UAPGR : Found
R_DPCOAK : Not found
6	12
results-essential-1032-22
R_PPA : Not found
0	1
results-essential-1032-23
R_UAGDP : Not found
R_PAPPT3 : Found
R_PPA : Not found
R_ALAALAr : Found
R_UAMAGS : Found
R_UAGPT3 : Found
R_GLGC : Found
R_UAPGR : Found
6	8
results-essential-1032-24
R_PPA : Not found
R_GLGC : Found
1	2
results-essential-1032-25
R_UAGDP : Not found
R_PAPPT3 : Found
R_PPA : Not found
R_ALAALAr : Found
R_UAMAGS : Found
R_UAGPT3 : Found
R_UAPGR : Found
5	7
results-essential-1032-26
R_UAGDP : Not found
R_PAPPT3 : Found
R_PPA : Not found
R_ALAALAr : Found
R_UAMAGS : Found
R_UAGPT3 : Found
R_GLGC : Found
R_UAPGR : Found
6	8
results-essential-1032-27
R_UAGDP : Not found
R_PNTK : Not found
R_PPNCL2 : Not found
R_DNTPPA : Not found
R_PAPPT3 : Found
R_PPA : Not found
R_NADK : Not found
R_ALAALAr : Found
R_SHKK : Not found
R_CHORS : Not found
R_ADCL : Not found
R_DHQS : Not found
R_UAMAGS : Found
R_UAGPT3 : Found
R_DHFS : Not found
R_DHPS2 : Not found
R_GLGC : Found
R_UAPGR : Found
R_HPPK2 : Not found
R_DPCOAK : Not found
R_GCALDD : Not found
6	21
results-essential-1032-28
R_UAGDP : Not found
R_PAPPT3 : Found
R_PPA : Not found
R_ALAALAr : Found
R_UAMAGS : Found
R_UAGPT3 : Found
R_GLGC : Found
R_UAPGR : Found
6	8
results-essential-1032-29
R_UAGDP : Not found
R_PAPPT3 : Found
R_PPA : Not found
R_ALAALAr : Found
R_UAMAGS : Found
R_UAGPT3 : Found
R_UAPGR : Found
5	7
results-essential-1032-2
R_UAGDP : Not found
R_PAPPT3 : Found
R_PPA : Not found
R_ALAALAr : Found
R_UAMAGS : Found
R_UAGPT3 : Found
R_GLGC : Found
R_UAPGR : Found
6	8
results-essential-1032-30
R_UAGDP : Not found
R_PAPPT3 : Found
R_PPA : Not found
R_ALAALAr : Found
R_UAMAGS : Found
R_UAGPT3 : Found
R_UAPGR : Found
5	7
results-essential-1032-31
R_PPA : Not found
0	1
results-essential-1032-32
R_UAGDP : Not found
R_PAPPT3 : Found
R_PPA : Not found
R_ALAALAr : Found
R_UAMAGS : Found
R_UAGPT3 : Found
R_GLGC : Found
R_UAPGR : Found
6	8
results-essential-1032-33
R_UAGDP : Not found
R_PAPPT3 : Found
R_PPA : Not found
R_ALAALAr : Found
R_UAMAGS : Found
R_UAGPT3 : Found
R_GLGC : Found
R_UAPGR : Found
6	8
results-essential-1032-34
R_UAGDP : Not found
R_PAPPT3 : Found
R_PPA : Not found
R_ALAALAr : Found
R_UAMAGS : Found
R_UAGPT3 : Found
R_UAPGR : Found
5	7
results-essential-1032-35
R_UAGDP : Not found
R_PAPPT3 : Found
R_PPA : Not found
R_ALAALAr : Found
R_UAMAGS : Found
R_UAGPT3 : Found
R_GLGC : Found
R_UAPGR : Found
6	8
results-essential-1032-36
R_UAGDP : Not found
R_PAPPT3 : Found
R_PPA : Not found
R_NADK : Not found
R_ALAALAr : Found
R_SHKK : Not found
R_DHQS : Not found
R_UAMAGS : Found
R_UAGPT3 : Found
R_GLGC : Found
R_UAPGR : Found
6	11
results-essential-1032-37
R_UAGDP : Not found
R_PNTK : Not found
R_PPNCL2 : Not found
R_DNTPPA : Not found
R_PAPPT3 : Found
R_PPA : Not found
R_NADK : Not found
R_ALAALAr : Found
R_CHORS : Not found
R_ADCL : Not found
R_UAMAGS : Found
R_UAGPT3 : Found
R_DHFS : Not found
R_DHPS2 : Not found
R_GLGC : Found
R_UAPGR : Found
R_HPPK2 : Not found
R_DPCOAK : Not found
R_GCALDD : Not found
6	19
results-essential-1032-38
R_UAGDP : Not found
R_PAPPT3 : Found
R_PPA : Not found
R_ALAALAr : Found
R_UAMAGS : Found
R_UAGPT3 : Found
R_GLGC : Found
R_UAPGR : Found
6	8
results-essential-1032-39
R_UAGDP : Not found
R_PAPPT3 : Found
R_PPA : Not found
R_ALAALAr : Found
R_UAMAGS : Found
R_UAGPT3 : Found
R_GLGC : Found
R_UAPGR : Found
6	8
results-essential-1032-3
R_UAGDP : Not found
R_PAPPT3 : Found
R_PPA : Not found
R_ALAALAr : Found
R_UAMAGS : Found
R_UAGPT3 : Found
R_UAPGR : Found
5	7
results-essential-1032-40
R_UAGDP : Not found
R_PAPPT3 : Found
R_PPA : Not found
R_ALAALAr : Found
R_UAMAGS : Found
R_UAGPT3 : Found
R_UAPGR : Found
5	7
results-essential-1032-41
R_UAGDP : Not found
R_PAPPT3 : Found
R_PPA : Not found
R_ALAALAr : Found
R_UAMAGS : Found
R_UAGPT3 : Found
R_UAPGR : Found
5	7
results-essential-1032-42
R_PPA : Not found
R_GLGC : Found
1	2
results-essential-1032-43
R_UAGDP : Not found
R_DNTPPA : Not found
R_PAPPT3 : Found
R_PPA : Not found
R_NADK : Not found
R_ALAALAr : Found
R_SHKK : Not found
R_CHORS : Not found
R_ADCL : Not found
R_DHQS : Not found
R_UAMAGS : Found
R_UAGPT3 : Found
R_DHFS : Not found
R_DHPS2 : Not found
R_GLGC : Found
R_UAPGR : Found
R_HPPK2 : Not found
R_GCALDD : Not found
6	18
results-essential-1032-44
R_UAGDP : Not found
R_PAPPT3 : Found
R_PPA : Not found
R_ALAALAr : Found
R_UAMAGS : Found
R_UAGPT3 : Found
R_GLGC : Found
R_UAPGR : Found
6	8
results-essential-1032-45
R_UAGDP : Not found
R_PAPPT3 : Found
R_PPA : Not found
R_ALAALAr : Found
R_UAMAGS : Found
R_UAGPT3 : Found
R_GLGC : Found
R_UAPGR : Found
6	8
results-essential-1032-46
R_UAGDP : Not found
R_PAPPT3 : Found
R_PPA : Not found
R_ALAALAr : Found
R_UAMAGS : Found
R_UAGPT3 : Found
R_UAPGR : Found
5	7
results-essential-1032-47
R_UAGDP : Not found
R_PAPPT3 : Found
R_PPA : Not found
R_ALAALAr : Found
R_UAMAGS : Found
R_UAGPT3 : Found
R_GLGC : Found
R_UAPGR : Found
6	8
results-essential-1032-48
R_UAGDP : Not found
R_PNTK : Not found
R_PPNCL2 : Not found
R_PAPPT3 : Found
R_PPA : Not found
R_NADK : Not found
R_ALAALAr : Found
R_UAMAGS : Found
R_UAGPT3 : Found
R_GLGC : Found
R_UAPGR : Found
R_DPCOAK : Not found
6	12
results-essential-1032-49
R_UAGDP : Not found
R_PAPPT3 : Found
R_PPA : Not found
R_ALAALAr : Found
R_UAMAGS : Found
R_UAGPT3 : Found
R_UAPGR : Found
5	7
results-essential-1032-4
R_UAGDP : Not found
R_PNTK : Not found
R_PPNCL2 : Not found
R_DNTPPA : Not found
R_PAPPT3 : Found
R_PPA : Not found
R_ALAALAr : Found
R_SHKK : Not found
R_CHORS : Not found
R_ADCL : Not found
R_DHQS : Not found
R_UAMAGS : Found
R_UAGPT3 : Found
R_DHFS : Not found
R_DHPS2 : Not found
R_GLGC : Found
R_UAPGR : Found
R_HPPK2 : Not found
R_DPCOAK : Not found
R_GCALDD : Not found
6	20
results-essential-1032-50
R_UAGDP : Not found
R_PNTK : Not found
R_PPNCL2 : Not found
R_PAPPT3 : Found
R_PPA : Not found
R_NADK : Not found
R_ALAALAr : Found
R_SHKK : Not found
R_CHORS : Not found
R_DHQS : Not found
R_UAMAGS : Found
R_UAGPT3 : Found
R_GLGC : Found
R_UAPGR : Found
R_DPCOAK : Not found
6	15
results-essential-1032-51
R_UAGDP : Not found
R_PAPPT3 : Found
R_PPA : Not found
R_ALAALAr : Found
R_UAMAGS : Found
R_UAGPT3 : Found
R_GLGC : Found
R_UAPGR : Found
6	8
results-essential-1032-52
R_UAGDP : Not found
R_PAPPT3 : Found
R_PPA : Not found
R_ALAALAr : Found
R_UAMAGS : Found
R_UAGPT3 : Found
R_GLGC : Found
R_UAPGR : Found
6	8
results-essential-1032-53
R_UAGDP : Not found
R_PAPPT3 : Found
R_PPA : Not found
R_ALAALAr : Found
R_UAMAGS : Found
R_UAGPT3 : Found
R_GLGC : Found
R_UAPGR : Found
6	8
results-essential-1032-54
R_UAGDP : Not found
R_PAPPT3 : Found
R_PPA : Not found
R_ALAALAr : Found
R_UAMAGS : Found
R_UAGPT3 : Found
R_UAPGR : Found
5	7
results-essential-1032-55
R_UAGDP : Not found
R_PNTK : Not found
R_PPNCL2 : Not found
R_DNTPPA : Not found
R_PAPPT3 : Found
R_PPA : Not found
R_NADK : Not found
R_ALAALAr : Found
R_SHKK : Not found
R_CHORS : Not found
R_ADCL : Not found
R_DHQS : Not found
R_UAMAGS : Found
R_UAGPT3 : Found
R_DHFS : Not found
R_DHPS2 : Not found
R_GLGC : Found
R_UAPGR : Found
R_HPPK2 : Not found
R_DPCOAK : Not found
R_GCALDD : Not found
6	21
results-essential-1032-56
R_UAGDP : Not found
R_PNTK : Not found
R_PPNCL2 : Not found
R_DNTPPA : Not found
R_PAPPT3 : Found
R_PPA : Not found
R_ALAALAr : Found
R_ADCL : Not found
R_UAMAGS : Found
R_UAGPT3 : Found
R_DHFS : Not found
R_DHPS2 : Not found
R_GLGC : Found
R_UAPGR : Found
R_HPPK2 : Not found
R_DPCOAK : Not found
R_GCALDD : Not found
6	17
results-essential-1032-57
R_UAGDP : Not found
R_PAPPT3 : Found
R_PPA : Not found
R_ALAALAr : Found
R_UAMAGS : Found
R_UAGPT3 : Found
R_GLGC : Found
R_UAPGR : Found
6	8
results-essential-1032-58
R_UAGDP : Not found
R_PAPPT3 : Found
R_PPA : Not found
R_ALAALAr : Found
R_UAMAGS : Found
R_UAGPT3 : Found
R_GLGC : Found
R_UAPGR : Found
6	8
results-essential-1032-59
R_UAGDP : Not found
R_PAPPT3 : Found
R_PPA : Not found
R_ALAALAr : Found
R_UAMAGS : Found
R_UAGPT3 : Found
R_UAPGR : Found
5	7
results-essential-1032-5
R_UAGDP : Not found
R_PAPPT3 : Found
R_PPA : Not found
R_ALAALAr : Found
R_UAMAGS : Found
R_UAGPT3 : Found
R_GLGC : Found
R_UAPGR : Found
6	8
results-essential-1032-60
R_UAGDP : Not found
R_PAPPT3 : Found
R_PPA : Not found
R_ALAALAr : Found
R_UAMAGS : Found
R_UAGPT3 : Found
R_GLGC : Found
R_UAPGR : Found
6	8
results-essential-1032-61
R_UAGDP : Not found
R_PNTK : Not found
R_PPNCL2 : Not found
R_PAPPT3 : Found
R_PPA : Not found
R_NADK : Not found
R_ALAALAr : Found
R_UAMAGS : Found
R_UAGPT3 : Found
R_GLGC : Found
R_UAPGR : Found
R_DPCOAK : Not found
6	12
results-essential-1032-62
R_PPA : Not found
R_GLGC : Found
1	2
results-essential-1032-63
R_DNTPPA : Not found
R_PPA : Not found
R_NADK : Not found
R_SHKK : Not found
R_CHORS : Not found
R_ADCL : Not found
R_DHQS : Not found
R_DHFS : Not found
R_DHPS2 : Not found
R_HPPK2 : Not found
R_GCALDD : Not found
0	11
results-essential-1032-64
R_UAGDP : Not found
R_PAPPT3 : Found
R_PPA : Not found
R_ALAALAr : Found
R_UAMAGS : Found
R_UAGPT3 : Found
R_GLGC : Found
R_UAPGR : Found
6	8
results-essential-1032-65
R_UAGDP : Not found
R_PAPPT3 : Found
R_PPA : Not found
R_ALAALAr : Found
R_UAMAGS : Found
R_UAGPT3 : Found
R_UAPGR : Found
5	7
results-essential-1032-66
R_UAGDP : Not found
R_PAPPT3 : Found
R_PPA : Not found
R_ALAALAr : Found
R_UAMAGS : Found
R_UAGPT3 : Found
R_UAPGR : Found
5	7
results-essential-1032-67
R_UAGDP : Not found
R_PAPPT3 : Found
R_PPA : Not found
R_ALAALAr : Found
R_UAMAGS : Found
R_UAGPT3 : Found
R_UAPGR : Found
5	7
results-essential-1032-68
R_PPA : Not found
R_GLGC : Found
1	2
results-essential-1032-69
R_UAGDP : Not found
R_PAPPT3 : Found
R_PPA : Not found
R_ALAALAr : Found
R_UAMAGS : Found
R_UAGPT3 : Found
R_GLGC : Found
R_UAPGR : Found
6	8
results-essential-1032-6
R_UAGDP : Not found
R_PAPPT3 : Found
R_PPA : Not found
R_ALAALAr : Found
R_UAMAGS : Found
R_UAGPT3 : Found
R_GLGC : Found
R_UAPGR : Found
6	8
results-essential-1032-70
R_UAGDP : Not found
R_PAPPT3 : Found
R_PPA : Not found
R_ALAALAr : Found
R_UAMAGS : Found
R_UAGPT3 : Found
R_GLGC : Found
R_UAPGR : Found
6	8
results-essential-1032-71
R_PPA : Not found
R_GLGC : Found
1	2
results-essential-1032-72
R_UAGDP : Not found
R_PAPPT3 : Found
R_PPA : Not found
R_ALAALAr : Found
R_UAMAGS : Found
R_UAGPT3 : Found
R_GLGC : Found
R_UAPGR : Found
6	8
results-essential-1032-73
R_UAGDP : Not found
R_PAPPT3 : Found
R_PPA : Not found
R_ALAALAr : Found
R_UAMAGS : Found
R_UAGPT3 : Found
R_GLGC : Found
R_UAPGR : Found
6	8
results-essential-1032-74
R_PPA : Not found
R_GLGC : Found
1	2
results-essential-1032-75
R_PPA : Not found
R_GLGC : Found
1	2
results-essential-1032-76
R_PPA : Not found
R_GLGC : Found
1	2
results-essential-1032-77
R_UAGDP : Not found
R_PAPPT3 : Found
R_PPA : Not found
R_ALAALAr : Found
R_UAMAGS : Found
R_UAGPT3 : Found
R_UAPGR : Found
5	7
results-essential-1032-78
R_UAGDP : Not found
R_PAPPT3 : Found
R_PPA : Not found
R_ALAALAr : Found
R_UAMAGS : Found
R_UAGPT3 : Found
R_GLGC : Found
R_UAPGR : Found
6	8
results-essential-1032-79
R_UAGDP : Not found
R_PAPPT3 : Found
R_PPA : Not found
R_ALAALAr : Found
R_UAMAGS : Found
R_UAGPT3 : Found
R_GLGC : Found
R_UAPGR : Found
6	8
results-essential-1032-7
R_UAGDP : Not found
R_PAPPT3 : Found
R_PPA : Not found
R_ALAALAr : Found
R_UAMAGS : Found
R_UAGPT3 : Found
R_GLGC : Found
R_UAPGR : Found
6	8
results-essential-1032-80
R_UAGDP : Not found
R_PAPPT3 : Found
R_PPA : Not found
R_ALAALAr : Found
R_UAMAGS : Found
R_UAGPT3 : Found
R_GLGC : Found
R_UAPGR : Found
6	8
results-essential-1032-81
R_PPA : Not found
R_GLGC : Found
1	2
results-essential-1032-82
R_UAGDP : Not found
R_PAPPT3 : Found
R_PPA : Not found
R_ALAALAr : Found
R_UAMAGS : Found
R_UAGPT3 : Found
R_UAPGR : Found
5	7
results-essential-1032-83
R_PPA : Not found
R_GLGC : Found
1	2
results-essential-1032-84
R_PPA : Not found
0	1
results-essential-1032-85
R_UAGDP : Not found
R_PAPPT3 : Found
R_PPA : Not found
R_ALAALAr : Found
R_UAMAGS : Found
R_UAGPT3 : Found
R_GLGC : Found
R_UAPGR : Found
6	8
results-essential-1032-86
R_UAGDP : Not found
R_PAPPT3 : Found
R_PPA : Not found
R_ALAALAr : Found
R_UAMAGS : Found
R_UAGPT3 : Found
R_UAPGR : Found
5	7
results-essential-1032-87
R_UAGDP : Not found
R_PAPPT3 : Found
R_PPA : Not found
R_ALAALAr : Found
R_UAMAGS : Found
R_UAGPT3 : Found
R_GLGC : Found
R_UAPGR : Found
6	8
results-essential-1032-88
R_UAGDP : Not found
R_PAPPT3 : Found
R_PPA : Not found
R_ALAALAr : Found
R_UAMAGS : Found
R_UAGPT3 : Found
R_UAPGR : Found
5	7
results-essential-1032-89
R_UAGDP : Not found
R_PAPPT3 : Found
R_PPA : Not found
R_ALAALAr : Found
R_UAMAGS : Found
R_UAGPT3 : Found
R_UAPGR : Found
5	7
results-essential-1032-8
R_UAGDP : Not found
R_DNTPPA : Not found
R_PAPPT3 : Found
R_PPA : Not found
R_NADK : Not found
R_ALAALAr : Found
R_SHKK : Not found
R_CHORS : Not found
R_ADCL : Not found
R_DHQS : Not found
R_UAMAGS : Found
R_UAGPT3 : Found
R_DHFS : Not found
R_DHPS2 : Not found
R_GLGC : Found
R_UAPGR : Found
R_HPPK2 : Not found
R_GCALDD : Not found
6	18
results-essential-1032-90
R_UAGDP : Not found
R_PNTK : Not found
R_PPNCL2 : Not found
R_DNTPPA : Not found
R_PAPPT3 : Found
R_PPA : Not found
R_NADK : Not found
R_ALAALAr : Found
R_SHKK : Not found
R_CHORS : Not found
R_ADCL : Not found
R_DHQS : Not found
R_UAMAGS : Found
R_UAGPT3 : Found
R_DHFS : Not found
R_DHPS2 : Not found
R_UAPGR : Found
R_HPPK2 : Not found
R_DPCOAK : Not found
R_GCALDD : Not found
5	20
results-essential-1032-9
R_UAGDP : Not found
R_PAPPT3 : Found
R_PPA : Not found
R_ALAALAr : Found
R_UAMAGS : Found
R_UAGPT3 : Found
R_GLGC : Found
R_UAPGR : Found
6	8
results-essential-1435-10
R_NDPK2 : Not found
R_UAAGDS : Found
R_PAPPT3 : Found
R_UAMAS : Found
R_UAGCVT : Found
R_UAMAGS : Found
R_PGAMT : Not found
5	7
results-essential-1435-11
R_NDPK2 : Found
R_DDPA : Not found
R_DHFR : Not found
R_PSCVT : Not found
R_DNTPPA : Not found
R_UAAGDS : Found
R_PAPPT3 : Found
R_UAMAS : Found
R_ADCL : Not found
R_UAGCVT : Found
R_UAMAGS : Found
R_PGAMT : Not found
R_SHK3Dr : Not found
R_DHPS2 : Not found
R_HPPK2 : Not found
R_DHQD : Not found
R_GCALDD : Not found
6	17
results-essential-1435-12
R_DDPA : Not found
R_PPNCL2 : Not found
R_DHFR : Not found
R_PSCVT : Not found
R_DNTPPA : Not found
R_ADCL : Not found
R_SHK3Dr : Not found
R_DHPS2 : Not found
R_HPPK2 : Not found
R_DHQD : Not found
R_GCALDD : Not found
0	11
results-essential-1435-13
R_NDPK2 : Found
R_UAAGDS : Found
R_PAPPT3 : Found
R_UAMAS : Found
R_UAGCVT : Found
R_UAMAGS : Found
R_PGAMT : Not found
6	7
results-essential-1435-14
R_NDPK2 : Found
R_UAAGDS : Found
R_PAPPT3 : Found
R_UAMAS : Found
R_UAGCVT : Found
R_UAMAGS : Found
R_PGAMT : Not found
6	7
results-essential-1435-15
R_NDPK2 : Found
R_UAAGDS : Found
R_PAPPT3 : Found
R_UAMAS : Found
R_UAGCVT : Found
R_UAMAGS : Found
R_PGAMT : Not found
6	7
results-essential-1435-16
R_NDPK2 : Found
R_UAAGDS : Found
R_PAPPT3 : Found
R_UAMAS : Found
R_UAGCVT : Found
R_UAMAGS : Found
R_PGAMT : Not found
6	7
results-essential-1435-17
R_NDPK2 : Found
R_UAAGDS : Found
R_PAPPT3 : Found
R_UAMAS : Found
R_UAGCVT : Found
R_UAMAGS : Found
R_PGAMT : Not found
6	7
results-essential-1435-18
R_NDPK2 : Found
R_UAAGDS : Found
R_PAPPT3 : Found
R_UAMAS : Found
R_UAGCVT : Found
R_UAMAGS : Found
R_PGAMT : Not found
6	7
results-essential-1435-19
R_NDPK2 : Found
R_DDPA : Not found
R_PPNCL2 : Not found
R_DHFR : Not found
R_PSCVT : Not found
R_DNTPPA : Not found
R_UAAGDS : Found
R_PAPPT3 : Found
R_UAMAS : Found
R_ADCL : Not found
R_UAGCVT : Found
R_UAMAGS : Found
R_PGAMT : Not found
R_SHK3Dr : Not found
R_DHPS2 : Not found
R_HPPK2 : Not found
R_DHQD : Not found
R_GCALDD : Not found
6	18
results-essential-1435-1
R_NDPK2 : Found
R_DHFR : Not found
R_DNTPPA : Not found
R_ADCL : Not found
R_DHPS2 : Not found
R_HPPK2 : Not found
R_GCALDD : Not found
1	7
results-essential-1435-20
R_NDPK2 : Found
R_UAAGDS : Found
R_PAPPT3 : Found
R_UAMAS : Found
R_UAGCVT : Found
R_UAMAGS : Found
R_PGAMT : Not found
6	7
results-essential-1435-21
R_NDPK2 : Found
R_PPNCL2 : Not found
R_UAAGDS : Found
R_PAPPT3 : Found
R_UAMAS : Found
R_UAGCVT : Found
R_UAMAGS : Found
R_PGAMT : Not found
6	8
results-essential-1435-22
R_NDPK2 : Found
1	1
results-essential-1435-23
R_NDPK2 : Found
R_UAAGDS : Found
R_PAPPT3 : Found
R_UAMAS : Found
R_UAGCVT : Found
R_UAMAGS : Found
R_PGAMT : Not found
6	7
results-essential-1435-24
0	0
results-essential-1435-25
R_NDPK2 : Found
R_UAAGDS : Found
R_PAPPT3 : Found
R_UAMAS : Found
R_UAGCVT : Found
R_UAMAGS : Found
R_PGAMT : Not found
6	7
results-essential-1435-26
R_NDPK2 : Not found
R_UAAGDS : Found
R_PAPPT3 : Found
R_UAMAS : Found
R_UAGCVT : Found
R_UAMAGS : Found
R_PGAMT : Not found
5	7
results-essential-1435-27
R_NDPK2 : Found
R_DDPA : Not found
R_PPNCL2 : Not found
R_DHFR : Not found
R_PSCVT : Not found
R_DNTPPA : Not found
R_UAAGDS : Found
R_PAPPT3 : Found
R_UAMAS : Found
R_ADCL : Not found
R_UAGCVT : Found
R_UAMAGS : Found
R_PGAMT : Not found
R_SHK3Dr : Not found
R_DHPS2 : Not found
R_HPPK2 : Not found
R_DHQD : Not found
R_GCALDD : Not found
6	18
results-essential-1435-28
R_NDPK2 : Found
R_UAAGDS : Found
R_PAPPT3 : Found
R_UAMAS : Found
R_UAGCVT : Found
R_UAMAGS : Found
R_PGAMT : Not found
6	7
results-essential-1435-29
R_NDPK2 : Found
R_UAAGDS : Found
R_PAPPT3 : Found
R_UAMAS : Found
R_UAGCVT : Found
R_UAMAGS : Found
R_PGAMT : Not found
6	7
results-essential-1435-2
R_NDPK2 : Found
R_UAAGDS : Found
R_PAPPT3 : Found
R_UAMAS : Found
R_UAGCVT : Found
R_UAMAGS : Found
R_PGAMT : Not found
6	7
results-essential-1435-30
R_NDPK2 : Found
R_UAAGDS : Found
R_PAPPT3 : Found
R_UAMAS : Found
R_UAGCVT : Found
R_UAMAGS : Found
R_PGAMT : Not found
6	7
results-essential-1435-31
R_NDPK2 : Found
1	1
results-essential-1435-32
R_NDPK2 : Found
R_UAAGDS : Found
R_PAPPT3 : Found
R_UAMAS : Found
R_UAGCVT : Found
R_UAMAGS : Found
R_PGAMT : Not found
6	7
results-essential-1435-33
R_NDPK2 : Not found
R_UAAGDS : Found
R_PAPPT3 : Found
R_UAMAS : Found
R_UAGCVT : Found
R_UAMAGS : Found
R_PGAMT : Not found
5	7
results-essential-1435-34
R_NDPK2 : Not found
R_UAAGDS : Found
R_PAPPT3 : Found
R_UAMAS : Found
R_UAGCVT : Found
R_UAMAGS : Found
R_PGAMT : Not found
5	7
results-essential-1435-35
R_NDPK2 : Found
R_UAAGDS : Found
R_PAPPT3 : Found
R_UAMAS : Found
R_UAGCVT : Found
R_UAMAGS : Found
R_PGAMT : Not found
6	7
results-essential-1435-36
R_NDPK2 : Not found
R_DDPA : Not found
R_DHFR : Not found
R_PSCVT : Not found
R_UAAGDS : Found
R_PAPPT3 : Found
R_UAMAS : Found
R_UAGCVT : Found
R_UAMAGS : Found
R_PGAMT : Not found
R_SHK3Dr : Not found
R_DHQD : Not found
5	12
results-essential-1435-37
R_NDPK2 : Found
R_PPNCL2 : Not found
R_DNTPPA : Not found
R_UAAGDS : Found
R_PAPPT3 : Found
R_UAMAS : Found
R_ADCL : Not found
R_UAGCVT : Found
R_UAMAGS : Found
R_PGAMT : Not found
R_DHPS2 : Not found
R_HPPK2 : Not found
R_GCALDD : Not found
6	13
results-essential-1435-38
R_NDPK2 : Found
R_UAAGDS : Found
R_PAPPT3 : Found
R_UAMAS : Found
R_UAGCVT : Found
R_UAMAGS : Found
R_PGAMT : Not found
6	7
results-essential-1435-39
R_NDPK2 : Found
R_UAAGDS : Found
R_PAPPT3 : Found
R_UAMAS : Found
R_UAGCVT : Found
R_UAMAGS : Found
R_PGAMT : Not found
6	7
results-essential-1435-3
R_NDPK2 : Not found
R_UAAGDS : Found
R_PAPPT3 : Found
R_UAMAS : Found
R_UAGCVT : Found
R_UAMAGS : Found
R_PGAMT : Not found
5	7
results-essential-1435-40
R_NDPK2 : Not found
R_UAAGDS : Found
R_PAPPT3 : Found
R_UAMAS : Found
R_UAGCVT : Found
R_UAMAGS : Found
R_PGAMT : Not found
5	7
results-essential-1435-41
R_NDPK2 : Found
R_UAAGDS : Found
R_PAPPT3 : Found
R_UAMAS : Found
R_UAGCVT : Found
R_UAMAGS : Found
R_PGAMT : Not found
6	7
results-essential-1435-42
0	0
results-essential-1435-43
R_NDPK2 : Not found
R_DDPA : Not found
R_DHFR : Not found
R_PSCVT : Not found
R_DNTPPA : Not found
R_UAAGDS : Found
R_PAPPT3 : Found
R_UAMAS : Found
R_ADCL : Not found
R_UAGCVT : Found
R_UAMAGS : Found
R_PGAMT : Not found
R_SHK3Dr : Not found
R_DHPS2 : Not found
R_HPPK2 : Not found
R_DHQD : Not found
R_GCALDD : Not found
5	17
results-essential-1435-44
R_NDPK2 : Found
R_UAAGDS : Found
R_PAPPT3 : Found
R_UAMAS : Found
R_UAGCVT : Found
R_UAMAGS : Found
R_PGAMT : Not found
6	7
results-essential-1435-45
R_NDPK2 : Found
R_UAAGDS : Found
R_PAPPT3 : Found
R_UAMAS : Found
R_UAGCVT : Found
R_UAMAGS : Found
R_PGAMT : Not found
6	7
results-essential-1435-46
R_NDPK2 : Found
R_UAAGDS : Found
R_PAPPT3 : Found
R_UAMAS : Found
R_UAGCVT : Found
R_UAMAGS : Found
R_PGAMT : Not found
6	7
results-essential-1435-47
R_NDPK2 : Found
R_UAAGDS : Found
R_PAPPT3 : Found
R_UAMAS : Found
R_UAGCVT : Found
R_UAMAGS : Found
R_PGAMT : Not found
6	7
results-essential-1435-48
R_NDPK2 : Found
R_PPNCL2 : Not found
R_UAAGDS : Found
R_PAPPT3 : Found
R_UAMAS : Found
R_UAGCVT : Found
R_UAMAGS : Found
R_PGAMT : Not found
6	8
results-essential-1435-49
R_NDPK2 : Not found
R_UAAGDS : Found
R_PAPPT3 : Found
R_UAMAS : Found
R_UAGCVT : Found
R_UAMAGS : Found
R_PGAMT : Not found
5	7
results-essential-1435-4
R_NDPK2 : Not found
R_DDPA : Not found
R_PPNCL2 : Not found
R_DHFR : Not found
R_PSCVT : Not found
R_DNTPPA : Not found
R_UAAGDS : Found
R_PAPPT3 : Found
R_UAMAS : Found
R_ADCL : Not found
R_UAGCVT : Found
R_UAMAGS : Found
R_PGAMT : Not found
R_SHK3Dr : Not found
R_DHPS2 : Not found
R_HPPK2 : Not found
R_DHQD : Not found
R_GCALDD : Not found
5	18
results-essential-1435-50
R_NDPK2 : Not found
R_DDPA : Not found
R_PPNCL2 : Not found
R_PSCVT : Not found
R_UAAGDS : Found
R_PAPPT3 : Found
R_UAMAS : Found
R_UAGCVT : Found
R_UAMAGS : Found
R_PGAMT : Not found
R_SHK3Dr : Not found
R_DHQD : Not found
5	12
results-essential-1435-51
R_NDPK2 : Found
R_UAAGDS : Found
R_PAPPT3 : Found
R_UAMAS : Found
R_UAGCVT : Found
R_UAMAGS : Found
R_PGAMT : Not found
6	7
results-essential-1435-52
R_NDPK2 : Not found
R_UAAGDS : Found
R_PAPPT3 : Found
R_UAMAS : Found
R_UAGCVT : Found
R_UAMAGS : Found
R_PGAMT : Not found
5	7
results-essential-1435-53
R_NDPK2 : Not found
R_UAAGDS : Found
R_PAPPT3 : Found
R_UAMAS : Found
R_UAGCVT : Found
R_UAMAGS : Found
R_PGAMT : Not found
5	7
results-essential-1435-54
R_NDPK2 : Not found
R_UAAGDS : Found
R_PAPPT3 : Found
R_UAMAS : Found
R_UAGCVT : Found
R_UAMAGS : Found
R_PGAMT : Not found
5	7
results-essential-1435-55
R_NDPK2 : Found
R_DDPA : Not found
R_PPNCL2 : Not found
R_DHFR : Not found
R_PSCVT : Not found
R_DNTPPA : Not found
R_UAAGDS : Found
R_PAPPT3 : Found
R_UAMAS : Found
R_ADCL : Not found
R_UAGCVT : Found
R_UAMAGS : Found
R_PGAMT : Not found
R_SHK3Dr : Not found
R_DHPS2 : Not found
R_HPPK2 : Not found
R_DHQD : Not found
R_GCALDD : Not found
6	18
results-essential-1435-56
R_NDPK2 : Found
R_PPNCL2 : Not found
R_DHFR : Not found
R_DNTPPA : Not found
R_UAAGDS : Found
R_PAPPT3 : Found
R_UAMAS : Found
R_ADCL : Not found
R_UAGCVT : Found
R_UAMAGS : Found
R_PGAMT : Not found
R_DHPS2 : Not found
R_HPPK2 : Not found
R_GCALDD : Not found
6	14
results-essential-1435-57
R_NDPK2 : Found
R_UAAGDS : Found
R_PAPPT3 : Found
R_UAMAS : Found
R_UAGCVT : Found
R_UAMAGS : Found
R_PGAMT : Not found
6	7
results-essential-1435-58
R_NDPK2 : Not found
R_UAAGDS : Found
R_PAPPT3 : Found
R_UAMAS : Found
R_UAGCVT : Found
R_UAMAGS : Found
R_PGAMT : Not found
5	7
results-essential-1435-59
R_NDPK2 : Not found
R_UAAGDS : Found
R_PAPPT3 : Found
R_UAMAS : Found
R_UAGCVT : Found
R_UAMAGS : Found
R_PGAMT : Not found
5	7
results-essential-1435-5
R_NDPK2 : Found
R_UAAGDS : Found
R_PAPPT3 : Found
R_UAMAS : Found
R_UAGCVT : Found
R_UAMAGS : Found
R_PGAMT : Not found
6	7
results-essential-1435-60
R_NDPK2 : Found
R_UAAGDS : Found
R_PAPPT3 : Found
R_UAMAS : Found
R_UAGCVT : Found
R_UAMAGS : Found
R_PGAMT : Not found
6	7
results-essential-1435-61
R_NDPK2 : Found
R_PPNCL2 : Not found
R_UAAGDS : Found
R_PAPPT3 : Found
R_UAMAS : Found
R_UAGCVT : Found
R_UAMAGS : Found
R_PGAMT : Not found
6	8
results-essential-1435-62
R_NDPK2 : Found
1	1
results-essential-1435-63
R_NDPK2 : Found
R_DDPA : Not found
R_DHFR : Not found
R_PSCVT : Not found
R_DNTPPA : Not found
R_ADCL : Not found
R_SHK3Dr : Not found
R_DHPS2 : Not found
R_HPPK2 : Not found
R_DHQD : Not found
R_GCALDD : Not found
1	11
results-essential-1435-64
R_NDPK2 : Found
R_UAAGDS : Found
R_PAPPT3 : Found
R_UAMAS : Found
R_UAGCVT : Found
R_UAMAGS : Found
R_PGAMT : Not found
6	7
results-essential-1435-65
R_NDPK2 : Found
R_UAAGDS : Found
R_PAPPT3 : Found
R_UAMAS : Found
R_UAGCVT : Found
R_UAMAGS : Found
R_PGAMT : Not found
6	7
results-essential-1435-66
R_NDPK2 : Found
R_UAAGDS : Found
R_PAPPT3 : Found
R_UAMAS : Found
R_UAGCVT : Found
R_UAMAGS : Found
R_PGAMT : Not found
6	7
results-essential-1435-67
R_NDPK2 : Found
R_UAAGDS : Found
R_PAPPT3 : Found
R_UAMAS : Found
R_UAGCVT : Found
R_UAMAGS : Found
R_PGAMT : Not found
6	7
results-essential-1435-68
R_NDPK2 : Found
1	1
results-essential-1435-69
R_NDPK2 : Found
R_UAAGDS : Found
R_PAPPT3 : Found
R_UAMAS : Found
R_UAGCVT : Found
R_UAMAGS : Found
R_PGAMT : Not found
6	7
results-essential-1435-6
R_NDPK2 : Found
R_UAAGDS : Found
R_PAPPT3 : Found
R_UAMAS : Found
R_UAGCVT : Found
R_UAMAGS : Found
R_PGAMT : Not found
6	7
results-essential-1435-70
R_NDPK2 : Not found
R_UAAGDS : Found
R_PAPPT3 : Found
R_UAMAS : Found
R_UAGCVT : Found
R_UAMAGS : Found
R_PGAMT : Not found
5	7
results-essential-1435-71
R_NDPK2 : Found
1	1
results-essential-1435-72
R_NDPK2 : Found
R_UAAGDS : Found
R_PAPPT3 : Found
R_UAMAS : Found
R_UAGCVT : Found
R_UAMAGS : Found
R_PGAMT : Not found
6	7
results-essential-1435-73
R_NDPK2 : Found
R_UAAGDS : Found
R_PAPPT3 : Found
R_UAMAS : Found
R_UAGCVT : Found
R_UAMAGS : Found
R_PGAMT : Not found
6	7
results-essential-1435-74
0	0
results-essential-1435-75
R_NDPK2 : Found
1	1
results-essential-1435-76
R_NDPK2 : Found
1	1
results-essential-1435-77
R_NDPK2 : Found
R_UAAGDS : Found
R_PAPPT3 : Found
R_UAMAS : Found
R_UAGCVT : Found
R_UAMAGS : Found
R_PGAMT : Not found
6	7
results-essential-1435-78
R_NDPK2 : Found
R_UAAGDS : Found
R_PAPPT3 : Found
R_UAMAS : Found
R_UAGCVT : Found
R_UAMAGS : Found
R_PGAMT : Not found
6	7
results-essential-1435-79
R_NDPK2 : Not found
R_UAAGDS : Found
R_PAPPT3 : Found
R_UAMAS : Found
R_UAGCVT : Found
R_UAMAGS : Found
R_PGAMT : Not found
5	7
results-essential-1435-7
R_NDPK2 : Found
R_UAAGDS : Found
R_PAPPT3 : Found
R_UAMAS : Found
R_UAGCVT : Found
R_UAMAGS : Found
R_PGAMT : Not found
6	7
results-essential-1435-80
R_NDPK2 : Found
R_UAAGDS : Found
R_PAPPT3 : Found
R_UAMAS : Found
R_UAGCVT : Found
R_UAMAGS : Found
R_PGAMT : Not found
6	7
results-essential-1435-81
R_NDPK2 : Found
1	1
results-essential-1435-82
R_NDPK2 : Not found
R_UAAGDS : Found
R_PAPPT3 : Found
R_UAMAS : Found
R_UAGCVT : Found
R_UAMAGS : Found
R_PGAMT : Not found
5	7
results-essential-1435-83
R_NDPK2 : Found
1	1
results-essential-1435-84
R_NDPK2 : Found
1	1
results-essential-1435-85
R_NDPK2 : Found
R_UAAGDS : Found
R_PAPPT3 : Found
R_UAMAS : Found
R_UAGCVT : Found
R_UAMAGS : Found
R_PGAMT : Not found
6	7
results-essential-1435-86
R_NDPK2 : Found
R_UAAGDS : Found
R_PAPPT3 : Found
R_UAMAS : Found
R_UAGCVT : Found
R_UAMAGS : Found
R_PGAMT : Not found
6	7
results-essential-1435-87
R_NDPK2 : Not found
R_UAAGDS : Found
R_PAPPT3 : Found
R_UAMAS : Found
R_UAGCVT : Found
R_UAMAGS : Found
R_PGAMT : Not found
5	7
results-essential-1435-88
R_NDPK2 : Found
R_UAAGDS : Found
R_PAPPT3 : Found
R_UAMAS : Found
R_UAGCVT : Found
R_UAMAGS : Found
R_PGAMT : Not found
6	7
results-essential-1435-89
R_NDPK2 : Found
R_UAAGDS : Found
R_PAPPT3 : Found
R_UAMAS : Found
R_UAGCVT : Found
R_UAMAGS : Found
R_PGAMT : Not found
6	7
results-essential-1435-8
R_NDPK2 : Not found
R_DDPA : Not found
R_DHFR : Not found
R_PSCVT : Not found
R_DNTPPA : Not found
R_UAAGDS : Found
R_PAPPT3 : Found
R_UAMAS : Found
R_ADCL : Not found
R_UAGCVT : Found
R_UAMAGS : Found
R_PGAMT : Not found
R_SHK3Dr : Not found
R_DHPS2 : Not found
R_HPPK2 : Not found
R_DHQD : Not found
R_GCALDD : Not found
5	17
results-essential-1435-90
R_NDPK2 : Found
R_DDPA : Not found
R_PPNCL2 : Not found
R_DHFR : Not found
R_PSCVT : Not found
R_DNTPPA : Not found
R_UAAGDS : Found
R_PAPPT3 : Found
R_UAMAS : Found
R_ADCL : Not found
R_UAGCVT : Found
R_UAMAGS : Found
R_PGAMT : Not found
R_SHK3Dr : Not found
R_DHPS2 : Not found
R_HPPK2 : Not found
R_DHQD : Not found
R_GCALDD : Not found
6	18
results-essential-1435-9
R_NDPK2 : Found
R_UAAGDS : Found
R_PAPPT3 : Found
R_UAMAS : Found
R_UAGCVT : Found
R_UAMAGS : Found
R_PGAMT : Not found
6	7
results-essential-1566-10
R_ALAALAr : Found
R_PGAMT : Not found
1	2
results-essential-1566-11
R_ALAALAr : Found
R_PGAMT : Not found
R_SHK3Dr : Not found
R_GLGC : Found
R_DNMPPA : Not found
2	5
results-essential-1566-12
R_PPNCL2 : Not found
R_CHORS : Not found
R_SHK3Dr : Not found
R_DNMPPA : Not found
0	4
results-essential-1566-13
R_ALAALAr : Found
R_PGAMT : Not found
1	2
results-essential-1566-14
R_ALAALAr : Found
R_PGAMT : Not found
R_GLGC : Found
2	3
results-essential-1566-15
R_ALAALAr : Found
R_PGAMT : Not found
R_GLGC : Found
2	3
results-essential-1566-16
R_ALAALAr : Found
R_PGAMT : Not found
1	2
results-essential-1566-17
R_ALAALAr : Found
R_PGAMT : Not found
1	2
results-essential-1566-18
R_ALAALAr : Found
R_PGAMT : Not found
R_GLGC : Found
2	3
results-essential-1566-19
R_PPNCL2 : Not found
R_ALAALAr : Found
R_CHORS : Not found
R_PGAMT : Not found
R_SHK3Dr : Not found
R_GLGC : Found
R_DNMPPA : Not found
2	7
results-essential-1566-1
R_GLGC : Found
R_DNMPPA : Not found
1	2
results-essential-1566-20
R_ALAALAr : Found
R_PGAMT : Not found
1	2
results-essential-1566-21
R_PPNCL2 : Not found
R_ALAALAr : Found
R_PGAMT : Not found
R_GLGC : Found
2	4
results-essential-1566-22
0	0
results-essential-1566-23
R_ALAALAr : Found
R_PGAMT : Not found
R_GLGC : Found
2	3
results-essential-1566-24
R_GLGC : Found
1	1
results-essential-1566-25
R_ALAALAr : Found
R_PGAMT : Not found
1	2
results-essential-1566-26
R_ALAALAr : Found
R_PGAMT : Not found
R_GLGC : Found
2	3
results-essential-1566-27
R_PPNCL2 : Not found
R_ALAALAr : Found
R_CHORS : Not found
R_PGAMT : Not found
R_SHK3Dr : Not found
R_GLGC : Found
R_DNMPPA : Not found
2	7
results-essential-1566-28
R_ALAALAr : Found
R_PGAMT : Not found
R_GLGC : Found
2	3
results-essential-1566-29
R_ALAALAr : Found
R_PGAMT : Not found
1	2
results-essential-1566-2
R_ALAALAr : Found
R_PGAMT : Not found
R_GLGC : Found
2	3
results-essential-1566-30
R_ALAALAr : Found
R_PGAMT : Not found
1	2
results-essential-1566-31
0	0
results-essential-1566-32
R_ALAALAr : Found
R_PGAMT : Not found
R_GLGC : Found
2	3
results-essential-1566-33
R_ALAALAr : Found
R_PGAMT : Not found
R_GLGC : Found
2	3
results-essential-1566-34
R_ALAALAr : Found
R_PGAMT : Not found
1	2
results-essential-1566-35
R_ALAALAr : Found
R_PGAMT : Not found
R_GLGC : Found
2	3
results-essential-1566-36
R_ALAALAr : Found
R_PGAMT : Not found
R_SHK3Dr : Not found
R_GLGC : Found
2	4
results-essential-1566-37
R_PPNCL2 : Not found
R_ALAALAr : Found
R_CHORS : Not found
R_PGAMT : Not found
R_GLGC : Found
R_DNMPPA : Not found
2	6
results-essential-1566-38
R_ALAALAr : Found
R_PGAMT : Not found
R_GLGC : Found
2	3
results-essential-1566-39
R_ALAALAr : Found
R_PGAMT : Not found
R_GLGC : Found
2	3
results-essential-1566-3
R_ALAALAr : Found
R_PGAMT : Not found
1	2
results-essential-1566-40
R_ALAALAr : Found
R_PGAMT : Not found
1	2
results-essential-1566-41
R_ALAALAr : Found
R_PGAMT : Not found
1	2
results-essential-1566-42
R_GLGC : Found
1	1
results-essential-1566-43
R_ALAALAr : Found
R_CHORS : Not found
R_PGAMT : Not found
R_SHK3Dr : Not found
R_GLGC : Found
R_DNMPPA : Not found
2	6
results-essential-1566-44
R_ALAALAr : Found
R_PGAMT : Not found
R_GLGC : Found
2	3
results-essential-1566-45
R_ALAALAr : Found
R_PGAMT : Not found
R_GLGC : Found
2	3
results-essential-1566-46
R_ALAALAr : Found
R_PGAMT : Not found
1	2
results-essential-1566-47
R_ALAALAr : Found
R_PGAMT : Not found
R_GLGC : Found
2	3
results-essential-1566-48
R_PPNCL2 : Not found
R_ALAALAr : Found
R_PGAMT : Not found
R_GLGC : Found
2	4
results-essential-1566-49
R_ALAALAr : Found
R_PGAMT : Not found
1	2
results-essential-1566-4
R_PPNCL2 : Not found
R_ALAALAr : Found
R_CHORS : Not found
R_PGAMT : Not found
R_SHK3Dr : Not found
R_GLGC : Found
R_DNMPPA : Not found
2	7
results-essential-1566-50
R_PPNCL2 : Not found
R_ALAALAr : Found
R_CHORS : Not found
R_PGAMT : Not found
R_SHK3Dr : Not found
R_GLGC : Found
2	6
results-essential-1566-51
R_ALAALAr : Found
R_PGAMT : Not found
R_GLGC : Found
2	3
results-essential-1566-52
R_ALAALAr : Found
R_PGAMT : Not found
R_GLGC : Found
2	3
results-essential-1566-53
R_ALAALAr : Found
R_PGAMT : Not found
R_GLGC : Found
2	3
results-essential-1566-54
R_ALAALAr : Found
R_PGAMT : Not found
1	2
results-essential-1566-55
R_PPNCL2 : Not found
R_ALAALAr : Found
R_CHORS : Not found
R_PGAMT : Not found
R_SHK3Dr : Not found
R_GLGC : Found
R_DNMPPA : Not found
2	7
results-essential-1566-56
R_PPNCL2 : Not found
R_ALAALAr : Found
R_PGAMT : Not found
R_GLGC : Found
R_DNMPPA : Not found
2	5
results-essential-1566-57
R_ALAALAr : Found
R_PGAMT : Not found
R_GLGC : Found
2	3
results-essential-1566-58
R_ALAALAr : Found
R_PGAMT : Not found
R_GLGC : Found
2	3
results-essential-1566-59
R_ALAALAr : Found
R_PGAMT : Not found
1	2
results-essential-1566-5
R_ALAALAr : Found
R_PGAMT : Not found
R_GLGC : Found
2	3
results-essential-1566-60
R_ALAALAr : Found
R_PGAMT : Not found
R_GLGC : Found
2	3
results-essential-1566-61
R_PPNCL2 : Not found
R_ALAALAr : Found
R_PGAMT : Not found
R_GLGC : Found
2	4
results-essential-1566-62
R_GLGC : Found
1	1
results-essential-1566-63
R_CHORS : Not found
R_SHK3Dr : Not found
R_DNMPPA : Not found
0	3
results-essential-1566-64
R_ALAALAr : Found
R_PGAMT : Not found
R_GLGC : Found
2	3
results-essential-1566-65
R_ALAALAr : Found
R_PGAMT : Not found
1	2
results-essential-1566-66
R_ALAALAr : Found
R_PGAMT : Not found
1	2
results-essential-1566-67
R_ALAALAr : Found
R_PGAMT : Not found
1	2
results-essential-1566-68
R_GLGC : Found
1	1
results-essential-1566-69
R_ALAALAr : Found
R_PGAMT : Not found
R_GLGC : Found
2	3
results-essential-1566-6
R_ALAALAr : Found
R_PGAMT : Not found
R_GLGC : Found
2	3
results-essential-1566-70
R_ALAALAr : Found
R_PGAMT : Not found
R_GLGC : Found
2	3
results-essential-1566-71
R_GLGC : Found
1	1
results-essential-1566-72
R_ALAALAr : Found
R_PGAMT : Not found
R_GLGC : Found
2	3
results-essential-1566-73
R_ALAALAr : Found
R_PGAMT : Not found
R_GLGC : Found
2	3
results-essential-1566-74
R_GLGC : Found
1	1
results-essential-1566-75
R_GLGC : Found
1	1
results-essential-1566-76
R_GLGC : Found
1	1
results-essential-1566-77
R_ALAALAr : Found
R_PGAMT : Not found
1	2
results-essential-1566-78
R_ALAALAr : Found
R_PGAMT : Not found
R_GLGC : Found
2	3
results-essential-1566-79
R_ALAALAr : Found
R_PGAMT : Not found
R_GLGC : Found
2	3
results-essential-1566-7
R_ALAALAr : Found
R_PGAMT : Not found
R_GLGC : Found
2	3
results-essential-1566-80
R_ALAALAr : Found
R_PGAMT : Not found
R_GLGC : Found
2	3
results-essential-1566-81
R_GLGC : Found
1	1
results-essential-1566-82
R_ALAALAr : Found
R_PGAMT : Not found
1	2
results-essential-1566-83
R_GLGC : Found
1	1
results-essential-1566-84
0	0
results-essential-1566-85
R_ALAALAr : Found
R_PGAMT : Not found
R_GLGC : Found
2	3
results-essential-1566-86
R_ALAALAr : Found
R_PGAMT : Not found
1	2
results-essential-1566-87
R_ALAALAr : Found
R_PGAMT : Not found
R_GLGC : Found
2	3
results-essential-1566-88
R_ALAALAr : Found
R_PGAMT : Not found
1	2
results-essential-1566-89
R_ALAALAr : Found
R_PGAMT : Not found
1	2
results-essential-1566-8
R_ALAALAr : Found
R_CHORS : Not found
R_PGAMT : Not found
R_SHK3Dr : Not found
R_GLGC : Found
R_DNMPPA : Not found
2	6
results-essential-1566-90
R_PPNCL2 : Not found
R_ALAALAr : Found
R_CHORS : Not found
R_PGAMT : Not found
R_SHK3Dr : Not found
R_DNMPPA : Not found
1	6
results-essential-1566-9
R_ALAALAr : Found
R_PGAMT : Not found
R_GLGC : Found
2	3
results-essential-171-10
R_UAGDP : Found
R_UAMAS : Found
R_ALAALAr : Found
R_UAGCVT : Found
R_UGMDDS : Found
5	5
results-essential-171-11
R_DDPA : Not found
R_UAGDP : Found
R_UAMAS : Found
R_ALAALAr : Found
R_ADCL : Not found
R_DHQS : Not found
R_UAGCVT : Found
R_DHNPA2 : Not found
R_UGMDDS : Found
R_HPPK2 : Not found
R_DNMPPA : Not found
5	11
results-essential-171-12
R_DDPA : Not found
R_ADCL : Not found
R_DHQS : Not found
R_DHNPA2 : Not found
R_HPPK2 : Not found
R_DPCOAK : Not found
R_DNMPPA : Not found
0	7
results-essential-171-13
R_UAGDP : Found
R_UAMAS : Found
R_ALAALAr : Found
R_UAGCVT : Found
R_UGMDDS : Found
5	5
results-essential-171-14
R_UAGDP : Found
R_UAMAS : Found
R_ALAALAr : Found
R_UAGCVT : Found
R_UGMDDS : Found
5	5
results-essential-171-15
R_UAGDP : Found
R_UAMAS : Found
R_ALAALAr : Found
R_UAGCVT : Found
R_UGMDDS : Found
5	5
results-essential-171-16
R_UAGDP : Found
R_UAMAS : Found
R_ALAALAr : Found
R_UAGCVT : Found
R_UGMDDS : Found
5	5
results-essential-171-17
R_UAGDP : Found
R_UAMAS : Found
R_ALAALAr : Found
R_UAGCVT : Found
R_UGMDDS : Found
5	5
results-essential-171-18
R_UAGDP : Found
R_UAMAS : Found
R_ALAALAr : Found
R_UAGCVT : Found
R_UGMDDS : Found
5	5
results-essential-171-19
R_DDPA : Not found
R_UAGDP : Found
R_UAMAS : Found
R_ALAALAr : Found
R_ADCL : Not found
R_DHQS : Not found
R_UAGCVT : Found
R_DHNPA2 : Not found
R_UGMDDS : Found
R_HPPK2 : Not found
R_DPCOAK : Not found
R_DNMPPA : Not found
5	12
results-essential-171-1
R_ADCL : Not found
R_DHNPA2 : Not found
R_HPPK2 : Not found
R_DNMPPA : Not found
0	4
results-essential-171-20
R_UAGDP : Found
R_UAMAS : Found
R_ALAALAr : Found
R_UAGCVT : Found
R_UGMDDS : Found
5	5
results-essential-171-21
R_UAGDP : Found
R_UAMAS : Found
R_ALAALAr : Found
R_UAGCVT : Found
R_UGMDDS : Found
R_DPCOAK : Not found
5	6
results-essential-171-22
0	0
results-essential-171-23
R_UAGDP : Found
R_UAMAS : Found
R_ALAALAr : Found
R_UAGCVT : Found
R_UGMDDS : Found
5	5
results-essential-171-24
0	0
results-essential-171-25
R_UAGDP : Found
R_UAMAS : Found
R_ALAALAr : Found
R_UAGCVT : Found
R_UGMDDS : Found
5	5
results-essential-171-26
R_UAGDP : Found
R_UAMAS : Found
R_ALAALAr : Found
R_UAGCVT : Found
R_UGMDDS : Found
5	5
results-essential-171-27
R_DDPA : Not found
R_UAGDP : Found
R_UAMAS : Found
R_ALAALAr : Found
R_ADCL : Not found
R_DHQS : Not found
R_UAGCVT : Found
R_DHNPA2 : Not found
R_UGMDDS : Found
R_HPPK2 : Not found
R_DPCOAK : Not found
R_DNMPPA : Not found
5	12
results-essential-171-28
R_UAGDP : Found
R_UAMAS : Found
R_ALAALAr : Found
R_UAGCVT : Found
R_UGMDDS : Found
5	5
results-essential-171-29
R_UAGDP : Found
R_UAMAS : Found
R_ALAALAr : Found
R_UAGCVT : Found
R_UGMDDS : Found
5	5
results-essential-171-2
R_UAGDP : Found
R_UAMAS : Found
R_ALAALAr : Found
R_UAGCVT : Found
R_UGMDDS : Found
5	5
results-essential-171-30
R_UAGDP : Found
R_UAMAS : Found
R_ALAALAr : Found
R_UAGCVT : Found
R_UGMDDS : Found
5	5
results-essential-171-31
0	0
results-essential-171-32
R_UAGDP : Found
R_UAMAS : Found
R_ALAALAr : Found
R_UAGCVT : Found
R_UGMDDS : Found
5	5
results-essential-171-33
R_UAGDP : Found
R_UAMAS : Found
R_ALAALAr : Found
R_UAGCVT : Found
R_UGMDDS : Found
5	5
results-essential-171-34
R_UAGDP : Found
R_UAMAS : Found
R_ALAALAr : Found
R_UAGCVT : Found
R_UGMDDS : Found
5	5
results-essential-171-35
R_UAGDP : Found
R_UAMAS : Found
R_ALAALAr : Found
R_UAGCVT : Found
R_UGMDDS : Found
5	5
results-essential-171-36
R_DDPA : Not found
R_UAGDP : Found
R_UAMAS : Found
R_ALAALAr : Found
R_DHQS : Not found
R_UAGCVT : Found
R_UGMDDS : Found
5	7
results-essential-171-37
R_UAGDP : Found
R_UAMAS : Found
R_ALAALAr : Found
R_ADCL : Not found
R_UAGCVT : Found
R_DHNPA2 : Not found
R_UGMDDS : Found
R_HPPK2 : Not found
R_DPCOAK : Not found
R_DNMPPA : Not found
5	10
results-essential-171-38
R_UAGDP : Found
R_UAMAS : Found
R_ALAALAr : Found
R_UAGCVT : Found
R_UGMDDS : Found
5	5
results-essential-171-39
R_UAGDP : Found
R_UAMAS : Found
R_ALAALAr : Found
R_UAGCVT : Found
R_UGMDDS : Found
5	5
results-essential-171-3
R_UAGDP : Found
R_UAMAS : Found
R_ALAALAr : Found
R_UAGCVT : Found
R_UGMDDS : Found
5	5
results-essential-171-40
R_UAGDP : Found
R_UAMAS : Found
R_ALAALAr : Found
R_UAGCVT : Found
R_UGMDDS : Found
5	5
results-essential-171-41
R_UAGDP : Found
R_UAMAS : Found
R_ALAALAr : Found
R_UAGCVT : Found
R_UGMDDS : Found
5	5
results-essential-171-42
0	0
results-essential-171-43
R_DDPA : Not found
R_UAGDP : Found
R_UAMAS : Found
R_ALAALAr : Found
R_ADCL : Not found
R_DHQS : Not found
R_UAGCVT : Found
R_DHNPA2 : Not found
R_UGMDDS : Found
R_HPPK2 : Not found
R_DNMPPA : Not found
5	11
results-essential-171-44
R_UAGDP : Found
R_UAMAS : Found
R_ALAALAr : Found
R_UAGCVT : Found
R_UGMDDS : Found
5	5
results-essential-171-45
R_UAGDP : Found
R_UAMAS : Found
R_ALAALAr : Found
R_UAGCVT : Found
R_UGMDDS : Found
5	5
results-essential-171-46
R_UAGDP : Found
R_UAMAS : Found
R_ALAALAr : Found
R_UAGCVT : Found
R_UGMDDS : Found
5	5
results-essential-171-47
R_UAGDP : Found
R_UAMAS : Found
R_ALAALAr : Found
R_UAGCVT : Found
R_UGMDDS : Found
5	5
results-essential-171-48
R_UAGDP : Found
R_UAMAS : Found
R_ALAALAr : Found
R_UAGCVT : Found
R_UGMDDS : Found
R_DPCOAK : Not found
5	6
results-essential-171-49
R_UAGDP : Found
R_UAMAS : Found
R_ALAALAr : Found
R_UAGCVT : Found
R_UGMDDS : Found
5	5
results-essential-171-4
R_DDPA : Not found
R_UAGDP : Found
R_UAMAS : Found
R_ALAALAr : Found
R_ADCL : Not found
R_DHQS : Not found
R_UAGCVT : Found
R_DHNPA2 : Not found
R_UGMDDS : Found
R_HPPK2 : Not found
R_DPCOAK : Not found
R_DNMPPA : Not found
5	12
results-essential-171-50
R_DDPA : Not found
R_UAGDP : Found
R_UAMAS : Found
R_ALAALAr : Found
R_DHQS : Not found
R_UAGCVT : Found
R_UGMDDS : Found
R_DPCOAK : Not found
5	8
results-essential-171-51
R_UAGDP : Found
R_UAMAS : Found
R_ALAALAr : Found
R_UAGCVT : Found
R_UGMDDS : Found
5	5
results-essential-171-52
R_UAGDP : Found
R_UAMAS : Found
R_ALAALAr : Found
R_UAGCVT : Found
R_UGMDDS : Found
5	5
results-essential-171-53
R_UAGDP : Found
R_UAMAS : Found
R_ALAALAr : Found
R_UAGCVT : Found
R_UGMDDS : Found
5	5
results-essential-171-54
R_UAGDP : Found
R_UAMAS : Found
R_ALAALAr : Found
R_UAGCVT : Found
R_UGMDDS : Found
5	5
results-essential-171-55
R_DDPA : Not found
R_UAGDP : Found
R_UAMAS : Found
R_ALAALAr : Found
R_ADCL : Not found
R_DHQS : Not found
R_UAGCVT : Found
R_DHNPA2 : Not found
R_UGMDDS : Found
R_HPPK2 : Not found
R_DPCOAK : Not found
R_DNMPPA : Not found
5	12
results-essential-171-56
R_UAGDP : Found
R_UAMAS : Found
R_ALAALAr : Found
R_ADCL : Not found
R_UAGCVT : Found
R_DHNPA2 : Not found
R_UGMDDS : Found
R_HPPK2 : Not found
R_DPCOAK : Not found
R_DNMPPA : Not found
5	10
results-essential-171-57
R_UAGDP : Found
R_UAMAS : Found
R_ALAALAr : Found
R_UAGCVT : Found
R_UGMDDS : Found
5	5
results-essential-171-58
R_UAGDP : Found
R_UAMAS : Found
R_ALAALAr : Found
R_UAGCVT : Found
R_UGMDDS : Found
5	5
results-essential-171-59
R_UAGDP : Found
R_UAMAS : Found
R_ALAALAr : Found
R_UAGCVT : Found
R_UGMDDS : Found
5	5
results-essential-171-5
R_UAGDP : Found
R_UAMAS : Found
R_ALAALAr : Found
R_UAGCVT : Found
R_UGMDDS : Found
5	5
results-essential-171-60
R_UAGDP : Found
R_UAMAS : Found
R_ALAALAr : Found
R_UAGCVT : Found
R_UGMDDS : Found
5	5
results-essential-171-61
R_UAGDP : Found
R_UAMAS : Found
R_ALAALAr : Found
R_UAGCVT : Found
R_UGMDDS : Found
R_DPCOAK : Not found
5	6
results-essential-171-62
0	0
results-essential-171-63
R_DDPA : Not found
R_ADCL : Not found
R_DHQS : Not found
R_DHNPA2 : Not found
R_HPPK2 : Not found
R_DNMPPA : Not found
0	6
results-essential-171-64
R_UAGDP : Found
R_UAMAS : Found
R_ALAALAr : Found
R_UAGCVT : Found
R_UGMDDS : Found
5	5
results-essential-171-65
R_UAGDP : Found
R_UAMAS : Found
R_ALAALAr : Found
R_UAGCVT : Found
R_UGMDDS : Found
5	5
results-essential-171-66
R_UAGDP : Found
R_UAMAS : Found
R_ALAALAr : Found
R_UAGCVT : Found
R_UGMDDS : Found
5	5
results-essential-171-67
R_UAGDP : Found
R_UAMAS : Found
R_ALAALAr : Found
R_UAGCVT : Found
R_UGMDDS : Found
5	5
results-essential-171-68
0	0
results-essential-171-69
R_UAGDP : Found
R_UAMAS : Found
R_ALAALAr : Found
R_UAGCVT : Found
R_UGMDDS : Found
5	5
results-essential-171-6
R_UAGDP : Found
R_UAMAS : Found
R_ALAALAr : Found
R_UAGCVT : Found
R_UGMDDS : Found
5	5
results-essential-171-70
R_UAGDP : Found
R_UAMAS : Found
R_ALAALAr : Found
R_UAGCVT : Found
R_UGMDDS : Found
5	5
results-essential-171-71
0	0
results-essential-171-72
R_UAGDP : Found
R_UAMAS : Found
R_ALAALAr : Found
R_UAGCVT : Found
R_UGMDDS : Found
5	5
results-essential-171-73
R_UAGDP : Found
R_UAMAS : Found
R_ALAALAr : Found
R_UAGCVT : Found
R_UGMDDS : Found
5	5
results-essential-171-74
0	0
results-essential-171-75
0	0
results-essential-171-76
0	0
results-essential-171-77
R_UAGDP : Found
R_UAMAS : Found
R_ALAALAr : Found
R_UAGCVT : Found
R_UGMDDS : Found
5	5
results-essential-171-78
R_UAGDP : Found
R_UAMAS : Found
R_ALAALAr : Found
R_UAGCVT : Found
R_UGMDDS : Found
5	5
results-essential-171-79
R_UAGDP : Found
R_UAMAS : Found
R_ALAALAr : Found
R_UAGCVT : Found
R_UGMDDS : Found
5	5
results-essential-171-7
R_UAGDP : Found
R_UAMAS : Found
R_ALAALAr : Found
R_UAGCVT : Found
R_UGMDDS : Found
5	5
results-essential-171-80
R_UAGDP : Found
R_UAMAS : Found
R_ALAALAr : Found
R_UAGCVT : Found
R_UGMDDS : Found
5	5
results-essential-171-81
0	0
results-essential-171-82
R_UAGDP : Found
R_UAMAS : Found
R_ALAALAr : Found
R_UAGCVT : Found
R_UGMDDS : Found
5	5
results-essential-171-83
0	0
results-essential-171-84
0	0
results-essential-171-85
R_UAGDP : Found
R_UAMAS : Found
R_ALAALAr : Found
R_UAGCVT : Found
R_UGMDDS : Found
5	5
results-essential-171-86
R_UAGDP : Found
R_UAMAS : Found
R_ALAALAr : Found
R_UAGCVT : Found
R_UGMDDS : Found
5	5
results-essential-171-87
R_UAGDP : Found
R_UAMAS : Found
R_ALAALAr : Found
R_UAGCVT : Found
R_UGMDDS : Found
5	5
results-essential-171-88
R_UAGDP : Found
R_UAMAS : Found
R_ALAALAr : Found
R_UAGCVT : Found
R_UGMDDS : Found
5	5
results-essential-171-89
R_UAGDP : Found
R_UAMAS : Found
R_ALAALAr : Found
R_UAGCVT : Found
R_UGMDDS : Found
5	5
results-essential-171-8
R_DDPA : Not found
R_UAGDP : Found
R_UAMAS : Found
R_ALAALAr : Found
R_ADCL : Not found
R_DHQS : Not found
R_UAGCVT : Found
R_DHNPA2 : Not found
R_UGMDDS : Found
R_HPPK2 : Not found
R_DNMPPA : Not found
5	11
results-essential-171-90
R_DDPA : Not found
R_UAGDP : Found
R_UAMAS : Found
R_ALAALAr : Found
R_ADCL : Not found
R_DHQS : Not found
R_UAGCVT : Found
R_DHNPA2 : Not found
R_UGMDDS : Found
R_HPPK2 : Not found
R_DPCOAK : Not found
R_DNMPPA : Not found
5	12
results-essential-171-9
R_UAGDP : Found
R_UAMAS : Found
R_ALAALAr : Found
R_UAGCVT : Found
R_UGMDDS : Found
5	5
results-essential-1742-10
R_NDPK2 : Not found
R_ALAALAr : Found
R_GK1 : Not found
R_UAGCVT : Found
R_GLUR : Found
3	5
results-essential-1742-11
R_NDPK2 : Not found
R_DDPA : Not found
R_PSCVT : Not found
R_DNTPPA : Not found
R_ALAALAr : Found
R_GK1 : Not found
R_SHKK : Not found
R_UAGCVT : Found
R_GLCS1 : Found
R_SHK3Dr : Not found
R_GLUR : Found
R_GLGC : Found
R_GTPCI : Not found
R_DHQD : Not found
5	14
results-essential-1742-12
R_DDPA : Not found
R_PSCVT : Not found
R_DNTPPA : Not found
R_GK1 : Not found
R_SHKK : Not found
R_CHORS : Not found
R_SHK3Dr : Not found
R_GTPCI : Not found
R_DHQD : Not found
R_PTPATi : Not found
0	10
results-essential-1742-13
R_NDPK2 : Not found
R_ALAALAr : Found
R_GK1 : Not found
R_UAGCVT : Found
R_GLUR : Found
3	5
results-essential-1742-14
R_NDPK2 : Not found
R_ALAALAr : Found
R_GK1 : Not found
R_UAGCVT : Found
R_GLCS1 : Found
R_GLUR : Found
R_GLGC : Found
5	7
results-essential-1742-15
R_NDPK2 : Not found
R_ALAALAr : Found
R_GK1 : Not found
R_UAGCVT : Found
R_GLCS1 : Found
R_GLUR : Found
R_GLGC : Found
5	7
results-essential-1742-16
R_NDPK2 : Not found
R_ALAALAr : Found
R_GK1 : Not found
R_UAGCVT : Found
R_GLUR : Found
3	5
results-essential-1742-17
R_NDPK2 : Not found
R_ALAALAr : Found
R_GK1 : Not found
R_UAGCVT : Found
R_GLUR : Found
3	5
results-essential-1742-18
R_NDPK2 : Not found
R_ALAALAr : Found
R_GK1 : Not found
R_UAGCVT : Found
R_GLCS1 : Found
R_GLUR : Found
R_GLGC : Found
5	7
results-essential-1742-19
R_NDPK2 : Not found
R_DDPA : Not found
R_PSCVT : Not found
R_DNTPPA : Not found
R_ALAALAr : Found
R_GK1 : Not found
R_SHKK : Not found
R_CHORS : Not found
R_UAGCVT : Found
R_GLCS1 : Found
R_SHK3Dr : Not found
R_GLUR : Found
R_GLGC : Found
R_GTPCI : Not found
R_DHQD : Not found
R_PTPATi : Not found
5	16
results-essential-1742-1
R_NDPK2 : Not found
R_DNTPPA : Not found
R_GK1 : Not found
R_GLCS1 : Found
R_GLGC : Found
R_GTPCI : Not found
2	6
results-essential-1742-20
R_NDPK2 : Not found
R_ALAALAr : Found
R_GK1 : Not found
R_UAGCVT : Found
R_GLUR : Found
3	5
results-essential-1742-21
R_NDPK2 : Not found
R_ALAALAr : Found
R_GK1 : Not found
R_UAGCVT : Found
R_GLCS1 : Found
R_GLUR : Found
R_GLGC : Found
R_PTPATi : Not found
5	8
results-essential-1742-22
R_NDPK2 : Not found
R_GK1 : Not found
0	2
results-essential-1742-23
R_NDPK2 : Not found
R_ALAALAr : Found
R_GK1 : Not found
R_UAGCVT : Found
R_GLCS1 : Found
R_GLUR : Found
R_GLGC : Found
5	7
results-essential-1742-24
R_GK1 : Not found
R_GLCS1 : Found
R_GLGC : Found
2	3
results-essential-1742-25
R_NDPK2 : Not found
R_ALAALAr : Found
R_UAGCVT : Found
R_GLUR : Found
3	4
results-essential-1742-26
R_NDPK2 : Not found
R_ALAALAr : Found
R_GK1 : Not found
R_UAGCVT : Found
R_GLCS1 : Found
R_GLUR : Found
R_GLGC : Found
5	7
results-essential-1742-27
R_NDPK2 : Not found
R_DDPA : Not found
R_PSCVT : Not found
R_DNTPPA : Not found
R_ALAALAr : Found
R_GK1 : Not found
R_SHKK : Not found
R_CHORS : Not found
R_UAGCVT : Found
R_GLCS1 : Found
R_SHK3Dr : Not found
R_GLUR : Found
R_GLGC : Found
R_GTPCI : Not found
R_DHQD : Not found
R_PTPATi : Not found
5	16
results-essential-1742-28
R_NDPK2 : Not found
R_ALAALAr : Found
R_GK1 : Not found
R_UAGCVT : Found
R_GLCS1 : Found
R_GLUR : Found
R_GLGC : Found
5	7
results-essential-1742-29
R_NDPK2 : Not found
R_ALAALAr : Found
R_GK1 : Not found
R_UAGCVT : Found
R_GLUR : Found
3	5
results-essential-1742-2
R_NDPK2 : Not found
R_ALAALAr : Found
R_UAGCVT : Found
R_GLCS1 : Found
R_GLUR : Found
R_GLGC : Found
5	6
results-essential-1742-30
R_NDPK2 : Not found
R_ALAALAr : Found
R_GK1 : Not found
R_UAGCVT : Found
R_GLUR : Found
3	5
results-essential-1742-31
R_NDPK2 : Not found
0	1
results-essential-1742-32
R_NDPK2 : Not found
R_ALAALAr : Found
R_GK1 : Not found
R_UAGCVT : Found
R_GLCS1 : Found
R_GLUR : Found
R_GLGC : Found
5	7
results-essential-1742-33
R_NDPK2 : Not found
R_ALAALAr : Found
R_UAGCVT : Found
R_GLCS1 : Found
R_GLUR : Found
R_GLGC : Found
5	6
results-essential-1742-34
R_NDPK2 : Not found
R_ALAALAr : Found
R_GK1 : Not found
R_UAGCVT : Found
R_GLUR : Found
3	5
results-essential-1742-35
R_NDPK2 : Not found
R_ALAALAr : Found
R_UAGCVT : Found
R_GLCS1 : Found
R_GLUR : Found
R_GLGC : Found
5	6
results-essential-1742-36
R_NDPK2 : Not found
R_DDPA : Not found
R_PSCVT : Not found
R_ALAALAr : Found
R_SHKK : Not found
R_UAGCVT : Found
R_GLCS1 : Found
R_SHK3Dr : Not found
R_GLUR : Found
R_GLGC : Found
R_DHQD : Not found
5	11
results-essential-1742-37
R_NDPK2 : Not found
R_DNTPPA : Not found
R_ALAALAr : Found
R_GK1 : Not found
R_CHORS : Not found
R_UAGCVT : Found
R_GLCS1 : Found
R_GLUR : Found
R_GLGC : Found
R_GTPCI : Not found
R_PTPATi : Not found
5	11
results-essential-1742-38
R_NDPK2 : Not found
R_ALAALAr : Found
R_GK1 : Not found
R_UAGCVT : Found
R_GLCS1 : Found
R_GLUR : Found
R_GLGC : Found
5	7
results-essential-1742-39
R_NDPK2 : Not found
R_ALAALAr : Found
R_GK1 : Not found
R_UAGCVT : Found
R_GLCS1 : Found
R_GLUR : Found
R_GLGC : Found
5	7
results-essential-1742-3
R_NDPK2 : Not found
R_ALAALAr : Found
R_UAGCVT : Found
R_GLUR : Found
3	4
results-essential-1742-40
R_NDPK2 : Not found
R_ALAALAr : Found
R_GK1 : Not found
R_UAGCVT : Found
R_GLUR : Found
3	5
results-essential-1742-41
R_NDPK2 : Not found
R_ALAALAr : Found
R_GK1 : Not found
R_UAGCVT : Found
R_GLUR : Found
3	5
results-essential-1742-42
R_GLCS1 : Found
R_GLGC : Found
2	2
results-essential-1742-43
R_NDPK2 : Not found
R_DDPA : Not found
R_PSCVT : Not found
R_DNTPPA : Not found
R_ALAALAr : Found
R_GK1 : Not found
R_SHKK : Not found
R_CHORS : Not found
R_UAGCVT : Found
R_GLCS1 : Found
R_SHK3Dr : Not found
R_GLUR : Found
R_GLGC : Found
R_GTPCI : Not found
R_DHQD : Not found
5	15
results-essential-1742-44
R_NDPK2 : Not found
R_ALAALAr : Found
R_GK1 : Not found
R_UAGCVT : Found
R_GLCS1 : Found
R_GLUR : Found
R_GLGC : Found
5	7
results-essential-1742-45
R_NDPK2 : Not found
R_ALAALAr : Found
R_GK1 : Not found
R_UAGCVT : Found
R_GLCS1 : Found
R_GLUR : Found
R_GLGC : Found
5	7
results-essential-1742-46
R_NDPK2 : Not found
R_ALAALAr : Found
R_GK1 : Not found
R_UAGCVT : Found
R_GLUR : Found
3	5
results-essential-1742-47
R_NDPK2 : Not found
R_ALAALAr : Found
R_GK1 : Not found
R_UAGCVT : Found
R_GLCS1 : Found
R_GLUR : Found
R_GLGC : Found
5	7
results-essential-1742-48
R_NDPK2 : Not found
R_ALAALAr : Found
R_GK1 : Not found
R_UAGCVT : Found
R_GLCS1 : Found
R_GLUR : Found
R_GLGC : Found
R_PTPATi : Not found
5	8
results-essential-1742-49
R_NDPK2 : Not found
R_ALAALAr : Found
R_GK1 : Not found
R_UAGCVT : Found
R_GLUR : Found
3	5
results-essential-1742-4
R_NDPK2 : Not found
R_DDPA : Not found
R_PSCVT : Not found
R_DNTPPA : Not found
R_ALAALAr : Found
R_GK1 : Not found
R_SHKK : Not found
R_CHORS : Not found
R_UAGCVT : Found
R_GLCS1 : Found
R_SHK3Dr : Not found
R_GLUR : Found
R_GLGC : Found
R_GTPCI : Not found
R_DHQD : Not found
R_PTPATi : Not found
5	16
results-essential-1742-50
R_NDPK2 : Not found
R_DDPA : Not found
R_PSCVT : Not found
R_ALAALAr : Found
R_GK1 : Not found
R_SHKK : Not found
R_CHORS : Not found
R_UAGCVT : Found
R_GLCS1 : Found
R_SHK3Dr : Not found
R_GLUR : Found
R_GLGC : Found
R_DHQD : Not found
R_PTPATi : Not found
5	14
results-essential-1742-51
R_NDPK2 : Not found
R_ALAALAr : Found
R_GK1 : Not found
R_UAGCVT : Found
R_GLCS1 : Found
R_GLUR : Found
R_GLGC : Found
5	7
results-essential-1742-52
R_NDPK2 : Not found
R_ALAALAr : Found
R_UAGCVT : Found
R_GLCS1 : Found
R_GLUR : Found
R_GLGC : Found
5	6
results-essential-1742-53
R_NDPK2 : Not found
R_ALAALAr : Found
R_GK1 : Not found
R_UAGCVT : Found
R_GLCS1 : Found
R_GLUR : Found
R_GLGC : Found
5	7
results-essential-1742-54
R_NDPK2 : Not found
R_ALAALAr : Found
R_GK1 : Not found
R_UAGCVT : Found
R_GLUR : Found
3	5
results-essential-1742-55
R_NDPK2 : Not found
R_DDPA : Not found
R_PSCVT : Not found
R_DNTPPA : Not found
R_ALAALAr : Found
R_GK1 : Not found
R_SHKK : Not found
R_CHORS : Not found
R_UAGCVT : Found
R_GLCS1 : Found
R_SHK3Dr : Not found
R_GLUR : Found
R_GLGC : Found
R_GTPCI : Not found
R_DHQD : Not found
R_PTPATi : Not found
5	16
results-essential-1742-56
R_NDPK2 : Not found
R_DNTPPA : Not found
R_ALAALAr : Found
R_GK1 : Not found
R_UAGCVT : Found
R_GLCS1 : Found
R_GLUR : Found
R_GLGC : Found
R_GTPCI : Not found
R_PTPATi : Not found
5	10
results-essential-1742-57
R_NDPK2 : Not found
R_ALAALAr : Found
R_GK1 : Not found
R_UAGCVT : Found
R_GLCS1 : Found
R_GLUR : Found
R_GLGC : Found
5	7
results-essential-1742-58
R_NDPK2 : Not found
R_ALAALAr : Found
R_GK1 : Not found
R_UAGCVT : Found
R_GLCS1 : Found
R_GLUR : Found
R_GLGC : Found
5	7
results-essential-1742-59
R_NDPK2 : Not found
R_ALAALAr : Found
R_UAGCVT : Found
R_GLUR : Found
3	4
results-essential-1742-5
R_NDPK2 : Not found
R_ALAALAr : Found
R_GK1 : Not found
R_UAGCVT : Found
R_GLCS1 : Found
R_GLUR : Found
R_GLGC : Found
5	7
results-essential-1742-60
R_NDPK2 : Not found
R_ALAALAr : Found
R_GK1 : Not found
R_UAGCVT : Found
R_GLCS1 : Found
R_GLUR : Found
R_GLGC : Found
5	7
results-essential-1742-61
R_NDPK2 : Not found
R_ALAALAr : Found
R_UAGCVT : Found
R_GLCS1 : Found
R_GLUR : Found
R_GLGC : Found
R_PTPATi : Not found
5	7
results-essential-1742-62
R_NDPK2 : Not found
R_GK1 : Not found
R_GLCS1 : Found
R_GLGC : Found
2	4
results-essential-1742-63
R_NDPK2 : Not found
R_DDPA : Not found
R_PSCVT : Not found
R_DNTPPA : Not found
R_GK1 : Not found
R_SHKK : Not found
R_CHORS : Not found
R_SHK3Dr : Not found
R_GTPCI : Not found
R_DHQD : Not found
0	10
results-essential-1742-64
R_NDPK2 : Not found
R_ALAALAr : Found
R_UAGCVT : Found
R_GLCS1 : Found
R_GLUR : Found
R_GLGC : Found
5	6
results-essential-1742-65
R_NDPK2 : Not found
R_ALAALAr : Found
R_GK1 : Not found
R_UAGCVT : Found
R_GLUR : Found
3	5
results-essential-1742-66
R_NDPK2 : Not found
R_ALAALAr : Found
R_GK1 : Not found
R_UAGCVT : Found
R_GLUR : Found
3	5
results-essential-1742-67
R_NDPK2 : Not found
R_ALAALAr : Found
R_GK1 : Not found
R_UAGCVT : Found
R_GLUR : Found
3	5
results-essential-1742-68
R_NDPK2 : Not found
R_GK1 : Not found
R_GLCS1 : Found
R_GLGC : Found
2	4
results-essential-1742-69
R_NDPK2 : Not found
R_ALAALAr : Found
R_GK1 : Not found
R_UAGCVT : Found
R_GLCS1 : Found
R_GLUR : Found
R_GLGC : Found
5	7
results-essential-1742-6
R_NDPK2 : Not found
R_ALAALAr : Found
R_GK1 : Not found
R_UAGCVT : Found
R_GLCS1 : Found
R_GLUR : Found
R_GLGC : Found
5	7
results-essential-1742-70
R_NDPK2 : Not found
R_ALAALAr : Found
R_UAGCVT : Found
R_GLCS1 : Found
R_GLUR : Found
R_GLGC : Found
5	6
results-essential-1742-71
R_NDPK2 : Not found
R_GLCS1 : Found
R_GLGC : Found
2	3
results-essential-1742-72
R_NDPK2 : Not found
R_ALAALAr : Found
R_GK1 : Not found
R_UAGCVT : Found
R_GLCS1 : Found
R_GLUR : Found
R_GLGC : Found
5	7
results-essential-1742-73
R_NDPK2 : Not found
R_ALAALAr : Found
R_GK1 : Not found
R_UAGCVT : Found
R_GLCS1 : Found
R_GLUR : Found
R_GLGC : Found
5	7
results-essential-1742-74
R_GK1 : Not found
R_GLCS1 : Found
R_GLGC : Found
2	3
results-essential-1742-75
R_NDPK2 : Not found
R_GK1 : Not found
R_GLCS1 : Found
R_GLGC : Found
2	4
results-essential-1742-76
R_NDPK2 : Not found
R_GK1 : Not found
R_GLCS1 : Found
R_GLGC : Found
2	4
results-essential-1742-77
R_NDPK2 : Not found
R_ALAALAr : Found
R_GK1 : Not found
R_UAGCVT : Found
R_GLUR : Found
3	5
results-essential-1742-78
R_NDPK2 : Not found
R_ALAALAr : Found
R_GK1 : Not found
R_UAGCVT : Found
R_GLCS1 : Found
R_GLUR : Found
R_GLGC : Found
5	7
results-essential-1742-79
R_NDPK2 : Not found
R_ALAALAr : Found
R_GK1 : Not found
R_UAGCVT : Found
R_GLCS1 : Found
R_GLUR : Found
R_GLGC : Found
5	7
results-essential-1742-7
R_NDPK2 : Not found
R_ALAALAr : Found
R_GK1 : Not found
R_UAGCVT : Found
R_GLCS1 : Found
R_GLUR : Found
R_GLGC : Found
5	7
results-essential-1742-80
R_NDPK2 : Not found
R_ALAALAr : Found
R_UAGCVT : Found
R_GLCS1 : Found
R_GLUR : Found
R_GLGC : Found
5	6
results-essential-1742-81
R_NDPK2 : Not found
R_GK1 : Not found
R_GLCS1 : Found
R_GLGC : Found
2	4
results-essential-1742-82
R_NDPK2 : Not found
R_ALAALAr : Found
R_GK1 : Not found
R_UAGCVT : Found
R_GLUR : Found
3	5
results-essential-1742-83
R_NDPK2 : Not found
R_GLCS1 : Found
R_GLGC : Found
2	3
results-essential-1742-84
R_NDPK2 : Not found
R_GK1 : Not found
0	2
results-essential-1742-85
R_NDPK2 : Not found
R_ALAALAr : Found
R_GK1 : Not found
R_UAGCVT : Found
R_GLCS1 : Found
R_GLUR : Found
R_GLGC : Found
5	7
results-essential-1742-86
R_NDPK2 : Not found
R_ALAALAr : Found
R_UAGCVT : Found
R_GLUR : Found
3	4
results-essential-1742-87
R_NDPK2 : Not found
R_ALAALAr : Found
R_GK1 : Not found
R_UAGCVT : Found
R_GLCS1 : Found
R_GLUR : Found
R_GLGC : Found
5	7
results-essential-1742-88
R_NDPK2 : Not found
R_ALAALAr : Found
R_GK1 : Not found
R_UAGCVT : Found
R_GLUR : Found
3	5
results-essential-1742-89
R_NDPK2 : Not found
R_ALAALAr : Found
R_GK1 : Not found
R_UAGCVT : Found
R_GLUR : Found
3	5
results-essential-1742-8
R_NDPK2 : Not found
R_DDPA : Not found
R_PSCVT : Not found
R_DNTPPA : Not found
R_ALAALAr : Found
R_GK1 : Not found
R_SHKK : Not found
R_CHORS : Not found
R_UAGCVT : Found
R_GLCS1 : Found
R_SHK3Dr : Not found
R_GLUR : Found
R_GLGC : Found
R_GTPCI : Not found
R_DHQD : Not found
5	15
results-essential-1742-90
R_NDPK2 : Not found
R_DDPA : Not found
R_PSCVT : Not found
R_DNTPPA : Not found
R_ALAALAr : Found
R_GK1 : Not found
R_SHKK : Not found
R_CHORS : Not found
R_UAGCVT : Found
R_SHK3Dr : Not found
R_GLUR : Found
R_GTPCI : Not found
R_DHQD : Not found
R_PTPATi : Not found
3	14
results-essential-1742-9
R_NDPK2 : Not found
R_ALAALAr : Found
R_GK1 : Not found
R_UAGCVT : Found
R_GLCS1 : Found
R_GLUR : Found
R_GLGC : Found
5	7
results-essential-1871-10
R_PAPPT3 : Found
R_ALAALAr : Found
R_GK1 : Not found
R_UAGCVT : Found
R_PGAMT : Found
R_UAGPT3 : Found
R_UDCPDP : Found
R_UAPGR : Found
R_PPTGS : Found
8	9
results-essential-1871-11
R_DDPA : Not found
R_EX_pi_LPAREN_e_RPAREN_ : Not found
R_PAPPT3 : Found
R_NADK : Not found
R_ALAALAr : Found
R_GK1 : Not found
R_ADCL : Not found
R_UAGCVT : Found
R_PGAMT : Found
R_UAGPT3 : Found
R_ADCS : Not found
R_UDCPDP : Found
R_GLGC : Found
R_UAPGR : Found
R_DHQD : Not found
R_PPTGS : Found
R_DNMPPA : Not found
9	17
results-essential-1871-12
R_DDPA : Not found
R_PNTK : Not found
R_PPNCL2 : Not found
R_EX_pi_LPAREN_e_RPAREN_ : Not found
R_NADK : Not found
R_GK1 : Not found
R_CHORS : Not found
R_ADCL : Not found
R_ADCS : Not found
R_DHQD : Not found
R_PTPATi : Not found
R_DNMPPA : Not found
0	12
results-essential-1871-13
R_PAPPT3 : Found
R_ALAALAr : Found
R_GK1 : Not found
R_UAGCVT : Found
R_PGAMT : Found
R_UAGPT3 : Found
R_UDCPDP : Found
R_UAPGR : Found
R_PPTGS : Found
8	9
results-essential-1871-14
R_PAPPT3 : Found
R_ALAALAr : Found
R_GK1 : Not found
R_UAGCVT : Found
R_PGAMT : Found
R_UAGPT3 : Found
R_UDCPDP : Found
R_GLGC : Found
R_UAPGR : Found
R_PPTGS : Found
9	10
results-essential-1871-15
R_PAPPT3 : Found
R_ALAALAr : Found
R_GK1 : Not found
R_UAGCVT : Found
R_PGAMT : Found
R_UAGPT3 : Found
R_UDCPDP : Found
R_GLGC : Found
R_UAPGR : Found
R_PPTGS : Found
9	10
results-essential-1871-16
R_PAPPT3 : Found
R_ALAALAr : Found
R_GK1 : Not found
R_UAGCVT : Found
R_PGAMT : Found
R_UAGPT3 : Found
R_UDCPDP : Found
R_UAPGR : Found
R_PPTGS : Found
8	9
results-essential-1871-17
R_EX_pi_LPAREN_e_RPAREN_ : Not found
R_PAPPT3 : Found
R_NADK : Not found
R_ALAALAr : Found
R_GK1 : Not found
R_UAGCVT : Found
R_PGAMT : Found
R_UAGPT3 : Found
R_UDCPDP : Found
R_UAPGR : Found
R_PPTGS : Found
8	11
results-essential-1871-18
R_PAPPT3 : Found
R_ALAALAr : Found
R_GK1 : Not found
R_UAGCVT : Found
R_PGAMT : Found
R_UAGPT3 : Found
R_UDCPDP : Found
R_GLGC : Found
R_UAPGR : Found
R_PPTGS : Found
9	10
results-essential-1871-19
R_DDPA : Not found
R_PNTK : Not found
R_PPNCL2 : Not found
R_EX_pi_LPAREN_e_RPAREN_ : Not found
R_PAPPT3 : Found
R_NADK : Not found
R_ALAALAr : Found
R_GK1 : Not found
R_CHORS : Not found
R_ADCL : Not found
R_UAGCVT : Found
R_PGAMT : Found
R_UAGPT3 : Found
R_ADCS : Not found
R_UDCPDP : Found
R_GLGC : Found
R_UAPGR : Found
R_DHQD : Not found
R_PTPATi : Not found
R_PPTGS : Found
R_DNMPPA : Not found
9	21
results-essential-1871-1
R_EX_pi_LPAREN_e_RPAREN_ : Not found
R_NADK : Not found
R_GK1 : Not found
R_ADCL : Not found
R_ADCS : Not found
R_GLGC : Found
R_DNMPPA : Not found
1	7
results-essential-1871-20
R_PAPPT3 : Found
R_ALAALAr : Found
R_GK1 : Not found
R_UAGCVT : Found
R_PGAMT : Found
R_UAGPT3 : Found
R_UDCPDP : Found
R_UAPGR : Found
R_PPTGS : Found
8	9
results-essential-1871-21
R_PNTK : Not found
R_PPNCL2 : Not found
R_EX_pi_LPAREN_e_RPAREN_ : Not found
R_PAPPT3 : Found
R_NADK : Not found
R_ALAALAr : Found
R_GK1 : Not found
R_UAGCVT : Found
R_PGAMT : Found
R_UAGPT3 : Found
R_UDCPDP : Found
R_GLGC : Found
R_UAPGR : Found
R_PTPATi : Not found
R_PPTGS : Found
9	15
results-essential-1871-22
R_GK1 : Not found
0	1
results-essential-1871-23
R_PAPPT3 : Found
R_ALAALAr : Found
R_GK1 : Not found
R_UAGCVT : Found
R_PGAMT : Found
R_UAGPT3 : Found
R_UDCPDP : Found
R_GLGC : Found
R_UAPGR : Found
R_PPTGS : Found
9	10
results-essential-1871-24
R_GK1 : Not found
R_GLGC : Found
1	2
results-essential-1871-25
R_PAPPT3 : Found
R_ALAALAr : Found
R_UAGCVT : Found
R_PGAMT : Found
R_UAGPT3 : Found
R_UDCPDP : Found
R_UAPGR : Found
R_PPTGS : Found
8	8
results-essential-1871-26
R_PAPPT3 : Found
R_ALAALAr : Found
R_GK1 : Not found
R_UAGCVT : Found
R_PGAMT : Found
R_UAGPT3 : Found
R_UDCPDP : Found
R_GLGC : Found
R_UAPGR : Found
R_PPTGS : Found
9	10
results-essential-1871-27
R_DDPA : Not found
R_PNTK : Not found
R_PPNCL2 : Not found
R_EX_pi_LPAREN_e_RPAREN_ : Not found
R_PAPPT3 : Found
R_NADK : Not found
R_ALAALAr : Found
R_GK1 : Not found
R_CHORS : Not found
R_ADCL : Not found
R_UAGCVT : Found
R_PGAMT : Found
R_UAGPT3 : Found
R_ADCS : Not found
R_UDCPDP : Found
R_GLGC : Found
R_UAPGR : Found
R_DHQD : Not found
R_PTPATi : Not found
R_PPTGS : Found
R_DNMPPA : Not found
9	21
results-essential-1871-28
R_PAPPT3 : Found
R_ALAALAr : Found
R_GK1 : Not found
R_UAGCVT : Found
R_PGAMT : Found
R_UAGPT3 : Found
R_UDCPDP : Found
R_GLGC : Found
R_UAPGR : Found
R_PPTGS : Found
9	10
results-essential-1871-29
R_PAPPT3 : Found
R_ALAALAr : Found
R_GK1 : Not found
R_UAGCVT : Found
R_PGAMT : Found
R_UAGPT3 : Found
R_UDCPDP : Found
R_UAPGR : Found
R_PPTGS : Found
8	9
results-essential-1871-2
R_PAPPT3 : Found
R_ALAALAr : Found
R_UAGCVT : Found
R_PGAMT : Found
R_UAGPT3 : Found
R_UDCPDP : Found
R_GLGC : Found
R_UAPGR : Found
R_PPTGS : Found
9	9
results-essential-1871-30
R_PAPPT3 : Found
R_ALAALAr : Found
R_GK1 : Not found
R_UAGCVT : Found
R_PGAMT : Found
R_UAGPT3 : Found
R_UDCPDP : Found
R_UAPGR : Found
R_PPTGS : Found
8	9
results-essential-1871-31
0	0
results-essential-1871-32
R_PAPPT3 : Found
R_ALAALAr : Found
R_GK1 : Not found
R_UAGCVT : Found
R_PGAMT : Found
R_UAGPT3 : Found
R_UDCPDP : Found
R_GLGC : Found
R_UAPGR : Found
R_PPTGS : Found
9	10
results-essential-1871-33
R_PAPPT3 : Found
R_ALAALAr : Found
R_UAGCVT : Found
R_PGAMT : Found
R_UAGPT3 : Found
R_UDCPDP : Found
R_GLGC : Found
R_UAPGR : Found
R_PPTGS : Found
9	9
results-essential-1871-34
R_PAPPT3 : Found
R_ALAALAr : Found
R_GK1 : Not found
R_UAGCVT : Found
R_PGAMT : Found
R_UAGPT3 : Found
R_UDCPDP : Found
R_UAPGR : Found
R_PPTGS : Found
8	9
results-essential-1871-35
R_PAPPT3 : Found
R_ALAALAr : Found
R_UAGCVT : Found
R_PGAMT : Found
R_UAGPT3 : Found
R_UDCPDP : Found
R_GLGC : Found
R_UAPGR : Found
R_PPTGS : Found
9	9
results-essential-1871-36
R_DDPA : Not found
R_EX_pi_LPAREN_e_RPAREN_ : Not found
R_PAPPT3 : Found
R_NADK : Not found
R_ALAALAr : Found
R_UAGCVT : Found
R_PGAMT : Found
R_UAGPT3 : Found
R_UDCPDP : Found
R_GLGC : Found
R_UAPGR : Found
R_DHQD : Not found
R_PPTGS : Found
9	13
results-essential-1871-37
R_PNTK : Not found
R_PPNCL2 : Not found
R_EX_pi_LPAREN_e_RPAREN_ : Not found
R_PAPPT3 : Found
R_NADK : Not found
R_ALAALAr : Found
R_GK1 : Not found
R_CHORS : Not found
R_ADCL : Not found
R_UAGCVT : Found
R_PGAMT : Found
R_UAGPT3 : Found
R_ADCS : Not found
R_UDCPDP : Found
R_GLGC : Found
R_UAPGR : Found
R_PTPATi : Not found
R_PPTGS : Found
R_DNMPPA : Not found
9	19
results-essential-1871-38
R_PAPPT3 : Found
R_ALAALAr : Found
R_GK1 : Not found
R_UAGCVT : Found
R_PGAMT : Found
R_UAGPT3 : Found
R_UDCPDP : Found
R_GLGC : Found
R_UAPGR : Found
R_PPTGS : Found
9	10
results-essential-1871-39
R_PAPPT3 : Found
R_ALAALAr : Found
R_GK1 : Not found
R_UAGCVT : Found
R_PGAMT : Found
R_UAGPT3 : Found
R_UDCPDP : Found
R_GLGC : Found
R_UAPGR : Found
R_PPTGS : Found
9	10
results-essential-1871-3
R_PAPPT3 : Found
R_ALAALAr : Found
R_UAGCVT : Found
R_PGAMT : Found
R_UAGPT3 : Found
R_UDCPDP : Found
R_UAPGR : Found
R_PPTGS : Found
8	8
results-essential-1871-40
R_PAPPT3 : Found
R_ALAALAr : Found
R_GK1 : Not found
R_UAGCVT : Found
R_PGAMT : Found
R_UAGPT3 : Found
R_UDCPDP : Found
R_UAPGR : Found
R_PPTGS : Found
8	9
results-essential-1871-41
R_PAPPT3 : Found
R_ALAALAr : Found
R_GK1 : Not found
R_UAGCVT : Found
R_PGAMT : Found
R_UAGPT3 : Found
R_UDCPDP : Found
R_UAPGR : Found
R_PPTGS : Found
8	9
results-essential-1871-42
R_GLGC : Found
1	1
results-essential-1871-43
R_DDPA : Not found
R_EX_pi_LPAREN_e_RPAREN_ : Not found
R_PAPPT3 : Found
R_NADK : Not found
R_ALAALAr : Found
R_GK1 : Not found
R_CHORS : Not found
R_ADCL : Not found
R_UAGCVT : Found
R_PGAMT : Found
R_UAGPT3 : Found
R_ADCS : Not found
R_UDCPDP : Found
R_GLGC : Found
R_UAPGR : Found
R_DHQD : Not found
R_PPTGS : Found
R_DNMPPA : Not found
9	18
results-essential-1871-44
R_PAPPT3 : Found
R_ALAALAr : Found
R_GK1 : Not found
R_UAGCVT : Found
R_PGAMT : Found
R_UAGPT3 : Found
R_UDCPDP : Found
R_GLGC : Found
R_UAPGR : Found
R_PPTGS : Found
9	10
results-essential-1871-45
R_PAPPT3 : Found
R_ALAALAr : Found
R_GK1 : Not found
R_UAGCVT : Found
R_PGAMT : Found
R_UAGPT3 : Found
R_UDCPDP : Found
R_GLGC : Found
R_UAPGR : Found
R_PPTGS : Found
9	10
results-essential-1871-46
R_PAPPT3 : Found
R_ALAALAr : Found
R_GK1 : Not found
R_UAGCVT : Found
R_PGAMT : Found
R_UAGPT3 : Found
R_UDCPDP : Found
R_UAPGR : Found
R_PPTGS : Found
8	9
results-essential-1871-47
R_PAPPT3 : Found
R_ALAALAr : Found
R_GK1 : Not found
R_UAGCVT : Found
R_PGAMT : Found
R_UAGPT3 : Found
R_UDCPDP : Found
R_GLGC : Found
R_UAPGR : Found
R_PPTGS : Found
9	10
results-essential-1871-48
R_PNTK : Not found
R_PPNCL2 : Not found
R_EX_pi_LPAREN_e_RPAREN_ : Not found
R_PAPPT3 : Found
R_NADK : Not found
R_ALAALAr : Found
R_GK1 : Not found
R_UAGCVT : Found
R_PGAMT : Found
R_UAGPT3 : Found
R_UDCPDP : Found
R_GLGC : Found
R_UAPGR : Found
R_PTPATi : Not found
R_PPTGS : Found
9	15
results-essential-1871-49
R_PAPPT3 : Found
R_ALAALAr : Found
R_GK1 : Not found
R_UAGCVT : Found
R_PGAMT : Found
R_UAGPT3 : Found
R_UDCPDP : Found
R_UAPGR : Found
R_PPTGS : Found
8	9
results-essential-1871-4
R_DDPA : Not found
R_PNTK : Not found
R_PPNCL2 : Not found
R_EX_pi_LPAREN_e_RPAREN_ : Not found
R_PAPPT3 : Found
R_ALAALAr : Found
R_GK1 : Not found
R_CHORS : Not found
R_ADCL : Not found
R_UAGCVT : Found
R_PGAMT : Found
R_UAGPT3 : Found
R_ADCS : Not found
R_UDCPDP : Found
R_GLGC : Found
R_UAPGR : Found
R_DHQD : Not found
R_PTPATi : Not found
R_PPTGS : Found
R_DNMPPA : Not found
9	20
results-essential-1871-50
R_DDPA : Not found
R_PNTK : Not found
R_PPNCL2 : Not found
R_EX_pi_LPAREN_e_RPAREN_ : Not found
R_PAPPT3 : Found
R_NADK : Not found
R_ALAALAr : Found
R_GK1 : Not found
R_CHORS : Not found
R_UAGCVT : Found
R_PGAMT : Found
R_UAGPT3 : Found
R_UDCPDP : Found
R_GLGC : Found
R_UAPGR : Found
R_DHQD : Not found
R_PTPATi : Not found
R_PPTGS : Found
9	18
results-essential-1871-51
R_PAPPT3 : Found
R_ALAALAr : Found
R_GK1 : Not found
R_UAGCVT : Found
R_PGAMT : Found
R_UAGPT3 : Found
R_UDCPDP : Found
R_GLGC : Found
R_UAPGR : Found
R_PPTGS : Found
9	10
results-essential-1871-52
R_PAPPT3 : Found
R_ALAALAr : Found
R_UAGCVT : Found
R_PGAMT : Found
R_UAGPT3 : Found
R_UDCPDP : Found
R_GLGC : Found
R_UAPGR : Found
R_PPTGS : Found
9	9
results-essential-1871-53
R_PAPPT3 : Found
R_ALAALAr : Found
R_GK1 : Not found
R_UAGCVT : Found
R_PGAMT : Found
R_UAGPT3 : Found
R_UDCPDP : Found
R_GLGC : Found
R_UAPGR : Found
R_PPTGS : Found
9	10
results-essential-1871-54
R_PAPPT3 : Found
R_ALAALAr : Found
R_GK1 : Not found
R_UAGCVT : Found
R_PGAMT : Found
R_UAGPT3 : Found
R_UDCPDP : Found
R_UAPGR : Found
R_PPTGS : Found
8	9
results-essential-1871-55
R_DDPA : Not found
R_PNTK : Not found
R_PPNCL2 : Not found
R_EX_pi_LPAREN_e_RPAREN_ : Not found
R_PAPPT3 : Found
R_NADK : Not found
R_ALAALAr : Found
R_GK1 : Not found
R_CHORS : Not found
R_ADCL : Not found
R_UAGCVT : Found
R_PGAMT : Found
R_UAGPT3 : Found
R_ADCS : Not found
R_UDCPDP : Found
R_GLGC : Found
R_UAPGR : Found
R_DHQD : Not found
R_PTPATi : Not found
R_PPTGS : Found
R_DNMPPA : Not found
9	21
results-essential-1871-56
R_PNTK : Not found
R_PPNCL2 : Not found
R_EX_pi_LPAREN_e_RPAREN_ : Not found
R_PAPPT3 : Found
R_ALAALAr : Found
R_GK1 : Not found
R_ADCL : Not found
R_UAGCVT : Found
R_PGAMT : Found
R_UAGPT3 : Found
R_ADCS : Not found
R_UDCPDP : Found
R_GLGC : Found
R_UAPGR : Found
R_PTPATi : Not found
R_PPTGS : Found
R_DNMPPA : Not found
9	17
results-essential-1871-57
R_PAPPT3 : Found
R_ALAALAr : Found
R_GK1 : Not found
R_UAGCVT : Found
R_PGAMT : Found
R_UAGPT3 : Found
R_UDCPDP : Found
R_GLGC : Found
R_UAPGR : Found
R_PPTGS : Found
9	10
results-essential-1871-58
R_PAPPT3 : Found
R_ALAALAr : Found
R_GK1 : Not found
R_UAGCVT : Found
R_PGAMT : Found
R_UAGPT3 : Found
R_UDCPDP : Found
R_GLGC : Found
R_UAPGR : Found
R_PPTGS : Found
9	10
results-essential-1871-59
R_PAPPT3 : Found
R_ALAALAr : Found
R_UAGCVT : Found
R_PGAMT : Found
R_UAGPT3 : Found
R_UDCPDP : Found
R_UAPGR : Found
R_PPTGS : Found
8	8
results-essential-1871-5
R_PAPPT3 : Found
R_ALAALAr : Found
R_GK1 : Not found
R_UAGCVT : Found
R_PGAMT : Found
R_UAGPT3 : Found
R_UDCPDP : Found
R_GLGC : Found
R_UAPGR : Found
R_PPTGS : Found
9	10
results-essential-1871-60
R_PAPPT3 : Found
R_ALAALAr : Found
R_GK1 : Not found
R_UAGCVT : Found
R_PGAMT : Found
R_UAGPT3 : Found
R_UDCPDP : Found
R_GLGC : Found
R_UAPGR : Found
R_PPTGS : Found
9	10
results-essential-1871-61
R_PNTK : Not found
R_PPNCL2 : Not found
R_EX_pi_LPAREN_e_RPAREN_ : Not found
R_PAPPT3 : Found
R_NADK : Not found
R_ALAALAr : Found
R_UAGCVT : Found
R_PGAMT : Found
R_UAGPT3 : Found
R_UDCPDP : Found
R_GLGC : Found
R_UAPGR : Found
R_PTPATi : Not found
R_PPTGS : Found
9	14
results-essential-1871-62
R_GK1 : Not found
R_GLGC : Found
1	2
results-essential-1871-63
R_DDPA : Not found
R_EX_pi_LPAREN_e_RPAREN_ : Not found
R_NADK : Not found
R_GK1 : Not found
R_CHORS : Not found
R_ADCL : Not found
R_ADCS : Not found
R_DHQD : Not found
R_DNMPPA : Not found
0	9
results-essential-1871-64
R_PAPPT3 : Found
R_ALAALAr : Found
R_UAGCVT : Found
R_PGAMT : Found
R_UAGPT3 : Found
R_UDCPDP : Found
R_GLGC : Found
R_UAPGR : Found
R_PPTGS : Found
9	9
results-essential-1871-65
R_PAPPT3 : Found
R_ALAALAr : Found
R_GK1 : Not found
R_UAGCVT : Found
R_PGAMT : Found
R_UAGPT3 : Found
R_UDCPDP : Found
R_UAPGR : Found
R_PPTGS : Found
8	9
results-essential-1871-66
R_PAPPT3 : Found
R_ALAALAr : Found
R_GK1 : Not found
R_UAGCVT : Found
R_PGAMT : Found
R_UAGPT3 : Found
R_UDCPDP : Found
R_UAPGR : Found
R_PPTGS : Found
8	9
results-essential-1871-67
R_PAPPT3 : Found
R_ALAALAr : Found
R_GK1 : Not found
R_UAGCVT : Found
R_PGAMT : Found
R_UAGPT3 : Found
R_UDCPDP : Found
R_UAPGR : Found
R_PPTGS : Found
8	9
results-essential-1871-68
R_GK1 : Not found
R_GLGC : Found
1	2
results-essential-1871-69
R_PAPPT3 : Found
R_ALAALAr : Found
R_GK1 : Not found
R_UAGCVT : Found
R_PGAMT : Found
R_UAGPT3 : Found
R_UDCPDP : Found
R_GLGC : Found
R_UAPGR : Found
R_PPTGS : Found
9	10
results-essential-1871-6
R_PAPPT3 : Found
R_ALAALAr : Found
R_GK1 : Not found
R_UAGCVT : Found
R_PGAMT : Found
R_UAGPT3 : Found
R_UDCPDP : Found
R_GLGC : Found
R_UAPGR : Found
R_PPTGS : Found
9	10
results-essential-1871-70
R_PAPPT3 : Found
R_ALAALAr : Found
R_UAGCVT : Found
R_PGAMT : Found
R_UAGPT3 : Found
R_UDCPDP : Found
R_GLGC : Found
R_UAPGR : Found
R_PPTGS : Found
9	9
results-essential-1871-71
R_GLGC : Found
1	1
results-essential-1871-72
R_PAPPT3 : Found
R_ALAALAr : Found
R_GK1 : Not found
R_UAGCVT : Found
R_PGAMT : Found
R_UAGPT3 : Found
R_UDCPDP : Found
R_GLGC : Found
R_UAPGR : Found
R_PPTGS : Found
9	10
results-essential-1871-73
R_PAPPT3 : Found
R_ALAALAr : Found
R_GK1 : Not found
R_UAGCVT : Found
R_PGAMT : Found
R_UAGPT3 : Found
R_UDCPDP : Found
R_GLGC : Found
R_UAPGR : Found
R_PPTGS : Found
9	10
results-essential-1871-74
R_GK1 : Not found
R_GLGC : Found
1	2
results-essential-1871-75
R_GK1 : Not found
R_GLGC : Found
1	2
results-essential-1871-76
R_GK1 : Not found
R_GLGC : Found
1	2
results-essential-1871-77
R_PAPPT3 : Found
R_ALAALAr : Found
R_GK1 : Not found
R_UAGCVT : Found
R_PGAMT : Found
R_UAGPT3 : Found
R_UDCPDP : Found
R_UAPGR : Found
R_PPTGS : Found
8	9
results-essential-1871-78
R_PAPPT3 : Found
R_ALAALAr : Found
R_GK1 : Not found
R_UAGCVT : Found
R_PGAMT : Found
R_UAGPT3 : Found
R_UDCPDP : Found
R_GLGC : Found
R_UAPGR : Found
R_PPTGS : Found
9	10
results-essential-1871-79
R_PAPPT3 : Found
R_ALAALAr : Found
R_GK1 : Not found
R_UAGCVT : Found
R_PGAMT : Found
R_UAGPT3 : Found
R_UDCPDP : Found
R_GLGC : Found
R_UAPGR : Found
R_PPTGS : Found
9	10
results-essential-1871-7
R_PAPPT3 : Found
R_ALAALAr : Found
R_GK1 : Not found
R_UAGCVT : Found
R_PGAMT : Found
R_UAGPT3 : Found
R_UDCPDP : Found
R_GLGC : Found
R_UAPGR : Found
R_PPTGS : Found
9	10
results-essential-1871-80
R_PAPPT3 : Found
R_ALAALAr : Found
R_UAGCVT : Found
R_PGAMT : Found
R_UAGPT3 : Found
R_UDCPDP : Found
R_GLGC : Found
R_UAPGR : Found
R_PPTGS : Found
9	9
results-essential-1871-81
R_GK1 : Not found
R_GLGC : Found
1	2
results-essential-1871-82
R_PAPPT3 : Found
R_ALAALAr : Found
R_GK1 : Not found
R_UAGCVT : Found
R_PGAMT : Found
R_UAGPT3 : Found
R_UDCPDP : Found
R_UAPGR : Found
R_PPTGS : Found
8	9
results-essential-1871-83
R_GLGC : Found
1	1
results-essential-1871-84
R_GK1 : Not found
0	1
results-essential-1871-85
R_PAPPT3 : Found
R_ALAALAr : Found
R_GK1 : Not found
R_UAGCVT : Found
R_PGAMT : Found
R_UAGPT3 : Found
R_UDCPDP : Found
R_GLGC : Found
R_UAPGR : Found
R_PPTGS : Found
9	10
results-essential-1871-86
R_PAPPT3 : Found
R_ALAALAr : Found
R_UAGCVT : Found
R_PGAMT : Found
R_UAGPT3 : Found
R_UDCPDP : Found
R_UAPGR : Found
R_PPTGS : Found
8	8
results-essential-1871-87
R_PAPPT3 : Found
R_ALAALAr : Found
R_GK1 : Not found
R_UAGCVT : Found
R_PGAMT : Found
R_UAGPT3 : Found
R_UDCPDP : Found
R_GLGC : Found
R_UAPGR : Found
R_PPTGS : Found
9	10
results-essential-1871-88
R_PAPPT3 : Found
R_ALAALAr : Found
R_GK1 : Not found
R_UAGCVT : Found
R_PGAMT : Found
R_UAGPT3 : Found
R_UDCPDP : Found
R_UAPGR : Found
R_PPTGS : Found
8	9
results-essential-1871-89
R_PAPPT3 : Found
R_ALAALAr : Found
R_GK1 : Not found
R_UAGCVT : Found
R_PGAMT : Found
R_UAGPT3 : Found
R_UDCPDP : Found
R_UAPGR : Found
R_PPTGS : Found
8	9
results-essential-1871-8
R_DDPA : Not found
R_EX_pi_LPAREN_e_RPAREN_ : Not found
R_PAPPT3 : Found
R_NADK : Not found
R_ALAALAr : Found
R_GK1 : Not found
R_CHORS : Not found
R_ADCL : Not found
R_UAGCVT : Found
R_PGAMT : Found
R_UAGPT3 : Found
R_ADCS : Not found
R_UDCPDP : Found
R_GLGC : Found
R_UAPGR : Found
R_DHQD : Not found
R_PPTGS : Found
R_DNMPPA : Not found
9	18
results-essential-1871-90
R_DDPA : Not found
R_PNTK : Not found
R_PPNCL2 : Not found
R_EX_pi_LPAREN_e_RPAREN_ : Not found
R_PAPPT3 : Found
R_NADK : Not found
R_ALAALAr : Found
R_GK1 : Not found
R_CHORS : Not found
R_ADCL : Not found
R_UAGCVT : Found
R_PGAMT : Found
R_UAGPT3 : Found
R_ADCS : Not found
R_UDCPDP : Found
R_UAPGR : Found
R_DHQD : Not found
R_PTPATi : Not found
R_PPTGS : Found
R_DNMPPA : Not found
8	20
results-essential-1871-9
R_PAPPT3 : Found
R_ALAALAr : Found
R_GK1 : Not found
R_UAGCVT : Found
R_PGAMT : Found
R_UAGPT3 : Found
R_UDCPDP : Found
R_GLGC : Found
R_UAPGR : Found
R_PPTGS : Found
9	10
results-essential-1931-10
R_PPA : Not found
R_ALAALAr : Found
R_GK1 : Not found
R_GLUR : Found
2	4
results-essential-1931-11
R_PPA : Not found
R_ALAALAr : Found
R_GK1 : Not found
R_ADCL : Not found
R_DHNPA2 : Not found
R_GLUR : Found
R_ADCS : Not found
R_DHFS : Not found
2	8
results-essential-1931-12
R_PPNCL2 : Not found
R_PPA : Not found
R_GK1 : Not found
R_CHORS : Not found
R_ADCL : Not found
R_DHNPA2 : Not found
R_ADCS : Not found
R_DHFS : Not found
0	8
results-essential-1931-13
R_PPA : Not found
R_ALAALAr : Found
R_GK1 : Not found
R_GLUR : Found
2	4
results-essential-1931-14
R_PPA : Not found
R_ALAALAr : Found
R_GK1 : Not found
R_GLUR : Found
2	4
results-essential-1931-15
R_PPA : Not found
R_ALAALAr : Found
R_GK1 : Not found
R_GLUR : Found
2	4
results-essential-1931-16
R_PPA : Not found
R_ALAALAr : Found
R_GK1 : Not found
R_GLUR : Found
2	4
results-essential-1931-17
R_PPA : Not found
R_ALAALAr : Found
R_GK1 : Not found
R_GLUR : Found
2	4
results-essential-1931-18
R_PPA : Not found
R_ALAALAr : Found
R_GK1 : Not found
R_GLUR : Found
2	4
results-essential-1931-19
R_PPNCL2 : Not found
R_PPA : Not found
R_ALAALAr : Found
R_GK1 : Not found
R_CHORS : Not found
R_ADCL : Not found
R_DHNPA2 : Not found
R_GLUR : Found
R_ADCS : Not found
R_DHFS : Not found
2	10
results-essential-1931-1
R_PPA : Not found
R_GK1 : Not found
R_ADCL : Not found
R_DHNPA2 : Not found
R_ADCS : Not found
R_DHFS : Not found
0	6
results-essential-1931-20
R_PPA : Not found
R_ALAALAr : Found
R_GK1 : Not found
R_GLUR : Found
2	4
results-essential-1931-21
R_PPNCL2 : Not found
R_PPA : Not found
R_ALAALAr : Found
R_GK1 : Not found
R_GLUR : Found
2	5
results-essential-1931-22
R_PPA : Not found
R_GK1 : Not found
0	2
results-essential-1931-23
R_PPA : Not found
R_ALAALAr : Found
R_GK1 : Not found
R_GLUR : Found
2	4
results-essential-1931-24
R_PPA : Not found
R_GK1 : Not found
0	2
results-essential-1931-25
R_PPA : Not found
R_ALAALAr : Found
R_GLUR : Found
2	3
results-essential-1931-26
R_PPA : Not found
R_ALAALAr : Found
R_GK1 : Not found
R_GLUR : Found
2	4
results-essential-1931-27
R_PPNCL2 : Not found
R_PPA : Not found
R_ALAALAr : Found
R_GK1 : Not found
R_CHORS : Not found
R_ADCL : Not found
R_DHNPA2 : Not found
R_GLUR : Found
R_ADCS : Not found
R_DHFS : Not found
2	10
results-essential-1931-28
R_PPA : Not found
R_ALAALAr : Found
R_GK1 : Not found
R_GLUR : Found
2	4
results-essential-1931-29
R_PPA : Not found
R_ALAALAr : Found
R_GK1 : Not found
R_GLUR : Found
2	4
results-essential-1931-2
R_PPA : Not found
R_ALAALAr : Found
R_GLUR : Found
2	3
results-essential-1931-30
R_PPA : Not found
R_ALAALAr : Found
R_GK1 : Not found
R_GLUR : Found
2	4
results-essential-1931-31
R_PPA : Not found
0	1
results-essential-1931-32
R_PPA : Not found
R_ALAALAr : Found
R_GK1 : Not found
R_GLUR : Found
2	4
results-essential-1931-33
R_PPA : Not found
R_ALAALAr : Found
R_GLUR : Found
2	3
results-essential-1931-34
R_PPA : Not found
R_ALAALAr : Found
R_GK1 : Not found
R_GLUR : Found
2	4
results-essential-1931-35
R_PPA : Not found
R_ALAALAr : Found
R_GLUR : Found
2	3
results-essential-1931-36
R_PPA : Not found
R_ALAALAr : Found
R_GLUR : Found
2	3
results-essential-1931-37
R_PPNCL2 : Not found
R_PPA : Not found
R_ALAALAr : Found
R_GK1 : Not found
R_CHORS : Not found
R_ADCL : Not found
R_DHNPA2 : Not found
R_GLUR : Found
R_ADCS : Not found
R_DHFS : Not found
2	10
results-essential-1931-38
R_PPA : Not found
R_ALAALAr : Found
R_GK1 : Not found
R_GLUR : Found
2	4
results-essential-1931-39
R_PPA : Not found
R_ALAALAr : Found
R_GK1 : Not found
R_GLUR : Found
2	4
results-essential-1931-3
R_PPA : Not found
R_ALAALAr : Found
R_GLUR : Found
2	3
results-essential-1931-40
R_PPA : Not found
R_ALAALAr : Found
R_GK1 : Not found
R_GLUR : Found
2	4
results-essential-1931-41
R_PPA : Not found
R_ALAALAr : Found
R_GK1 : Not found
R_GLUR : Found
2	4
results-essential-1931-42
R_PPA : Not found
0	1
results-essential-1931-43
R_PPA : Not found
R_ALAALAr : Found
R_GK1 : Not found
R_CHORS : Not found
R_ADCL : Not found
R_DHNPA2 : Not found
R_GLUR : Found
R_ADCS : Not found
R_DHFS : Not found
2	9
results-essential-1931-44
R_PPA : Not found
R_ALAALAr : Found
R_GK1 : Not found
R_GLUR : Found
2	4
results-essential-1931-45
R_PPA : Not found
R_ALAALAr : Found
R_GK1 : Not found
R_GLUR : Found
2	4
results-essential-1931-46
R_PPA : Not found
R_ALAALAr : Found
R_GK1 : Not found
R_GLUR : Found
2	4
results-essential-1931-47
R_PPA : Not found
R_ALAALAr : Found
R_GK1 : Not found
R_GLUR : Found
2	4
results-essential-1931-48
R_PPNCL2 : Not found
R_PPA : Not found
R_ALAALAr : Found
R_GK1 : Not found
R_GLUR : Found
2	5
results-essential-1931-49
R_PPA : Not found
R_ALAALAr : Found
R_GK1 : Not found
R_GLUR : Found
2	4
results-essential-1931-4
R_PPNCL2 : Not found
R_PPA : Not found
R_ALAALAr : Found
R_GK1 : Not found
R_CHORS : Not found
R_ADCL : Not found
R_DHNPA2 : Not found
R_GLUR : Found
R_ADCS : Not found
R_DHFS : Not found
2	10
results-essential-1931-50
R_PPNCL2 : Not found
R_PPA : Not found
R_ALAALAr : Found
R_GK1 : Not found
R_CHORS : Not found
R_GLUR : Found
2	6
results-essential-1931-51
R_PPA : Not found
R_ALAALAr : Found
R_GK1 : Not found
R_GLUR : Found
2	4
results-essential-1931-52
R_PPA : Not found
R_ALAALAr : Found
R_GLUR : Found
2	3
results-essential-1931-53
R_PPA : Not found
R_ALAALAr : Found
R_GK1 : Not found
R_GLUR : Found
2	4
results-essential-1931-54
R_PPA : Not found
R_ALAALAr : Found
R_GK1 : Not found
R_GLUR : Found
2	4
results-essential-1931-55
R_PPNCL2 : Not found
R_PPA : Not found
R_ALAALAr : Found
R_GK1 : Not found
R_CHORS : Not found
R_ADCL : Not found
R_DHNPA2 : Not found
R_GLUR : Found
R_ADCS : Not found
R_DHFS : Not found
2	10
results-essential-1931-56
R_PPNCL2 : Not found
R_PPA : Not found
R_ALAALAr : Found
R_GK1 : Not found
R_ADCL : Not found
R_DHNPA2 : Not found
R_GLUR : Found
R_ADCS : Not found
R_DHFS : Not found
2	9
results-essential-1931-57
R_PPA : Not found
R_ALAALAr : Found
R_GK1 : Not found
R_GLUR : Found
2	4
results-essential-1931-58
R_PPA : Not found
R_ALAALAr : Found
R_GK1 : Not found
R_GLUR : Found
2	4
results-essential-1931-59
R_PPA : Not found
R_ALAALAr : Found
R_GLUR : Found
2	3
results-essential-1931-5
R_PPA : Not found
R_ALAALAr : Found
R_GK1 : Not found
R_GLUR : Found
2	4
results-essential-1931-60
R_PPA : Not found
R_ALAALAr : Found
R_GK1 : Not found
R_GLUR : Found
2	4
results-essential-1931-61
R_PPNCL2 : Not found
R_PPA : Not found
R_ALAALAr : Found
R_GLUR : Found
2	4
results-essential-1931-62
R_PPA : Not found
R_GK1 : Not found
0	2
results-essential-1931-63
R_PPA : Not found
R_GK1 : Not found
R_CHORS : Not found
R_ADCL : Not found
R_DHNPA2 : Not found
R_ADCS : Not found
R_DHFS : Not found
0	7
results-essential-1931-64
R_PPA : Not found
R_ALAALAr : Found
R_GLUR : Found
2	3
results-essential-1931-65
R_PPA : Not found
R_ALAALAr : Found
R_GK1 : Not found
R_GLUR : Found
2	4
results-essential-1931-66
R_PPA : Not found
R_ALAALAr : Found
R_GK1 : Not found
R_GLUR : Found
2	4
results-essential-1931-67
R_PPA : Not found
R_ALAALAr : Found
R_GK1 : Not found
R_GLUR : Found
2	4
results-essential-1931-68
R_PPA : Not found
R_GK1 : Not found
0	2
results-essential-1931-69
R_PPA : Not found
R_ALAALAr : Found
R_GK1 : Not found
R_GLUR : Found
2	4
results-essential-1931-6
R_PPA : Not found
R_ALAALAr : Found
R_GK1 : Not found
R_GLUR : Found
2	4
results-essential-1931-70
R_PPA : Not found
R_ALAALAr : Found
R_GLUR : Found
2	3
results-essential-1931-71
R_PPA : Not found
0	1
results-essential-1931-72
R_PPA : Not found
R_ALAALAr : Found
R_GK1 : Not found
R_GLUR : Found
2	4
results-essential-1931-73
R_PPA : Not found
R_ALAALAr : Found
R_GK1 : Not found
R_GLUR : Found
2	4
results-essential-1931-74
R_PPA : Not found
R_GK1 : Not found
0	2
results-essential-1931-75
R_PPA : Not found
R_GK1 : Not found
0	2
results-essential-1931-76
R_PPA : Not found
R_GK1 : Not found
0	2
results-essential-1931-77
R_PPA : Not found
R_ALAALAr : Found
R_GK1 : Not found
R_GLUR : Found
2	4
results-essential-1931-78
R_PPA : Not found
R_ALAALAr : Found
R_GK1 : Not found
R_GLUR : Found
2	4
results-essential-1931-79
R_PPA : Not found
R_ALAALAr : Found
R_GK1 : Not found
R_GLUR : Found
2	4
results-essential-1931-7
R_PPA : Not found
R_ALAALAr : Found
R_GK1 : Not found
R_GLUR : Found
2	4
results-essential-1931-80
R_PPA : Not found
R_ALAALAr : Found
R_GLUR : Found
2	3
results-essential-1931-81
R_PPA : Not found
R_GK1 : Not found
0	2
results-essential-1931-82
R_PPA : Not found
R_ALAALAr : Found
R_GK1 : Not found
R_GLUR : Found
2	4
results-essential-1931-83
R_PPA : Not found
0	1
results-essential-1931-84
R_PPA : Not found
R_GK1 : Not found
0	2
results-essential-1931-85
R_PPA : Not found
R_ALAALAr : Found
R_GK1 : Not found
R_GLUR : Found
2	4
results-essential-1931-86
R_PPA : Not found
R_ALAALAr : Found
R_GLUR : Found
2	3
results-essential-1931-87
R_PPA : Not found
R_ALAALAr : Found
R_GK1 : Not found
R_GLUR : Found
2	4
results-essential-1931-88
R_PPA : Not found
R_ALAALAr : Found
R_GK1 : Not found
R_GLUR : Found
2	4
results-essential-1931-89
R_PPA : Not found
R_ALAALAr : Found
R_GK1 : Not found
R_GLUR : Found
2	4
results-essential-1931-8
R_PPA : Not found
R_ALAALAr : Found
R_GK1 : Not found
R_CHORS : Not found
R_ADCL : Not found
R_DHNPA2 : Not found
R_GLUR : Found
R_ADCS : Not found
R_DHFS : Not found
2	9
results-essential-1931-90
R_PPNCL2 : Not found
R_PPA : Not found
R_ALAALAr : Found
R_GK1 : Not found
R_CHORS : Not found
R_ADCL : Not found
R_DHNPA2 : Not found
R_GLUR : Found
R_ADCS : Not found
R_DHFS : Not found
2	10
results-essential-1931-9
R_PPA : Not found
R_ALAALAr : Found
R_GK1 : Not found
R_GLUR : Found
2	4
results-essential-1936-10
R_UAMAS : Found
R_PGAMT : Not found
R_UAGPT3 : Found
R_UGMDDS : Found
3	4
results-essential-1936-11
R_UAMAS : Found
R_SHKK : Not found
R_PGAMT : Not found
R_UAGPT3 : Found
R_UGMDDS : Found
3	5
results-essential-1936-12
R_PNTK : Not found
R_SHKK : Not found
R_CHORS : Not found
R_PPCDC : Not found
0	4
results-essential-1936-13
R_UAMAS : Found
R_PGAMT : Not found
R_UAGPT3 : Found
R_UGMDDS : Found
3	4
results-essential-1936-14
R_UAMAS : Found
R_PGAMT : Not found
R_UAGPT3 : Found
R_UGMDDS : Found
3	4
results-essential-1936-15
R_UAMAS : Found
R_PGAMT : Not found
R_UAGPT3 : Found
R_UGMDDS : Found
3	4
results-essential-1936-16
R_UAMAS : Found
R_PGAMT : Not found
R_UAGPT3 : Found
R_UGMDDS : Found
3	4
results-essential-1936-17
R_UAMAS : Found
R_PGAMT : Not found
R_UAGPT3 : Found
R_UGMDDS : Found
3	4
results-essential-1936-18
R_UAMAS : Found
R_PGAMT : Not found
R_UAGPT3 : Found
R_UGMDDS : Found
3	4
results-essential-1936-19
R_PNTK : Not found
R_UAMAS : Found
R_SHKK : Not found
R_CHORS : Not found
R_PGAMT : Not found
R_PPCDC : Not found
R_UAGPT3 : Found
R_UGMDDS : Found
3	8
results-essential-1936-1
0	0
results-essential-1936-20
R_UAMAS : Found
R_PGAMT : Not found
R_UAGPT3 : Found
R_UGMDDS : Found
3	4
results-essential-1936-21
R_PNTK : Not found
R_UAMAS : Found
R_PGAMT : Not found
R_PPCDC : Not found
R_UAGPT3 : Found
R_UGMDDS : Found
3	6
results-essential-1936-22
0	0
results-essential-1936-23
R_UAMAS : Found
R_PGAMT : Not found
R_UAGPT3 : Found
R_UGMDDS : Found
3	4
results-essential-1936-24
0	0
results-essential-1936-25
R_UAMAS : Found
R_PGAMT : Not found
R_UAGPT3 : Found
R_UGMDDS : Found
3	4
results-essential-1936-26
R_UAMAS : Found
R_PGAMT : Not found
R_UAGPT3 : Found
R_UGMDDS : Found
3	4
results-essential-1936-27
R_PNTK : Not found
R_UAMAS : Found
R_SHKK : Not found
R_CHORS : Not found
R_PGAMT : Not found
R_PPCDC : Not found
R_UAGPT3 : Found
R_UGMDDS : Found
3	8
results-essential-1936-28
R_UAMAS : Found
R_PGAMT : Not found
R_UAGPT3 : Found
R_UGMDDS : Found
3	4
results-essential-1936-29
R_UAMAS : Found
R_PGAMT : Not found
R_UAGPT3 : Found
R_UGMDDS : Found
3	4
results-essential-1936-2
R_UAMAS : Found
R_PGAMT : Not found
R_UAGPT3 : Found
R_UGMDDS : Found
3	4
results-essential-1936-30
R_UAMAS : Found
R_PGAMT : Not found
R_UAGPT3 : Found
R_UGMDDS : Found
3	4
results-essential-1936-31
0	0
results-essential-1936-32
R_UAMAS : Found
R_PGAMT : Not found
R_UAGPT3 : Found
R_UGMDDS : Found
3	4
results-essential-1936-33
R_UAMAS : Found
R_PGAMT : Not found
R_UAGPT3 : Found
R_UGMDDS : Found
3	4
results-essential-1936-34
R_UAMAS : Found
R_PGAMT : Not found
R_UAGPT3 : Found
R_UGMDDS : Found
3	4
results-essential-1936-35
R_UAMAS : Found
R_PGAMT : Not found
R_UAGPT3 : Found
R_UGMDDS : Found
3	4
results-essential-1936-36
R_UAMAS : Found
R_SHKK : Not found
R_PGAMT : Not found
R_UAGPT3 : Found
R_UGMDDS : Found
3	5
results-essential-1936-37
R_PNTK : Not found
R_UAMAS : Found
R_CHORS : Not found
R_PGAMT : Not found
R_PPCDC : Not found
R_UAGPT3 : Found
R_UGMDDS : Found
3	7
results-essential-1936-38
R_UAMAS : Found
R_PGAMT : Not found
R_UAGPT3 : Found
R_UGMDDS : Found
3	4
results-essential-1936-39
R_UAMAS : Found
R_PGAMT : Not found
R_UAGPT3 : Found
R_UGMDDS : Found
3	4
results-essential-1936-3
R_UAMAS : Found
R_PGAMT : Not found
R_UAGPT3 : Found
R_UGMDDS : Found
3	4
results-essential-1936-40
R_UAMAS : Found
R_PGAMT : Not found
R_UAGPT3 : Found
R_UGMDDS : Found
3	4
results-essential-1936-41
R_UAMAS : Found
R_PGAMT : Not found
R_UAGPT3 : Found
R_UGMDDS : Found
3	4
results-essential-1936-42
0	0
results-essential-1936-43
R_UAMAS : Found
R_SHKK : Not found
R_CHORS : Not found
R_PGAMT : Not found
R_UAGPT3 : Found
R_UGMDDS : Found
3	6
results-essential-1936-44
R_UAMAS : Found
R_PGAMT : Not found
R_UAGPT3 : Found
R_UGMDDS : Found
3	4
results-essential-1936-45
R_UAMAS : Found
R_PGAMT : Not found
R_UAGPT3 : Found
R_UGMDDS : Found
3	4
results-essential-1936-46
R_UAMAS : Found
R_PGAMT : Not found
R_UAGPT3 : Found
R_UGMDDS : Found
3	4
results-essential-1936-47
R_UAMAS : Found
R_PGAMT : Not found
R_UAGPT3 : Found
R_UGMDDS : Found
3	4
results-essential-1936-48
R_PNTK : Not found
R_UAMAS : Found
R_PGAMT : Not found
R_PPCDC : Not found
R_UAGPT3 : Found
R_UGMDDS : Found
3	6
results-essential-1936-49
R_UAMAS : Found
R_PGAMT : Not found
R_UAGPT3 : Found
R_UGMDDS : Found
3	4
results-essential-1936-4
R_PNTK : Not found
R_UAMAS : Found
R_SHKK : Not found
R_CHORS : Not found
R_PGAMT : Not found
R_PPCDC : Not found
R_UAGPT3 : Found
R_UGMDDS : Found
3	8
results-essential-1936-50
R_PNTK : Not found
R_UAMAS : Found
R_SHKK : Not found
R_CHORS : Not found
R_PGAMT : Not found
R_PPCDC : Not found
R_UAGPT3 : Found
R_UGMDDS : Found
3	8
results-essential-1936-51
R_UAMAS : Found
R_PGAMT : Not found
R_UAGPT3 : Found
R_UGMDDS : Found
3	4
results-essential-1936-52
R_UAMAS : Found
R_PGAMT : Not found
R_UAGPT3 : Found
R_UGMDDS : Found
3	4
results-essential-1936-53
R_UAMAS : Found
R_PGAMT : Not found
R_UAGPT3 : Found
R_UGMDDS : Found
3	4
results-essential-1936-54
R_UAMAS : Found
R_PGAMT : Not found
R_UAGPT3 : Found
R_UGMDDS : Found
3	4
results-essential-1936-55
R_PNTK : Not found
R_UAMAS : Found
R_SHKK : Not found
R_CHORS : Not found
R_PGAMT : Not found
R_PPCDC : Not found
R_UAGPT3 : Found
R_UGMDDS : Found
3	8
results-essential-1936-56
R_PNTK : Not found
R_UAMAS : Found
R_PGAMT : Not found
R_PPCDC : Not found
R_UAGPT3 : Found
R_UGMDDS : Found
3	6
results-essential-1936-57
R_UAMAS : Found
R_PGAMT : Not found
R_UAGPT3 : Found
R_UGMDDS : Found
3	4
results-essential-1936-58
R_UAMAS : Found
R_PGAMT : Not found
R_UAGPT3 : Found
R_UGMDDS : Found
3	4
results-essential-1936-59
R_UAMAS : Found
R_PGAMT : Not found
R_UAGPT3 : Found
R_UGMDDS : Found
3	4
results-essential-1936-5
R_UAMAS : Found
R_PGAMT : Not found
R_UAGPT3 : Found
R_UGMDDS : Found
3	4
results-essential-1936-60
R_UAMAS : Found
R_PGAMT : Not found
R_UAGPT3 : Found
R_UGMDDS : Found
3	4
results-essential-1936-61
R_PNTK : Not found
R_UAMAS : Found
R_PGAMT : Not found
R_PPCDC : Not found
R_UAGPT3 : Found
R_UGMDDS : Found
3	6
results-essential-1936-62
0	0
results-essential-1936-63
R_SHKK : Not found
R_CHORS : Not found
0	2
results-essential-1936-64
R_UAMAS : Found
R_PGAMT : Not found
R_UAGPT3 : Found
R_UGMDDS : Found
3	4
results-essential-1936-65
R_UAMAS : Found
R_PGAMT : Not found
R_UAGPT3 : Found
R_UGMDDS : Found
3	4
results-essential-1936-66
R_UAMAS : Found
R_PGAMT : Not found
R_UAGPT3 : Found
R_UGMDDS : Found
3	4
results-essential-1936-67
R_UAMAS : Found
R_PGAMT : Not found
R_UAGPT3 : Found
R_UGMDDS : Found
3	4
results-essential-1936-68
0	0
results-essential-1936-69
R_UAMAS : Found
R_PGAMT : Not found
R_UAGPT3 : Found
R_UGMDDS : Found
3	4
results-essential-1936-6
R_UAMAS : Found
R_PGAMT : Not found
R_UAGPT3 : Found
R_UGMDDS : Found
3	4
results-essential-1936-70
R_UAMAS : Found
R_PGAMT : Not found
R_UAGPT3 : Found
R_UGMDDS : Found
3	4
results-essential-1936-71
0	0
results-essential-1936-72
R_UAMAS : Found
R_PGAMT : Not found
R_UAGPT3 : Found
R_UGMDDS : Found
3	4
results-essential-1936-73
R_UAMAS : Found
R_PGAMT : Not found
R_UAGPT3 : Found
R_UGMDDS : Found
3	4
results-essential-1936-74
0	0
results-essential-1936-75
0	0
results-essential-1936-76
0	0
results-essential-1936-77
R_UAMAS : Found
R_PGAMT : Not found
R_UAGPT3 : Found
R_UGMDDS : Found
3	4
results-essential-1936-78
R_UAMAS : Found
R_PGAMT : Not found
R_UAGPT3 : Found
R_UGMDDS : Found
3	4
results-essential-1936-79
R_UAMAS : Found
R_PGAMT : Not found
R_UAGPT3 : Found
R_UGMDDS : Found
3	4
results-essential-1936-7
R_UAMAS : Found
R_PGAMT : Not found
R_UAGPT3 : Found
R_UGMDDS : Found
3	4
results-essential-1936-80
R_UAMAS : Found
R_PGAMT : Not found
R_UAGPT3 : Found
R_UGMDDS : Found
3	4
results-essential-1936-81
0	0
results-essential-1936-82
R_UAMAS : Found
R_PGAMT : Not found
R_UAGPT3 : Found
R_UGMDDS : Found
3	4
results-essential-1936-83
0	0
results-essential-1936-84
0	0
results-essential-1936-85
R_UAMAS : Found
R_PGAMT : Not found
R_UAGPT3 : Found
R_UGMDDS : Found
3	4
results-essential-1936-86
R_UAMAS : Found
R_PGAMT : Not found
R_UAGPT3 : Found
R_UGMDDS : Found
3	4
results-essential-1936-87
R_UAMAS : Found
R_PGAMT : Not found
R_UAGPT3 : Found
R_UGMDDS : Found
3	4
results-essential-1936-88
R_UAMAS : Found
R_PGAMT : Not found
R_UAGPT3 : Found
R_UGMDDS : Found
3	4
results-essential-1936-89
R_UAMAS : Found
R_PGAMT : Not found
R_UAGPT3 : Found
R_UGMDDS : Found
3	4
results-essential-1936-8
R_UAMAS : Found
R_SHKK : Not found
R_CHORS : Not found
R_PGAMT : Not found
R_UAGPT3 : Found
R_UGMDDS : Found
3	6
results-essential-1936-90
R_PNTK : Not found
R_UAMAS : Found
R_SHKK : Not found
R_CHORS : Not found
R_PGAMT : Not found
R_PPCDC : Not found
R_UAGPT3 : Found
R_UGMDDS : Found
3	8
results-essential-1936-9
R_UAMAS : Found
R_PGAMT : Not found
R_UAGPT3 : Found
R_UGMDDS : Found
3	4
results-essential-2001-10
R_UAGDP : Found
R_ALAALAr : Found
2	2
results-essential-2001-11
R_UAGDP : Found
R_ALAALAr : Found
R_SHKK : Not found
R_DHPS2 : Not found
R_GLGC : Found
3	5
results-essential-2001-12
R_PNTK : Not found
R_PPNCL2 : Not found
R_SHKK : Not found
R_DHPS2 : Not found
0	4
results-essential-2001-13
R_UAGDP : Found
R_ALAALAr : Found
2	2
results-essential-2001-14
R_UAGDP : Found
R_ALAALAr : Found
R_GLGC : Found
3	3
results-essential-2001-15
R_UAGDP : Found
R_ALAALAr : Found
R_GLGC : Found
3	3
results-essential-2001-16
R_UAGDP : Found
R_ALAALAr : Found
2	2
results-essential-2001-17
R_UAGDP : Found
R_ALAALAr : Found
2	2
results-essential-2001-18
R_UAGDP : Found
R_ALAALAr : Found
R_GLGC : Found
3	3
results-essential-2001-19
R_UAGDP : Found
R_PNTK : Not found
R_PPNCL2 : Not found
R_ALAALAr : Found
R_SHKK : Not found
R_DHPS2 : Not found
R_GLGC : Found
3	7
results-essential-2001-1
R_DHPS2 : Not found
R_GLGC : Found
1	2
results-essential-2001-20
R_UAGDP : Found
R_ALAALAr : Found
2	2
results-essential-2001-21
R_UAGDP : Found
R_PNTK : Not found
R_PPNCL2 : Not found
R_ALAALAr : Found
R_GLGC : Found
3	5
results-essential-2001-22
0	0
results-essential-2001-23
R_UAGDP : Found
R_ALAALAr : Found
R_GLGC : Found
3	3
results-essential-2001-24
R_GLGC : Found
1	1
results-essential-2001-25
R_UAGDP : Found
R_ALAALAr : Found
2	2
results-essential-2001-26
R_UAGDP : Found
R_ALAALAr : Found
R_GLGC : Found
3	3
results-essential-2001-27
R_UAGDP : Found
R_PNTK : Not found
R_PPNCL2 : Not found
R_ALAALAr : Found
R_SHKK : Not found
R_DHPS2 : Not found
R_GLGC : Found
3	7
results-essential-2001-28
R_UAGDP : Found
R_ALAALAr : Found
R_GLGC : Found
3	3
results-essential-2001-29
R_UAGDP : Found
R_ALAALAr : Found
2	2
results-essential-2001-2
R_UAGDP : Found
R_ALAALAr : Found
R_GLGC : Found
3	3
results-essential-2001-30
R_UAGDP : Found
R_ALAALAr : Found
2	2
results-essential-2001-31
0	0
results-essential-2001-32
R_UAGDP : Found
R_ALAALAr : Found
R_GLGC : Found
3	3
results-essential-2001-33
R_UAGDP : Found
R_ALAALAr : Found
R_GLGC : Found
3	3
results-essential-2001-34
R_UAGDP : Found
R_ALAALAr : Found
2	2
results-essential-2001-35
R_UAGDP : Found
R_ALAALAr : Found
R_GLGC : Found
3	3
results-essential-2001-36
R_UAGDP : Found
R_ALAALAr : Found
R_SHKK : Not found
R_GLGC : Found
3	4
results-essential-2001-37
R_UAGDP : Found
R_PNTK : Not found
R_PPNCL2 : Not found
R_ALAALAr : Found
R_DHPS2 : Not found
R_GLGC : Found
3	6
results-essential-2001-38
R_UAGDP : Found
R_ALAALAr : Found
R_GLGC : Found
3	3
results-essential-2001-39
R_UAGDP : Found
R_ALAALAr : Found
R_GLGC : Found
3	3
results-essential-2001-3
R_UAGDP : Found
R_ALAALAr : Found
2	2
results-essential-2001-40
R_UAGDP : Found
R_ALAALAr : Found
2	2
results-essential-2001-41
R_UAGDP : Found
R_ALAALAr : Found
2	2
results-essential-2001-42
R_GLGC : Found
1	1
results-essential-2001-43
R_UAGDP : Found
R_ALAALAr : Found
R_SHKK : Not found
R_DHPS2 : Not found
R_GLGC : Found
3	5
results-essential-2001-44
R_UAGDP : Found
R_ALAALAr : Found
R_GLGC : Found
3	3
results-essential-2001-45
R_UAGDP : Found
R_ALAALAr : Found
R_GLGC : Found
3	3
results-essential-2001-46
R_UAGDP : Found
R_ALAALAr : Found
2	2
results-essential-2001-47
R_UAGDP : Found
R_ALAALAr : Found
R_GLGC : Found
3	3
results-essential-2001-48
R_UAGDP : Found
R_PNTK : Not found
R_PPNCL2 : Not found
R_ALAALAr : Found
R_GLGC : Found
3	5
results-essential-2001-49
R_UAGDP : Found
R_ALAALAr : Found
2	2
results-essential-2001-4
R_UAGDP : Found
R_PNTK : Not found
R_PPNCL2 : Not found
R_ALAALAr : Found
R_SHKK : Not found
R_DHPS2 : Not found
R_GLGC : Found
3	7
results-essential-2001-50
R_UAGDP : Found
R_PNTK : Not found
R_PPNCL2 : Not found
R_ALAALAr : Found
R_SHKK : Not found
R_GLGC : Found
3	6
results-essential-2001-51
R_UAGDP : Found
R_ALAALAr : Found
R_GLGC : Found
3	3
results-essential-2001-52
R_UAGDP : Found
R_ALAALAr : Found
R_GLGC : Found
3	3
results-essential-2001-53
R_UAGDP : Found
R_ALAALAr : Found
R_GLGC : Found
3	3
results-essential-2001-54
R_UAGDP : Found
R_ALAALAr : Found
2	2
results-essential-2001-55
R_UAGDP : Found
R_PNTK : Not found
R_PPNCL2 : Not found
R_ALAALAr : Found
R_SHKK : Not found
R_DHPS2 : Not found
R_GLGC : Found
3	7
results-essential-2001-56
R_UAGDP : Found
R_PNTK : Not found
R_PPNCL2 : Not found
R_ALAALAr : Found
R_DHPS2 : Not found
R_GLGC : Found
3	6
results-essential-2001-57
R_UAGDP : Found
R_ALAALAr : Found
R_GLGC : Found
3	3
results-essential-2001-58
R_UAGDP : Found
R_ALAALAr : Found
R_GLGC : Found
3	3
results-essential-2001-59
R_UAGDP : Found
R_ALAALAr : Found
2	2
results-essential-2001-5
R_UAGDP : Found
R_ALAALAr : Found
R_GLGC : Found
3	3
results-essential-2001-60
R_UAGDP : Found
R_ALAALAr : Found
R_GLGC : Found
3	3
results-essential-2001-61
R_UAGDP : Found
R_PNTK : Not found
R_PPNCL2 : Not found
R_ALAALAr : Found
R_GLGC : Found
3	5
results-essential-2001-62
R_GLGC : Found
1	1
results-essential-2001-63
R_SHKK : Not found
R_DHPS2 : Not found
0	2
results-essential-2001-64
R_UAGDP : Found
R_ALAALAr : Found
R_GLGC : Found
3	3
results-essential-2001-65
R_UAGDP : Found
R_ALAALAr : Found
2	2
results-essential-2001-66
R_UAGDP : Found
R_ALAALAr : Found
2	2
results-essential-2001-67
R_UAGDP : Found
R_ALAALAr : Found
2	2
results-essential-2001-68
R_GLGC : Found
1	1
results-essential-2001-69
R_UAGDP : Found
R_ALAALAr : Found
R_GLGC : Found
3	3
results-essential-2001-6
R_UAGDP : Found
R_ALAALAr : Found
R_GLGC : Found
3	3
results-essential-2001-70
R_UAGDP : Found
R_ALAALAr : Found
R_GLGC : Found
3	3
results-essential-2001-71
R_GLGC : Found
1	1
results-essential-2001-72
R_UAGDP : Found
R_ALAALAr : Found
R_GLGC : Found
3	3
results-essential-2001-73
R_UAGDP : Found
R_ALAALAr : Found
R_GLGC : Found
3	3
results-essential-2001-74
R_GLGC : Found
1	1
results-essential-2001-75
R_GLGC : Found
1	1
results-essential-2001-76
R_GLGC : Found
1	1
results-essential-2001-77
R_UAGDP : Found
R_ALAALAr : Found
2	2
results-essential-2001-78
R_UAGDP : Found
R_ALAALAr : Found
R_GLGC : Found
3	3
results-essential-2001-79
R_UAGDP : Found
R_ALAALAr : Found
R_GLGC : Found
3	3
results-essential-2001-7
R_UAGDP : Found
R_ALAALAr : Found
R_GLGC : Found
3	3
results-essential-2001-80
R_UAGDP : Found
R_ALAALAr : Found
R_GLGC : Found
3	3
results-essential-2001-81
R_GLGC : Found
1	1
results-essential-2001-82
R_UAGDP : Found
R_ALAALAr : Found
2	2
results-essential-2001-83
R_GLGC : Found
1	1
results-essential-2001-84
0	0
results-essential-2001-85
R_UAGDP : Found
R_ALAALAr : Found
R_GLGC : Found
3	3
results-essential-2001-86
R_UAGDP : Found
R_ALAALAr : Found
2	2
results-essential-2001-87
R_UAGDP : Found
R_ALAALAr : Found
R_GLGC : Found
3	3
results-essential-2001-88
R_UAGDP : Found
R_ALAALAr : Found
2	2
results-essential-2001-89
R_UAGDP : Found
R_ALAALAr : Found
2	2
results-essential-2001-8
R_UAGDP : Found
R_ALAALAr : Found
R_SHKK : Not found
R_DHPS2 : Not found
R_GLGC : Found
3	5
results-essential-2001-90
R_UAGDP : Found
R_PNTK : Not found
R_PPNCL2 : Not found
R_ALAALAr : Found
R_SHKK : Not found
R_DHPS2 : Not found
2	6
results-essential-2001-9
R_UAGDP : Found
R_ALAALAr : Found
R_GLGC : Found
3	3
results-essential-2016-10
R_UAAGDS : Found
R_UDCPDP : Found
2	2
results-essential-2016-11
R_DHFR : Not found
R_EX_pi_LPAREN_e_RPAREN_ : Not found
R_UAAGDS : Found
R_ADCL : Not found
R_GLCS1 : Found
R_UDCPDP : Found
R_GLGC : Found
R_GCALDD : Not found
R_UMPK : Not found
4	9
results-essential-2016-12
R_DHFR : Not found
R_EX_pi_LPAREN_e_RPAREN_ : Not found
R_ADCL : Not found
R_GCALDD : Not found
0	4
results-essential-2016-13
R_UAAGDS : Found
R_UDCPDP : Found
R_UMPK : Not found
2	3
results-essential-2016-14
R_UAAGDS : Found
R_GLCS1 : Found
R_UDCPDP : Found
R_GLGC : Found
R_UMPK : Not found
4	5
results-essential-2016-15
R_UAAGDS : Found
R_GLCS1 : Found
R_UDCPDP : Found
R_GLGC : Found
R_UMPK : Not found
4	5
results-essential-2016-16
R_UAAGDS : Found
R_UDCPDP : Found
R_UMPK : Not found
2	3
results-essential-2016-17
R_EX_pi_LPAREN_e_RPAREN_ : Not found
R_UAAGDS : Found
R_UDCPDP : Found
R_UMPK : Not found
2	4
results-essential-2016-18
R_UAAGDS : Found
R_GLCS1 : Found
R_UDCPDP : Found
R_GLGC : Found
R_UMPK : Not found
4	5
results-essential-2016-19
R_DHFR : Not found
R_EX_pi_LPAREN_e_RPAREN_ : Not found
R_UAAGDS : Found
R_ADCL : Not found
R_GLCS1 : Found
R_UDCPDP : Found
R_GLGC : Found
R_GCALDD : Not found
R_UMPK : Not found
4	9
results-essential-2016-1
R_DHFR : Not found
R_EX_pi_LPAREN_e_RPAREN_ : Not found
R_ADCL : Not found
R_GLCS1 : Found
R_GLGC : Found
R_GCALDD : Not found
R_UMPK : Not found
2	7
results-essential-2016-20
R_UAAGDS : Found
R_UDCPDP : Found
R_UMPK : Not found
2	3
results-essential-2016-21
R_EX_pi_LPAREN_e_RPAREN_ : Not found
R_UAAGDS : Found
R_GLCS1 : Found
R_UDCPDP : Found
R_GLGC : Found
R_UMPK : Not found
4	6
results-essential-2016-22
R_UMPK : Not found
0	1
results-essential-2016-23
R_UAAGDS : Found
R_GLCS1 : Found
R_UDCPDP : Found
R_GLGC : Found
R_UMPK : Not found
4	5
results-essential-2016-24
R_GLCS1 : Found
R_GLGC : Found
2	2
results-essential-2016-25
R_UAAGDS : Found
R_UDCPDP : Found
R_UMPK : Not found
2	3
results-essential-2016-26
R_UAAGDS : Found
R_GLCS1 : Found
R_UDCPDP : Found
R_GLGC : Found
4	4
results-essential-2016-27
R_DHFR : Not found
R_EX_pi_LPAREN_e_RPAREN_ : Not found
R_UAAGDS : Found
R_ADCL : Not found
R_GLCS1 : Found
R_UDCPDP : Found
R_GLGC : Found
R_GCALDD : Not found
R_UMPK : Not found
4	9
results-essential-2016-28
R_UAAGDS : Found
R_GLCS1 : Found
R_UDCPDP : Found
R_GLGC : Found
R_UMPK : Not found
4	5
results-essential-2016-29
R_UAAGDS : Found
R_UDCPDP : Found
R_UMPK : Not found
2	3
results-essential-2016-2
R_UAAGDS : Found
R_GLCS1 : Found
R_UDCPDP : Found
R_GLGC : Found
R_UMPK : Not found
4	5
results-essential-2016-30
R_UAAGDS : Found
R_UDCPDP : Found
R_UMPK : Not found
2	3
results-essential-2016-31
R_UMPK : Not found
0	1
results-essential-2016-32
R_UAAGDS : Found
R_GLCS1 : Found
R_UDCPDP : Found
R_GLGC : Found
R_UMPK : Not found
4	5
results-essential-2016-33
R_UAAGDS : Found
R_GLCS1 : Found
R_UDCPDP : Found
R_GLGC : Found
4	4
results-essential-2016-34
R_UAAGDS : Found
R_UDCPDP : Found
2	2
results-essential-2016-35
R_UAAGDS : Found
R_GLCS1 : Found
R_UDCPDP : Found
R_GLGC : Found
R_UMPK : Not found
4	5
results-essential-2016-36
R_DHFR : Not found
R_EX_pi_LPAREN_e_RPAREN_ : Not found
R_UAAGDS : Found
R_GLCS1 : Found
R_UDCPDP : Found
R_GLGC : Found
R_UMPK : Not found
4	7
results-essential-2016-37
R_EX_pi_LPAREN_e_RPAREN_ : Not found
R_UAAGDS : Found
R_ADCL : Not found
R_GLCS1 : Found
R_UDCPDP : Found
R_GLGC : Found
R_GCALDD : Not found
R_UMPK : Not found
4	8
results-essential-2016-38
R_UAAGDS : Found
R_GLCS1 : Found
R_UDCPDP : Found
R_GLGC : Found
R_UMPK : Not found
4	5
results-essential-2016-39
R_UAAGDS : Found
R_GLCS1 : Found
R_UDCPDP : Found
R_GLGC : Found
R_UMPK : Not found
4	5
results-essential-2016-3
R_UAAGDS : Found
R_UDCPDP : Found
2	2
results-essential-2016-40
R_UAAGDS : Found
R_UDCPDP : Found
2	2
results-essential-2016-41
R_UAAGDS : Found
R_UDCPDP : Found
R_UMPK : Not found
2	3
results-essential-2016-42
R_GLCS1 : Found
R_GLGC : Found
2	2
results-essential-2016-43
R_DHFR : Not found
R_EX_pi_LPAREN_e_RPAREN_ : Not found
R_UAAGDS : Found
R_ADCL : Not found
R_GLCS1 : Found
R_UDCPDP : Found
R_GLGC : Found
R_GCALDD : Not found
R_UMPK : Not found
4	9
results-essential-2016-44
R_UAAGDS : Found
R_GLCS1 : Found
R_UDCPDP : Found
R_GLGC : Found
R_UMPK : Not found
4	5
results-essential-2016-45
R_UAAGDS : Found
R_GLCS1 : Found
R_UDCPDP : Found
R_GLGC : Found
R_UMPK : Not found
4	5
results-essential-2016-46
R_UAAGDS : Found
R_UDCPDP : Found
R_UMPK : Not found
2	3
results-essential-2016-47
R_UAAGDS : Found
R_GLCS1 : Found
R_UDCPDP : Found
R_GLGC : Found
R_UMPK : Not found
4	5
results-essential-2016-48
R_EX_pi_LPAREN_e_RPAREN_ : Not found
R_UAAGDS : Found
R_GLCS1 : Found
R_UDCPDP : Found
R_GLGC : Found
R_UMPK : Not found
4	6
results-essential-2016-49
R_UAAGDS : Found
R_UDCPDP : Found
2	2
results-essential-2016-4
R_DHFR : Not found
R_EX_pi_LPAREN_e_RPAREN_ : Not found
R_UAAGDS : Found
R_ADCL : Not found
R_GLCS1 : Found
R_UDCPDP : Found
R_GLGC : Found
R_GCALDD : Not found
R_UMPK : Not found
4	9
results-essential-2016-50
R_EX_pi_LPAREN_e_RPAREN_ : Not found
R_UAAGDS : Found
R_GLCS1 : Found
R_UDCPDP : Found
R_GLGC : Found
R_UMPK : Not found
4	6
results-essential-2016-51
R_UAAGDS : Found
R_GLCS1 : Found
R_UDCPDP : Found
R_GLGC : Found
R_UMPK : Not found
4	5
results-essential-2016-52
R_UAAGDS : Found
R_GLCS1 : Found
R_UDCPDP : Found
R_GLGC : Found
4	4
results-essential-2016-53
R_UAAGDS : Found
R_GLCS1 : Found
R_UDCPDP : Found
R_GLGC : Found
4	4
results-essential-2016-54
R_UAAGDS : Found
R_UDCPDP : Found
2	2
results-essential-2016-55
R_DHFR : Not found
R_EX_pi_LPAREN_e_RPAREN_ : Not found
R_UAAGDS : Found
R_ADCL : Not found
R_GLCS1 : Found
R_UDCPDP : Found
R_GLGC : Found
R_GCALDD : Not found
R_UMPK : Not found
4	9
results-essential-2016-56
R_DHFR : Not found
R_EX_pi_LPAREN_e_RPAREN_ : Not found
R_UAAGDS : Found
R_ADCL : Not found
R_GLCS1 : Found
R_UDCPDP : Found
R_GLGC : Found
R_GCALDD : Not found
R_UMPK : Not found
4	9
results-essential-2016-57
R_UAAGDS : Found
R_GLCS1 : Found
R_UDCPDP : Found
R_GLGC : Found
R_UMPK : Not found
4	5
results-essential-2016-58
R_UAAGDS : Found
R_GLCS1 : Found
R_UDCPDP : Found
R_GLGC : Found
4	4
results-essential-2016-59
R_UAAGDS : Found
R_UDCPDP : Found
2	2
results-essential-2016-5
R_UAAGDS : Found
R_GLCS1 : Found
R_UDCPDP : Found
R_GLGC : Found
R_UMPK : Not found
4	5
results-essential-2016-60
R_UAAGDS : Found
R_GLCS1 : Found
R_UDCPDP : Found
R_GLGC : Found
R_UMPK : Not found
4	5
results-essential-2016-61
R_EX_pi_LPAREN_e_RPAREN_ : Not found
R_UAAGDS : Found
R_GLCS1 : Found
R_UDCPDP : Found
R_GLGC : Found
R_UMPK : Not found
4	6
results-essential-2016-62
R_GLCS1 : Found
R_GLGC : Found
R_UMPK : Not found
2	3
results-essential-2016-63
R_DHFR : Not found
R_EX_pi_LPAREN_e_RPAREN_ : Not found
R_ADCL : Not found
R_GCALDD : Not found
R_UMPK : Not found
0	5
results-essential-2016-64
R_UAAGDS : Found
R_GLCS1 : Found
R_UDCPDP : Found
R_GLGC : Found
R_UMPK : Not found
4	5
results-essential-2016-65
R_UAAGDS : Found
R_UDCPDP : Found
R_UMPK : Not found
2	3
results-essential-2016-66
R_UAAGDS : Found
R_UDCPDP : Found
R_UMPK : Not found
2	3
results-essential-2016-67
R_UAAGDS : Found
R_UDCPDP : Found
R_UMPK : Not found
2	3
results-essential-2016-68
R_GLCS1 : Found
R_GLGC : Found
R_UMPK : Not found
2	3
results-essential-2016-69
R_UAAGDS : Found
R_GLCS1 : Found
R_UDCPDP : Found
R_GLGC : Found
R_UMPK : Not found
4	5
results-essential-2016-6
R_UAAGDS : Found
R_GLCS1 : Found
R_UDCPDP : Found
R_GLGC : Found
R_UMPK : Not found
4	5
results-essential-2016-70
R_UAAGDS : Found
R_GLCS1 : Found
R_UDCPDP : Found
R_GLGC : Found
4	4
results-essential-2016-71
R_GLCS1 : Found
R_GLGC : Found
R_UMPK : Not found
2	3
results-essential-2016-72
R_UAAGDS : Found
R_GLCS1 : Found
R_UDCPDP : Found
R_GLGC : Found
R_UMPK : Not found
4	5
results-essential-2016-73
R_UAAGDS : Found
R_GLCS1 : Found
R_UDCPDP : Found
R_GLGC : Found
R_UMPK : Not found
4	5
results-essential-2016-74
R_GLCS1 : Found
R_GLGC : Found
2	2
results-essential-2016-75
R_GLCS1 : Found
R_GLGC : Found
R_UMPK : Not found
2	3
results-essential-2016-76
R_GLCS1 : Found
R_GLGC : Found
R_UMPK : Not found
2	3
results-essential-2016-77
R_UAAGDS : Found
R_UDCPDP : Found
R_UMPK : Not found
2	3
results-essential-2016-78
R_UAAGDS : Found
R_GLCS1 : Found
R_UDCPDP : Found
R_GLGC : Found
R_UMPK : Not found
4	5
results-essential-2016-79
R_UAAGDS : Found
R_GLCS1 : Found
R_UDCPDP : Found
R_GLGC : Found
4	4
results-essential-2016-7
R_UAAGDS : Found
R_GLCS1 : Found
R_UDCPDP : Found
R_GLGC : Found
R_UMPK : Not found
4	5
results-essential-2016-80
R_UAAGDS : Found
R_GLCS1 : Found
R_UDCPDP : Found
R_GLGC : Found
R_UMPK : Not found
4	5
results-essential-2016-81
R_GLCS1 : Found
R_GLGC : Found
R_UMPK : Not found
2	3
results-essential-2016-82
R_UAAGDS : Found
R_UDCPDP : Found
2	2
results-essential-2016-83
R_GLCS1 : Found
R_GLGC : Found
R_UMPK : Not found
2	3
results-essential-2016-84
R_UMPK : Not found
0	1
results-essential-2016-85
R_UAAGDS : Found
R_GLCS1 : Found
R_UDCPDP : Found
R_GLGC : Found
R_UMPK : Not found
4	5
results-essential-2016-86
R_UAAGDS : Found
R_UDCPDP : Found
R_UMPK : Not found
2	3
results-essential-2016-87
R_UAAGDS : Found
R_GLCS1 : Found
R_UDCPDP : Found
R_GLGC : Found
4	4
results-essential-2016-88
R_UAAGDS : Found
R_UDCPDP : Found
R_UMPK : Not found
2	3
results-essential-2016-89
R_UAAGDS : Found
R_UDCPDP : Found
R_UMPK : Not found
2	3
results-essential-2016-8
R_DHFR : Not found
R_EX_pi_LPAREN_e_RPAREN_ : Not found
R_UAAGDS : Found
R_ADCL : Not found
R_GLCS1 : Found
R_UDCPDP : Found
R_GLGC : Found
R_GCALDD : Not found
R_UMPK : Not found
4	9
results-essential-2016-90
R_DHFR : Not found
R_EX_pi_LPAREN_e_RPAREN_ : Not found
R_UAAGDS : Found
R_ADCL : Not found
R_UDCPDP : Found
R_GCALDD : Not found
R_UMPK : Not found
2	7
results-essential-2016-9
R_UAAGDS : Found
R_GLCS1 : Found
R_UDCPDP : Found
R_GLGC : Found
R_UMPK : Not found
4	5
results-essential-2119-10
R_G1PACT : Found
R_UAAGDS : Found
R_ALAALAr : Found
R_GK1 : Not found
R_UAGCVT : Found
R_UAMAGS : Found
R_UAPGR : Found
6	7
results-essential-2119-11
R_G1PACT : Found
R_DDPA : Not found
R_DHFR : Not found
R_DNTPPA : Not found
R_EX_pi_LPAREN_e_RPAREN_ : Not found
R_UAAGDS : Found
R_ALAALAr : Found
R_GK1 : Not found
R_SHKK : Not found
R_ADCL : Not found
R_DHQS : Not found
R_UAGCVT : Found
R_UAMAGS : Found
R_SHK3Dr : Not found
R_GLGC : Found
R_UAPGR : Found
7	16
results-essential-2119-12
R_DDPA : Not found
R_PPNCL2 : Not found
R_DHFR : Not found
R_DNTPPA : Not found
R_EX_pi_LPAREN_e_RPAREN_ : Not found
R_GK1 : Not found
R_SHKK : Not found
R_CHORS : Not found
R_ADCL : Not found
R_DHQS : Not found
R_SHK3Dr : Not found
0	11
results-essential-2119-13
R_G1PACT : Found
R_UAAGDS : Found
R_ALAALAr : Found
R_GK1 : Not found
R_UAGCVT : Found
R_UAMAGS : Found
R_UAPGR : Found
6	7
results-essential-2119-14
R_G1PACT : Found
R_UAAGDS : Found
R_ALAALAr : Found
R_GK1 : Not found
R_UAGCVT : Found
R_UAMAGS : Found
R_GLGC : Found
R_UAPGR : Found
7	8
results-essential-2119-15
R_G1PACT : Found
R_UAAGDS : Found
R_ALAALAr : Found
R_GK1 : Not found
R_UAGCVT : Found
R_UAMAGS : Found
R_GLGC : Found
R_UAPGR : Found
7	8
results-essential-2119-16
R_G1PACT : Found
R_UAAGDS : Found
R_ALAALAr : Found
R_GK1 : Not found
R_UAGCVT : Found
R_UAMAGS : Found
R_UAPGR : Found
6	7
results-essential-2119-17
R_G1PACT : Found
R_EX_pi_LPAREN_e_RPAREN_ : Not found
R_UAAGDS : Found
R_ALAALAr : Found
R_GK1 : Not found
R_UAGCVT : Found
R_UAMAGS : Found
R_UAPGR : Found
6	8
results-essential-2119-18
R_G1PACT : Found
R_UAAGDS : Found
R_ALAALAr : Found
R_GK1 : Not found
R_UAGCVT : Found
R_UAMAGS : Found
R_GLGC : Found
R_UAPGR : Found
7	8
results-essential-2119-19
R_G1PACT : Found
R_DDPA : Not found
R_PPNCL2 : Not found
R_DHFR : Not found
R_DNTPPA : Not found
R_EX_pi_LPAREN_e_RPAREN_ : Not found
R_UAAGDS : Found
R_ALAALAr : Found
R_GK1 : Not found
R_SHKK : Not found
R_CHORS : Not found
R_ADCL : Not found
R_DHQS : Not found
R_UAGCVT : Found
R_UAMAGS : Found
R_SHK3Dr : Not found
R_GLGC : Found
R_UAPGR : Found
7	18
results-essential-2119-1
R_DHFR : Not found
R_DNTPPA : Not found
R_EX_pi_LPAREN_e_RPAREN_ : Not found
R_GK1 : Not found
R_ADCL : Not found
R_GLGC : Found
1	6
results-essential-2119-20
R_G1PACT : Found
R_UAAGDS : Found
R_ALAALAr : Found
R_GK1 : Not found
R_UAGCVT : Found
R_UAMAGS : Found
R_UAPGR : Found
6	7
results-essential-2119-21
R_G1PACT : Found
R_PPNCL2 : Not found
R_EX_pi_LPAREN_e_RPAREN_ : Not found
R_UAAGDS : Found
R_ALAALAr : Found
R_GK1 : Not found
R_UAGCVT : Found
R_UAMAGS : Found
R_GLGC : Found
R_UAPGR : Found
7	10
results-essential-2119-22
R_GK1 : Not found
0	1
results-essential-2119-23
R_G1PACT : Found
R_UAAGDS : Found
R_ALAALAr : Found
R_GK1 : Not found
R_UAGCVT : Found
R_UAMAGS : Found
R_GLGC : Found
R_UAPGR : Found
7	8
results-essential-2119-24
R_GK1 : Not found
R_GLGC : Found
1	2
results-essential-2119-25
R_G1PACT : Found
R_UAAGDS : Found
R_ALAALAr : Found
R_UAGCVT : Found
R_UAMAGS : Found
R_UAPGR : Found
6	6
results-essential-2119-26
R_G1PACT : Found
R_UAAGDS : Found
R_ALAALAr : Found
R_GK1 : Not found
R_UAGCVT : Found
R_UAMAGS : Found
R_GLGC : Found
R_UAPGR : Found
7	8
results-essential-2119-27
R_G1PACT : Found
R_DDPA : Not found
R_PPNCL2 : Not found
R_DHFR : Not found
R_DNTPPA : Not found
R_EX_pi_LPAREN_e_RPAREN_ : Not found
R_UAAGDS : Found
R_ALAALAr : Found
R_GK1 : Not found
R_SHKK : Not found
R_CHORS : Not found
R_ADCL : Not found
R_DHQS : Not found
R_UAGCVT : Found
R_UAMAGS : Found
R_SHK3Dr : Not found
R_GLGC : Found
R_UAPGR : Found
7	18
results-essential-2119-28
R_G1PACT : Found
R_UAAGDS : Found
R_ALAALAr : Found
R_GK1 : Not found
R_UAGCVT : Found
R_UAMAGS : Found
R_GLGC : Found
R_UAPGR : Found
7	8
results-essential-2119-29
R_G1PACT : Found
R_UAAGDS : Found
R_ALAALAr : Found
R_GK1 : Not found
R_UAGCVT : Found
R_UAMAGS : Found
R_UAPGR : Found
6	7
results-essential-2119-2
R_G1PACT : Found
R_UAAGDS : Found
R_ALAALAr : Found
R_UAGCVT : Found
R_UAMAGS : Found
R_GLGC : Found
R_UAPGR : Found
7	7
results-essential-2119-30
R_G1PACT : Found
R_UAAGDS : Found
R_ALAALAr : Found
R_GK1 : Not found
R_UAGCVT : Found
R_UAMAGS : Found
R_UAPGR : Found
6	7
results-essential-2119-31
0	0
results-essential-2119-32
R_G1PACT : Found
R_UAAGDS : Found
R_ALAALAr : Found
R_GK1 : Not found
R_UAGCVT : Found
R_UAMAGS : Found
R_GLGC : Found
R_UAPGR : Found
7	8
results-essential-2119-33
R_G1PACT : Found
R_UAAGDS : Found
R_ALAALAr : Found
R_UAGCVT : Found
R_UAMAGS : Found
R_GLGC : Found
R_UAPGR : Found
7	7
results-essential-2119-34
R_G1PACT : Found
R_UAAGDS : Found
R_ALAALAr : Found
R_GK1 : Not found
R_UAGCVT : Found
R_UAMAGS : Found
R_UAPGR : Found
6	7
results-essential-2119-35
R_G1PACT : Found
R_UAAGDS : Found
R_ALAALAr : Found
R_UAGCVT : Found
R_UAMAGS : Found
R_GLGC : Found
R_UAPGR : Found
7	7
results-essential-2119-36
R_G1PACT : Found
R_DDPA : Not found
R_DHFR : Not found
R_EX_pi_LPAREN_e_RPAREN_ : Not found
R_UAAGDS : Found
R_ALAALAr : Found
R_SHKK : Not found
R_DHQS : Not found
R_UAGCVT : Found
R_UAMAGS : Found
R_SHK3Dr : Not found
R_GLGC : Found
R_UAPGR : Found
7	13
results-essential-2119-37
R_G1PACT : Found
R_PPNCL2 : Not found
R_DNTPPA : Not found
R_EX_pi_LPAREN_e_RPAREN_ : Not found
R_UAAGDS : Found
R_ALAALAr : Found
R_GK1 : Not found
R_CHORS : Not found
R_ADCL : Not found
R_UAGCVT : Found
R_UAMAGS : Found
R_GLGC : Found
R_UAPGR : Found
7	13
results-essential-2119-38
R_G1PACT : Found
R_UAAGDS : Found
R_ALAALAr : Found
R_GK1 : Not found
R_UAGCVT : Found
R_UAMAGS : Found
R_GLGC : Found
R_UAPGR : Found
7	8
results-essential-2119-39
R_G1PACT : Found
R_UAAGDS : Found
R_ALAALAr : Found
R_GK1 : Not found
R_UAGCVT : Found
R_UAMAGS : Found
R_GLGC : Found
R_UAPGR : Found
7	8
results-essential-2119-3
R_G1PACT : Found
R_UAAGDS : Found
R_ALAALAr : Found
R_UAGCVT : Found
R_UAMAGS : Found
R_UAPGR : Found
6	6
results-essential-2119-40
R_G1PACT : Found
R_UAAGDS : Found
R_ALAALAr : Found
R_GK1 : Not found
R_UAGCVT : Found
R_UAMAGS : Found
R_UAPGR : Found
6	7
results-essential-2119-41
R_G1PACT : Found
R_UAAGDS : Found
R_ALAALAr : Found
R_GK1 : Not found
R_UAGCVT : Found
R_UAMAGS : Found
R_UAPGR : Found
6	7
results-essential-2119-42
R_GLGC : Found
1	1
results-essential-2119-43
R_G1PACT : Found
R_DDPA : Not found
R_DHFR : Not found
R_DNTPPA : Not found
R_EX_pi_LPAREN_e_RPAREN_ : Not found
R_UAAGDS : Found
R_ALAALAr : Found
R_GK1 : Not found
R_SHKK : Not found
R_CHORS : Not found
R_ADCL : Not found
R_DHQS : Not found
R_UAGCVT : Found
R_UAMAGS : Found
R_SHK3Dr : Not found
R_GLGC : Found
R_UAPGR : Found
7	17
results-essential-2119-44
R_G1PACT : Found
R_UAAGDS : Found
R_ALAALAr : Found
R_GK1 : Not found
R_UAGCVT : Found
R_UAMAGS : Found
R_GLGC : Found
R_UAPGR : Found
7	8
results-essential-2119-45
R_G1PACT : Found
R_UAAGDS : Found
R_ALAALAr : Found
R_GK1 : Not found
R_UAGCVT : Found
R_UAMAGS : Found
R_GLGC : Found
R_UAPGR : Found
7	8
results-essential-2119-46
R_G1PACT : Found
R_UAAGDS : Found
R_ALAALAr : Found
R_GK1 : Not found
R_UAGCVT : Found
R_UAMAGS : Found
R_UAPGR : Found
6	7
results-essential-2119-47
R_G1PACT : Found
R_UAAGDS : Found
R_ALAALAr : Found
R_GK1 : Not found
R_UAGCVT : Found
R_UAMAGS : Found
R_GLGC : Found
R_UAPGR : Found
7	8
results-essential-2119-48
R_G1PACT : Found
R_PPNCL2 : Not found
R_EX_pi_LPAREN_e_RPAREN_ : Not found
R_UAAGDS : Found
R_ALAALAr : Found
R_GK1 : Not found
R_UAGCVT : Found
R_UAMAGS : Found
R_GLGC : Found
R_UAPGR : Found
7	10
results-essential-2119-49
R_G1PACT : Found
R_UAAGDS : Found
R_ALAALAr : Found
R_GK1 : Not found
R_UAGCVT : Found
R_UAMAGS : Found
R_UAPGR : Found
6	7
results-essential-2119-4
R_G1PACT : Found
R_DDPA : Not found
R_PPNCL2 : Not found
R_DHFR : Not found
R_DNTPPA : Not found
R_EX_pi_LPAREN_e_RPAREN_ : Not found
R_UAAGDS : Found
R_ALAALAr : Found
R_GK1 : Not found
R_SHKK : Not found
R_CHORS : Not found
R_ADCL : Not found
R_DHQS : Not found
R_UAGCVT : Found
R_UAMAGS : Found
R_SHK3Dr : Not found
R_GLGC : Found
R_UAPGR : Found
7	18
results-essential-2119-50
R_G1PACT : Found
R_DDPA : Not found
R_PPNCL2 : Not found
R_EX_pi_LPAREN_e_RPAREN_ : Not found
R_UAAGDS : Found
R_ALAALAr : Found
R_GK1 : Not found
R_SHKK : Not found
R_CHORS : Not found
R_DHQS : Not found
R_UAGCVT : Found
R_UAMAGS : Found
R_SHK3Dr : Not found
R_GLGC : Found
R_UAPGR : Found
7	15
results-essential-2119-51
R_G1PACT : Found
R_UAAGDS : Found
R_ALAALAr : Found
R_GK1 : Not found
R_UAGCVT : Found
R_UAMAGS : Found
R_GLGC : Found
R_UAPGR : Found
7	8
results-essential-2119-52
R_G1PACT : Found
R_UAAGDS : Found
R_ALAALAr : Found
R_UAGCVT : Found
R_UAMAGS : Found
R_GLGC : Found
R_UAPGR : Found
7	7
results-essential-2119-53
R_G1PACT : Found
R_UAAGDS : Found
R_ALAALAr : Found
R_GK1 : Not found
R_UAGCVT : Found
R_UAMAGS : Found
R_GLGC : Found
R_UAPGR : Found
7	8
results-essential-2119-54
R_G1PACT : Found
R_UAAGDS : Found
R_ALAALAr : Found
R_GK1 : Not found
R_UAGCVT : Found
R_UAMAGS : Found
R_UAPGR : Found
6	7
results-essential-2119-55
R_G1PACT : Found
R_DDPA : Not found
R_PPNCL2 : Not found
R_DHFR : Not found
R_DNTPPA : Not found
R_EX_pi_LPAREN_e_RPAREN_ : Not found
R_UAAGDS : Found
R_ALAALAr : Found
R_GK1 : Not found
R_SHKK : Not found
R_CHORS : Not found
R_ADCL : Not found
R_DHQS : Not found
R_UAGCVT : Found
R_UAMAGS : Found
R_SHK3Dr : Not found
R_GLGC : Found
R_UAPGR : Found
7	18
results-essential-2119-56
R_G1PACT : Found
R_PPNCL2 : Not found
R_DHFR : Not found
R_DNTPPA : Not found
R_EX_pi_LPAREN_e_RPAREN_ : Not found
R_UAAGDS : Found
R_ALAALAr : Found
R_GK1 : Not found
R_ADCL : Not found
R_UAGCVT : Found
R_UAMAGS : Found
R_GLGC : Found
R_UAPGR : Found
7	13
results-essential-2119-57
R_G1PACT : Found
R_UAAGDS : Found
R_ALAALAr : Found
R_GK1 : Not found
R_UAGCVT : Found
R_UAMAGS : Found
R_GLGC : Found
R_UAPGR : Found
7	8
results-essential-2119-58
R_G1PACT : Found
R_UAAGDS : Found
R_ALAALAr : Found
R_GK1 : Not found
R_UAGCVT : Found
R_UAMAGS : Found
R_GLGC : Found
R_UAPGR : Found
7	8
results-essential-2119-59
R_G1PACT : Found
R_UAAGDS : Found
R_ALAALAr : Found
R_UAGCVT : Found
R_UAMAGS : Found
R_UAPGR : Found
6	6
results-essential-2119-5
R_G1PACT : Found
R_UAAGDS : Found
R_ALAALAr : Found
R_GK1 : Not found
R_UAGCVT : Found
R_UAMAGS : Found
R_GLGC : Found
R_UAPGR : Found
7	8
results-essential-2119-60
R_G1PACT : Found
R_UAAGDS : Found
R_ALAALAr : Found
R_GK1 : Not found
R_UAGCVT : Found
R_UAMAGS : Found
R_GLGC : Found
R_UAPGR : Found
7	8
results-essential-2119-61
R_G1PACT : Found
R_PPNCL2 : Not found
R_EX_pi_LPAREN_e_RPAREN_ : Not found
R_UAAGDS : Found
R_ALAALAr : Found
R_UAGCVT : Found
R_UAMAGS : Found
R_GLGC : Found
R_UAPGR : Found
7	9
results-essential-2119-62
R_GK1 : Not found
R_GLGC : Found
1	2
results-essential-2119-63
R_DDPA : Not found
R_DHFR : Not found
R_DNTPPA : Not found
R_EX_pi_LPAREN_e_RPAREN_ : Not found
R_GK1 : Not found
R_SHKK : Not found
R_CHORS : Not found
R_ADCL : Not found
R_DHQS : Not found
R_SHK3Dr : Not found
0	10
results-essential-2119-64
R_G1PACT : Found
R_UAAGDS : Found
R_ALAALAr : Found
R_UAGCVT : Found
R_UAMAGS : Found
R_GLGC : Found
R_UAPGR : Found
7	7
results-essential-2119-65
R_G1PACT : Found
R_UAAGDS : Found
R_ALAALAr : Found
R_GK1 : Not found
R_UAGCVT : Found
R_UAMAGS : Found
R_UAPGR : Found
6	7
results-essential-2119-66
R_G1PACT : Found
R_UAAGDS : Found
R_ALAALAr : Found
R_GK1 : Not found
R_UAGCVT : Found
R_UAMAGS : Found
R_UAPGR : Found
6	7
results-essential-2119-67
R_G1PACT : Found
R_UAAGDS : Found
R_ALAALAr : Found
R_GK1 : Not found
R_UAGCVT : Found
R_UAMAGS : Found
R_UAPGR : Found
6	7
results-essential-2119-68
R_GK1 : Not found
R_GLGC : Found
1	2
results-essential-2119-69
R_G1PACT : Found
R_UAAGDS : Found
R_ALAALAr : Found
R_GK1 : Not found
R_UAGCVT : Found
R_UAMAGS : Found
R_GLGC : Found
R_UAPGR : Found
7	8
results-essential-2119-6
R_G1PACT : Found
R_UAAGDS : Found
R_ALAALAr : Found
R_GK1 : Not found
R_UAGCVT : Found
R_UAMAGS : Found
R_GLGC : Found
R_UAPGR : Found
7	8
results-essential-2119-70
R_G1PACT : Found
R_UAAGDS : Found
R_ALAALAr : Found
R_UAGCVT : Found
R_UAMAGS : Found
R_GLGC : Found
R_UAPGR : Found
7	7
results-essential-2119-71
R_GLGC : Found
1	1
results-essential-2119-72
R_G1PACT : Found
R_UAAGDS : Found
R_ALAALAr : Found
R_GK1 : Not found
R_UAGCVT : Found
R_UAMAGS : Found
R_GLGC : Found
R_UAPGR : Found
7	8
results-essential-2119-73
R_G1PACT : Found
R_UAAGDS : Found
R_ALAALAr : Found
R_GK1 : Not found
R_UAGCVT : Found
R_UAMAGS : Found
R_GLGC : Found
R_UAPGR : Found
7	8
results-essential-2119-74
R_GK1 : Not found
R_GLGC : Found
1	2
results-essential-2119-75
R_GK1 : Not found
R_GLGC : Found
1	2
results-essential-2119-76
R_GK1 : Not found
R_GLGC : Found
1	2
results-essential-2119-77
R_G1PACT : Found
R_UAAGDS : Found
R_ALAALAr : Found
R_GK1 : Not found
R_UAGCVT : Found
R_UAMAGS : Found
R_UAPGR : Found
6	7
results-essential-2119-78
R_G1PACT : Found
R_UAAGDS : Found
R_ALAALAr : Found
R_GK1 : Not found
R_UAGCVT : Found
R_UAMAGS : Found
R_GLGC : Found
R_UAPGR : Found
7	8
results-essential-2119-79
R_G1PACT : Found
R_UAAGDS : Found
R_ALAALAr : Found
R_GK1 : Not found
R_UAGCVT : Found
R_UAMAGS : Found
R_GLGC : Found
R_UAPGR : Found
7	8
results-essential-2119-7
R_G1PACT : Found
R_UAAGDS : Found
R_ALAALAr : Found
R_GK1 : Not found
R_UAGCVT : Found
R_UAMAGS : Found
R_GLGC : Found
R_UAPGR : Found
7	8
results-essential-2119-80
R_G1PACT : Found
R_UAAGDS : Found
R_ALAALAr : Found
R_UAGCVT : Found
R_UAMAGS : Found
R_GLGC : Found
R_UAPGR : Found
7	7
results-essential-2119-81
R_GK1 : Not found
R_GLGC : Found
1	2
results-essential-2119-82
R_G1PACT : Found
R_UAAGDS : Found
R_ALAALAr : Found
R_GK1 : Not found
R_UAGCVT : Found
R_UAMAGS : Found
R_UAPGR : Found
6	7
results-essential-2119-83
R_GLGC : Found
1	1
results-essential-2119-84
R_GK1 : Not found
0	1
results-essential-2119-85
R_G1PACT : Found
R_UAAGDS : Found
R_ALAALAr : Found
R_GK1 : Not found
R_UAGCVT : Found
R_UAMAGS : Found
R_GLGC : Found
R_UAPGR : Found
7	8
results-essential-2119-86
R_G1PACT : Found
R_UAAGDS : Found
R_ALAALAr : Found
R_UAGCVT : Found
R_UAMAGS : Found
R_UAPGR : Found
6	6
results-essential-2119-87
R_G1PACT : Found
R_UAAGDS : Found
R_ALAALAr : Found
R_GK1 : Not found
R_UAGCVT : Found
R_UAMAGS : Found
R_GLGC : Found
R_UAPGR : Found
7	8
results-essential-2119-88
R_G1PACT : Found
R_UAAGDS : Found
R_ALAALAr : Found
R_GK1 : Not found
R_UAGCVT : Found
R_UAMAGS : Found
R_UAPGR : Found
6	7
results-essential-2119-89
R_G1PACT : Found
R_UAAGDS : Found
R_ALAALAr : Found
R_GK1 : Not found
R_UAGCVT : Found
R_UAMAGS : Found
R_UAPGR : Found
6	7
results-essential-2119-8
R_G1PACT : Found
R_DDPA : Not found
R_DHFR : Not found
R_DNTPPA : Not found
R_EX_pi_LPAREN_e_RPAREN_ : Not found
R_UAAGDS : Found
R_ALAALAr : Found
R_GK1 : Not found
R_SHKK : Not found
R_CHORS : Not found
R_ADCL : Not found
R_DHQS : Not found
R_UAGCVT : Found
R_UAMAGS : Found
R_SHK3Dr : Not found
R_GLGC : Found
R_UAPGR : Found
7	17
results-essential-2119-90
R_G1PACT : Found
R_DDPA : Not found
R_PPNCL2 : Not found
R_DHFR : Not found
R_DNTPPA : Not found
R_EX_pi_LPAREN_e_RPAREN_ : Not found
R_UAAGDS : Found
R_ALAALAr : Found
R_GK1 : Not found
R_SHKK : Not found
R_CHORS : Not found
R_ADCL : Not found
R_DHQS : Not found
R_UAGCVT : Found
R_UAMAGS : Found
R_SHK3Dr : Not found
R_UAPGR : Found
6	17
results-essential-2119-9
R_G1PACT : Found
R_UAAGDS : Found
R_ALAALAr : Found
R_GK1 : Not found
R_UAGCVT : Found
R_UAMAGS : Found
R_GLGC : Found
R_UAPGR : Found
7	8
results-essential-2144-10
R_UAMAS : Found
R_ALAALAr : Found
R_GK1 : Not found
R_UAGCVT : Found
R_GLUR : Found
R_UAPGR : Found
5	6
results-essential-2144-11
R_UAMAS : Found
R_ALAALAr : Found
R_GK1 : Not found
R_SHKK : Not found
R_UAGCVT : Found
R_DHNPA2 : Not found
R_SHK3Dr : Not found
R_GLUR : Found
R_DHFS : Not found
R_DHPS2 : Not found
R_UAPGR : Found
R_DHQD : Not found
R_DNMPPA : Not found
5	13
results-essential-2144-12
R_PPNCL2 : Not found
R_GK1 : Not found
R_SHKK : Not found
R_DHNPA2 : Not found
R_SHK3Dr : Not found
R_DHFS : Not found
R_DHPS2 : Not found
R_DHQD : Not found
R_DNMPPA : Not found
0	9
results-essential-2144-13
R_UAMAS : Found
R_ALAALAr : Found
R_GK1 : Not found
R_UAGCVT : Found
R_GLUR : Found
R_UAPGR : Found
5	6
results-essential-2144-14
R_UAMAS : Found
R_ALAALAr : Found
R_GK1 : Not found
R_UAGCVT : Found
R_GLUR : Found
R_UAPGR : Found
5	6
results-essential-2144-15
R_UAMAS : Found
R_ALAALAr : Found
R_GK1 : Not found
R_UAGCVT : Found
R_GLUR : Found
R_UAPGR : Found
5	6
results-essential-2144-16
R_UAMAS : Found
R_ALAALAr : Found
R_GK1 : Not found
R_UAGCVT : Found
R_GLUR : Found
R_UAPGR : Found
5	6
results-essential-2144-17
R_UAMAS : Found
R_ALAALAr : Found
R_GK1 : Not found
R_UAGCVT : Found
R_GLUR : Found
R_UAPGR : Found
5	6
results-essential-2144-18
R_UAMAS : Found
R_ALAALAr : Found
R_GK1 : Not found
R_UAGCVT : Found
R_GLUR : Found
R_UAPGR : Found
5	6
results-essential-2144-19
R_PPNCL2 : Not found
R_UAMAS : Found
R_ALAALAr : Found
R_GK1 : Not found
R_SHKK : Not found
R_UAGCVT : Found
R_DHNPA2 : Not found
R_SHK3Dr : Not found
R_GLUR : Found
R_DHFS : Not found
R_DHPS2 : Not found
R_UAPGR : Found
R_DHQD : Not found
R_DNMPPA : Not found
5	14
results-essential-2144-1
R_GK1 : Not found
R_DHNPA2 : Not found
R_DHFS : Not found
R_DHPS2 : Not found
R_DNMPPA : Not found
0	5
results-essential-2144-20
R_UAMAS : Found
R_ALAALAr : Found
R_GK1 : Not found
R_UAGCVT : Found
R_GLUR : Found
R_UAPGR : Found
5	6
results-essential-2144-21
R_PPNCL2 : Not found
R_UAMAS : Found
R_ALAALAr : Found
R_GK1 : Not found
R_UAGCVT : Found
R_GLUR : Found
R_UAPGR : Found
5	7
results-essential-2144-22
R_GK1 : Not found
0	1
results-essential-2144-23
R_UAMAS : Found
R_ALAALAr : Found
R_GK1 : Not found
R_UAGCVT : Found
R_GLUR : Found
R_UAPGR : Found
5	6
results-essential-2144-24
R_GK1 : Not found
0	1
results-essential-2144-25
R_UAMAS : Found
R_ALAALAr : Found
R_UAGCVT : Found
R_GLUR : Found
R_UAPGR : Found
5	5
results-essential-2144-26
R_UAMAS : Found
R_ALAALAr : Found
R_GK1 : Not found
R_UAGCVT : Found
R_GLUR : Found
R_UAPGR : Found
5	6
results-essential-2144-27
R_PPNCL2 : Not found
R_UAMAS : Found
R_ALAALAr : Found
R_GK1 : Not found
R_SHKK : Not found
R_UAGCVT : Found
R_DHNPA2 : Not found
R_SHK3Dr : Not found
R_GLUR : Found
R_DHFS : Not found
R_DHPS2 : Not found
R_UAPGR : Found
R_DHQD : Not found
R_DNMPPA : Not found
5	14
results-essential-2144-28
R_UAMAS : Found
R_ALAALAr : Found
R_GK1 : Not found
R_UAGCVT : Found
R_GLUR : Found
R_UAPGR : Found
5	6
results-essential-2144-29
R_UAMAS : Found
R_ALAALAr : Found
R_GK1 : Not found
R_UAGCVT : Found
R_GLUR : Found
R_UAPGR : Found
5	6
results-essential-2144-2
R_UAMAS : Found
R_ALAALAr : Found
R_UAGCVT : Found
R_GLUR : Found
R_UAPGR : Found
5	5
results-essential-2144-30
R_UAMAS : Found
R_ALAALAr : Found
R_GK1 : Not found
R_UAGCVT : Found
R_GLUR : Found
R_UAPGR : Found
5	6
results-essential-2144-31
0	0
results-essential-2144-32
R_UAMAS : Found
R_ALAALAr : Found
R_GK1 : Not found
R_UAGCVT : Found
R_GLUR : Found
R_UAPGR : Found
5	6
results-essential-2144-33
R_UAMAS : Found
R_ALAALAr : Found
R_UAGCVT : Found
R_GLUR : Found
R_UAPGR : Found
5	5
results-essential-2144-34
R_UAMAS : Found
R_ALAALAr : Found
R_GK1 : Not found
R_UAGCVT : Found
R_GLUR : Found
R_UAPGR : Found
5	6
results-essential-2144-35
R_UAMAS : Found
R_ALAALAr : Found
R_UAGCVT : Found
R_GLUR : Found
R_UAPGR : Found
5	5
results-essential-2144-36
R_UAMAS : Found
R_ALAALAr : Found
R_SHKK : Not found
R_UAGCVT : Found
R_SHK3Dr : Not found
R_GLUR : Found
R_UAPGR : Found
R_DHQD : Not found
5	8
results-essential-2144-37
R_PPNCL2 : Not found
R_UAMAS : Found
R_ALAALAr : Found
R_GK1 : Not found
R_UAGCVT : Found
R_DHNPA2 : Not found
R_GLUR : Found
R_DHFS : Not found
R_DHPS2 : Not found
R_UAPGR : Found
R_DNMPPA : Not found
5	11
results-essential-2144-38
R_UAMAS : Found
R_ALAALAr : Found
R_GK1 : Not found
R_UAGCVT : Found
R_GLUR : Found
R_UAPGR : Found
5	6
results-essential-2144-39
R_UAMAS : Found
R_ALAALAr : Found
R_GK1 : Not found
R_UAGCVT : Found
R_GLUR : Found
R_UAPGR : Found
5	6
results-essential-2144-3
R_UAMAS : Found
R_ALAALAr : Found
R_UAGCVT : Found
R_GLUR : Found
R_UAPGR : Found
5	5
results-essential-2144-40
R_UAMAS : Found
R_ALAALAr : Found
R_GK1 : Not found
R_UAGCVT : Found
R_GLUR : Found
R_UAPGR : Found
5	6
results-essential-2144-41
R_UAMAS : Found
R_ALAALAr : Found
R_GK1 : Not found
R_UAGCVT : Found
R_GLUR : Found
R_UAPGR : Found
5	6
results-essential-2144-42
0	0
results-essential-2144-43
R_UAMAS : Found
R_ALAALAr : Found
R_GK1 : Not found
R_SHKK : Not found
R_UAGCVT : Found
R_DHNPA2 : Not found
R_SHK3Dr : Not found
R_GLUR : Found
R_DHFS : Not found
R_DHPS2 : Not found
R_UAPGR : Found
R_DHQD : Not found
R_DNMPPA : Not found
5	13
results-essential-2144-44
R_UAMAS : Found
R_ALAALAr : Found
R_GK1 : Not found
R_UAGCVT : Found
R_GLUR : Found
R_UAPGR : Found
5	6
results-essential-2144-45
R_UAMAS : Found
R_ALAALAr : Found
R_GK1 : Not found
R_UAGCVT : Found
R_GLUR : Found
R_UAPGR : Found
5	6
results-essential-2144-46
R_UAMAS : Found
R_ALAALAr : Found
R_GK1 : Not found
R_UAGCVT : Found
R_GLUR : Found
R_UAPGR : Found
5	6
results-essential-2144-47
R_UAMAS : Found
R_ALAALAr : Found
R_GK1 : Not found
R_UAGCVT : Found
R_GLUR : Found
R_UAPGR : Found
5	6
results-essential-2144-48
R_PPNCL2 : Not found
R_UAMAS : Found
R_ALAALAr : Found
R_GK1 : Not found
R_UAGCVT : Found
R_GLUR : Found
R_UAPGR : Found
5	7
results-essential-2144-49
R_UAMAS : Found
R_ALAALAr : Found
R_GK1 : Not found
R_UAGCVT : Found
R_GLUR : Found
R_UAPGR : Found
5	6
results-essential-2144-4
R_PPNCL2 : Not found
R_UAMAS : Found
R_ALAALAr : Found
R_GK1 : Not found
R_SHKK : Not found
R_UAGCVT : Found
R_DHNPA2 : Not found
R_SHK3Dr : Not found
R_GLUR : Found
R_DHFS : Not found
R_DHPS2 : Not found
R_UAPGR : Found
R_DHQD : Not found
R_DNMPPA : Not found
5	14
results-essential-2144-50
R_PPNCL2 : Not found
R_UAMAS : Found
R_ALAALAr : Found
R_GK1 : Not found
R_SHKK : Not found
R_UAGCVT : Found
R_SHK3Dr : Not found
R_GLUR : Found
R_UAPGR : Found
R_DHQD : Not found
5	10
results-essential-2144-51
R_UAMAS : Found
R_ALAALAr : Found
R_GK1 : Not found
R_UAGCVT : Found
R_GLUR : Found
R_UAPGR : Found
5	6
results-essential-2144-52
R_UAMAS : Found
R_ALAALAr : Found
R_UAGCVT : Found
R_GLUR : Found
R_UAPGR : Found
5	5
results-essential-2144-53
R_UAMAS : Found
R_ALAALAr : Found
R_GK1 : Not found
R_UAGCVT : Found
R_GLUR : Found
R_UAPGR : Found
5	6
results-essential-2144-54
R_UAMAS : Found
R_ALAALAr : Found
R_GK1 : Not found
R_UAGCVT : Found
R_GLUR : Found
R_UAPGR : Found
5	6
results-essential-2144-55
R_PPNCL2 : Not found
R_UAMAS : Found
R_ALAALAr : Found
R_GK1 : Not found
R_SHKK : Not found
R_UAGCVT : Found
R_DHNPA2 : Not found
R_SHK3Dr : Not found
R_GLUR : Found
R_DHFS : Not found
R_DHPS2 : Not found
R_UAPGR : Found
R_DHQD : Not found
R_DNMPPA : Not found
5	14
results-essential-2144-56
R_PPNCL2 : Not found
R_UAMAS : Found
R_ALAALAr : Found
R_GK1 : Not found
R_UAGCVT : Found
R_DHNPA2 : Not found
R_GLUR : Found
R_DHFS : Not found
R_DHPS2 : Not found
R_UAPGR : Found
R_DNMPPA : Not found
5	11
results-essential-2144-57
R_UAMAS : Found
R_ALAALAr : Found
R_GK1 : Not found
R_UAGCVT : Found
R_GLUR : Found
R_UAPGR : Found
5	6
results-essential-2144-58
R_UAMAS : Found
R_ALAALAr : Found
R_GK1 : Not found
R_UAGCVT : Found
R_GLUR : Found
R_UAPGR : Found
5	6
results-essential-2144-59
R_UAMAS : Found
R_ALAALAr : Found
R_UAGCVT : Found
R_GLUR : Found
R_UAPGR : Found
5	5
results-essential-2144-5
R_UAMAS : Found
R_ALAALAr : Found
R_GK1 : Not found
R_UAGCVT : Found
R_GLUR : Found
R_UAPGR : Found
5	6
results-essential-2144-60
R_UAMAS : Found
R_ALAALAr : Found
R_GK1 : Not found
R_UAGCVT : Found
R_GLUR : Found
R_UAPGR : Found
5	6
results-essential-2144-61
R_PPNCL2 : Not found
R_UAMAS : Found
R_ALAALAr : Found
R_UAGCVT : Found
R_GLUR : Found
R_UAPGR : Found
5	6
results-essential-2144-62
R_GK1 : Not found
0	1
results-essential-2144-63
R_GK1 : Not found
R_SHKK : Not found
R_DHNPA2 : Not found
R_SHK3Dr : Not found
R_DHFS : Not found
R_DHPS2 : Not found
R_DHQD : Not found
R_DNMPPA : Not found
0	8
results-essential-2144-64
R_UAMAS : Found
R_ALAALAr : Found
R_UAGCVT : Found
R_GLUR : Found
R_UAPGR : Found
5	5
results-essential-2144-65
R_UAMAS : Found
R_ALAALAr : Found
R_GK1 : Not found
R_UAGCVT : Found
R_GLUR : Found
R_UAPGR : Found
5	6
results-essential-2144-66
R_UAMAS : Found
R_ALAALAr : Found
R_GK1 : Not found
R_UAGCVT : Found
R_GLUR : Found
R_UAPGR : Found
5	6
results-essential-2144-67
R_UAMAS : Found
R_ALAALAr : Found
R_GK1 : Not found
R_UAGCVT : Found
R_GLUR : Found
R_UAPGR : Found
5	6
results-essential-2144-68
R_GK1 : Not found
0	1
results-essential-2144-69
R_UAMAS : Found
R_ALAALAr : Found
R_GK1 : Not found
R_UAGCVT : Found
R_GLUR : Found
R_UAPGR : Found
5	6
results-essential-2144-6
R_UAMAS : Found
R_ALAALAr : Found
R_GK1 : Not found
R_UAGCVT : Found
R_GLUR : Found
R_UAPGR : Found
5	6
results-essential-2144-70
R_UAMAS : Found
R_ALAALAr : Found
R_UAGCVT : Found
R_GLUR : Found
R_UAPGR : Found
5	5
results-essential-2144-71
0	0
results-essential-2144-72
R_UAMAS : Found
R_ALAALAr : Found
R_GK1 : Not found
R_UAGCVT : Found
R_GLUR : Found
R_UAPGR : Found
5	6
results-essential-2144-73
R_UAMAS : Found
R_ALAALAr : Found
R_GK1 : Not found
R_UAGCVT : Found
R_GLUR : Found
R_UAPGR : Found
5	6
results-essential-2144-74
R_GK1 : Not found
0	1
results-essential-2144-75
R_GK1 : Not found
0	1
results-essential-2144-76
R_GK1 : Not found
0	1
results-essential-2144-77
R_UAMAS : Found
R_ALAALAr : Found
R_GK1 : Not found
R_UAGCVT : Found
R_GLUR : Found
R_UAPGR : Found
5	6
results-essential-2144-78
R_UAMAS : Found
R_ALAALAr : Found
R_GK1 : Not found
R_UAGCVT : Found
R_GLUR : Found
R_UAPGR : Found
5	6
results-essential-2144-79
R_UAMAS : Found
R_ALAALAr : Found
R_GK1 : Not found
R_UAGCVT : Found
R_GLUR : Found
R_UAPGR : Found
5	6
results-essential-2144-7
R_UAMAS : Found
R_ALAALAr : Found
R_GK1 : Not found
R_UAGCVT : Found
R_GLUR : Found
R_UAPGR : Found
5	6
results-essential-2144-80
R_UAMAS : Found
R_ALAALAr : Found
R_UAGCVT : Found
R_GLUR : Found
R_UAPGR : Found
5	5
results-essential-2144-81
R_GK1 : Not found
0	1
results-essential-2144-82
R_UAMAS : Found
R_ALAALAr : Found
R_GK1 : Not found
R_UAGCVT : Found
R_GLUR : Found
R_UAPGR : Found
5	6
results-essential-2144-83
0	0
results-essential-2144-84
R_GK1 : Not found
0	1
results-essential-2144-85
R_UAMAS : Found
R_ALAALAr : Found
R_GK1 : Not found
R_UAGCVT : Found
R_GLUR : Found
R_UAPGR : Found
5	6
results-essential-2144-86
R_UAMAS : Found
R_ALAALAr : Found
R_UAGCVT : Found
R_GLUR : Found
R_UAPGR : Found
5	5
results-essential-2144-87
R_UAMAS : Found
R_ALAALAr : Found
R_GK1 : Not found
R_UAGCVT : Found
R_GLUR : Found
R_UAPGR : Found
5	6
results-essential-2144-88
R_UAMAS : Found
R_ALAALAr : Found
R_GK1 : Not found
R_UAGCVT : Found
R_GLUR : Found
R_UAPGR : Found
5	6
results-essential-2144-89
R_UAMAS : Found
R_ALAALAr : Found
R_GK1 : Not found
R_UAGCVT : Found
R_GLUR : Found
R_UAPGR : Found
5	6
results-essential-2144-8
R_UAMAS : Found
R_ALAALAr : Found
R_GK1 : Not found
R_SHKK : Not found
R_UAGCVT : Found
R_DHNPA2 : Not found
R_SHK3Dr : Not found
R_GLUR : Found
R_DHFS : Not found
R_DHPS2 : Not found
R_UAPGR : Found
R_DHQD : Not found
R_DNMPPA : Not found
5	13
results-essential-2144-90
R_PPNCL2 : Not found
R_UAMAS : Found
R_ALAALAr : Found
R_GK1 : Not found
R_SHKK : Not found
R_UAGCVT : Found
R_DHNPA2 : Not found
R_SHK3Dr : Not found
R_GLUR : Found
R_DHFS : Not found
R_DHPS2 : Not found
R_UAPGR : Found
R_DHQD : Not found
R_DNMPPA : Not found
5	14
results-essential-2144-9
R_UAMAS : Found
R_ALAALAr : Found
R_GK1 : Not found
R_UAGCVT : Found
R_GLUR : Found
R_UAPGR : Found
5	6
results-essential-2155-10
R_G1PACT : Not found
R_NDPK2 : Not found
R_UAGDP : Not found
R_PPA : Not found
R_UAMAS : Found
R_ALAALAr : Found
R_UAGCVT : Found
R_GLUR : Found
4	8
results-essential-2155-11
R_G1PACT : Not found
R_NDPK2 : Not found
R_DDPA : Not found
R_UAGDP : Not found
R_EX_pi_LPAREN_e_RPAREN_ : Not found
R_PPA : Not found
R_UAMAS : Found
R_NADK : Not found
R_ALAALAr : Found
R_DHQS : Not found
R_UAGCVT : Found
R_DHNPA2 : Not found
R_GLCS1 : Found
R_GLUR : Found
5	14
results-essential-2155-12
R_DDPA : Not found
R_PNTK : Not found
R_EX_pi_LPAREN_e_RPAREN_ : Not found
R_PPA : Not found
R_NADK : Not found
R_CHORS : Not found
R_DHQS : Not found
R_DHNPA2 : Not found
R_DPCOAK : Not found
R_PTPATi : Not found
0	10
results-essential-2155-13
R_G1PACT : Not found
R_NDPK2 : Found
R_UAGDP : Not found
R_PPA : Not found
R_UAMAS : Found
R_ALAALAr : Found
R_UAGCVT : Found
R_GLUR : Found
5	8
results-essential-2155-14
R_G1PACT : Not found
R_NDPK2 : Found
R_UAGDP : Not found
R_PPA : Not found
R_UAMAS : Found
R_ALAALAr : Found
R_UAGCVT : Found
R_GLCS1 : Found
R_GLUR : Found
6	9
results-essential-2155-15
R_G1PACT : Not found
R_NDPK2 : Not found
R_UAGDP : Not found
R_PPA : Not found
R_UAMAS : Found
R_ALAALAr : Found
R_UAGCVT : Found
R_GLCS1 : Found
R_GLUR : Found
5	9
results-essential-2155-16
R_G1PACT : Not found
R_NDPK2 : Found
R_UAGDP : Not found
R_PPA : Not found
R_UAMAS : Found
R_ALAALAr : Found
R_UAGCVT : Found
R_GLUR : Found
5	8
results-essential-2155-17
R_G1PACT : Not found
R_NDPK2 : Not found
R_UAGDP : Not found
R_EX_pi_LPAREN_e_RPAREN_ : Not found
R_PPA : Not found
R_UAMAS : Found
R_NADK : Not found
R_ALAALAr : Found
R_UAGCVT : Found
R_GLUR : Found
4	10
results-essential-2155-18
R_G1PACT : Not found
R_NDPK2 : Not found
R_UAGDP : Not found
R_PPA : Not found
R_UAMAS : Found
R_ALAALAr : Found
R_UAGCVT : Found
R_GLCS1 : Found
R_GLUR : Found
5	9
results-essential-2155-19
R_G1PACT : Not found
R_NDPK2 : Not found
R_DDPA : Not found
R_UAGDP : Not found
R_PNTK : Not found
R_EX_pi_LPAREN_e_RPAREN_ : Not found
R_PPA : Not found
R_UAMAS : Found
R_NADK : Not found
R_ALAALAr : Found
R_CHORS : Not found
R_DHQS : Not found
R_UAGCVT : Found
R_DHNPA2 : Not found
R_GLCS1 : Found
R_GLUR : Found
R_DPCOAK : Not found
R_PTPATi : Not found
5	18
results-essential-2155-1
R_NDPK2 : Found
R_EX_pi_LPAREN_e_RPAREN_ : Not found
R_PPA : Not found
R_NADK : Not found
R_DHNPA2 : Not found
R_GLCS1 : Found
2	6
results-essential-2155-20
R_G1PACT : Not found
R_NDPK2 : Not found
R_UAGDP : Not found
R_PPA : Not found
R_UAMAS : Found
R_ALAALAr : Found
R_UAGCVT : Found
R_GLUR : Found
4	8
results-essential-2155-21
R_G1PACT : Not found
R_NDPK2 : Not found
R_UAGDP : Not found
R_PNTK : Not found
R_EX_pi_LPAREN_e_RPAREN_ : Not found
R_PPA : Not found
R_UAMAS : Found
R_NADK : Not found
R_ALAALAr : Found
R_UAGCVT : Found
R_GLCS1 : Found
R_GLUR : Found
R_DPCOAK : Not found
R_PTPATi : Not found
5	14
results-essential-2155-22
R_NDPK2 : Not found
R_PPA : Not found
0	2
results-essential-2155-23
R_G1PACT : Not found
R_NDPK2 : Not found
R_UAGDP : Not found
R_PPA : Not found
R_UAMAS : Found
R_ALAALAr : Found
R_UAGCVT : Found
R_GLCS1 : Found
R_GLUR : Found
5	9
results-essential-2155-24
R_PPA : Not found
R_GLCS1 : Found
1	2
results-essential-2155-25
R_G1PACT : Not found
R_NDPK2 : Not found
R_UAGDP : Not found
R_PPA : Not found
R_UAMAS : Found
R_ALAALAr : Found
R_UAGCVT : Found
R_GLUR : Found
4	8
results-essential-2155-26
R_G1PACT : Not found
R_NDPK2 : Not found
R_UAGDP : Not found
R_PPA : Not found
R_UAMAS : Found
R_ALAALAr : Found
R_UAGCVT : Found
R_GLCS1 : Found
R_GLUR : Found
5	9
results-essential-2155-27
R_G1PACT : Not found
R_NDPK2 : Not found
R_DDPA : Not found
R_UAGDP : Not found
R_PNTK : Not found
R_EX_pi_LPAREN_e_RPAREN_ : Not found
R_PPA : Not found
R_UAMAS : Found
R_NADK : Not found
R_ALAALAr : Found
R_CHORS : Not found
R_DHQS : Not found
R_UAGCVT : Found
R_DHNPA2 : Not found
R_GLCS1 : Found
R_GLUR : Found
R_DPCOAK : Not found
R_PTPATi : Not found
5	18
results-essential-2155-28
R_G1PACT : Not found
R_NDPK2 : Not found
R_UAGDP : Not found
R_PPA : Not found
R_UAMAS : Found
R_ALAALAr : Found
R_UAGCVT : Found
R_GLCS1 : Found
R_GLUR : Found
5	9
results-essential-2155-29
R_G1PACT : Not found
R_NDPK2 : Not found
R_UAGDP : Not found
R_PPA : Not found
R_UAMAS : Found
R_ALAALAr : Found
R_UAGCVT : Found
R_GLUR : Found
4	8
results-essential-2155-2
R_G1PACT : Not found
R_NDPK2 : Not found
R_UAGDP : Not found
R_PPA : Not found
R_UAMAS : Found
R_ALAALAr : Found
R_UAGCVT : Found
R_GLCS1 : Found
R_GLUR : Found
5	9
results-essential-2155-30
R_G1PACT : Not found
R_NDPK2 : Not found
R_UAGDP : Not found
R_PPA : Not found
R_UAMAS : Found
R_ALAALAr : Found
R_UAGCVT : Found
R_GLUR : Found
4	8
results-essential-2155-31
R_NDPK2 : Found
R_PPA : Not found
1	2
results-essential-2155-32
R_G1PACT : Not found
R_NDPK2 : Found
R_UAGDP : Not found
R_PPA : Not found
R_UAMAS : Found
R_ALAALAr : Found
R_UAGCVT : Found
R_GLCS1 : Found
R_GLUR : Found
6	9
results-essential-2155-33
R_G1PACT : Not found
R_NDPK2 : Not found
R_UAGDP : Not found
R_PPA : Not found
R_UAMAS : Found
R_ALAALAr : Found
R_UAGCVT : Found
R_GLCS1 : Found
R_GLUR : Found
5	9
results-essential-2155-34
R_G1PACT : Not found
R_NDPK2 : Not found
R_UAGDP : Not found
R_PPA : Not found
R_UAMAS : Found
R_ALAALAr : Found
R_UAGCVT : Found
R_GLUR : Found
4	8
results-essential-2155-35
R_G1PACT : Not found
R_NDPK2 : Found
R_UAGDP : Not found
R_PPA : Not found
R_UAMAS : Found
R_ALAALAr : Found
R_UAGCVT : Found
R_GLCS1 : Found
R_GLUR : Found
6	9
results-essential-2155-36
R_G1PACT : Not found
R_NDPK2 : Not found
R_DDPA : Not found
R_UAGDP : Not found
R_EX_pi_LPAREN_e_RPAREN_ : Not found
R_PPA : Not found
R_UAMAS : Found
R_NADK : Not found
R_ALAALAr : Found
R_DHQS : Not found
R_UAGCVT : Found
R_GLCS1 : Found
R_GLUR : Found
5	13
results-essential-2155-37
R_G1PACT : Not found
R_NDPK2 : Not found
R_UAGDP : Not found
R_PNTK : Not found
R_EX_pi_LPAREN_e_RPAREN_ : Not found
R_PPA : Not found
R_UAMAS : Found
R_NADK : Not found
R_ALAALAr : Found
R_CHORS : Not found
R_UAGCVT : Found
R_DHNPA2 : Not found
R_GLCS1 : Found
R_GLUR : Found
R_DPCOAK : Not found
R_PTPATi : Not found
5	16
results-essential-2155-38
R_G1PACT : Not found
R_NDPK2 : Not found
R_UAGDP : Not found
R_PPA : Not found
R_UAMAS : Found
R_ALAALAr : Found
R_UAGCVT : Found
R_GLCS1 : Found
R_GLUR : Found
5	9
results-essential-2155-39
R_G1PACT : Not found
R_NDPK2 : Not found
R_UAGDP : Not found
R_PPA : Not found
R_UAMAS : Found
R_ALAALAr : Found
R_UAGCVT : Found
R_GLCS1 : Found
R_GLUR : Found
5	9
results-essential-2155-3
R_G1PACT : Not found
R_NDPK2 : Not found
R_UAGDP : Not found
R_PPA : Not found
R_UAMAS : Found
R_ALAALAr : Found
R_UAGCVT : Found
R_GLUR : Found
4	8
results-essential-2155-40
R_G1PACT : Not found
R_NDPK2 : Not found
R_UAGDP : Not found
R_PPA : Not found
R_UAMAS : Found
R_ALAALAr : Found
R_UAGCVT : Found
R_GLUR : Found
4	8
results-essential-2155-41
R_G1PACT : Not found
R_NDPK2 : Found
R_UAGDP : Not found
R_PPA : Not found
R_UAMAS : Found
R_ALAALAr : Found
R_UAGCVT : Found
R_GLUR : Found
5	8
results-essential-2155-42
R_PPA : Not found
R_GLCS1 : Found
1	2
results-essential-2155-43
R_G1PACT : Not found
R_NDPK2 : Not found
R_DDPA : Not found
R_UAGDP : Not found
R_EX_pi_LPAREN_e_RPAREN_ : Not found
R_PPA : Not found
R_UAMAS : Found
R_NADK : Not found
R_ALAALAr : Found
R_CHORS : Not found
R_DHQS : Not found
R_UAGCVT : Found
R_DHNPA2 : Not found
R_GLCS1 : Found
R_GLUR : Found
5	15
results-essential-2155-44
R_G1PACT : Not found
R_NDPK2 : Not found
R_UAGDP : Not found
R_PPA : Not found
R_UAMAS : Found
R_ALAALAr : Found
R_UAGCVT : Found
R_GLCS1 : Found
R_GLUR : Found
5	9
results-essential-2155-45
R_G1PACT : Not found
R_NDPK2 : Found
R_UAGDP : Not found
R_PPA : Not found
R_UAMAS : Found
R_ALAALAr : Found
R_UAGCVT : Found
R_GLCS1 : Found
R_GLUR : Found
6	9
results-essential-2155-46
R_G1PACT : Not found
R_NDPK2 : Not found
R_UAGDP : Not found
R_PPA : Not found
R_UAMAS : Found
R_ALAALAr : Found
R_UAGCVT : Found
R_GLUR : Found
4	8
results-essential-2155-47
R_G1PACT : Not found
R_NDPK2 : Not found
R_UAGDP : Not found
R_PPA : Not found
R_UAMAS : Found
R_ALAALAr : Found
R_UAGCVT : Found
R_GLCS1 : Found
R_GLUR : Found
5	9
results-essential-2155-48
R_G1PACT : Not found
R_NDPK2 : Found
R_UAGDP : Not found
R_PNTK : Not found
R_EX_pi_LPAREN_e_RPAREN_ : Not found
R_PPA : Not found
R_UAMAS : Found
R_NADK : Not found
R_ALAALAr : Found
R_UAGCVT : Found
R_GLCS1 : Found
R_GLUR : Found
R_DPCOAK : Not found
R_PTPATi : Not found
6	14
results-essential-2155-49
R_G1PACT : Not found
R_NDPK2 : Not found
R_UAGDP : Not found
R_PPA : Not found
R_UAMAS : Found
R_ALAALAr : Found
R_UAGCVT : Found
R_GLUR : Found
4	8
results-essential-2155-4
R_G1PACT : Not found
R_NDPK2 : Not found
R_DDPA : Not found
R_UAGDP : Not found
R_PNTK : Not found
R_EX_pi_LPAREN_e_RPAREN_ : Not found
R_PPA : Not found
R_UAMAS : Found
R_ALAALAr : Found
R_CHORS : Not found
R_DHQS : Not found
R_UAGCVT : Found
R_DHNPA2 : Not found
R_GLCS1 : Found
R_GLUR : Found
R_DPCOAK : Not found
R_PTPATi : Not found
5	17
results-essential-2155-50
R_G1PACT : Not found
R_NDPK2 : Not found
R_DDPA : Not found
R_UAGDP : Not found
R_PNTK : Not found
R_EX_pi_LPAREN_e_RPAREN_ : Not found
R_PPA : Not found
R_UAMAS : Found
R_NADK : Not found
R_ALAALAr : Found
R_CHORS : Not found
R_DHQS : Not found
R_UAGCVT : Found
R_GLCS1 : Found
R_GLUR : Found
R_DPCOAK : Not found
R_PTPATi : Not found
5	17
results-essential-2155-51
R_G1PACT : Not found
R_NDPK2 : Not found
R_UAGDP : Not found
R_PPA : Not found
R_UAMAS : Found
R_ALAALAr : Found
R_UAGCVT : Found
R_GLCS1 : Found
R_GLUR : Found
5	9
results-essential-2155-52
R_G1PACT : Not found
R_NDPK2 : Not found
R_UAGDP : Not found
R_PPA : Not found
R_UAMAS : Found
R_ALAALAr : Found
R_UAGCVT : Found
R_GLCS1 : Found
R_GLUR : Found
5	9
results-essential-2155-53
R_G1PACT : Not found
R_NDPK2 : Not found
R_UAGDP : Not found
R_PPA : Not found
R_UAMAS : Found
R_ALAALAr : Found
R_UAGCVT : Found
R_GLCS1 : Found
R_GLUR : Found
5	9
results-essential-2155-54
R_G1PACT : Not found
R_NDPK2 : Not found
R_UAGDP : Not found
R_PPA : Not found
R_UAMAS : Found
R_ALAALAr : Found
R_UAGCVT : Found
R_GLUR : Found
4	8
results-essential-2155-55
R_G1PACT : Not found
R_NDPK2 : Not found
R_DDPA : Not found
R_UAGDP : Not found
R_PNTK : Not found
R_EX_pi_LPAREN_e_RPAREN_ : Not found
R_PPA : Not found
R_UAMAS : Found
R_NADK : Not found
R_ALAALAr : Found
R_CHORS : Not found
R_DHQS : Not found
R_UAGCVT : Found
R_DHNPA2 : Not found
R_GLCS1 : Found
R_GLUR : Found
R_DPCOAK : Not found
R_PTPATi : Not found
5	18
results-essential-2155-56
R_G1PACT : Not found
R_NDPK2 : Not found
R_UAGDP : Not found
R_PNTK : Not found
R_EX_pi_LPAREN_e_RPAREN_ : Not found
R_PPA : Not found
R_UAMAS : Found
R_ALAALAr : Found
R_UAGCVT : Found
R_DHNPA2 : Not found
R_GLCS1 : Found
R_GLUR : Found
R_DPCOAK : Not found
R_PTPATi : Not found
5	14
results-essential-2155-57
R_G1PACT : Not found
R_NDPK2 : Not found
R_UAGDP : Not found
R_PPA : Not found
R_UAMAS : Found
R_ALAALAr : Found
R_UAGCVT : Found
R_GLCS1 : Found
R_GLUR : Found
5	9
results-essential-2155-58
R_G1PACT : Not found
R_NDPK2 : Not found
R_UAGDP : Not found
R_PPA : Not found
R_UAMAS : Found
R_ALAALAr : Found
R_UAGCVT : Found
R_GLCS1 : Found
R_GLUR : Found
5	9
results-essential-2155-59
R_G1PACT : Not found
R_NDPK2 : Not found
R_UAGDP : Not found
R_PPA : Not found
R_UAMAS : Found
R_ALAALAr : Found
R_UAGCVT : Found
R_GLUR : Found
4	8
results-essential-2155-5
R_G1PACT : Not found
R_NDPK2 : Not found
R_UAGDP : Not found
R_PPA : Not found
R_UAMAS : Found
R_ALAALAr : Found
R_UAGCVT : Found
R_GLCS1 : Found
R_GLUR : Found
5	9
results-essential-2155-60
R_G1PACT : Not found
R_NDPK2 : Not found
R_UAGDP : Not found
R_PPA : Not found
R_UAMAS : Found
R_ALAALAr : Found
R_UAGCVT : Found
R_GLCS1 : Found
R_GLUR : Found
5	9
results-essential-2155-61
R_G1PACT : Not found
R_NDPK2 : Not found
R_UAGDP : Not found
R_PNTK : Not found
R_EX_pi_LPAREN_e_RPAREN_ : Not found
R_PPA : Not found
R_UAMAS : Found
R_NADK : Not found
R_ALAALAr : Found
R_UAGCVT : Found
R_GLCS1 : Found
R_GLUR : Found
R_DPCOAK : Not found
R_PTPATi : Not found
5	14
results-essential-2155-62
R_NDPK2 : Not found
R_PPA : Not found
R_GLCS1 : Found
1	3
results-essential-2155-63
R_NDPK2 : Not found
R_DDPA : Not found
R_EX_pi_LPAREN_e_RPAREN_ : Not found
R_PPA : Not found
R_NADK : Not found
R_CHORS : Not found
R_DHQS : Not found
R_DHNPA2 : Not found
0	8
results-essential-2155-64
R_G1PACT : Not found
R_NDPK2 : Not found
R_UAGDP : Not found
R_PPA : Not found
R_UAMAS : Found
R_ALAALAr : Found
R_UAGCVT : Found
R_GLCS1 : Found
R_GLUR : Found
5	9
results-essential-2155-65
R_G1PACT : Not found
R_NDPK2 : Found
R_UAGDP : Not found
R_PPA : Not found
R_UAMAS : Found
R_ALAALAr : Found
R_UAGCVT : Found
R_GLUR : Found
5	8
results-essential-2155-66
R_G1PACT : Not found
R_NDPK2 : Not found
R_UAGDP : Not found
R_PPA : Not found
R_UAMAS : Found
R_ALAALAr : Found
R_UAGCVT : Found
R_GLUR : Found
4	8
results-essential-2155-67
R_G1PACT : Not found
R_NDPK2 : Not found
R_UAGDP : Not found
R_PPA : Not found
R_UAMAS : Found
R_ALAALAr : Found
R_UAGCVT : Found
R_GLUR : Found
4	8
results-essential-2155-68
R_NDPK2 : Not found
R_PPA : Not found
R_GLCS1 : Found
1	3
results-essential-2155-69
R_G1PACT : Not found
R_NDPK2 : Not found
R_UAGDP : Not found
R_PPA : Not found
R_UAMAS : Found
R_ALAALAr : Found
R_UAGCVT : Found
R_GLCS1 : Found
R_GLUR : Found
5	9
results-essential-2155-6
R_G1PACT : Not found
R_NDPK2 : Not found
R_UAGDP : Not found
R_PPA : Not found
R_UAMAS : Found
R_ALAALAr : Found
R_UAGCVT : Found
R_GLCS1 : Found
R_GLUR : Found
5	9
results-essential-2155-70
R_G1PACT : Not found
R_NDPK2 : Not found
R_UAGDP : Not found
R_PPA : Not found
R_UAMAS : Found
R_ALAALAr : Found
R_UAGCVT : Found
R_GLCS1 : Found
R_GLUR : Found
5	9
results-essential-2155-71
R_NDPK2 : Not found
R_PPA : Not found
R_GLCS1 : Found
1	3
results-essential-2155-72
R_G1PACT : Not found
R_NDPK2 : Not found
R_UAGDP : Not found
R_PPA : Not found
R_UAMAS : Found
R_ALAALAr : Found
R_UAGCVT : Found
R_GLCS1 : Found
R_GLUR : Found
5	9
results-essential-2155-73
R_G1PACT : Not found
R_NDPK2 : Not found
R_UAGDP : Not found
R_PPA : Not found
R_UAMAS : Found
R_ALAALAr : Found
R_UAGCVT : Found
R_GLCS1 : Found
R_GLUR : Found
5	9
results-essential-2155-74
R_PPA : Not found
R_GLCS1 : Found
1	2
results-essential-2155-75
R_NDPK2 : Not found
R_PPA : Not found
R_GLCS1 : Found
1	3
results-essential-2155-76
R_NDPK2 : Not found
R_PPA : Not found
R_GLCS1 : Found
1	3
results-essential-2155-77
R_G1PACT : Not found
R_NDPK2 : Not found
R_UAGDP : Not found
R_PPA : Not found
R_UAMAS : Found
R_ALAALAr : Found
R_UAGCVT : Found
R_GLUR : Found
4	8
results-essential-2155-78
R_G1PACT : Not found
R_NDPK2 : Found
R_UAGDP : Not found
R_PPA : Not found
R_UAMAS : Found
R_ALAALAr : Found
R_UAGCVT : Found
R_GLCS1 : Found
R_GLUR : Found
6	9
results-essential-2155-79
R_G1PACT : Not found
R_NDPK2 : Not found
R_UAGDP : Not found
R_PPA : Not found
R_UAMAS : Found
R_ALAALAr : Found
R_UAGCVT : Found
R_GLCS1 : Found
R_GLUR : Found
5	9
results-essential-2155-7
R_G1PACT : Not found
R_NDPK2 : Found
R_UAGDP : Not found
R_PPA : Not found
R_UAMAS : Found
R_ALAALAr : Found
R_UAGCVT : Found
R_GLCS1 : Found
R_GLUR : Found
6	9
results-essential-2155-80
R_G1PACT : Not found
R_NDPK2 : Not found
R_UAGDP : Not found
R_PPA : Not found
R_UAMAS : Found
R_ALAALAr : Found
R_UAGCVT : Found
R_GLCS1 : Found
R_GLUR : Found
5	9
results-essential-2155-81
R_NDPK2 : Not found
R_PPA : Not found
R_GLCS1 : Found
1	3
results-essential-2155-82
R_G1PACT : Not found
R_NDPK2 : Not found
R_UAGDP : Not found
R_PPA : Not found
R_UAMAS : Found
R_ALAALAr : Found
R_UAGCVT : Found
R_GLUR : Found
4	8
results-essential-2155-83
R_NDPK2 : Found
R_PPA : Not found
R_GLCS1 : Found
2	3
results-essential-2155-84
R_NDPK2 : Not found
R_PPA : Not found
0	2
results-essential-2155-85
R_G1PACT : Not found
R_NDPK2 : Not found
R_UAGDP : Not found
R_PPA : Not found
R_UAMAS : Found
R_ALAALAr : Found
R_UAGCVT : Found
R_GLCS1 : Found
R_GLUR : Found
5	9
results-essential-2155-86
R_G1PACT : Not found
R_NDPK2 : Found
R_UAGDP : Not found
R_PPA : Not found
R_UAMAS : Found
R_ALAALAr : Found
R_UAGCVT : Found
R_GLUR : Found
5	8
results-essential-2155-87
R_G1PACT : Not found
R_NDPK2 : Not found
R_UAGDP : Not found
R_PPA : Not found
R_UAMAS : Found
R_ALAALAr : Found
R_UAGCVT : Found
R_GLCS1 : Found
R_GLUR : Found
5	9
results-essential-2155-88
R_G1PACT : Not found
R_NDPK2 : Not found
R_UAGDP : Not found
R_PPA : Not found
R_UAMAS : Found
R_ALAALAr : Found
R_UAGCVT : Found
R_GLUR : Found
4	8
results-essential-2155-89
R_G1PACT : Not found
R_NDPK2 : Not found
R_UAGDP : Not found
R_PPA : Not found
R_UAMAS : Found
R_ALAALAr : Found
R_UAGCVT : Found
R_GLUR : Found
4	8
results-essential-2155-8
R_G1PACT : Not found
R_NDPK2 : Not found
R_DDPA : Not found
R_UAGDP : Not found
R_EX_pi_LPAREN_e_RPAREN_ : Not found
R_PPA : Not found
R_UAMAS : Found
R_NADK : Not found
R_ALAALAr : Found
R_CHORS : Not found
R_DHQS : Not found
R_UAGCVT : Found
R_DHNPA2 : Not found
R_GLCS1 : Found
R_GLUR : Found
5	15
results-essential-2155-90
R_G1PACT : Not found
R_NDPK2 : Not found
R_DDPA : Not found
R_UAGDP : Not found
R_PNTK : Not found
R_EX_pi_LPAREN_e_RPAREN_ : Not found
R_PPA : Not found
R_UAMAS : Found
R_NADK : Not found
R_ALAALAr : Found
R_CHORS : Not found
R_DHQS : Not found
R_UAGCVT : Found
R_DHNPA2 : Not found
R_GLUR : Found
R_DPCOAK : Not found
R_PTPATi : Not found
4	17
results-essential-2155-9
R_G1PACT : Not found
R_NDPK2 : Not found
R_UAGDP : Not found
R_PPA : Not found
R_UAMAS : Found
R_ALAALAr : Found
R_UAGCVT : Found
R_GLCS1 : Found
R_GLUR : Found
5	9
results-essential-2221-10
R_G1PACT : Not found
R_UAGDP : Not found
R_PPA : Not found
R_UAMAGS : Found
R_UAPGR : Found
R_PPTGS : Found
3	6
results-essential-2221-11
R_G1PACT : Not found
R_UAGDP : Not found
R_DHFR : Not found
R_PPA : Not found
R_DHQS : Not found
R_UAMAGS : Found
R_SHK3Dr : Not found
R_DHFS : Not found
R_GLGC : Found
R_UAPGR : Found
R_HPPK2 : Not found
R_PPTGS : Found
4	12
results-essential-2221-12
R_DHFR : Not found
R_PPA : Not found
R_DHQS : Not found
R_SHK3Dr : Not found
R_DHFS : Not found
R_HPPK2 : Not found
R_DPCOAK : Not found
R_PTPATi : Not found
0	8
results-essential-2221-13
R_G1PACT : Not found
R_UAGDP : Not found
R_PPA : Not found
R_UAMAGS : Found
R_UAPGR : Found
R_PPTGS : Found
3	6
results-essential-2221-14
R_G1PACT : Not found
R_UAGDP : Not found
R_PPA : Not found
R_UAMAGS : Found
R_GLGC : Found
R_UAPGR : Found
R_PPTGS : Found
4	7
results-essential-2221-15
R_G1PACT : Not found
R_UAGDP : Not found
R_PPA : Not found
R_UAMAGS : Found
R_GLGC : Found
R_UAPGR : Found
R_PPTGS : Found
4	7
results-essential-2221-16
R_G1PACT : Not found
R_UAGDP : Not found
R_PPA : Not found
R_UAMAGS : Found
R_UAPGR : Found
R_PPTGS : Found
3	6
results-essential-2221-17
R_G1PACT : Not found
R_UAGDP : Not found
R_PPA : Not found
R_UAMAGS : Found
R_UAPGR : Found
R_PPTGS : Found
3	6
results-essential-2221-18
R_G1PACT : Not found
R_UAGDP : Not found
R_PPA : Not found
R_UAMAGS : Found
R_GLGC : Found
R_UAPGR : Found
R_PPTGS : Found
4	7
results-essential-2221-19
R_G1PACT : Not found
R_UAGDP : Not found
R_DHFR : Not found
R_PPA : Not found
R_DHQS : Not found
R_UAMAGS : Found
R_SHK3Dr : Not found
R_DHFS : Not found
R_GLGC : Found
R_UAPGR : Found
R_HPPK2 : Not found
R_DPCOAK : Not found
R_PTPATi : Not found
R_PPTGS : Found
4	14
results-essential-2221-1
R_DHFR : Not found
R_PPA : Not found
R_DHFS : Not found
R_GLGC : Found
R_HPPK2 : Not found
1	5
results-essential-2221-20
R_G1PACT : Not found
R_UAGDP : Not found
R_PPA : Not found
R_UAMAGS : Found
R_UAPGR : Found
R_PPTGS : Found
3	6
results-essential-2221-21
R_G1PACT : Not found
R_UAGDP : Not found
R_PPA : Not found
R_UAMAGS : Found
R_GLGC : Found
R_UAPGR : Found
R_DPCOAK : Not found
R_PTPATi : Not found
R_PPTGS : Found
4	9
results-essential-2221-22
R_PPA : Not found
0	1
results-essential-2221-23
R_G1PACT : Not found
R_UAGDP : Not found
R_PPA : Not found
R_UAMAGS : Found
R_GLGC : Found
R_UAPGR : Found
R_PPTGS : Found
4	7
results-essential-2221-24
R_PPA : Not found
R_GLGC : Found
1	2
results-essential-2221-25
R_G1PACT : Not found
R_UAGDP : Not found
R_PPA : Not found
R_UAMAGS : Found
R_UAPGR : Found
R_PPTGS : Found
3	6
results-essential-2221-26
R_G1PACT : Not found
R_UAGDP : Not found
R_PPA : Not found
R_UAMAGS : Found
R_GLGC : Found
R_UAPGR : Found
R_PPTGS : Found
4	7
results-essential-2221-27
R_G1PACT : Not found
R_UAGDP : Not found
R_DHFR : Not found
R_PPA : Not found
R_DHQS : Not found
R_UAMAGS : Found
R_SHK3Dr : Not found
R_DHFS : Not found
R_GLGC : Found
R_UAPGR : Found
R_HPPK2 : Not found
R_DPCOAK : Not found
R_PTPATi : Not found
R_PPTGS : Found
4	14
results-essential-2221-28
R_G1PACT : Not found
R_UAGDP : Not found
R_PPA : Not found
R_UAMAGS : Found
R_GLGC : Found
R_UAPGR : Found
R_PPTGS : Found
4	7
results-essential-2221-29
R_G1PACT : Not found
R_UAGDP : Not found
R_PPA : Not found
R_UAMAGS : Found
R_UAPGR : Found
R_PPTGS : Found
3	6
results-essential-2221-2
R_G1PACT : Not found
R_UAGDP : Not found
R_PPA : Not found
R_UAMAGS : Found
R_GLGC : Found
R_UAPGR : Found
R_PPTGS : Found
4	7
results-essential-2221-30
R_G1PACT : Not found
R_UAGDP : Not found
R_PPA : Not found
R_UAMAGS : Found
R_UAPGR : Found
R_PPTGS : Found
3	6
results-essential-2221-31
R_PPA : Not found
0	1
results-essential-2221-32
R_G1PACT : Not found
R_UAGDP : Not found
R_PPA : Not found
R_UAMAGS : Found
R_GLGC : Found
R_UAPGR : Found
R_PPTGS : Found
4	7
results-essential-2221-33
R_G1PACT : Not found
R_UAGDP : Not found
R_PPA : Not found
R_UAMAGS : Found
R_GLGC : Found
R_UAPGR : Found
R_PPTGS : Found
4	7
results-essential-2221-34
R_G1PACT : Not found
R_UAGDP : Not found
R_PPA : Not found
R_UAMAGS : Found
R_UAPGR : Found
R_PPTGS : Found
3	6
results-essential-2221-35
R_G1PACT : Not found
R_UAGDP : Not found
R_PPA : Not found
R_UAMAGS : Found
R_GLGC : Found
R_UAPGR : Found
R_PPTGS : Found
4	7
results-essential-2221-36
R_G1PACT : Not found
R_UAGDP : Not found
R_DHFR : Not found
R_PPA : Not found
R_DHQS : Not found
R_UAMAGS : Found
R_SHK3Dr : Not found
R_GLGC : Found
R_UAPGR : Found
R_PPTGS : Found
4	10
results-essential-2221-37
R_G1PACT : Not found
R_UAGDP : Not found
R_PPA : Not found
R_UAMAGS : Found
R_DHFS : Not found
R_GLGC : Found
R_UAPGR : Found
R_HPPK2 : Not found
R_DPCOAK : Not found
R_PTPATi : Not found
R_PPTGS : Found
4	11
results-essential-2221-38
R_G1PACT : Not found
R_UAGDP : Not found
R_PPA : Not found
R_UAMAGS : Found
R_GLGC : Found
R_UAPGR : Found
R_PPTGS : Found
4	7
results-essential-2221-39
R_G1PACT : Not found
R_UAGDP : Not found
R_PPA : Not found
R_UAMAGS : Found
R_GLGC : Found
R_UAPGR : Found
R_PPTGS : Found
4	7
results-essential-2221-3
R_G1PACT : Not found
R_UAGDP : Not found
R_PPA : Not found
R_UAMAGS : Found
R_UAPGR : Found
R_PPTGS : Found
3	6
results-essential-2221-40
R_G1PACT : Not found
R_UAGDP : Not found
R_PPA : Not found
R_UAMAGS : Found
R_UAPGR : Found
R_PPTGS : Found
3	6
results-essential-2221-41
R_G1PACT : Not found
R_UAGDP : Not found
R_PPA : Not found
R_UAMAGS : Found
R_UAPGR : Found
R_PPTGS : Found
3	6
results-essential-2221-42
R_PPA : Not found
R_GLGC : Found
1	2
results-essential-2221-43
R_G1PACT : Not found
R_UAGDP : Not found
R_DHFR : Not found
R_PPA : Not found
R_DHQS : Not found
R_UAMAGS : Found
R_SHK3Dr : Not found
R_DHFS : Not found
R_GLGC : Found
R_UAPGR : Found
R_HPPK2 : Not found
R_PPTGS : Found
4	12
results-essential-2221-44
R_G1PACT : Not found
R_UAGDP : Not found
R_PPA : Not found
R_UAMAGS : Found
R_GLGC : Found
R_UAPGR : Found
R_PPTGS : Found
4	7
results-essential-2221-45
R_G1PACT : Not found
R_UAGDP : Not found
R_PPA : Not found
R_UAMAGS : Found
R_GLGC : Found
R_UAPGR : Found
R_PPTGS : Found
4	7
results-essential-2221-46
R_G1PACT : Not found
R_UAGDP : Not found
R_PPA : Not found
R_UAMAGS : Found
R_UAPGR : Found
R_PPTGS : Found
3	6
results-essential-2221-47
R_G1PACT : Not found
R_UAGDP : Not found
R_PPA : Not found
R_UAMAGS : Found
R_GLGC : Found
R_UAPGR : Found
R_PPTGS : Found
4	7
results-essential-2221-48
R_G1PACT : Not found
R_UAGDP : Not found
R_PPA : Not found
R_UAMAGS : Found
R_GLGC : Found
R_UAPGR : Found
R_DPCOAK : Not found
R_PTPATi : Not found
R_PPTGS : Found
4	9
results-essential-2221-49
R_G1PACT : Not found
R_UAGDP : Not found
R_PPA : Not found
R_UAMAGS : Found
R_UAPGR : Found
R_PPTGS : Found
3	6
results-essential-2221-4
R_G1PACT : Not found
R_UAGDP : Not found
R_DHFR : Not found
R_PPA : Not found
R_DHQS : Not found
R_UAMAGS : Found
R_SHK3Dr : Not found
R_DHFS : Not found
R_GLGC : Found
R_UAPGR : Found
R_HPPK2 : Not found
R_DPCOAK : Not found
R_PTPATi : Not found
R_PPTGS : Found
4	14
results-essential-2221-50
R_G1PACT : Not found
R_UAGDP : Not found
R_PPA : Not found
R_DHQS : Not found
R_UAMAGS : Found
R_SHK3Dr : Not found
R_GLGC : Found
R_UAPGR : Found
R_DPCOAK : Not found
R_PTPATi : Not found
R_PPTGS : Found
4	11
results-essential-2221-51
R_G1PACT : Not found
R_UAGDP : Not found
R_PPA : Not found
R_UAMAGS : Found
R_GLGC : Found
R_UAPGR : Found
R_PPTGS : Found
4	7
results-essential-2221-52
R_G1PACT : Not found
R_UAGDP : Not found
R_PPA : Not found
R_UAMAGS : Found
R_GLGC : Found
R_UAPGR : Found
R_PPTGS : Found
4	7
results-essential-2221-53
R_G1PACT : Not found
R_UAGDP : Not found
R_PPA : Not found
R_UAMAGS : Found
R_GLGC : Found
R_UAPGR : Found
R_PPTGS : Found
4	7
results-essential-2221-54
R_G1PACT : Not found
R_UAGDP : Not found
R_PPA : Not found
R_UAMAGS : Found
R_UAPGR : Found
R_PPTGS : Found
3	6
results-essential-2221-55
R_G1PACT : Not found
R_UAGDP : Not found
R_DHFR : Not found
R_PPA : Not found
R_DHQS : Not found
R_UAMAGS : Found
R_SHK3Dr : Not found
R_DHFS : Not found
R_GLGC : Found
R_UAPGR : Found
R_HPPK2 : Not found
R_DPCOAK : Not found
R_PTPATi : Not found
R_PPTGS : Found
4	14
results-essential-2221-56
R_G1PACT : Not found
R_UAGDP : Not found
R_DHFR : Not found
R_PPA : Not found
R_UAMAGS : Found
R_DHFS : Not found
R_GLGC : Found
R_UAPGR : Found
R_HPPK2 : Not found
R_DPCOAK : Not found
R_PTPATi : Not found
R_PPTGS : Found
4	12
results-essential-2221-57
R_G1PACT : Not found
R_UAGDP : Not found
R_PPA : Not found
R_UAMAGS : Found
R_GLGC : Found
R_UAPGR : Found
R_PPTGS : Found
4	7
results-essential-2221-58
R_G1PACT : Not found
R_UAGDP : Not found
R_PPA : Not found
R_UAMAGS : Found
R_GLGC : Found
R_UAPGR : Found
R_PPTGS : Found
4	7
results-essential-2221-59
R_G1PACT : Not found
R_UAGDP : Not found
R_PPA : Not found
R_UAMAGS : Found
R_UAPGR : Found
R_PPTGS : Found
3	6
results-essential-2221-5
R_G1PACT : Not found
R_UAGDP : Not found
R_PPA : Not found
R_UAMAGS : Found
R_GLGC : Found
R_UAPGR : Found
R_PPTGS : Found
4	7
results-essential-2221-60
R_G1PACT : Not found
R_UAGDP : Not found
R_PPA : Not found
R_UAMAGS : Found
R_GLGC : Found
R_UAPGR : Found
R_PPTGS : Found
4	7
results-essential-2221-61
R_G1PACT : Not found
R_UAGDP : Not found
R_PPA : Not found
R_UAMAGS : Found
R_GLGC : Found
R_UAPGR : Found
R_DPCOAK : Not found
R_PTPATi : Not found
R_PPTGS : Found
4	9
results-essential-2221-62
R_PPA : Not found
R_GLGC : Found
1	2
results-essential-2221-63
R_DHFR : Not found
R_PPA : Not found
R_DHQS : Not found
R_SHK3Dr : Not found
R_DHFS : Not found
R_HPPK2 : Not found
0	6
results-essential-2221-64
R_G1PACT : Not found
R_UAGDP : Not found
R_PPA : Not found
R_UAMAGS : Found
R_GLGC : Found
R_UAPGR : Found
R_PPTGS : Found
4	7
results-essential-2221-65
R_G1PACT : Not found
R_UAGDP : Not found
R_PPA : Not found
R_UAMAGS : Found
R_UAPGR : Found
R_PPTGS : Found
3	6
results-essential-2221-66
R_G1PACT : Not found
R_UAGDP : Not found
R_PPA : Not found
R_UAMAGS : Found
R_UAPGR : Found
R_PPTGS : Found
3	6
results-essential-2221-67
R_G1PACT : Not found
R_UAGDP : Not found
R_PPA : Not found
R_UAMAGS : Found
R_UAPGR : Found
R_PPTGS : Found
3	6
results-essential-2221-68
R_PPA : Not found
R_GLGC : Found
1	2
results-essential-2221-69
R_G1PACT : Not found
R_UAGDP : Not found
R_PPA : Not found
R_UAMAGS : Found
R_GLGC : Found
R_UAPGR : Found
R_PPTGS : Found
4	7
results-essential-2221-6
R_G1PACT : Not found
R_UAGDP : Not found
R_PPA : Not found
R_UAMAGS : Found
R_GLGC : Found
R_UAPGR : Found
R_PPTGS : Found
4	7
results-essential-2221-70
R_G1PACT : Not found
R_UAGDP : Not found
R_PPA : Not found
R_UAMAGS : Found
R_GLGC : Found
R_UAPGR : Found
R_PPTGS : Found
4	7
results-essential-2221-71
R_PPA : Not found
R_GLGC : Found
1	2
results-essential-2221-72
R_G1PACT : Not found
R_UAGDP : Not found
R_PPA : Not found
R_UAMAGS : Found
R_GLGC : Found
R_UAPGR : Found
R_PPTGS : Found
4	7
results-essential-2221-73
R_G1PACT : Not found
R_UAGDP : Not found
R_PPA : Not found
R_UAMAGS : Found
R_GLGC : Found
R_UAPGR : Found
R_PPTGS : Found
4	7
results-essential-2221-74
R_PPA : Not found
R_GLGC : Found
1	2
results-essential-2221-75
R_PPA : Not found
R_GLGC : Found
1	2
results-essential-2221-76
R_PPA : Not found
R_GLGC : Found
1	2
results-essential-2221-77
R_G1PACT : Not found
R_UAGDP : Not found
R_PPA : Not found
R_UAMAGS : Found
R_UAPGR : Found
R_PPTGS : Found
3	6
results-essential-2221-78
R_G1PACT : Not found
R_UAGDP : Not found
R_PPA : Not found
R_UAMAGS : Found
R_GLGC : Found
R_UAPGR : Found
R_PPTGS : Found
4	7
results-essential-2221-79
R_G1PACT : Not found
R_UAGDP : Not found
R_PPA : Not found
R_UAMAGS : Found
R_GLGC : Found
R_UAPGR : Found
R_PPTGS : Found
4	7
results-essential-2221-7
R_G1PACT : Not found
R_UAGDP : Not found
R_PPA : Not found
R_UAMAGS : Found
R_GLGC : Found
R_UAPGR : Found
R_PPTGS : Found
4	7
results-essential-2221-80
R_G1PACT : Not found
R_UAGDP : Not found
R_PPA : Not found
R_UAMAGS : Found
R_GLGC : Found
R_UAPGR : Found
R_PPTGS : Found
4	7
results-essential-2221-81
R_PPA : Not found
R_GLGC : Found
1	2
results-essential-2221-82
R_G1PACT : Not found
R_UAGDP : Not found
R_PPA : Not found
R_UAMAGS : Found
R_UAPGR : Found
R_PPTGS : Found
3	6
results-essential-2221-83
R_PPA : Not found
R_GLGC : Found
1	2
results-essential-2221-84
R_PPA : Not found
0	1
results-essential-2221-85
R_G1PACT : Not found
R_UAGDP : Not found
R_PPA : Not found
R_UAMAGS : Found
R_GLGC : Found
R_UAPGR : Found
R_PPTGS : Found
4	7
results-essential-2221-86
R_G1PACT : Not found
R_UAGDP : Not found
R_PPA : Not found
R_UAMAGS : Found
R_UAPGR : Found
R_PPTGS : Found
3	6
results-essential-2221-87
R_G1PACT : Not found
R_UAGDP : Not found
R_PPA : Not found
R_UAMAGS : Found
R_GLGC : Found
R_UAPGR : Found
R_PPTGS : Found
4	7
results-essential-2221-88
R_G1PACT : Not found
R_UAGDP : Not found
R_PPA : Not found
R_UAMAGS : Found
R_UAPGR : Found
R_PPTGS : Found
3	6
results-essential-2221-89
R_G1PACT : Not found
R_UAGDP : Not found
R_PPA : Not found
R_UAMAGS : Found
R_UAPGR : Found
R_PPTGS : Found
3	6
results-essential-2221-8
R_G1PACT : Not found
R_UAGDP : Not found
R_DHFR : Not found
R_PPA : Not found
R_DHQS : Not found
R_UAMAGS : Found
R_SHK3Dr : Not found
R_DHFS : Not found
R_GLGC : Found
R_UAPGR : Found
R_HPPK2 : Not found
R_PPTGS : Found
4	12
results-essential-2221-90
R_G1PACT : Not found
R_UAGDP : Not found
R_DHFR : Not found
R_PPA : Not found
R_DHQS : Not found
R_UAMAGS : Found
R_SHK3Dr : Not found
R_DHFS : Not found
R_UAPGR : Found
R_HPPK2 : Not found
R_DPCOAK : Not found
R_PTPATi : Not found
R_PPTGS : Found
3	13
results-essential-2221-9
R_G1PACT : Not found
R_UAGDP : Not found
R_PPA : Not found
R_UAMAGS : Found
R_GLGC : Found
R_UAPGR : Found
R_PPTGS : Found
4	7
results-essential-2262-10
R_PPA : Not found
R_ALAALAr : Found
R_UAMAGS : Found
R_GLUR : Found
R_UDCPDP : Found
R_UAPGR : Found
5	6
results-essential-2262-11
R_DDPA : Not found
R_PSCVT : Not found
R_DNTPPA : Not found
R_EX_pi_LPAREN_e_RPAREN_ : Not found
R_PPA : Not found
R_ALAALAr : Found
R_UAMAGS : Found
R_GLCS1 : Found
R_SHK3Dr : Not found
R_GLUR : Found
R_UDCPDP : Found
R_UAPGR : Found
R_HPPK2 : Not found
R_GCALDD : Not found
6	14
results-essential-2262-12
R_DDPA : Not found
R_PPNCL2 : Not found
R_PSCVT : Not found
R_DNTPPA : Not found
R_EX_pi_LPAREN_e_RPAREN_ : Not found
R_PPA : Not found
R_SHK3Dr : Not found
R_HPPK2 : Not found
R_PTPATi : Not found
R_GCALDD : Not found
0	10
results-essential-2262-13
R_PPA : Not found
R_ALAALAr : Found
R_UAMAGS : Found
R_GLUR : Found
R_UDCPDP : Found
R_UAPGR : Found
5	6
results-essential-2262-14
R_PPA : Not found
R_ALAALAr : Found
R_UAMAGS : Found
R_GLCS1 : Found
R_GLUR : Found
R_UDCPDP : Found
R_UAPGR : Found
6	7
results-essential-2262-15
R_PPA : Not found
R_ALAALAr : Found
R_UAMAGS : Found
R_GLCS1 : Found
R_GLUR : Found
R_UDCPDP : Found
R_UAPGR : Found
6	7
results-essential-2262-16
R_PPA : Not found
R_ALAALAr : Found
R_UAMAGS : Found
R_GLUR : Found
R_UDCPDP : Found
R_UAPGR : Found
5	6
results-essential-2262-17
R_EX_pi_LPAREN_e_RPAREN_ : Not found
R_PPA : Not found
R_ALAALAr : Found
R_UAMAGS : Found
R_GLUR : Found
R_UDCPDP : Found
R_UAPGR : Found
5	7
results-essential-2262-18
R_PPA : Not found
R_ALAALAr : Found
R_UAMAGS : Found
R_GLCS1 : Found
R_GLUR : Found
R_UDCPDP : Found
R_UAPGR : Found
6	7
results-essential-2262-19
R_DDPA : Not found
R_PPNCL2 : Not found
R_PSCVT : Not found
R_DNTPPA : Not found
R_EX_pi_LPAREN_e_RPAREN_ : Not found
R_PPA : Not found
R_ALAALAr : Found
R_UAMAGS : Found
R_GLCS1 : Found
R_SHK3Dr : Not found
R_GLUR : Found
R_UDCPDP : Found
R_UAPGR : Found
R_HPPK2 : Not found
R_PTPATi : Not found
R_GCALDD : Not found
6	16
results-essential-2262-1
R_DNTPPA : Not found
R_EX_pi_LPAREN_e_RPAREN_ : Not found
R_PPA : Not found
R_GLCS1 : Found
R_HPPK2 : Not found
R_GCALDD : Not found
1	6
results-essential-2262-20
R_PPA : Not found
R_ALAALAr : Found
R_UAMAGS : Found
R_GLUR : Found
R_UDCPDP : Found
R_UAPGR : Found
5	6
results-essential-2262-21
R_PPNCL2 : Not found
R_EX_pi_LPAREN_e_RPAREN_ : Not found
R_PPA : Not found
R_ALAALAr : Found
R_UAMAGS : Found
R_GLCS1 : Found
R_GLUR : Found
R_UDCPDP : Found
R_UAPGR : Found
R_PTPATi : Not found
6	10
results-essential-2262-22
R_PPA : Not found
0	1
results-essential-2262-23
R_PPA : Not found
R_ALAALAr : Found
R_UAMAGS : Found
R_GLCS1 : Found
R_GLUR : Found
R_UDCPDP : Found
R_UAPGR : Found
6	7
results-essential-2262-24
R_PPA : Not found
R_GLCS1 : Found
1	2
results-essential-2262-25
R_PPA : Not found
R_ALAALAr : Found
R_UAMAGS : Found
R_GLUR : Found
R_UDCPDP : Found
R_UAPGR : Found
5	6
results-essential-2262-26
R_PPA : Not found
R_ALAALAr : Found
R_UAMAGS : Found
R_GLCS1 : Found
R_GLUR : Found
R_UDCPDP : Found
R_UAPGR : Found
6	7
results-essential-2262-27
R_DDPA : Not found
R_PPNCL2 : Not found
R_PSCVT : Not found
R_DNTPPA : Not found
R_EX_pi_LPAREN_e_RPAREN_ : Not found
R_PPA : Not found
R_ALAALAr : Found
R_UAMAGS : Found
R_GLCS1 : Found
R_SHK3Dr : Not found
R_GLUR : Found
R_UDCPDP : Found
R_UAPGR : Found
R_HPPK2 : Not found
R_PTPATi : Not found
R_GCALDD : Not found
6	16
results-essential-2262-28
R_PPA : Not found
R_ALAALAr : Found
R_UAMAGS : Found
R_GLCS1 : Found
R_GLUR : Found
R_UDCPDP : Found
R_UAPGR : Found
6	7
results-essential-2262-29
R_PPA : Not found
R_ALAALAr : Found
R_UAMAGS : Found
R_GLUR : Found
R_UDCPDP : Found
R_UAPGR : Found
5	6
results-essential-2262-2
R_PPA : Not found
R_ALAALAr : Found
R_UAMAGS : Found
R_GLCS1 : Found
R_GLUR : Found
R_UDCPDP : Found
R_UAPGR : Found
6	7
results-essential-2262-30
R_PPA : Not found
R_ALAALAr : Found
R_UAMAGS : Found
R_GLUR : Found
R_UDCPDP : Found
R_UAPGR : Found
5	6
results-essential-2262-31
R_PPA : Not found
0	1
results-essential-2262-32
R_PPA : Not found
R_ALAALAr : Found
R_UAMAGS : Found
R_GLCS1 : Found
R_GLUR : Found
R_UDCPDP : Found
R_UAPGR : Found
6	7
results-essential-2262-33
R_PPA : Not found
R_ALAALAr : Found
R_UAMAGS : Found
R_GLCS1 : Found
R_GLUR : Found
R_UDCPDP : Found
R_UAPGR : Found
6	7
results-essential-2262-34
R_PPA : Not found
R_ALAALAr : Found
R_UAMAGS : Found
R_GLUR : Found
R_UDCPDP : Found
R_UAPGR : Found
5	6
results-essential-2262-35
R_PPA : Not found
R_ALAALAr : Found
R_UAMAGS : Found
R_GLCS1 : Found
R_GLUR : Found
R_UDCPDP : Found
R_UAPGR : Found
6	7
results-essential-2262-36
R_DDPA : Not found
R_PSCVT : Not found
R_EX_pi_LPAREN_e_RPAREN_ : Not found
R_PPA : Not found
R_ALAALAr : Found
R_UAMAGS : Found
R_GLCS1 : Found
R_SHK3Dr : Not found
R_GLUR : Found
R_UDCPDP : Found
R_UAPGR : Found
6	11
results-essential-2262-37
R_PPNCL2 : Not found
R_DNTPPA : Not found
R_EX_pi_LPAREN_e_RPAREN_ : Not found
R_PPA : Not found
R_ALAALAr : Found
R_UAMAGS : Found
R_GLCS1 : Found
R_GLUR : Found
R_UDCPDP : Found
R_UAPGR : Found
R_HPPK2 : Not found
R_PTPATi : Not found
R_GCALDD : Not found
6	13
results-essential-2262-38
R_PPA : Not found
R_ALAALAr : Found
R_UAMAGS : Found
R_GLCS1 : Found
R_GLUR : Found
R_UDCPDP : Found
R_UAPGR : Found
6	7
results-essential-2262-39
R_PPA : Not found
R_ALAALAr : Found
R_UAMAGS : Found
R_GLCS1 : Found
R_GLUR : Found
R_UDCPDP : Found
R_UAPGR : Found
6	7
results-essential-2262-3
R_PPA : Not found
R_ALAALAr : Found
R_UAMAGS : Found
R_GLUR : Found
R_UDCPDP : Found
R_UAPGR : Found
5	6
results-essential-2262-40
R_PPA : Not found
R_ALAALAr : Found
R_UAMAGS : Found
R_GLUR : Found
R_UDCPDP : Found
R_UAPGR : Found
5	6
results-essential-2262-41
R_PPA : Not found
R_ALAALAr : Found
R_UAMAGS : Found
R_GLUR : Found
R_UDCPDP : Found
R_UAPGR : Found
5	6
results-essential-2262-42
R_PPA : Not found
R_GLCS1 : Found
1	2
results-essential-2262-43
R_DDPA : Not found
R_PSCVT : Not found
R_DNTPPA : Not found
R_EX_pi_LPAREN_e_RPAREN_ : Not found
R_PPA : Not found
R_ALAALAr : Found
R_UAMAGS : Found
R_GLCS1 : Found
R_SHK3Dr : Not found
R_GLUR : Found
R_UDCPDP : Found
R_UAPGR : Found
R_HPPK2 : Not found
R_GCALDD : Not found
6	14
results-essential-2262-44
R_PPA : Not found
R_ALAALAr : Found
R_UAMAGS : Found
R_GLCS1 : Found
R_GLUR : Found
R_UDCPDP : Found
R_UAPGR : Found
6	7
results-essential-2262-45
R_PPA : Not found
R_ALAALAr : Found
R_UAMAGS : Found
R_GLCS1 : Found
R_GLUR : Found
R_UDCPDP : Found
R_UAPGR : Found
6	7
results-essential-2262-46
R_PPA : Not found
R_ALAALAr : Found
R_UAMAGS : Found
R_GLUR : Found
R_UDCPDP : Found
R_UAPGR : Found
5	6
results-essential-2262-47
R_PPA : Not found
R_ALAALAr : Found
R_UAMAGS : Found
R_GLCS1 : Found
R_GLUR : Found
R_UDCPDP : Found
R_UAPGR : Found
6	7
results-essential-2262-48
R_PPNCL2 : Not found
R_EX_pi_LPAREN_e_RPAREN_ : Not found
R_PPA : Not found
R_ALAALAr : Found
R_UAMAGS : Found
R_GLCS1 : Found
R_GLUR : Found
R_UDCPDP : Found
R_UAPGR : Found
R_PTPATi : Not found
6	10
results-essential-2262-49
R_PPA : Not found
R_ALAALAr : Found
R_UAMAGS : Found
R_GLUR : Found
R_UDCPDP : Found
R_UAPGR : Found
5	6
results-essential-2262-4
R_DDPA : Not found
R_PPNCL2 : Not found
R_PSCVT : Not found
R_DNTPPA : Not found
R_EX_pi_LPAREN_e_RPAREN_ : Not found
R_PPA : Not found
R_ALAALAr : Found
R_UAMAGS : Found
R_GLCS1 : Found
R_SHK3Dr : Not found
R_GLUR : Found
R_UDCPDP : Found
R_UAPGR : Found
R_HPPK2 : Not found
R_PTPATi : Not found
R_GCALDD : Not found
6	16
results-essential-2262-50
R_DDPA : Not found
R_PPNCL2 : Not found
R_PSCVT : Not found
R_EX_pi_LPAREN_e_RPAREN_ : Not found
R_PPA : Not found
R_ALAALAr : Found
R_UAMAGS : Found
R_GLCS1 : Found
R_SHK3Dr : Not found
R_GLUR : Found
R_UDCPDP : Found
R_UAPGR : Found
R_PTPATi : Not found
6	13
results-essential-2262-51
R_PPA : Not found
R_ALAALAr : Found
R_UAMAGS : Found
R_GLCS1 : Found
R_GLUR : Found
R_UDCPDP : Found
R_UAPGR : Found
6	7
results-essential-2262-52
R_PPA : Not found
R_ALAALAr : Found
R_UAMAGS : Found
R_GLCS1 : Found
R_GLUR : Found
R_UDCPDP : Found
R_UAPGR : Found
6	7
results-essential-2262-53
R_PPA : Not found
R_ALAALAr : Found
R_UAMAGS : Found
R_GLCS1 : Found
R_GLUR : Found
R_UDCPDP : Found
R_UAPGR : Found
6	7
results-essential-2262-54
R_PPA : Not found
R_ALAALAr : Found
R_UAMAGS : Found
R_GLUR : Found
R_UDCPDP : Found
R_UAPGR : Found
5	6
results-essential-2262-55
R_DDPA : Not found
R_PPNCL2 : Not found
R_PSCVT : Not found
R_DNTPPA : Not found
R_EX_pi_LPAREN_e_RPAREN_ : Not found
R_PPA : Not found
R_ALAALAr : Found
R_UAMAGS : Found
R_GLCS1 : Found
R_SHK3Dr : Not found
R_GLUR : Found
R_UDCPDP : Found
R_UAPGR : Found
R_HPPK2 : Not found
R_PTPATi : Not found
R_GCALDD : Not found
6	16
results-essential-2262-56
R_PPNCL2 : Not found
R_DNTPPA : Not found
R_EX_pi_LPAREN_e_RPAREN_ : Not found
R_PPA : Not found
R_ALAALAr : Found
R_UAMAGS : Found
R_GLCS1 : Found
R_GLUR : Found
R_UDCPDP : Found
R_UAPGR : Found
R_HPPK2 : Not found
R_PTPATi : Not found
R_GCALDD : Not found
6	13
results-essential-2262-57
R_PPA : Not found
R_ALAALAr : Found
R_UAMAGS : Found
R_GLCS1 : Found
R_GLUR : Found
R_UDCPDP : Found
R_UAPGR : Found
6	7
results-essential-2262-58
R_PPA : Not found
R_ALAALAr : Found
R_UAMAGS : Found
R_GLCS1 : Found
R_GLUR : Found
R_UDCPDP : Found
R_UAPGR : Found
6	7
results-essential-2262-59
R_PPA : Not found
R_ALAALAr : Found
R_UAMAGS : Found
R_GLUR : Found
R_UDCPDP : Found
R_UAPGR : Found
5	6
results-essential-2262-5
R_PPA : Not found
R_ALAALAr : Found
R_UAMAGS : Found
R_GLCS1 : Found
R_GLUR : Found
R_UDCPDP : Found
R_UAPGR : Found
6	7
results-essential-2262-60
R_PPA : Not found
R_ALAALAr : Found
R_UAMAGS : Found
R_GLCS1 : Found
R_GLUR : Found
R_UDCPDP : Found
R_UAPGR : Found
6	7
results-essential-2262-61
R_PPNCL2 : Not found
R_EX_pi_LPAREN_e_RPAREN_ : Not found
R_PPA : Not found
R_ALAALAr : Found
R_UAMAGS : Found
R_GLCS1 : Found
R_GLUR : Found
R_UDCPDP : Found
R_UAPGR : Found
R_PTPATi : Not found
6	10
results-essential-2262-62
R_PPA : Not found
R_GLCS1 : Found
1	2
results-essential-2262-63
R_DDPA : Not found
R_PSCVT : Not found
R_DNTPPA : Not found
R_EX_pi_LPAREN_e_RPAREN_ : Not found
R_PPA : Not found
R_SHK3Dr : Not found
R_HPPK2 : Not found
R_GCALDD : Not found
0	8
results-essential-2262-64
R_PPA : Not found
R_ALAALAr : Found
R_UAMAGS : Found
R_GLCS1 : Found
R_GLUR : Found
R_UDCPDP : Found
R_UAPGR : Found
6	7
results-essential-2262-65
R_PPA : Not found
R_ALAALAr : Found
R_UAMAGS : Found
R_GLUR : Found
R_UDCPDP : Found
R_UAPGR : Found
5	6
results-essential-2262-66
R_PPA : Not found
R_ALAALAr : Found
R_UAMAGS : Found
R_GLUR : Found
R_UDCPDP : Found
R_UAPGR : Found
5	6
results-essential-2262-67
R_PPA : Not found
R_ALAALAr : Found
R_UAMAGS : Found
R_GLUR : Found
R_UDCPDP : Found
R_UAPGR : Found
5	6
results-essential-2262-68
R_PPA : Not found
R_GLCS1 : Found
1	2
results-essential-2262-69
R_PPA : Not found
R_ALAALAr : Found
R_UAMAGS : Found
R_GLCS1 : Found
R_GLUR : Found
R_UDCPDP : Found
R_UAPGR : Found
6	7
results-essential-2262-6
R_PPA : Not found
R_ALAALAr : Found
R_UAMAGS : Found
R_GLCS1 : Found
R_GLUR : Found
R_UDCPDP : Found
R_UAPGR : Found
6	7
results-essential-2262-70
R_PPA : Not found
R_ALAALAr : Found
R_UAMAGS : Found
R_GLCS1 : Found
R_GLUR : Found
R_UDCPDP : Found
R_UAPGR : Found
6	7
results-essential-2262-71
R_PPA : Not found
R_GLCS1 : Found
1	2
results-essential-2262-72
R_PPA : Not found
R_ALAALAr : Found
R_UAMAGS : Found
R_GLCS1 : Found
R_GLUR : Found
R_UDCPDP : Found
R_UAPGR : Found
6	7
results-essential-2262-73
R_PPA : Not found
R_ALAALAr : Found
R_UAMAGS : Found
R_GLCS1 : Found
R_GLUR : Found
R_UDCPDP : Found
R_UAPGR : Found
6	7
results-essential-2262-74
R_PPA : Not found
R_GLCS1 : Found
1	2
results-essential-2262-75
R_PPA : Not found
R_GLCS1 : Found
1	2
results-essential-2262-76
R_PPA : Not found
R_GLCS1 : Found
1	2
results-essential-2262-77
R_PPA : Not found
R_ALAALAr : Found
R_UAMAGS : Found
R_GLUR : Found
R_UDCPDP : Found
R_UAPGR : Found
5	6
results-essential-2262-78
R_PPA : Not found
R_ALAALAr : Found
R_UAMAGS : Found
R_GLCS1 : Found
R_GLUR : Found
R_UDCPDP : Found
R_UAPGR : Found
6	7
results-essential-2262-79
R_PPA : Not found
R_ALAALAr : Found
R_UAMAGS : Found
R_GLCS1 : Found
R_GLUR : Found
R_UDCPDP : Found
R_UAPGR : Found
6	7
results-essential-2262-7
R_PPA : Not found
R_ALAALAr : Found
R_UAMAGS : Found
R_GLCS1 : Found
R_GLUR : Found
R_UDCPDP : Found
R_UAPGR : Found
6	7
results-essential-2262-80
R_PPA : Not found
R_ALAALAr : Found
R_UAMAGS : Found
R_GLCS1 : Found
R_GLUR : Found
R_UDCPDP : Found
R_UAPGR : Found
6	7
results-essential-2262-81
R_PPA : Not found
R_GLCS1 : Found
1	2
results-essential-2262-82
R_PPA : Not found
R_ALAALAr : Found
R_UAMAGS : Found
R_GLUR : Found
R_UDCPDP : Found
R_UAPGR : Found
5	6
results-essential-2262-83
R_PPA : Not found
R_GLCS1 : Found
1	2
results-essential-2262-84
R_PPA : Not found
0	1
results-essential-2262-85
R_PPA : Not found
R_ALAALAr : Found
R_UAMAGS : Found
R_GLCS1 : Found
R_GLUR : Found
R_UDCPDP : Found
R_UAPGR : Found
6	7
results-essential-2262-86
R_PPA : Not found
R_ALAALAr : Found
R_UAMAGS : Found
R_GLUR : Found
R_UDCPDP : Found
R_UAPGR : Found
5	6
results-essential-2262-87
R_PPA : Not found
R_ALAALAr : Found
R_UAMAGS : Found
R_GLCS1 : Found
R_GLUR : Found
R_UDCPDP : Found
R_UAPGR : Found
6	7
results-essential-2262-88
R_PPA : Not found
R_ALAALAr : Found
R_UAMAGS : Found
R_GLUR : Found
R_UDCPDP : Found
R_UAPGR : Found
5	6
results-essential-2262-89
R_PPA : Not found
R_ALAALAr : Found
R_UAMAGS : Found
R_GLUR : Found
R_UDCPDP : Found
R_UAPGR : Found
5	6
results-essential-2262-8
R_DDPA : Not found
R_PSCVT : Not found
R_DNTPPA : Not found
R_EX_pi_LPAREN_e_RPAREN_ : Not found
R_PPA : Not found
R_ALAALAr : Found
R_UAMAGS : Found
R_GLCS1 : Found
R_SHK3Dr : Not found
R_GLUR : Found
R_UDCPDP : Found
R_UAPGR : Found
R_HPPK2 : Not found
R_GCALDD : Not found
6	14
results-essential-2262-90
R_DDPA : Not found
R_PPNCL2 : Not found
R_PSCVT : Not found
R_DNTPPA : Not found
R_EX_pi_LPAREN_e_RPAREN_ : Not found
R_PPA : Not found
R_ALAALAr : Found
R_UAMAGS : Found
R_SHK3Dr : Not found
R_GLUR : Found
R_UDCPDP : Found
R_UAPGR : Found
R_HPPK2 : Not found
R_PTPATi : Not found
R_GCALDD : Not found
5	15
results-essential-2262-9
R_PPA : Not found
R_ALAALAr : Found
R_UAMAGS : Found
R_GLCS1 : Found
R_GLUR : Found
R_UDCPDP : Found
R_UAPGR : Found
6	7
results-essential-2309-10
R_G1PACT : Not found
R_UAAGDS : Found
R_PAPPT3 : Found
R_PGAMT : Not found
R_UDCPDP : Found
3	5
results-essential-2309-11
R_G1PACT : Not found
R_DDPA : Not found
R_UAAGDS : Found
R_PAPPT3 : Found
R_SHKK : Not found
R_ADCL : Not found
R_PGAMT : Not found
R_DHNPA2 : Not found
R_UDCPDP : Found
R_GLGC : Found
R_HPPK2 : Not found
R_GCALDD : Not found
4	12
results-essential-2309-12
R_DDPA : Not found
R_SHKK : Not found
R_ADCL : Not found
R_DHNPA2 : Not found
R_HPPK2 : Not found
R_GCALDD : Not found
0	6
results-essential-2309-13
R_G1PACT : Not found
R_UAAGDS : Found
R_PAPPT3 : Found
R_PGAMT : Not found
R_UDCPDP : Found
3	5
results-essential-2309-14
R_G1PACT : Not found
R_UAAGDS : Found
R_PAPPT3 : Found
R_PGAMT : Not found
R_UDCPDP : Found
R_GLGC : Found
4	6
results-essential-2309-15
R_G1PACT : Not found
R_UAAGDS : Found
R_PAPPT3 : Found
R_PGAMT : Not found
R_UDCPDP : Found
R_GLGC : Found
4	6
results-essential-2309-16
R_G1PACT : Not found
R_UAAGDS : Found
R_PAPPT3 : Found
R_PGAMT : Not found
R_UDCPDP : Found
3	5
results-essential-2309-17
R_G1PACT : Not found
R_UAAGDS : Found
R_PAPPT3 : Found
R_PGAMT : Not found
R_UDCPDP : Found
3	5
results-essential-2309-18
R_G1PACT : Not found
R_UAAGDS : Found
R_PAPPT3 : Found
R_PGAMT : Not found
R_UDCPDP : Found
R_GLGC : Found
4	6
results-essential-2309-19
R_G1PACT : Not found
R_DDPA : Not found
R_UAAGDS : Found
R_PAPPT3 : Found
R_SHKK : Not found
R_ADCL : Not found
R_PGAMT : Not found
R_DHNPA2 : Not found
R_UDCPDP : Found
R_GLGC : Found
R_HPPK2 : Not found
R_GCALDD : Not found
4	12
results-essential-2309-1
R_ADCL : Not found
R_DHNPA2 : Not found
R_GLGC : Found
R_HPPK2 : Not found
R_GCALDD : Not found
1	5
results-essential-2309-20
R_G1PACT : Not found
R_UAAGDS : Found
R_PAPPT3 : Found
R_PGAMT : Not found
R_UDCPDP : Found
3	5
results-essential-2309-21
R_G1PACT : Not found
R_UAAGDS : Found
R_PAPPT3 : Found
R_PGAMT : Not found
R_UDCPDP : Found
R_GLGC : Found
4	6
results-essential-2309-22
0	0
results-essential-2309-23
R_G1PACT : Not found
R_UAAGDS : Found
R_PAPPT3 : Found
R_PGAMT : Not found
R_UDCPDP : Found
R_GLGC : Found
4	6
results-essential-2309-24
R_GLGC : Found
1	1
results-essential-2309-25
R_G1PACT : Not found
R_UAAGDS : Found
R_PAPPT3 : Found
R_PGAMT : Not found
R_UDCPDP : Found
3	5
results-essential-2309-26
R_G1PACT : Not found
R_UAAGDS : Found
R_PAPPT3 : Found
R_PGAMT : Not found
R_UDCPDP : Found
R_GLGC : Found
4	6
results-essential-2309-27
R_G1PACT : Not found
R_DDPA : Not found
R_UAAGDS : Found
R_PAPPT3 : Found
R_SHKK : Not found
R_ADCL : Not found
R_PGAMT : Not found
R_DHNPA2 : Not found
R_UDCPDP : Found
R_GLGC : Found
R_HPPK2 : Not found
R_GCALDD : Not found
4	12
results-essential-2309-28
R_G1PACT : Not found
R_UAAGDS : Found
R_PAPPT3 : Found
R_PGAMT : Not found
R_UDCPDP : Found
R_GLGC : Found
4	6
results-essential-2309-29
R_G1PACT : Not found
R_UAAGDS : Found
R_PAPPT3 : Found
R_PGAMT : Not found
R_UDCPDP : Found
3	5
results-essential-2309-2
R_G1PACT : Not found
R_UAAGDS : Found
R_PAPPT3 : Found
R_PGAMT : Not found
R_UDCPDP : Found
R_GLGC : Found
4	6
results-essential-2309-30
R_G1PACT : Not found
R_UAAGDS : Found
R_PAPPT3 : Found
R_PGAMT : Not found
R_UDCPDP : Found
3	5
results-essential-2309-31
0	0
results-essential-2309-32
R_G1PACT : Not found
R_UAAGDS : Found
R_PAPPT3 : Found
R_PGAMT : Not found
R_UDCPDP : Found
R_GLGC : Found
4	6
results-essential-2309-33
R_G1PACT : Not found
R_UAAGDS : Found
R_PAPPT3 : Found
R_PGAMT : Not found
R_UDCPDP : Found
R_GLGC : Found
4	6
results-essential-2309-34
R_G1PACT : Not found
R_UAAGDS : Found
R_PAPPT3 : Found
R_PGAMT : Not found
R_UDCPDP : Found
3	5
results-essential-2309-35
R_G1PACT : Not found
R_UAAGDS : Found
R_PAPPT3 : Found
R_PGAMT : Not found
R_UDCPDP : Found
R_GLGC : Found
4	6
results-essential-2309-36
R_G1PACT : Not found
R_DDPA : Not found
R_UAAGDS : Found
R_PAPPT3 : Found
R_SHKK : Not found
R_PGAMT : Not found
R_UDCPDP : Found
R_GLGC : Found
4	8
results-essential-2309-37
R_G1PACT : Not found
R_UAAGDS : Found
R_PAPPT3 : Found
R_ADCL : Not found
R_PGAMT : Not found
R_DHNPA2 : Not found
R_UDCPDP : Found
R_GLGC : Found
R_HPPK2 : Not found
R_GCALDD : Not found
4	10
results-essential-2309-38
R_G1PACT : Not found
R_UAAGDS : Found
R_PAPPT3 : Found
R_PGAMT : Not found
R_UDCPDP : Found
R_GLGC : Found
4	6
results-essential-2309-39
R_G1PACT : Not found
R_UAAGDS : Found
R_PAPPT3 : Found
R_PGAMT : Not found
R_UDCPDP : Found
R_GLGC : Found
4	6
results-essential-2309-3
R_G1PACT : Not found
R_UAAGDS : Found
R_PAPPT3 : Found
R_PGAMT : Not found
R_UDCPDP : Found
3	5
results-essential-2309-40
R_G1PACT : Not found
R_UAAGDS : Found
R_PAPPT3 : Found
R_PGAMT : Not found
R_UDCPDP : Found
3	5
results-essential-2309-41
R_G1PACT : Not found
R_UAAGDS : Found
R_PAPPT3 : Found
R_PGAMT : Not found
R_UDCPDP : Found
3	5
results-essential-2309-42
R_GLGC : Found
1	1
results-essential-2309-43
R_G1PACT : Not found
R_DDPA : Not found
R_UAAGDS : Found
R_PAPPT3 : Found
R_SHKK : Not found
R_ADCL : Not found
R_PGAMT : Not found
R_DHNPA2 : Not found
R_UDCPDP : Found
R_GLGC : Found
R_HPPK2 : Not found
R_GCALDD : Not found
4	12
results-essential-2309-44
R_G1PACT : Not found
R_UAAGDS : Found
R_PAPPT3 : Found
R_PGAMT : Not found
R_UDCPDP : Found
R_GLGC : Found
4	6
results-essential-2309-45
R_G1PACT : Not found
R_UAAGDS : Found
R_PAPPT3 : Found
R_PGAMT : Not found
R_UDCPDP : Found
R_GLGC : Found
4	6
results-essential-2309-46
R_G1PACT : Not found
R_UAAGDS : Found
R_PAPPT3 : Found
R_PGAMT : Not found
R_UDCPDP : Found
3	5
results-essential-2309-47
R_G1PACT : Not found
R_UAAGDS : Found
R_PAPPT3 : Found
R_PGAMT : Not found
R_UDCPDP : Found
R_GLGC : Found
4	6
results-essential-2309-48
R_G1PACT : Not found
R_UAAGDS : Found
R_PAPPT3 : Found
R_PGAMT : Not found
R_UDCPDP : Found
R_GLGC : Found
4	6
results-essential-2309-49
R_G1PACT : Not found
R_UAAGDS : Found
R_PAPPT3 : Found
R_PGAMT : Not found
R_UDCPDP : Found
3	5
results-essential-2309-4
R_G1PACT : Not found
R_DDPA : Not found
R_UAAGDS : Found
R_PAPPT3 : Found
R_SHKK : Not found
R_ADCL : Not found
R_PGAMT : Not found
R_DHNPA2 : Not found
R_UDCPDP : Found
R_GLGC : Found
R_HPPK2 : Not found
R_GCALDD : Not found
4	12
results-essential-2309-50
R_G1PACT : Not found
R_DDPA : Not found
R_UAAGDS : Found
R_PAPPT3 : Found
R_SHKK : Not found
R_PGAMT : Not found
R_UDCPDP : Found
R_GLGC : Found
4	8
results-essential-2309-51
R_G1PACT : Not found
R_UAAGDS : Found
R_PAPPT3 : Found
R_PGAMT : Not found
R_UDCPDP : Found
R_GLGC : Found
4	6
results-essential-2309-52
R_G1PACT : Not found
R_UAAGDS : Found
R_PAPPT3 : Found
R_PGAMT : Not found
R_UDCPDP : Found
R_GLGC : Found
4	6
results-essential-2309-53
R_G1PACT : Not found
R_UAAGDS : Found
R_PAPPT3 : Found
R_PGAMT : Not found
R_UDCPDP : Found
R_GLGC : Found
4	6
results-essential-2309-54
R_G1PACT : Not found
R_UAAGDS : Found
R_PAPPT3 : Found
R_PGAMT : Not found
R_UDCPDP : Found
3	5
results-essential-2309-55
R_G1PACT : Not found
R_DDPA : Not found
R_UAAGDS : Found
R_PAPPT3 : Found
R_SHKK : Not found
R_ADCL : Not found
R_PGAMT : Not found
R_DHNPA2 : Not found
R_UDCPDP : Found
R_GLGC : Found
R_HPPK2 : Not found
R_GCALDD : Not found
4	12
results-essential-2309-56
R_G1PACT : Not found
R_UAAGDS : Found
R_PAPPT3 : Found
R_ADCL : Not found
R_PGAMT : Not found
R_DHNPA2 : Not found
R_UDCPDP : Found
R_GLGC : Found
R_HPPK2 : Not found
R_GCALDD : Not found
4	10
results-essential-2309-57
R_G1PACT : Not found
R_UAAGDS : Found
R_PAPPT3 : Found
R_PGAMT : Not found
R_UDCPDP : Found
R_GLGC : Found
4	6
results-essential-2309-58
R_G1PACT : Not found
R_UAAGDS : Found
R_PAPPT3 : Found
R_PGAMT : Not found
R_UDCPDP : Found
R_GLGC : Found
4	6
results-essential-2309-59
R_G1PACT : Not found
R_UAAGDS : Found
R_PAPPT3 : Found
R_PGAMT : Not found
R_UDCPDP : Found
3	5
results-essential-2309-5
R_G1PACT : Not found
R_UAAGDS : Found
R_PAPPT3 : Found
R_PGAMT : Not found
R_UDCPDP : Found
R_GLGC : Found
4	6
results-essential-2309-60
R_G1PACT : Not found
R_UAAGDS : Found
R_PAPPT3 : Found
R_PGAMT : Not found
R_UDCPDP : Found
R_GLGC : Found
4	6
results-essential-2309-61
R_G1PACT : Not found
R_UAAGDS : Found
R_PAPPT3 : Found
R_PGAMT : Not found
R_UDCPDP : Found
R_GLGC : Found
4	6
results-essential-2309-62
R_GLGC : Found
1	1
results-essential-2309-63
R_DDPA : Not found
R_SHKK : Not found
R_ADCL : Not found
R_DHNPA2 : Not found
R_HPPK2 : Not found
R_GCALDD : Not found
0	6
results-essential-2309-64
R_G1PACT : Not found
R_UAAGDS : Found
R_PAPPT3 : Found
R_PGAMT : Not found
R_UDCPDP : Found
R_GLGC : Found
4	6
results-essential-2309-65
R_G1PACT : Not found
R_UAAGDS : Found
R_PAPPT3 : Found
R_PGAMT : Not found
R_UDCPDP : Found
3	5
results-essential-2309-66
R_G1PACT : Not found
R_UAAGDS : Found
R_PAPPT3 : Found
R_PGAMT : Not found
R_UDCPDP : Found
3	5
results-essential-2309-67
R_G1PACT : Not found
R_UAAGDS : Found
R_PAPPT3 : Found
R_PGAMT : Not found
R_UDCPDP : Found
3	5
results-essential-2309-68
R_GLGC : Found
1	1
results-essential-2309-69
R_G1PACT : Not found
R_UAAGDS : Found
R_PAPPT3 : Found
R_PGAMT : Not found
R_UDCPDP : Found
R_GLGC : Found
4	6
results-essential-2309-6
R_G1PACT : Not found
R_UAAGDS : Found
R_PAPPT3 : Found
R_PGAMT : Not found
R_UDCPDP : Found
R_GLGC : Found
4	6
results-essential-2309-70
R_G1PACT : Not found
R_UAAGDS : Found
R_PAPPT3 : Found
R_PGAMT : Not found
R_UDCPDP : Found
R_GLGC : Found
4	6
results-essential-2309-71
R_GLGC : Found
1	1
results-essential-2309-72
R_G1PACT : Not found
R_UAAGDS : Found
R_PAPPT3 : Found
R_PGAMT : Not found
R_UDCPDP : Found
R_GLGC : Found
4	6
results-essential-2309-73
R_G1PACT : Not found
R_UAAGDS : Found
R_PAPPT3 : Found
R_PGAMT : Not found
R_UDCPDP : Found
R_GLGC : Found
4	6
results-essential-2309-74
R_GLGC : Found
1	1
results-essential-2309-75
R_GLGC : Found
1	1
results-essential-2309-76
R_GLGC : Found
1	1
results-essential-2309-77
R_G1PACT : Not found
R_UAAGDS : Found
R_PAPPT3 : Found
R_PGAMT : Not found
R_UDCPDP : Found
3	5
results-essential-2309-78
R_G1PACT : Not found
R_UAAGDS : Found
R_PAPPT3 : Found
R_PGAMT : Not found
R_UDCPDP : Found
R_GLGC : Found
4	6
results-essential-2309-79
R_G1PACT : Not found
R_UAAGDS : Found
R_PAPPT3 : Found
R_PGAMT : Not found
R_UDCPDP : Found
R_GLGC : Found
4	6
results-essential-2309-7
R_G1PACT : Not found
R_UAAGDS : Found
R_PAPPT3 : Found
R_PGAMT : Not found
R_UDCPDP : Found
R_GLGC : Found
4	6
results-essential-2309-80
R_G1PACT : Not found
R_UAAGDS : Found
R_PAPPT3 : Found
R_PGAMT : Not found
R_UDCPDP : Found
R_GLGC : Found
4	6
results-essential-2309-81
R_GLGC : Found
1	1
results-essential-2309-82
R_G1PACT : Not found
R_UAAGDS : Found
R_PAPPT3 : Found
R_PGAMT : Not found
R_UDCPDP : Found
3	5
results-essential-2309-83
R_GLGC : Found
1	1
results-essential-2309-84
0	0
results-essential-2309-85
R_G1PACT : Not found
R_UAAGDS : Found
R_PAPPT3 : Found
R_PGAMT : Not found
R_UDCPDP : Found
R_GLGC : Found
4	6
results-essential-2309-86
R_G1PACT : Not found
R_UAAGDS : Found
R_PAPPT3 : Found
R_PGAMT : Not found
R_UDCPDP : Found
3	5
results-essential-2309-87
R_G1PACT : Not found
R_UAAGDS : Found
R_PAPPT3 : Found
R_PGAMT : Not found
R_UDCPDP : Found
R_GLGC : Found
4	6
results-essential-2309-88
R_G1PACT : Not found
R_UAAGDS : Found
R_PAPPT3 : Found
R_PGAMT : Not found
R_UDCPDP : Found
3	5
results-essential-2309-89
R_G1PACT : Not found
R_UAAGDS : Found
R_PAPPT3 : Found
R_PGAMT : Not found
R_UDCPDP : Found
3	5
results-essential-2309-8
R_G1PACT : Not found
R_DDPA : Not found
R_UAAGDS : Found
R_PAPPT3 : Found
R_SHKK : Not found
R_ADCL : Not found
R_PGAMT : Not found
R_DHNPA2 : Not found
R_UDCPDP : Found
R_GLGC : Found
R_HPPK2 : Not found
R_GCALDD : Not found
4	12
results-essential-2309-90
R_G1PACT : Not found
R_DDPA : Not found
R_UAAGDS : Found
R_PAPPT3 : Found
R_SHKK : Not found
R_ADCL : Not found
R_PGAMT : Not found
R_DHNPA2 : Not found
R_UDCPDP : Found
R_HPPK2 : Not found
R_GCALDD : Not found
3	11
results-essential-2309-9
R_G1PACT : Not found
R_UAAGDS : Found
R_PAPPT3 : Found
R_PGAMT : Not found
R_UDCPDP : Found
R_GLGC : Found
4	6
results-essential-237-10
R_UAGDP : Not found
R_UAAGDS : Found
R_PAPPT3 : Found
R_PPA : Not found
R_UAMAS : Found
R_UAMAGS : Found
R_GLUR : Found
R_UDCPDP : Found
6	8
results-essential-237-11
R_UAGDP : Not found
R_PSCVT : Not found
R_UAAGDS : Found
R_PAPPT3 : Found
R_PPA : Not found
R_UAMAS : Found
R_UAMAGS : Found
R_DHNPA2 : Not found
R_GLUR : Found
R_UDCPDP : Found
R_DHPS2 : Not found
R_DNMPPA : Not found
R_UMPK : Not found
6	13
results-essential-237-12
R_PNTK : Not found
R_PPNCL2 : Not found
R_PSCVT : Not found
R_PPA : Not found
R_PPCDC : Not found
R_DHNPA2 : Not found
R_DHPS2 : Not found
R_DNMPPA : Not found
0	8
results-essential-237-13
R_UAGDP : Not found
R_UAAGDS : Found
R_PAPPT3 : Found
R_PPA : Not found
R_UAMAS : Found
R_UAMAGS : Found
R_GLUR : Found
R_UDCPDP : Found
R_UMPK : Not found
6	9
results-essential-237-14
R_UAGDP : Not found
R_UAAGDS : Found
R_PAPPT3 : Found
R_PPA : Not found
R_UAMAS : Found
R_UAMAGS : Found
R_GLUR : Found
R_UDCPDP : Found
R_UMPK : Not found
6	9
results-essential-237-15
R_UAGDP : Not found
R_UAAGDS : Found
R_PAPPT3 : Found
R_PPA : Not found
R_UAMAS : Found
R_UAMAGS : Found
R_GLUR : Found
R_UDCPDP : Found
R_UMPK : Not found
6	9
results-essential-237-16
R_UAGDP : Not found
R_UAAGDS : Found
R_PAPPT3 : Found
R_PPA : Not found
R_UAMAS : Found
R_UAMAGS : Found
R_GLUR : Found
R_UDCPDP : Found
R_UMPK : Not found
6	9
results-essential-237-17
R_UAGDP : Not found
R_UAAGDS : Found
R_PAPPT3 : Found
R_PPA : Not found
R_UAMAS : Found
R_UAMAGS : Found
R_GLUR : Found
R_UDCPDP : Found
R_UMPK : Not found
6	9
results-essential-237-18
R_UAGDP : Not found
R_UAAGDS : Found
R_PAPPT3 : Found
R_PPA : Not found
R_UAMAS : Found
R_UAMAGS : Found
R_GLUR : Found
R_UDCPDP : Found
R_UMPK : Not found
6	9
results-essential-237-19
R_UAGDP : Not found
R_PNTK : Not found
R_PPNCL2 : Not found
R_PSCVT : Not found
R_UAAGDS : Found
R_PAPPT3 : Found
R_PPA : Not found
R_UAMAS : Found
R_UAMAGS : Found
R_PPCDC : Not found
R_DHNPA2 : Not found
R_GLUR : Found
R_UDCPDP : Found
R_DHPS2 : Not found
R_DNMPPA : Not found
R_UMPK : Not found
6	16
results-essential-237-1
R_PPA : Not found
R_DHNPA2 : Not found
R_DHPS2 : Not found
R_DNMPPA : Not found
R_UMPK : Not found
0	5
results-essential-237-20
R_UAGDP : Not found
R_UAAGDS : Found
R_PAPPT3 : Found
R_PPA : Not found
R_UAMAS : Found
R_UAMAGS : Found
R_GLUR : Found
R_UDCPDP : Found
R_UMPK : Not found
6	9
results-essential-237-21
R_UAGDP : Not found
R_PNTK : Not found
R_PPNCL2 : Not found
R_UAAGDS : Found
R_PAPPT3 : Found
R_PPA : Not found
R_UAMAS : Found
R_UAMAGS : Found
R_PPCDC : Not found
R_GLUR : Found
R_UDCPDP : Found
R_UMPK : Not found
6	12
results-essential-237-22
R_PPA : Not found
R_UMPK : Not found
0	2
results-essential-237-23
R_UAGDP : Not found
R_UAAGDS : Found
R_PAPPT3 : Found
R_PPA : Not found
R_UAMAS : Found
R_UAMAGS : Found
R_GLUR : Found
R_UDCPDP : Found
R_UMPK : Not found
6	9
results-essential-237-24
R_PPA : Not found
0	1
results-essential-237-25
R_UAGDP : Not found
R_UAAGDS : Found
R_PAPPT3 : Found
R_PPA : Not found
R_UAMAS : Found
R_UAMAGS : Found
R_GLUR : Found
R_UDCPDP : Found
R_UMPK : Not found
6	9
results-essential-237-26
R_UAGDP : Not found
R_UAAGDS : Found
R_PAPPT3 : Found
R_PPA : Not found
R_UAMAS : Found
R_UAMAGS : Found
R_GLUR : Found
R_UDCPDP : Found
6	8
results-essential-237-27
R_UAGDP : Not found
R_PNTK : Not found
R_PPNCL2 : Not found
R_PSCVT : Not found
R_UAAGDS : Found
R_PAPPT3 : Found
R_PPA : Not found
R_UAMAS : Found
R_UAMAGS : Found
R_PPCDC : Not found
R_DHNPA2 : Not found
R_GLUR : Found
R_UDCPDP : Found
R_DHPS2 : Not found
R_DNMPPA : Not found
R_UMPK : Not found
6	16
results-essential-237-28
R_UAGDP : Not found
R_UAAGDS : Found
R_PAPPT3 : Found
R_PPA : Not found
R_UAMAS : Found
R_UAMAGS : Found
R_GLUR : Found
R_UDCPDP : Found
R_UMPK : Not found
6	9
results-essential-237-29
R_UAGDP : Not found
R_UAAGDS : Found
R_PAPPT3 : Found
R_PPA : Not found
R_UAMAS : Found
R_UAMAGS : Found
R_GLUR : Found
R_UDCPDP : Found
R_UMPK : Not found
6	9
results-essential-237-2
R_UAGDP : Not found
R_UAAGDS : Found
R_PAPPT3 : Found
R_PPA : Not found
R_UAMAS : Found
R_UAMAGS : Found
R_GLUR : Found
R_UDCPDP : Found
R_UMPK : Not found
6	9
results-essential-237-30
R_UAGDP : Not found
R_UAAGDS : Found
R_PAPPT3 : Found
R_PPA : Not found
R_UAMAS : Found
R_UAMAGS : Found
R_GLUR : Found
R_UDCPDP : Found
R_UMPK : Not found
6	9
results-essential-237-31
R_PPA : Not found
R_UMPK : Not found
0	2
results-essential-237-32
R_UAGDP : Not found
R_UAAGDS : Found
R_PAPPT3 : Found
R_PPA : Not found
R_UAMAS : Found
R_UAMAGS : Found
R_GLUR : Found
R_UDCPDP : Found
R_UMPK : Not found
6	9
results-essential-237-33
R_UAGDP : Not found
R_UAAGDS : Found
R_PAPPT3 : Found
R_PPA : Not found
R_UAMAS : Found
R_UAMAGS : Found
R_GLUR : Found
R_UDCPDP : Found
6	8
results-essential-237-34
R_UAGDP : Not found
R_UAAGDS : Found
R_PAPPT3 : Found
R_PPA : Not found
R_UAMAS : Found
R_UAMAGS : Found
R_GLUR : Found
R_UDCPDP : Found
6	8
results-essential-237-35
R_UAGDP : Not found
R_UAAGDS : Found
R_PAPPT3 : Found
R_PPA : Not found
R_UAMAS : Found
R_UAMAGS : Found
R_GLUR : Found
R_UDCPDP : Found
R_UMPK : Not found
6	9
results-essential-237-36
R_UAGDP : Not found
R_PSCVT : Not found
R_UAAGDS : Found
R_PAPPT3 : Found
R_PPA : Not found
R_UAMAS : Found
R_UAMAGS : Found
R_GLUR : Found
R_UDCPDP : Found
R_UMPK : Not found
6	10
results-essential-237-37
R_UAGDP : Not found
R_PNTK : Not found
R_PPNCL2 : Not found
R_UAAGDS : Found
R_PAPPT3 : Found
R_PPA : Not found
R_UAMAS : Found
R_UAMAGS : Found
R_PPCDC : Not found
R_DHNPA2 : Not found
R_GLUR : Found
R_UDCPDP : Found
R_DHPS2 : Not found
R_DNMPPA : Not found
R_UMPK : Not found
6	15
results-essential-237-38
R_UAGDP : Not found
R_UAAGDS : Found
R_PAPPT3 : Found
R_PPA : Not found
R_UAMAS : Found
R_UAMAGS : Found
R_GLUR : Found
R_UDCPDP : Found
R_UMPK : Not found
6	9
results-essential-237-39
R_UAGDP : Not found
R_UAAGDS : Found
R_PAPPT3 : Found
R_PPA : Not found
R_UAMAS : Found
R_UAMAGS : Found
R_GLUR : Found
R_UDCPDP : Found
R_UMPK : Not found
6	9
results-essential-237-3
R_UAGDP : Not found
R_UAAGDS : Found
R_PAPPT3 : Found
R_PPA : Not found
R_UAMAS : Found
R_UAMAGS : Found
R_GLUR : Found
R_UDCPDP : Found
6	8
results-essential-237-40
R_UAGDP : Not found
R_UAAGDS : Found
R_PAPPT3 : Found
R_PPA : Not found
R_UAMAS : Found
R_UAMAGS : Found
R_GLUR : Found
R_UDCPDP : Found
6	8
results-essential-237-41
R_UAGDP : Not found
R_UAAGDS : Found
R_PAPPT3 : Found
R_PPA : Not found
R_UAMAS : Found
R_UAMAGS : Found
R_GLUR : Found
R_UDCPDP : Found
R_UMPK : Not found
6	9
results-essential-237-42
R_PPA : Not found
0	1
results-essential-237-43
R_UAGDP : Not found
R_PSCVT : Not found
R_UAAGDS : Found
R_PAPPT3 : Found
R_PPA : Not found
R_UAMAS : Found
R_UAMAGS : Found
R_DHNPA2 : Not found
R_GLUR : Found
R_UDCPDP : Found
R_DHPS2 : Not found
R_DNMPPA : Not found
R_UMPK : Not found
6	13
results-essential-237-44
R_UAGDP : Not found
R_UAAGDS : Found
R_PAPPT3 : Found
R_PPA : Not found
R_UAMAS : Found
R_UAMAGS : Found
R_GLUR : Found
R_UDCPDP : Found
R_UMPK : Not found
6	9
results-essential-237-45
R_UAGDP : Not found
R_UAAGDS : Found
R_PAPPT3 : Found
R_PPA : Not found
R_UAMAS : Found
R_UAMAGS : Found
R_GLUR : Found
R_UDCPDP : Found
R_UMPK : Not found
6	9
results-essential-237-46
R_UAGDP : Not found
R_UAAGDS : Found
R_PAPPT3 : Found
R_PPA : Not found
R_UAMAS : Found
R_UAMAGS : Found
R_GLUR : Found
R_UDCPDP : Found
R_UMPK : Not found
6	9
results-essential-237-47
R_UAGDP : Not found
R_UAAGDS : Found
R_PAPPT3 : Found
R_PPA : Not found
R_UAMAS : Found
R_UAMAGS : Found
R_GLUR : Found
R_UDCPDP : Found
R_UMPK : Not found
6	9
results-essential-237-48
R_UAGDP : Not found
R_PNTK : Not found
R_PPNCL2 : Not found
R_UAAGDS : Found
R_PAPPT3 : Found
R_PPA : Not found
R_UAMAS : Found
R_UAMAGS : Found
R_PPCDC : Not found
R_GLUR : Found
R_UDCPDP : Found
R_UMPK : Not found
6	12
results-essential-237-49
R_UAGDP : Not found
R_UAAGDS : Found
R_PAPPT3 : Found
R_PPA : Not found
R_UAMAS : Found
R_UAMAGS : Found
R_GLUR : Found
R_UDCPDP : Found
6	8
results-essential-237-4
R_UAGDP : Not found
R_PNTK : Not found
R_PPNCL2 : Not found
R_PSCVT : Not found
R_UAAGDS : Found
R_PAPPT3 : Found
R_PPA : Not found
R_UAMAS : Found
R_UAMAGS : Found
R_PPCDC : Not found
R_DHNPA2 : Not found
R_GLUR : Found
R_UDCPDP : Found
R_DHPS2 : Not found
R_DNMPPA : Not found
R_UMPK : Not found
6	16
results-essential-237-50
R_UAGDP : Not found
R_PNTK : Not found
R_PPNCL2 : Not found
R_PSCVT : Not found
R_UAAGDS : Found
R_PAPPT3 : Found
R_PPA : Not found
R_UAMAS : Found
R_UAMAGS : Found
R_PPCDC : Not found
R_GLUR : Found
R_UDCPDP : Found
R_UMPK : Not found
6	13
results-essential-237-51
R_UAGDP : Not found
R_UAAGDS : Found
R_PAPPT3 : Found
R_PPA : Not found
R_UAMAS : Found
R_UAMAGS : Found
R_GLUR : Found
R_UDCPDP : Found
R_UMPK : Not found
6	9
results-essential-237-52
R_UAGDP : Not found
R_UAAGDS : Found
R_PAPPT3 : Found
R_PPA : Not found
R_UAMAS : Found
R_UAMAGS : Found
R_GLUR : Found
R_UDCPDP : Found
6	8
results-essential-237-53
R_UAGDP : Not found
R_UAAGDS : Found
R_PAPPT3 : Found
R_PPA : Not found
R_UAMAS : Found
R_UAMAGS : Found
R_GLUR : Found
R_UDCPDP : Found
6	8
results-essential-237-54
R_UAGDP : Not found
R_UAAGDS : Found
R_PAPPT3 : Found
R_PPA : Not found
R_UAMAS : Found
R_UAMAGS : Found
R_GLUR : Found
R_UDCPDP : Found
6	8
results-essential-237-55
R_UAGDP : Not found
R_PNTK : Not found
R_PPNCL2 : Not found
R_PSCVT : Not found
R_UAAGDS : Found
R_PAPPT3 : Found
R_PPA : Not found
R_UAMAS : Found
R_UAMAGS : Found
R_PPCDC : Not found
R_DHNPA2 : Not found
R_GLUR : Found
R_UDCPDP : Found
R_DHPS2 : Not found
R_DNMPPA : Not found
R_UMPK : Not found
6	16
results-essential-237-56
R_UAGDP : Not found
R_PNTK : Not found
R_PPNCL2 : Not found
R_UAAGDS : Found
R_PAPPT3 : Found
R_PPA : Not found
R_UAMAS : Found
R_UAMAGS : Found
R_PPCDC : Not found
R_DHNPA2 : Not found
R_GLUR : Found
R_UDCPDP : Found
R_DHPS2 : Not found
R_DNMPPA : Not found
R_UMPK : Not found
6	15
results-essential-237-57
R_UAGDP : Not found
R_UAAGDS : Found
R_PAPPT3 : Found
R_PPA : Not found
R_UAMAS : Found
R_UAMAGS : Found
R_GLUR : Found
R_UDCPDP : Found
R_UMPK : Not found
6	9
results-essential-237-58
R_UAGDP : Not found
R_UAAGDS : Found
R_PAPPT3 : Found
R_PPA : Not found
R_UAMAS : Found
R_UAMAGS : Found
R_GLUR : Found
R_UDCPDP : Found
6	8
results-essential-237-59
R_UAGDP : Not found
R_UAAGDS : Found
R_PAPPT3 : Found
R_PPA : Not found
R_UAMAS : Found
R_UAMAGS : Found
R_GLUR : Found
R_UDCPDP : Found
6	8
results-essential-237-5
R_UAGDP : Not found
R_UAAGDS : Found
R_PAPPT3 : Found
R_PPA : Not found
R_UAMAS : Found
R_UAMAGS : Found
R_GLUR : Found
R_UDCPDP : Found
R_UMPK : Not found
6	9
results-essential-237-60
R_UAGDP : Not found
R_UAAGDS : Found
R_PAPPT3 : Found
R_PPA : Not found
R_UAMAS : Found
R_UAMAGS : Found
R_GLUR : Found
R_UDCPDP : Found
R_UMPK : Not found
6	9
results-essential-237-61
R_UAGDP : Not found
R_PNTK : Not found
R_PPNCL2 : Not found
R_UAAGDS : Found
R_PAPPT3 : Found
R_PPA : Not found
R_UAMAS : Found
R_UAMAGS : Found
R_PPCDC : Not found
R_GLUR : Found
R_UDCPDP : Found
R_UMPK : Not found
6	12
results-essential-237-62
R_PPA : Not found
R_UMPK : Not found
0	2
results-essential-237-63
R_PSCVT : Not found
R_PPA : Not found
R_DHNPA2 : Not found
R_DHPS2 : Not found
R_DNMPPA : Not found
R_UMPK : Not found
0	6
results-essential-237-64
R_UAGDP : Not found
R_UAAGDS : Found
R_PAPPT3 : Found
R_PPA : Not found
R_UAMAS : Found
R_UAMAGS : Found
R_GLUR : Found
R_UDCPDP : Found
R_UMPK : Not found
6	9
results-essential-237-65
R_UAGDP : Not found
R_UAAGDS : Found
R_PAPPT3 : Found
R_PPA : Not found
R_UAMAS : Found
R_UAMAGS : Found
R_GLUR : Found
R_UDCPDP : Found
R_UMPK : Not found
6	9
results-essential-237-66
R_UAGDP : Not found
R_UAAGDS : Found
R_PAPPT3 : Found
R_PPA : Not found
R_UAMAS : Found
R_UAMAGS : Found
R_GLUR : Found
R_UDCPDP : Found
R_UMPK : Not found
6	9
results-essential-237-67
R_UAGDP : Not found
R_UAAGDS : Found
R_PAPPT3 : Found
R_PPA : Not found
R_UAMAS : Found
R_UAMAGS : Found
R_GLUR : Found
R_UDCPDP : Found
R_UMPK : Not found
6	9
results-essential-237-68
R_PPA : Not found
R_UMPK : Not found
0	2
results-essential-237-69
R_UAGDP : Not found
R_UAAGDS : Found
R_PAPPT3 : Found
R_PPA : Not found
R_UAMAS : Found
R_UAMAGS : Found
R_GLUR : Found
R_UDCPDP : Found
R_UMPK : Not found
6	9
results-essential-237-6
R_UAGDP : Not found
R_UAAGDS : Found
R_PAPPT3 : Found
R_PPA : Not found
R_UAMAS : Found
R_UAMAGS : Found
R_GLUR : Found
R_UDCPDP : Found
R_UMPK : Not found
6	9
results-essential-237-70
R_UAGDP : Not found
R_UAAGDS : Found
R_PAPPT3 : Found
R_PPA : Not found
R_UAMAS : Found
R_UAMAGS : Found
R_GLUR : Found
R_UDCPDP : Found
6	8
results-essential-237-71
R_PPA : Not found
R_UMPK : Not found
0	2
results-essential-237-72
R_UAGDP : Not found
R_UAAGDS : Found
R_PAPPT3 : Found
R_PPA : Not found
R_UAMAS : Found
R_UAMAGS : Found
R_GLUR : Found
R_UDCPDP : Found
R_UMPK : Not found
6	9
results-essential-237-73
R_UAGDP : Not found
R_UAAGDS : Found
R_PAPPT3 : Found
R_PPA : Not found
R_UAMAS : Found
R_UAMAGS : Found
R_GLUR : Found
R_UDCPDP : Found
R_UMPK : Not found
6	9
results-essential-237-74
R_PPA : Not found
0	1
results-essential-237-75
R_PPA : Not found
R_UMPK : Not found
0	2
results-essential-237-76
R_PPA : Not found
R_UMPK : Not found
0	2
results-essential-237-77
R_UAGDP : Not found
R_UAAGDS : Found
R_PAPPT3 : Found
R_PPA : Not found
R_UAMAS : Found
R_UAMAGS : Found
R_GLUR : Found
R_UDCPDP : Found
R_UMPK : Not found
6	9
results-essential-237-78
R_UAGDP : Not found
R_UAAGDS : Found
R_PAPPT3 : Found
R_PPA : Not found
R_UAMAS : Found
R_UAMAGS : Found
R_GLUR : Found
R_UDCPDP : Found
R_UMPK : Not found
6	9
results-essential-237-79
R_UAGDP : Not found
R_UAAGDS : Found
R_PAPPT3 : Found
R_PPA : Not found
R_UAMAS : Found
R_UAMAGS : Found
R_GLUR : Found
R_UDCPDP : Found
6	8
results-essential-237-7
R_UAGDP : Not found
R_UAAGDS : Found
R_PAPPT3 : Found
R_PPA : Not found
R_UAMAS : Found
R_UAMAGS : Found
R_GLUR : Found
R_UDCPDP : Found
R_UMPK : Not found
6	9
results-essential-237-80
R_UAGDP : Not found
R_UAAGDS : Found
R_PAPPT3 : Found
R_PPA : Not found
R_UAMAS : Found
R_UAMAGS : Found
R_GLUR : Found
R_UDCPDP : Found
R_UMPK : Not found
6	9
results-essential-237-81
R_PPA : Not found
R_UMPK : Not found
0	2
results-essential-237-82
R_UAGDP : Not found
R_UAAGDS : Found
R_PAPPT3 : Found
R_PPA : Not found
R_UAMAS : Found
R_UAMAGS : Found
R_GLUR : Found
R_UDCPDP : Found
6	8
results-essential-237-83
R_PPA : Not found
R_UMPK : Not found
0	2
results-essential-237-84
R_PPA : Not found
R_UMPK : Not found
0	2
results-essential-237-85
R_UAGDP : Not found
R_UAAGDS : Found
R_PAPPT3 : Found
R_PPA : Not found
R_UAMAS : Found
R_UAMAGS : Found
R_GLUR : Found
R_UDCPDP : Found
R_UMPK : Not found
6	9
results-essential-237-86
R_UAGDP : Not found
R_UAAGDS : Found
R_PAPPT3 : Found
R_PPA : Not found
R_UAMAS : Found
R_UAMAGS : Found
R_GLUR : Found
R_UDCPDP : Found
R_UMPK : Not found
6	9
results-essential-237-87
R_UAGDP : Not found
R_UAAGDS : Found
R_PAPPT3 : Found
R_PPA : Not found
R_UAMAS : Found
R_UAMAGS : Found
R_GLUR : Found
R_UDCPDP : Found
6	8
results-essential-237-88
R_UAGDP : Not found
R_UAAGDS : Found
R_PAPPT3 : Found
R_PPA : Not found
R_UAMAS : Found
R_UAMAGS : Found
R_GLUR : Found
R_UDCPDP : Found
R_UMPK : Not found
6	9
results-essential-237-89
R_UAGDP : Not found
R_UAAGDS : Found
R_PAPPT3 : Found
R_PPA : Not found
R_UAMAS : Found
R_UAMAGS : Found
R_GLUR : Found
R_UDCPDP : Found
R_UMPK : Not found
6	9
results-essential-237-8
R_UAGDP : Not found
R_PSCVT : Not found
R_UAAGDS : Found
R_PAPPT3 : Found
R_PPA : Not found
R_UAMAS : Found
R_UAMAGS : Found
R_DHNPA2 : Not found
R_GLUR : Found
R_UDCPDP : Found
R_DHPS2 : Not found
R_DNMPPA : Not found
R_UMPK : Not found
6	13
results-essential-237-90
R_UAGDP : Not found
R_PNTK : Not found
R_PPNCL2 : Not found
R_PSCVT : Not found
R_UAAGDS : Found
R_PAPPT3 : Found
R_PPA : Not found
R_UAMAS : Found
R_UAMAGS : Found
R_PPCDC : Not found
R_DHNPA2 : Not found
R_GLUR : Found
R_UDCPDP : Found
R_DHPS2 : Not found
R_DNMPPA : Not found
R_UMPK : Not found
6	16
results-essential-237-9
R_UAGDP : Not found
R_UAAGDS : Found
R_PAPPT3 : Found
R_PPA : Not found
R_UAMAS : Found
R_UAMAGS : Found
R_GLUR : Found
R_UDCPDP : Found
R_UMPK : Not found
6	9
results-essential-2391-10
R_G1PACT : Not found
R_UAAGDS : Found
R_UAMAS : Found
R_ALAALAr : Found
R_UAGPT3 : Found
R_GLUR : Found
R_UAPGR : Found
6	7
results-essential-2391-11
R_G1PACT : Not found
R_DDPA : Not found
R_DNTPPA : Not found
R_UAAGDS : Found
R_UAMAS : Found
R_NADK : Not found
R_ALAALAr : Found
R_ADCL : Not found
R_UAGPT3 : Found
R_GLUR : Found
R_UAPGR : Found
R_GTPCI : Not found
R_HPPK2 : Not found
R_DHQD : Not found
R_GCALDD : Not found
6	15
results-essential-2391-12
R_DDPA : Not found
R_PNTK : Not found
R_DNTPPA : Not found
R_NADK : Not found
R_ADCL : Not found
R_GTPCI : Not found
R_HPPK2 : Not found
R_DHQD : Not found
R_PTPATi : Not found
R_GCALDD : Not found
0	10
results-essential-2391-13
R_G1PACT : Not found
R_UAAGDS : Found
R_UAMAS : Found
R_ALAALAr : Found
R_UAGPT3 : Found
R_GLUR : Found
R_UAPGR : Found
6	7
results-essential-2391-14
R_G1PACT : Not found
R_UAAGDS : Found
R_UAMAS : Found
R_ALAALAr : Found
R_UAGPT3 : Found
R_GLUR : Found
R_UAPGR : Found
6	7
results-essential-2391-15
R_G1PACT : Not found
R_UAAGDS : Found
R_UAMAS : Found
R_ALAALAr : Found
R_UAGPT3 : Found
R_GLUR : Found
R_UAPGR : Found
6	7
results-essential-2391-16
R_G1PACT : Not found
R_UAAGDS : Found
R_UAMAS : Found
R_ALAALAr : Found
R_UAGPT3 : Found
R_GLUR : Found
R_UAPGR : Found
6	7
results-essential-2391-17
R_G1PACT : Not found
R_UAAGDS : Found
R_UAMAS : Found
R_NADK : Not found
R_ALAALAr : Found
R_UAGPT3 : Found
R_GLUR : Found
R_UAPGR : Found
6	8
results-essential-2391-18
R_G1PACT : Not found
R_UAAGDS : Found
R_UAMAS : Found
R_ALAALAr : Found
R_UAGPT3 : Found
R_GLUR : Found
R_UAPGR : Found
6	7
results-essential-2391-19
R_G1PACT : Not found
R_DDPA : Not found
R_PNTK : Not found
R_DNTPPA : Not found
R_UAAGDS : Found
R_UAMAS : Found
R_NADK : Not found
R_ALAALAr : Found
R_ADCL : Not found
R_UAGPT3 : Found
R_GLUR : Found
R_UAPGR : Found
R_GTPCI : Not found
R_HPPK2 : Not found
R_DHQD : Not found
R_PTPATi : Not found
R_GCALDD : Not found
6	17
results-essential-2391-1
R_DNTPPA : Not found
R_NADK : Not found
R_ADCL : Not found
R_GTPCI : Not found
R_HPPK2 : Not found
R_GCALDD : Not found
0	6
results-essential-2391-20
R_G1PACT : Not found
R_UAAGDS : Found
R_UAMAS : Found
R_ALAALAr : Found
R_UAGPT3 : Found
R_GLUR : Found
R_UAPGR : Found
6	7
results-essential-2391-21
R_G1PACT : Not found
R_PNTK : Not found
R_UAAGDS : Found
R_UAMAS : Found
R_NADK : Not found
R_ALAALAr : Found
R_UAGPT3 : Found
R_GLUR : Found
R_UAPGR : Found
R_PTPATi : Not found
6	10
results-essential-2391-22
0	0
results-essential-2391-23
R_G1PACT : Not found
R_UAAGDS : Found
R_UAMAS : Found
R_ALAALAr : Found
R_UAGPT3 : Found
R_GLUR : Found
R_UAPGR : Found
6	7
results-essential-2391-24
0	0
results-essential-2391-25
R_G1PACT : Not found
R_UAAGDS : Found
R_UAMAS : Found
R_ALAALAr : Found
R_UAGPT3 : Found
R_GLUR : Found
R_UAPGR : Found
6	7
results-essential-2391-26
R_G1PACT : Not found
R_UAAGDS : Found
R_UAMAS : Found
R_ALAALAr : Found
R_UAGPT3 : Found
R_GLUR : Found
R_UAPGR : Found
6	7
results-essential-2391-27
R_G1PACT : Not found
R_DDPA : Not found
R_PNTK : Not found
R_DNTPPA : Not found
R_UAAGDS : Found
R_UAMAS : Found
R_NADK : Not found
R_ALAALAr : Found
R_ADCL : Not found
R_UAGPT3 : Found
R_GLUR : Found
R_UAPGR : Found
R_GTPCI : Not found
R_HPPK2 : Not found
R_DHQD : Not found
R_PTPATi : Not found
R_GCALDD : Not found
6	17
results-essential-2391-28
R_G1PACT : Not found
R_UAAGDS : Found
R_UAMAS : Found
R_ALAALAr : Found
R_UAGPT3 : Found
R_GLUR : Found
R_UAPGR : Found
6	7
results-essential-2391-29
R_G1PACT : Not found
R_UAAGDS : Found
R_UAMAS : Found
R_ALAALAr : Found
R_UAGPT3 : Found
R_GLUR : Found
R_UAPGR : Found
6	7
results-essential-2391-2
R_G1PACT : Not found
R_UAAGDS : Found
R_UAMAS : Found
R_ALAALAr : Found
R_UAGPT3 : Found
R_GLUR : Found
R_UAPGR : Found
6	7
results-essential-2391-30
R_G1PACT : Not found
R_UAAGDS : Found
R_UAMAS : Found
R_ALAALAr : Found
R_UAGPT3 : Found
R_GLUR : Found
R_UAPGR : Found
6	7
results-essential-2391-31
0	0
results-essential-2391-32
R_G1PACT : Not found
R_UAAGDS : Found
R_UAMAS : Found
R_ALAALAr : Found
R_UAGPT3 : Found
R_GLUR : Found
R_UAPGR : Found
6	7
results-essential-2391-33
R_G1PACT : Not found
R_UAAGDS : Found
R_UAMAS : Found
R_ALAALAr : Found
R_UAGPT3 : Found
R_GLUR : Found
R_UAPGR : Found
6	7
results-essential-2391-34
R_G1PACT : Not found
R_UAAGDS : Found
R_UAMAS : Found
R_ALAALAr : Found
R_UAGPT3 : Found
R_GLUR : Found
R_UAPGR : Found
6	7
results-essential-2391-35
R_G1PACT : Not found
R_UAAGDS : Found
R_UAMAS : Found
R_ALAALAr : Found
R_UAGPT3 : Found
R_GLUR : Found
R_UAPGR : Found
6	7
results-essential-2391-36
R_G1PACT : Not found
R_DDPA : Not found
R_UAAGDS : Found
R_UAMAS : Found
R_NADK : Not found
R_ALAALAr : Found
R_UAGPT3 : Found
R_GLUR : Found
R_UAPGR : Found
R_DHQD : Not found
6	10
results-essential-2391-37
R_G1PACT : Not found
R_PNTK : Not found
R_DNTPPA : Not found
R_UAAGDS : Found
R_UAMAS : Found
R_NADK : Not found
R_ALAALAr : Found
R_ADCL : Not found
R_UAGPT3 : Found
R_GLUR : Found
R_UAPGR : Found
R_GTPCI : Not found
R_HPPK2 : Not found
R_PTPATi : Not found
R_GCALDD : Not found
6	15
results-essential-2391-38
R_G1PACT : Not found
R_UAAGDS : Found
R_UAMAS : Found
R_ALAALAr : Found
R_UAGPT3 : Found
R_GLUR : Found
R_UAPGR : Found
6	7
results-essential-2391-39
R_G1PACT : Not found
R_UAAGDS : Found
R_UAMAS : Found
R_ALAALAr : Found
R_UAGPT3 : Found
R_GLUR : Found
R_UAPGR : Found
6	7
results-essential-2391-3
R_G1PACT : Not found
R_UAAGDS : Found
R_UAMAS : Found
R_ALAALAr : Found
R_UAGPT3 : Found
R_GLUR : Found
R_UAPGR : Found
6	7
results-essential-2391-40
R_G1PACT : Not found
R_UAAGDS : Found
R_UAMAS : Found
R_ALAALAr : Found
R_UAGPT3 : Found
R_GLUR : Found
R_UAPGR : Found
6	7
results-essential-2391-41
R_G1PACT : Not found
R_UAAGDS : Found
R_UAMAS : Found
R_ALAALAr : Found
R_UAGPT3 : Found
R_GLUR : Found
R_UAPGR : Found
6	7
results-essential-2391-42
0	0
results-essential-2391-43
R_G1PACT : Not found
R_DDPA : Not found
R_DNTPPA : Not found
R_UAAGDS : Found
R_UAMAS : Found
R_NADK : Not found
R_ALAALAr : Found
R_ADCL : Not found
R_UAGPT3 : Found
R_GLUR : Found
R_UAPGR : Found
R_GTPCI : Not found
R_HPPK2 : Not found
R_DHQD : Not found
R_GCALDD : Not found
6	15
results-essential-2391-44
R_G1PACT : Not found
R_UAAGDS : Found
R_UAMAS : Found
R_ALAALAr : Found
R_UAGPT3 : Found
R_GLUR : Found
R_UAPGR : Found
6	7
results-essential-2391-45
R_G1PACT : Not found
R_UAAGDS : Found
R_UAMAS : Found
R_ALAALAr : Found
R_UAGPT3 : Found
R_GLUR : Found
R_UAPGR : Found
6	7
results-essential-2391-46
R_G1PACT : Not found
R_UAAGDS : Found
R_UAMAS : Found
R_ALAALAr : Found
R_UAGPT3 : Found
R_GLUR : Found
R_UAPGR : Found
6	7
results-essential-2391-47
R_G1PACT : Not found
R_UAAGDS : Found
R_UAMAS : Found
R_ALAALAr : Found
R_UAGPT3 : Found
R_GLUR : Found
R_UAPGR : Found
6	7
results-essential-2391-48
R_G1PACT : Not found
R_PNTK : Not found
R_UAAGDS : Found
R_UAMAS : Found
R_NADK : Not found
R_ALAALAr : Found
R_UAGPT3 : Found
R_GLUR : Found
R_UAPGR : Found
R_PTPATi : Not found
6	10
results-essential-2391-49
R_G1PACT : Not found
R_UAAGDS : Found
R_UAMAS : Found
R_ALAALAr : Found
R_UAGPT3 : Found
R_GLUR : Found
R_UAPGR : Found
6	7
results-essential-2391-4
R_G1PACT : Not found
R_DDPA : Not found
R_PNTK : Not found
R_DNTPPA : Not found
R_UAAGDS : Found
R_UAMAS : Found
R_ALAALAr : Found
R_ADCL : Not found
R_UAGPT3 : Found
R_GLUR : Found
R_UAPGR : Found
R_GTPCI : Not found
R_HPPK2 : Not found
R_DHQD : Not found
R_PTPATi : Not found
R_GCALDD : Not found
6	16
results-essential-2391-50
R_G1PACT : Not found
R_DDPA : Not found
R_PNTK : Not found
R_UAAGDS : Found
R_UAMAS : Found
R_NADK : Not found
R_ALAALAr : Found
R_UAGPT3 : Found
R_GLUR : Found
R_UAPGR : Found
R_DHQD : Not found
R_PTPATi : Not found
6	12
results-essential-2391-51
R_G1PACT : Not found
R_UAAGDS : Found
R_UAMAS : Found
R_ALAALAr : Found
R_UAGPT3 : Found
R_GLUR : Found
R_UAPGR : Found
6	7
results-essential-2391-52
R_G1PACT : Not found
R_UAAGDS : Found
R_UAMAS : Found
R_ALAALAr : Found
R_UAGPT3 : Found
R_GLUR : Found
R_UAPGR : Found
6	7
results-essential-2391-53
R_G1PACT : Not found
R_UAAGDS : Found
R_UAMAS : Found
R_ALAALAr : Found
R_UAGPT3 : Found
R_GLUR : Found
R_UAPGR : Found
6	7
results-essential-2391-54
R_G1PACT : Not found
R_UAAGDS : Found
R_UAMAS : Found
R_ALAALAr : Found
R_UAGPT3 : Found
R_GLUR : Found
R_UAPGR : Found
6	7
results-essential-2391-55
R_G1PACT : Not found
R_DDPA : Not found
R_PNTK : Not found
R_DNTPPA : Not found
R_UAAGDS : Found
R_UAMAS : Found
R_NADK : Not found
R_ALAALAr : Found
R_ADCL : Not found
R_UAGPT3 : Found
R_GLUR : Found
R_UAPGR : Found
R_GTPCI : Not found
R_HPPK2 : Not found
R_DHQD : Not found
R_PTPATi : Not found
R_GCALDD : Not found
6	17
results-essential-2391-56
R_G1PACT : Not found
R_PNTK : Not found
R_DNTPPA : Not found
R_UAAGDS : Found
R_UAMAS : Found
R_ALAALAr : Found
R_ADCL : Not found
R_UAGPT3 : Found
R_GLUR : Found
R_UAPGR : Found
R_GTPCI : Not found
R_HPPK2 : Not found
R_PTPATi : Not found
R_GCALDD : Not found
6	14
results-essential-2391-57
R_G1PACT : Not found
R_UAAGDS : Found
R_UAMAS : Found
R_ALAALAr : Found
R_UAGPT3 : Found
R_GLUR : Found
R_UAPGR : Found
6	7
results-essential-2391-58
R_G1PACT : Not found
R_UAAGDS : Found
R_UAMAS : Found
R_ALAALAr : Found
R_UAGPT3 : Found
R_GLUR : Found
R_UAPGR : Found
6	7
results-essential-2391-59
R_G1PACT : Not found
R_UAAGDS : Found
R_UAMAS : Found
R_ALAALAr : Found
R_UAGPT3 : Found
R_GLUR : Found
R_UAPGR : Found
6	7
results-essential-2391-5
R_G1PACT : Not found
R_UAAGDS : Found
R_UAMAS : Found
R_ALAALAr : Found
R_UAGPT3 : Found
R_GLUR : Found
R_UAPGR : Found
6	7
results-essential-2391-60
R_G1PACT : Not found
R_UAAGDS : Found
R_UAMAS : Found
R_ALAALAr : Found
R_UAGPT3 : Found
R_GLUR : Found
R_UAPGR : Found
6	7
results-essential-2391-61
R_G1PACT : Not found
R_PNTK : Not found
R_UAAGDS : Found
R_UAMAS : Found
R_NADK : Not found
R_ALAALAr : Found
R_UAGPT3 : Found
R_GLUR : Found
R_UAPGR : Found
R_PTPATi : Not found
6	10
results-essential-2391-62
0	0
results-essential-2391-63
R_DDPA : Not found
R_DNTPPA : Not found
R_NADK : Not found
R_ADCL : Not found
R_GTPCI : Not found
R_HPPK2 : Not found
R_DHQD : Not found
R_GCALDD : Not found
0	8
results-essential-2391-64
R_G1PACT : Not found
R_UAAGDS : Found
R_UAMAS : Found
R_ALAALAr : Found
R_UAGPT3 : Found
R_GLUR : Found
R_UAPGR : Found
6	7
results-essential-2391-65
R_G1PACT : Not found
R_UAAGDS : Found
R_UAMAS : Found
R_ALAALAr : Found
R_UAGPT3 : Found
R_GLUR : Found
R_UAPGR : Found
6	7
results-essential-2391-66
R_G1PACT : Not found
R_UAAGDS : Found
R_UAMAS : Found
R_ALAALAr : Found
R_UAGPT3 : Found
R_GLUR : Found
R_UAPGR : Found
6	7
results-essential-2391-67
R_G1PACT : Not found
R_UAAGDS : Found
R_UAMAS : Found
R_ALAALAr : Found
R_UAGPT3 : Found
R_GLUR : Found
R_UAPGR : Found
6	7
results-essential-2391-68
0	0
results-essential-2391-69
R_G1PACT : Not found
R_UAAGDS : Found
R_UAMAS : Found
R_ALAALAr : Found
R_UAGPT3 : Found
R_GLUR : Found
R_UAPGR : Found
6	7
results-essential-2391-6
R_G1PACT : Not found
R_UAAGDS : Found
R_UAMAS : Found
R_ALAALAr : Found
R_UAGPT3 : Found
R_GLUR : Found
R_UAPGR : Found
6	7
results-essential-2391-70
R_G1PACT : Not found
R_UAAGDS : Found
R_UAMAS : Found
R_ALAALAr : Found
R_UAGPT3 : Found
R_GLUR : Found
R_UAPGR : Found
6	7
results-essential-2391-71
0	0
results-essential-2391-72
R_G1PACT : Not found
R_UAAGDS : Found
R_UAMAS : Found
R_ALAALAr : Found
R_UAGPT3 : Found
R_GLUR : Found
R_UAPGR : Found
6	7
results-essential-2391-73
R_G1PACT : Not found
R_UAAGDS : Found
R_UAMAS : Found
R_ALAALAr : Found
R_UAGPT3 : Found
R_GLUR : Found
R_UAPGR : Found
6	7
results-essential-2391-74
0	0
results-essential-2391-75
0	0
results-essential-2391-76
0	0
results-essential-2391-77
R_G1PACT : Not found
R_UAAGDS : Found
R_UAMAS : Found
R_ALAALAr : Found
R_UAGPT3 : Found
R_GLUR : Found
R_UAPGR : Found
6	7
results-essential-2391-78
R_G1PACT : Not found
R_UAAGDS : Found
R_UAMAS : Found
R_ALAALAr : Found
R_UAGPT3 : Found
R_GLUR : Found
R_UAPGR : Found
6	7
results-essential-2391-79
R_G1PACT : Not found
R_UAAGDS : Found
R_UAMAS : Found
R_ALAALAr : Found
R_UAGPT3 : Found
R_GLUR : Found
R_UAPGR : Found
6	7
results-essential-2391-7
R_G1PACT : Not found
R_UAAGDS : Found
R_UAMAS : Found
R_ALAALAr : Found
R_UAGPT3 : Found
R_GLUR : Found
R_UAPGR : Found
6	7
results-essential-2391-80
R_G1PACT : Not found
R_UAAGDS : Found
R_UAMAS : Found
R_ALAALAr : Found
R_UAGPT3 : Found
R_GLUR : Found
R_UAPGR : Found
6	7
results-essential-2391-81
0	0
results-essential-2391-82
R_G1PACT : Not found
R_UAAGDS : Found
R_UAMAS : Found
R_ALAALAr : Found
R_UAGPT3 : Found
R_GLUR : Found
R_UAPGR : Found
6	7
results-essential-2391-83
0	0
results-essential-2391-84
0	0
results-essential-2391-85
R_G1PACT : Not found
R_UAAGDS : Found
R_UAMAS : Found
R_ALAALAr : Found
R_UAGPT3 : Found
R_GLUR : Found
R_UAPGR : Found
6	7
results-essential-2391-86
R_G1PACT : Not found
R_UAAGDS : Found
R_UAMAS : Found
R_ALAALAr : Found
R_UAGPT3 : Found
R_GLUR : Found
R_UAPGR : Found
6	7
results-essential-2391-87
R_G1PACT : Not found
R_UAAGDS : Found
R_UAMAS : Found
R_ALAALAr : Found
R_UAGPT3 : Found
R_GLUR : Found
R_UAPGR : Found
6	7
results-essential-2391-88
R_G1PACT : Not found
R_UAAGDS : Found
R_UAMAS : Found
R_ALAALAr : Found
R_UAGPT3 : Found
R_GLUR : Found
R_UAPGR : Found
6	7
results-essential-2391-89
R_G1PACT : Not found
R_UAAGDS : Found
R_UAMAS : Found
R_ALAALAr : Found
R_UAGPT3 : Found
R_GLUR : Found
R_UAPGR : Found
6	7
results-essential-2391-8
R_G1PACT : Not found
R_DDPA : Not found
R_DNTPPA : Not found
R_UAAGDS : Found
R_UAMAS : Found
R_NADK : Not found
R_ALAALAr : Found
R_ADCL : Not found
R_UAGPT3 : Found
R_GLUR : Found
R_UAPGR : Found
R_GTPCI : Not found
R_HPPK2 : Not found
R_DHQD : Not found
R_GCALDD : Not found
6	15
results-essential-2391-90
R_G1PACT : Not found
R_DDPA : Not found
R_PNTK : Not found
R_DNTPPA : Not found
R_UAAGDS : Found
R_UAMAS : Found
R_NADK : Not found
R_ALAALAr : Found
R_ADCL : Not found
R_UAGPT3 : Found
R_GLUR : Found
R_UAPGR : Found
R_GTPCI : Not found
R_HPPK2 : Not found
R_DHQD : Not found
R_PTPATi : Not found
R_GCALDD : Not found
6	17
results-essential-2391-9
R_G1PACT : Not found
R_UAAGDS : Found
R_UAMAS : Found
R_ALAALAr : Found
R_UAGPT3 : Found
R_GLUR : Found
R_UAPGR : Found
6	7
results-essential-2407-10
R_UAGCVT : Found
R_UAGPT3 : Found
2	2
results-essential-2407-11
R_DNTPPA : Not found
R_UAGCVT : Found
R_UAGPT3 : Found
R_SHK3Dr : Not found
R_DHPS2 : Not found
2	5
results-essential-2407-12
R_DNTPPA : Not found
R_SHK3Dr : Not found
R_DHPS2 : Not found
0	3
results-essential-2407-13
R_UAGCVT : Found
R_UAGPT3 : Found
2	2
results-essential-2407-14
R_UAGCVT : Found
R_UAGPT3 : Found
2	2
results-essential-2407-15
R_UAGCVT : Found
R_UAGPT3 : Found
2	2
results-essential-2407-16
R_UAGCVT : Found
R_UAGPT3 : Found
2	2
results-essential-2407-17
R_UAGCVT : Found
R_UAGPT3 : Found
2	2
results-essential-2407-18
R_UAGCVT : Found
R_UAGPT3 : Found
2	2
results-essential-2407-19
R_DNTPPA : Not found
R_UAGCVT : Found
R_UAGPT3 : Found
R_SHK3Dr : Not found
R_DHPS2 : Not found
2	5
results-essential-2407-1
R_DNTPPA : Not found
R_DHPS2 : Not found
0	2
results-essential-2407-20
R_UAGCVT : Found
R_UAGPT3 : Found
2	2
results-essential-2407-21
R_UAGCVT : Found
R_UAGPT3 : Found
2	2
results-essential-2407-22
0	0
results-essential-2407-23
R_UAGCVT : Found
R_UAGPT3 : Found
2	2
results-essential-2407-24
0	0
results-essential-2407-25
R_UAGCVT : Found
R_UAGPT3 : Found
2	2
results-essential-2407-26
R_UAGCVT : Found
R_UAGPT3 : Found
2	2
results-essential-2407-27
R_DNTPPA : Not found
R_UAGCVT : Found
R_UAGPT3 : Found
R_SHK3Dr : Not found
R_DHPS2 : Not found
2	5
results-essential-2407-28
R_UAGCVT : Found
R_UAGPT3 : Found
2	2
results-essential-2407-29
R_UAGCVT : Found
R_UAGPT3 : Found
2	2
results-essential-2407-2
R_UAGCVT : Found
R_UAGPT3 : Found
2	2
results-essential-2407-30
R_UAGCVT : Found
R_UAGPT3 : Found
2	2
results-essential-2407-31
0	0
results-essential-2407-32
R_UAGCVT : Found
R_UAGPT3 : Found
2	2
results-essential-2407-33
R_UAGCVT : Found
R_UAGPT3 : Found
2	2
results-essential-2407-34
R_UAGCVT : Found
R_UAGPT3 : Found
2	2
results-essential-2407-35
R_UAGCVT : Found
R_UAGPT3 : Found
2	2
results-essential-2407-36
R_UAGCVT : Found
R_UAGPT3 : Found
R_SHK3Dr : Not found
2	3
results-essential-2407-37
R_DNTPPA : Not found
R_UAGCVT : Found
R_UAGPT3 : Found
R_DHPS2 : Not found
2	4
results-essential-2407-38
R_UAGCVT : Found
R_UAGPT3 : Found
2	2
results-essential-2407-39
R_UAGCVT : Found
R_UAGPT3 : Found
2	2
results-essential-2407-3
R_UAGCVT : Found
R_UAGPT3 : Found
2	2
results-essential-2407-40
R_UAGCVT : Found
R_UAGPT3 : Found
2	2
results-essential-2407-41
R_UAGCVT : Found
R_UAGPT3 : Found
2	2
results-essential-2407-42
0	0
results-essential-2407-43
R_DNTPPA : Not found
R_UAGCVT : Found
R_UAGPT3 : Found
R_SHK3Dr : Not found
R_DHPS2 : Not found
2	5
results-essential-2407-44
R_UAGCVT : Found
R_UAGPT3 : Found
2	2
results-essential-2407-45
R_UAGCVT : Found
R_UAGPT3 : Found
2	2
results-essential-2407-46
R_UAGCVT : Found
R_UAGPT3 : Found
2	2
results-essential-2407-47
R_UAGCVT : Found
R_UAGPT3 : Found
2	2
results-essential-2407-48
R_UAGCVT : Found
R_UAGPT3 : Found
2	2
results-essential-2407-49
R_UAGCVT : Found
R_UAGPT3 : Found
2	2
results-essential-2407-4
R_DNTPPA : Not found
R_UAGCVT : Found
R_UAGPT3 : Found
R_SHK3Dr : Not found
R_DHPS2 : Not found
2	5
results-essential-2407-50
R_UAGCVT : Found
R_UAGPT3 : Found
R_SHK3Dr : Not found
2	3
results-essential-2407-51
R_UAGCVT : Found
R_UAGPT3 : Found
2	2
results-essential-2407-52
R_UAGCVT : Found
R_UAGPT3 : Found
2	2
results-essential-2407-53
R_UAGCVT : Found
R_UAGPT3 : Found
2	2
results-essential-2407-54
R_UAGCVT : Found
R_UAGPT3 : Found
2	2
results-essential-2407-55
R_DNTPPA : Not found
R_UAGCVT : Found
R_UAGPT3 : Found
R_SHK3Dr : Not found
R_DHPS2 : Not found
2	5
results-essential-2407-56
R_DNTPPA : Not found
R_UAGCVT : Found
R_UAGPT3 : Found
R_DHPS2 : Not found
2	4
results-essential-2407-57
R_UAGCVT : Found
R_UAGPT3 : Found
2	2
results-essential-2407-58
R_UAGCVT : Found
R_UAGPT3 : Found
2	2
results-essential-2407-59
R_UAGCVT : Found
R_UAGPT3 : Found
2	2
results-essential-2407-5
R_UAGCVT : Found
R_UAGPT3 : Found
2	2
results-essential-2407-60
R_UAGCVT : Found
R_UAGPT3 : Found
2	2
results-essential-2407-61
R_UAGCVT : Found
R_UAGPT3 : Found
2	2
results-essential-2407-62
0	0
results-essential-2407-63
R_DNTPPA : Not found
R_SHK3Dr : Not found
R_DHPS2 : Not found
0	3
results-essential-2407-64
R_UAGCVT : Found
R_UAGPT3 : Found
2	2
results-essential-2407-65
R_UAGCVT : Found
R_UAGPT3 : Found
2	2
results-essential-2407-66
R_UAGCVT : Found
R_UAGPT3 : Found
2	2
results-essential-2407-67
R_UAGCVT : Found
R_UAGPT3 : Found
2	2
results-essential-2407-68
0	0
results-essential-2407-69
R_UAGCVT : Found
R_UAGPT3 : Found
2	2
results-essential-2407-6
R_UAGCVT : Found
R_UAGPT3 : Found
2	2
results-essential-2407-70
R_UAGCVT : Found
R_UAGPT3 : Found
2	2
results-essential-2407-71
0	0
results-essential-2407-72
R_UAGCVT : Found
R_UAGPT3 : Found
2	2
results-essential-2407-73
R_UAGCVT : Found
R_UAGPT3 : Found
2	2
results-essential-2407-74
0	0
results-essential-2407-75
0	0
results-essential-2407-76
0	0
results-essential-2407-77
R_UAGCVT : Found
R_UAGPT3 : Found
2	2
results-essential-2407-78
R_UAGCVT : Found
R_UAGPT3 : Found
2	2
results-essential-2407-79
R_UAGCVT : Found
R_UAGPT3 : Found
2	2
results-essential-2407-7
R_UAGCVT : Found
R_UAGPT3 : Found
2	2
results-essential-2407-80
R_UAGCVT : Found
R_UAGPT3 : Found
2	2
results-essential-2407-81
0	0
results-essential-2407-82
R_UAGCVT : Found
R_UAGPT3 : Found
2	2
results-essential-2407-83
0	0
results-essential-2407-84
0	0
results-essential-2407-85
R_UAGCVT : Found
R_UAGPT3 : Found
2	2
results-essential-2407-86
R_UAGCVT : Found
R_UAGPT3 : Found
2	2
results-essential-2407-87
R_UAGCVT : Found
R_UAGPT3 : Found
2	2
results-essential-2407-88
R_UAGCVT : Found
R_UAGPT3 : Found
2	2
results-essential-2407-89
R_UAGCVT : Found
R_UAGPT3 : Found
2	2
results-essential-2407-8
R_DNTPPA : Not found
R_UAGCVT : Found
R_UAGPT3 : Found
R_SHK3Dr : Not found
R_DHPS2 : Not found
2	5
results-essential-2407-90
R_DNTPPA : Not found
R_UAGCVT : Found
R_UAGPT3 : Found
R_SHK3Dr : Not found
R_DHPS2 : Not found
2	5
results-essential-2407-9
R_UAGCVT : Found
R_UAGPT3 : Found
2	2
results-essential-2416-10
R_NDPK2 : Not found
R_UAGCVT : Found
R_PGAMT : Not found
R_UGMDDS : Found
2	4
results-essential-2416-11
R_NDPK2 : Found
R_DHFR : Not found
R_UAGCVT : Found
R_PGAMT : Not found
R_UGMDDS : Found
R_DHPS2 : Not found
3	6
results-essential-2416-12
R_DHFR : Not found
R_PPCDC : Not found
R_DHPS2 : Not found
R_PTPATi : Not found
0	4
results-essential-2416-13
R_NDPK2 : Found
R_UAGCVT : Found
R_PGAMT : Not found
R_UGMDDS : Found
3	4
results-essential-2416-14
R_NDPK2 : Found
R_UAGCVT : Found
R_PGAMT : Not found
R_UGMDDS : Found
3	4
results-essential-2416-15
R_NDPK2 : Found
R_UAGCVT : Found
R_PGAMT : Not found
R_UGMDDS : Found
3	4
results-essential-2416-16
R_NDPK2 : Found
R_UAGCVT : Found
R_PGAMT : Not found
R_UGMDDS : Found
3	4
results-essential-2416-17
R_NDPK2 : Found
R_UAGCVT : Found
R_PGAMT : Not found
R_UGMDDS : Found
3	4
results-essential-2416-18
R_NDPK2 : Found
R_UAGCVT : Found
R_PGAMT : Not found
R_UGMDDS : Found
3	4
results-essential-2416-19
R_NDPK2 : Found
R_DHFR : Not found
R_UAGCVT : Found
R_PGAMT : Not found
R_PPCDC : Not found
R_UGMDDS : Found
R_DHPS2 : Not found
R_PTPATi : Not found
3	8
results-essential-2416-1
R_NDPK2 : Found
R_DHFR : Not found
R_DHPS2 : Not found
1	3
results-essential-2416-20
R_NDPK2 : Found
R_UAGCVT : Found
R_PGAMT : Not found
R_UGMDDS : Found
3	4
results-essential-2416-21
R_NDPK2 : Found
R_UAGCVT : Found
R_PGAMT : Not found
R_PPCDC : Not found
R_UGMDDS : Found
R_PTPATi : Not found
3	6
results-essential-2416-22
R_NDPK2 : Found
1	1
results-essential-2416-23
R_NDPK2 : Found
R_UAGCVT : Found
R_PGAMT : Not found
R_UGMDDS : Found
3	4
results-essential-2416-24
0	0
results-essential-2416-25
R_NDPK2 : Found
R_UAGCVT : Found
R_PGAMT : Not found
R_UGMDDS : Found
3	4
results-essential-2416-26
R_NDPK2 : Not found
R_UAGCVT : Found
R_PGAMT : Not found
R_UGMDDS : Found
2	4
results-essential-2416-27
R_NDPK2 : Found
R_DHFR : Not found
R_UAGCVT : Found
R_PGAMT : Not found
R_PPCDC : Not found
R_UGMDDS : Found
R_DHPS2 : Not found
R_PTPATi : Not found
3	8
results-essential-2416-28
R_NDPK2 : Found
R_UAGCVT : Found
R_PGAMT : Not found
R_UGMDDS : Found
3	4
results-essential-2416-29
R_NDPK2 : Found
R_UAGCVT : Found
R_PGAMT : Not found
R_UGMDDS : Found
3	4
results-essential-2416-2
R_NDPK2 : Found
R_UAGCVT : Found
R_PGAMT : Not found
R_UGMDDS : Found
3	4
results-essential-2416-30
R_NDPK2 : Found
R_UAGCVT : Found
R_PGAMT : Not found
R_UGMDDS : Found
3	4
results-essential-2416-31
R_NDPK2 : Found
1	1
results-essential-2416-32
R_NDPK2 : Found
R_UAGCVT : Found
R_PGAMT : Not found
R_UGMDDS : Found
3	4
results-essential-2416-33
R_NDPK2 : Found
R_UAGCVT : Found
R_PGAMT : Not found
R_UGMDDS : Found
3	4
results-essential-2416-34
R_NDPK2 : Found
R_UAGCVT : Found
R_PGAMT : Not found
R_UGMDDS : Found
3	4
results-essential-2416-35
R_NDPK2 : Found
R_UAGCVT : Found
R_PGAMT : Not found
R_UGMDDS : Found
3	4
results-essential-2416-36
R_NDPK2 : Found
R_DHFR : Not found
R_UAGCVT : Found
R_PGAMT : Not found
R_UGMDDS : Found
3	5
results-essential-2416-37
R_NDPK2 : Found
R_UAGCVT : Found
R_PGAMT : Not found
R_PPCDC : Not found
R_UGMDDS : Found
R_DHPS2 : Not found
R_PTPATi : Not found
3	7
results-essential-2416-38
R_NDPK2 : Found
R_UAGCVT : Found
R_PGAMT : Not found
R_UGMDDS : Found
3	4
results-essential-2416-39
R_NDPK2 : Found
R_UAGCVT : Found
R_PGAMT : Not found
R_UGMDDS : Found
3	4
results-essential-2416-3
R_NDPK2 : Found
R_UAGCVT : Found
R_PGAMT : Not found
R_UGMDDS : Found
3	4
results-essential-2416-40
R_NDPK2 : Found
R_UAGCVT : Found
R_PGAMT : Not found
R_UGMDDS : Found
3	4
results-essential-2416-41
R_NDPK2 : Found
R_UAGCVT : Found
R_PGAMT : Not found
R_UGMDDS : Found
3	4
results-essential-2416-42
0	0
results-essential-2416-43
R_NDPK2 : Found
R_DHFR : Not found
R_UAGCVT : Found
R_PGAMT : Not found
R_UGMDDS : Found
R_DHPS2 : Not found
3	6
results-essential-2416-44
R_NDPK2 : Found
R_UAGCVT : Found
R_PGAMT : Not found
R_UGMDDS : Found
3	4
results-essential-2416-45
R_NDPK2 : Found
R_UAGCVT : Found
R_PGAMT : Not found
R_UGMDDS : Found
3	4
results-essential-2416-46
R_NDPK2 : Found
R_UAGCVT : Found
R_PGAMT : Not found
R_UGMDDS : Found
3	4
results-essential-2416-47
R_NDPK2 : Found
R_UAGCVT : Found
R_PGAMT : Not found
R_UGMDDS : Found
3	4
results-essential-2416-48
R_NDPK2 : Found
R_UAGCVT : Found
R_PGAMT : Not found
R_PPCDC : Not found
R_UGMDDS : Found
R_PTPATi : Not found
3	6
results-essential-2416-49
R_NDPK2 : Not found
R_UAGCVT : Found
R_PGAMT : Not found
R_UGMDDS : Found
2	4
results-essential-2416-4
R_NDPK2 : Found
R_DHFR : Not found
R_UAGCVT : Found
R_PGAMT : Not found
R_PPCDC : Not found
R_UGMDDS : Found
R_DHPS2 : Not found
R_PTPATi : Not found
3	8
results-essential-2416-50
R_NDPK2 : Found
R_UAGCVT : Found
R_PGAMT : Not found
R_PPCDC : Not found
R_UGMDDS : Found
R_PTPATi : Not found
3	6
results-essential-2416-51
R_NDPK2 : Found
R_UAGCVT : Found
R_PGAMT : Not found
R_UGMDDS : Found
3	4
results-essential-2416-52
R_NDPK2 : Found
R_UAGCVT : Found
R_PGAMT : Not found
R_UGMDDS : Found
3	4
results-essential-2416-53
R_NDPK2 : Not found
R_UAGCVT : Found
R_PGAMT : Not found
R_UGMDDS : Found
2	4
results-essential-2416-54
R_NDPK2 : Found
R_UAGCVT : Found
R_PGAMT : Not found
R_UGMDDS : Found
3	4
results-essential-2416-55
R_NDPK2 : Found
R_DHFR : Not found
R_UAGCVT : Found
R_PGAMT : Not found
R_PPCDC : Not found
R_UGMDDS : Found
R_DHPS2 : Not found
R_PTPATi : Not found
3	8
results-essential-2416-56
R_NDPK2 : Found
R_DHFR : Not found
R_UAGCVT : Found
R_PGAMT : Not found
R_PPCDC : Not found
R_UGMDDS : Found
R_DHPS2 : Not found
R_PTPATi : Not found
3	8
results-essential-2416-57
R_NDPK2 : Found
R_UAGCVT : Found
R_PGAMT : Not found
R_UGMDDS : Found
3	4
results-essential-2416-58
R_NDPK2 : Found
R_UAGCVT : Found
R_PGAMT : Not found
R_UGMDDS : Found
3	4
results-essential-2416-59
R_NDPK2 : Found
R_UAGCVT : Found
R_PGAMT : Not found
R_UGMDDS : Found
3	4
results-essential-2416-5
R_NDPK2 : Found
R_UAGCVT : Found
R_PGAMT : Not found
R_UGMDDS : Found
3	4
results-essential-2416-60
R_NDPK2 : Found
R_UAGCVT : Found
R_PGAMT : Not found
R_UGMDDS : Found
3	4
results-essential-2416-61
R_NDPK2 : Found
R_UAGCVT : Found
R_PGAMT : Not found
R_PPCDC : Not found
R_UGMDDS : Found
R_PTPATi : Not found
3	6
results-essential-2416-62
R_NDPK2 : Found
1	1
results-essential-2416-63
R_NDPK2 : Found
R_DHFR : Not found
R_DHPS2 : Not found
1	3
results-essential-2416-64
R_NDPK2 : Found
R_UAGCVT : Found
R_PGAMT : Not found
R_UGMDDS : Found
3	4
results-essential-2416-65
R_NDPK2 : Found
R_UAGCVT : Found
R_PGAMT : Not found
R_UGMDDS : Found
3	4
results-essential-2416-66
R_NDPK2 : Found
R_UAGCVT : Found
R_PGAMT : Not found
R_UGMDDS : Found
3	4
results-essential-2416-67
R_NDPK2 : Found
R_UAGCVT : Found
R_PGAMT : Not found
R_UGMDDS : Found
3	4
results-essential-2416-68
R_NDPK2 : Found
1	1
results-essential-2416-69
R_NDPK2 : Found
R_UAGCVT : Found
R_PGAMT : Not found
R_UGMDDS : Found
3	4
results-essential-2416-6
R_NDPK2 : Found
R_UAGCVT : Found
R_PGAMT : Not found
R_UGMDDS : Found
3	4
results-essential-2416-70
R_NDPK2 : Found
R_UAGCVT : Found
R_PGAMT : Not found
R_UGMDDS : Found
3	4
results-essential-2416-71
R_NDPK2 : Found
1	1
results-essential-2416-72
R_NDPK2 : Found
R_UAGCVT : Found
R_PGAMT : Not found
R_UGMDDS : Found
3	4
results-essential-2416-73
R_NDPK2 : Found
R_UAGCVT : Found
R_PGAMT : Not found
R_UGMDDS : Found
3	4
results-essential-2416-74
0	0
results-essential-2416-75
R_NDPK2 : Found
1	1
results-essential-2416-76
R_NDPK2 : Found
1	1
results-essential-2416-77
R_NDPK2 : Found
R_UAGCVT : Found
R_PGAMT : Not found
R_UGMDDS : Found
3	4
results-essential-2416-78
R_NDPK2 : Found
R_UAGCVT : Found
R_PGAMT : Not found
R_UGMDDS : Found
3	4
results-essential-2416-79
R_NDPK2 : Found
R_UAGCVT : Found
R_PGAMT : Not found
R_UGMDDS : Found
3	4
results-essential-2416-7
R_NDPK2 : Found
R_UAGCVT : Found
R_PGAMT : Not found
R_UGMDDS : Found
3	4
results-essential-2416-80
R_NDPK2 : Found
R_UAGCVT : Found
R_PGAMT : Not found
R_UGMDDS : Found
3	4
results-essential-2416-81
R_NDPK2 : Found
1	1
results-essential-2416-82
R_NDPK2 : Not found
R_UAGCVT : Found
R_PGAMT : Not found
R_UGMDDS : Found
2	4
results-essential-2416-83
R_NDPK2 : Found
1	1
results-essential-2416-84
R_NDPK2 : Found
1	1
results-essential-2416-85
R_NDPK2 : Found
R_UAGCVT : Found
R_PGAMT : Not found
R_UGMDDS : Found
3	4
results-essential-2416-86
R_NDPK2 : Found
R_UAGCVT : Found
R_PGAMT : Not found
R_UGMDDS : Found
3	4
results-essential-2416-87
R_NDPK2 : Found
R_UAGCVT : Found
R_PGAMT : Not found
R_UGMDDS : Found
3	4
results-essential-2416-88
R_NDPK2 : Found
R_UAGCVT : Found
R_PGAMT : Not found
R_UGMDDS : Found
3	4
results-essential-2416-89
R_NDPK2 : Found
R_UAGCVT : Found
R_PGAMT : Not found
R_UGMDDS : Found
3	4
results-essential-2416-8
R_NDPK2 : Not found
R_DHFR : Not found
R_UAGCVT : Found
R_PGAMT : Not found
R_UGMDDS : Found
R_DHPS2 : Not found
2	6
results-essential-2416-90
R_NDPK2 : Found
R_DHFR : Not found
R_UAGCVT : Found
R_PGAMT : Not found
R_PPCDC : Not found
R_UGMDDS : Found
R_DHPS2 : Not found
R_PTPATi : Not found
3	8
results-essential-2416-9
R_NDPK2 : Found
R_UAGCVT : Found
R_PGAMT : Not found
R_UGMDDS : Found
3	4
results-essential-246-10
R_UAGDP : Found
R_GK1 : Not found
R_GLUR : Found
2	3
results-essential-246-11
R_UAGDP : Found
R_GK1 : Not found
R_GLUR : Found
2	3
results-essential-246-12
R_GK1 : Not found
0	1
results-essential-246-13
R_UAGDP : Found
R_GK1 : Not found
R_GLUR : Found
2	3
results-essential-246-14
R_UAGDP : Found
R_GK1 : Not found
R_GLUR : Found
2	3
results-essential-246-15
R_UAGDP : Found
R_GK1 : Not found
R_GLUR : Found
2	3
results-essential-246-16
R_UAGDP : Found
R_GK1 : Not found
R_GLUR : Found
2	3
results-essential-246-17
R_UAGDP : Found
R_GK1 : Not found
R_GLUR : Found
2	3
results-essential-246-18
R_UAGDP : Found
R_GK1 : Not found
R_GLUR : Found
2	3
results-essential-246-19
R_UAGDP : Found
R_GK1 : Not found
R_GLUR : Found
2	3
results-essential-246-1
R_GK1 : Not found
0	1
results-essential-246-20
R_UAGDP : Found
R_GK1 : Not found
R_GLUR : Found
2	3
results-essential-246-21
R_UAGDP : Found
R_GK1 : Not found
R_GLUR : Found
2	3
results-essential-246-22
R_GK1 : Not found
0	1
results-essential-246-23
R_UAGDP : Found
R_GK1 : Not found
R_GLUR : Found
2	3
results-essential-246-24
R_GK1 : Not found
0	1
results-essential-246-25
R_UAGDP : Found
R_GLUR : Found
2	2
results-essential-246-26
R_UAGDP : Found
R_GK1 : Not found
R_GLUR : Found
2	3
results-essential-246-27
R_UAGDP : Found
R_GK1 : Not found
R_GLUR : Found
2	3
results-essential-246-28
R_UAGDP : Found
R_GK1 : Not found
R_GLUR : Found
2	3
results-essential-246-29
R_UAGDP : Found
R_GK1 : Not found
R_GLUR : Found
2	3
results-essential-246-2
R_UAGDP : Found
R_GLUR : Found
2	2
results-essential-246-30
R_UAGDP : Found
R_GK1 : Not found
R_GLUR : Found
2	3
results-essential-246-31
0	0
results-essential-246-32
R_UAGDP : Found
R_GK1 : Not found
R_GLUR : Found
2	3
results-essential-246-33
R_UAGDP : Found
R_GLUR : Found
2	2
results-essential-246-34
R_UAGDP : Found
R_GK1 : Not found
R_GLUR : Found
2	3
results-essential-246-35
R_UAGDP : Found
R_GLUR : Found
2	2
results-essential-246-36
R_UAGDP : Found
R_GLUR : Found
2	2
results-essential-246-37
R_UAGDP : Found
R_GK1 : Not found
R_GLUR : Found
2	3
results-essential-246-38
R_UAGDP : Found
R_GK1 : Not found
R_GLUR : Found
2	3
results-essential-246-39
R_UAGDP : Found
R_GK1 : Not found
R_GLUR : Found
2	3
results-essential-246-3
R_UAGDP : Found
R_GLUR : Found
2	2
results-essential-246-40
R_UAGDP : Found
R_GK1 : Not found
R_GLUR : Found
2	3
results-essential-246-41
R_UAGDP : Found
R_GK1 : Not found
R_GLUR : Found
2	3
results-essential-246-42
0	0
results-essential-246-43
R_UAGDP : Found
R_GK1 : Not found
R_GLUR : Found
2	3
results-essential-246-44
R_UAGDP : Found
R_GK1 : Not found
R_GLUR : Found
2	3
results-essential-246-45
R_UAGDP : Found
R_GK1 : Not found
R_GLUR : Found
2	3
results-essential-246-46
R_UAGDP : Found
R_GK1 : Not found
R_GLUR : Found
2	3
results-essential-246-47
R_UAGDP : Found
R_GK1 : Not found
R_GLUR : Found
2	3
results-essential-246-48
R_UAGDP : Found
R_GK1 : Not found
R_GLUR : Found
2	3
results-essential-246-49
R_UAGDP : Found
R_GK1 : Not found
R_GLUR : Found
2	3
results-essential-246-4
R_UAGDP : Found
R_GK1 : Not found
R_GLUR : Found
2	3
results-essential-246-50
R_UAGDP : Found
R_GK1 : Not found
R_GLUR : Found
2	3
results-essential-246-51
R_UAGDP : Found
R_GK1 : Not found
R_GLUR : Found
2	3
results-essential-246-52
R_UAGDP : Found
R_GLUR : Found
2	2
results-essential-246-53
R_UAGDP : Found
R_GK1 : Not found
R_GLUR : Found
2	3
results-essential-246-54
R_UAGDP : Found
R_GK1 : Not found
R_GLUR : Found
2	3
results-essential-246-55
R_UAGDP : Found
R_GK1 : Not found
R_GLUR : Found
2	3
results-essential-246-56
R_UAGDP : Found
R_GK1 : Not found
R_GLUR : Found
2	3
results-essential-246-57
R_UAGDP : Found
R_GK1 : Not found
R_GLUR : Found
2	3
results-essential-246-58
R_UAGDP : Found
R_GK1 : Not found
R_GLUR : Found
2	3
results-essential-246-59
R_UAGDP : Found
R_GLUR : Found
2	2
results-essential-246-5
R_UAGDP : Found
R_GK1 : Not found
R_GLUR : Found
2	3
results-essential-246-60
R_UAGDP : Found
R_GK1 : Not found
R_GLUR : Found
2	3
results-essential-246-61
R_UAGDP : Found
R_GLUR : Found
2	2
results-essential-246-62
R_GK1 : Not found
0	1
results-essential-246-63
R_GK1 : Not found
0	1
results-essential-246-64
R_UAGDP : Found
R_GLUR : Found
2	2
results-essential-246-65
R_UAGDP : Found
R_GK1 : Not found
R_GLUR : Found
2	3
results-essential-246-66
R_UAGDP : Found
R_GK1 : Not found
R_GLUR : Found
2	3
results-essential-246-67
R_UAGDP : Found
R_GK1 : Not found
R_GLUR : Found
2	3
results-essential-246-68
R_GK1 : Not found
0	1
results-essential-246-69
R_UAGDP : Found
R_GK1 : Not found
R_GLUR : Found
2	3
results-essential-246-6
R_UAGDP : Found
R_GK1 : Not found
R_GLUR : Found
2	3
results-essential-246-70
R_UAGDP : Found
R_GLUR : Found
2	2
results-essential-246-71
0	0
results-essential-246-72
R_UAGDP : Found
R_GK1 : Not found
R_GLUR : Found
2	3
results-essential-246-73
R_UAGDP : Found
R_GK1 : Not found
R_GLUR : Found
2	3
results-essential-246-74
R_GK1 : Not found
0	1
results-essential-246-75
R_GK1 : Not found
0	1
results-essential-246-76
R_GK1 : Not found
0	1
results-essential-246-77
R_UAGDP : Found
R_GK1 : Not found
R_GLUR : Found
2	3
results-essential-246-78
R_UAGDP : Found
R_GK1 : Not found
R_GLUR : Found
2	3
results-essential-246-79
R_UAGDP : Found
R_GK1 : Not found
R_GLUR : Found
2	3
results-essential-246-7
R_UAGDP : Found
R_GK1 : Not found
R_GLUR : Found
2	3
results-essential-246-80
R_UAGDP : Found
R_GLUR : Found
2	2
results-essential-246-81
R_GK1 : Not found
0	1
results-essential-246-82
R_UAGDP : Found
R_GK1 : Not found
R_GLUR : Found
2	3
results-essential-246-83
0	0
results-essential-246-84
R_GK1 : Not found
0	1
results-essential-246-85
R_UAGDP : Found
R_GK1 : Not found
R_GLUR : Found
2	3
results-essential-246-86
R_UAGDP : Found
R_GLUR : Found
2	2
results-essential-246-87
R_UAGDP : Found
R_GK1 : Not found
R_GLUR : Found
2	3
results-essential-246-88
R_UAGDP : Found
R_GK1 : Not found
R_GLUR : Found
2	3
results-essential-246-89
R_UAGDP : Found
R_GK1 : Not found
R_GLUR : Found
2	3
results-essential-246-8
R_UAGDP : Found
R_GK1 : Not found
R_GLUR : Found
2	3
results-essential-246-90
R_UAGDP : Found
R_GK1 : Not found
R_GLUR : Found
2	3
results-essential-246-9
R_UAGDP : Found
R_GK1 : Not found
R_GLUR : Found
2	3
results-essential-2702-10
R_PPA : Not found
R_GK1 : Not found
R_UAGCVT : Found
R_UAGPT3 : Found
2	4
results-essential-2702-11
R_DDPA : Not found
R_DNTPPA : Not found
R_PPA : Not found
R_NADK : Not found
R_GK1 : Not found
R_DHQS : Not found
R_UAGCVT : Found
R_DHNPA2 : Not found
R_UAGPT3 : Found
R_ADCS : Not found
R_DHPS2 : Not found
R_HPPK2 : Not found
R_DNMPPA : Not found
2	13
results-essential-2702-12
R_DDPA : Not found
R_DNTPPA : Not found
R_PPA : Not found
R_NADK : Not found
R_GK1 : Not found
R_CHORS : Not found
R_DHQS : Not found
R_DHNPA2 : Not found
R_ADCS : Not found
R_DHPS2 : Not found
R_HPPK2 : Not found
R_DPCOAK : Not found
R_PTPATi : Not found
R_DNMPPA : Not found
0	14
results-essential-2702-13
R_PPA : Not found
R_GK1 : Not found
R_UAGCVT : Found
R_UAGPT3 : Found
2	4
results-essential-2702-14
R_PPA : Not found
R_GK1 : Not found
R_UAGCVT : Found
R_UAGPT3 : Found
2	4
results-essential-2702-15
R_PPA : Not found
R_GK1 : Not found
R_UAGCVT : Found
R_UAGPT3 : Found
2	4
results-essential-2702-16
R_PPA : Not found
R_GK1 : Not found
R_UAGCVT : Found
R_UAGPT3 : Found
2	4
results-essential-2702-17
R_PPA : Not found
R_NADK : Not found
R_GK1 : Not found
R_UAGCVT : Found
R_UAGPT3 : Found
2	5
results-essential-2702-18
R_PPA : Not found
R_GK1 : Not found
R_UAGCVT : Found
R_UAGPT3 : Found
2	4
results-essential-2702-19
R_DDPA : Not found
R_DNTPPA : Not found
R_PPA : Not found
R_NADK : Not found
R_GK1 : Not found
R_CHORS : Not found
R_DHQS : Not found
R_UAGCVT : Found
R_DHNPA2 : Not found
R_UAGPT3 : Found
R_ADCS : Not found
R_DHPS2 : Not found
R_HPPK2 : Not found
R_DPCOAK : Not found
R_PTPATi : Not found
R_DNMPPA : Not found
2	16
results-essential-2702-1
R_DNTPPA : Not found
R_PPA : Not found
R_NADK : Not found
R_GK1 : Not found
R_DHNPA2 : Not found
R_ADCS : Not found
R_DHPS2 : Not found
R_HPPK2 : Not found
R_DNMPPA : Not found
0	9
results-essential-2702-20
R_PPA : Not found
R_GK1 : Not found
R_UAGCVT : Found
R_UAGPT3 : Found
2	4
results-essential-2702-21
R_PPA : Not found
R_NADK : Not found
R_GK1 : Not found
R_UAGCVT : Found
R_UAGPT3 : Found
R_DPCOAK : Not found
R_PTPATi : Not found
2	7
results-essential-2702-22
R_PPA : Not found
R_GK1 : Not found
0	2
results-essential-2702-23
R_PPA : Not found
R_GK1 : Not found
R_UAGCVT : Found
R_UAGPT3 : Found
2	4
results-essential-2702-24
R_PPA : Not found
R_GK1 : Not found
0	2
results-essential-2702-25
R_PPA : Not found
R_UAGCVT : Found
R_UAGPT3 : Found
2	3
results-essential-2702-26
R_PPA : Not found
R_GK1 : Not found
R_UAGCVT : Found
R_UAGPT3 : Found
2	4
results-essential-2702-27
R_DDPA : Not found
R_DNTPPA : Not found
R_PPA : Not found
R_NADK : Not found
R_GK1 : Not found
R_CHORS : Not found
R_DHQS : Not found
R_UAGCVT : Found
R_DHNPA2 : Not found
R_UAGPT3 : Found
R_ADCS : Not found
R_DHPS2 : Not found
R_HPPK2 : Not found
R_DPCOAK : Not found
R_PTPATi : Not found
R_DNMPPA : Not found
2	16
results-essential-2702-28
R_PPA : Not found
R_GK1 : Not found
R_UAGCVT : Found
R_UAGPT3 : Found
2	4
results-essential-2702-29
R_PPA : Not found
R_GK1 : Not found
R_UAGCVT : Found
R_UAGPT3 : Found
2	4
results-essential-2702-2
R_PPA : Not found
R_UAGCVT : Found
R_UAGPT3 : Found
2	3
results-essential-2702-30
R_PPA : Not found
R_GK1 : Not found
R_UAGCVT : Found
R_UAGPT3 : Found
2	4
results-essential-2702-31
R_PPA : Not found
0	1
results-essential-2702-32
R_PPA : Not found
R_GK1 : Not found
R_UAGCVT : Found
R_UAGPT3 : Found
2	4
results-essential-2702-33
R_PPA : Not found
R_UAGCVT : Found
R_UAGPT3 : Found
2	3
results-essential-2702-34
R_PPA : Not found
R_GK1 : Not found
R_UAGCVT : Found
R_UAGPT3 : Found
2	4
results-essential-2702-35
R_PPA : Not found
R_UAGCVT : Found
R_UAGPT3 : Found
2	3
results-essential-2702-36
R_DDPA : Not found
R_PPA : Not found
R_NADK : Not found
R_DHQS : Not found
R_UAGCVT : Found
R_UAGPT3 : Found
2	6
results-essential-2702-37
R_DNTPPA : Not found
R_PPA : Not found
R_NADK : Not found
R_GK1 : Not found
R_CHORS : Not found
R_UAGCVT : Found
R_DHNPA2 : Not found
R_UAGPT3 : Found
R_ADCS : Not found
R_DHPS2 : Not found
R_HPPK2 : Not found
R_DPCOAK : Not found
R_PTPATi : Not found
R_DNMPPA : Not found
2	14
results-essential-2702-38
R_PPA : Not found
R_GK1 : Not found
R_UAGCVT : Found
R_UAGPT3 : Found
2	4
results-essential-2702-39
R_PPA : Not found
R_GK1 : Not found
R_UAGCVT : Found
R_UAGPT3 : Found
2	4
results-essential-2702-3
R_PPA : Not found
R_UAGCVT : Found
R_UAGPT3 : Found
2	3
results-essential-2702-40
R_PPA : Not found
R_GK1 : Not found
R_UAGCVT : Found
R_UAGPT3 : Found
2	4
results-essential-2702-41
R_PPA : Not found
R_GK1 : Not found
R_UAGCVT : Found
R_UAGPT3 : Found
2	4
results-essential-2702-42
R_PPA : Not found
0	1
results-essential-2702-43
R_DDPA : Not found
R_DNTPPA : Not found
R_PPA : Not found
R_NADK : Not found
R_GK1 : Not found
R_CHORS : Not found
R_DHQS : Not found
R_UAGCVT : Found
R_DHNPA2 : Not found
R_UAGPT3 : Found
R_ADCS : Not found
R_DHPS2 : Not found
R_HPPK2 : Not found
R_DNMPPA : Not found
2	14
results-essential-2702-44
R_PPA : Not found
R_GK1 : Not found
R_UAGCVT : Found
R_UAGPT3 : Found
2	4
results-essential-2702-45
R_PPA : Not found
R_GK1 : Not found
R_UAGCVT : Found
R_UAGPT3 : Found
2	4
results-essential-2702-46
R_PPA : Not found
R_GK1 : Not found
R_UAGCVT : Found
R_UAGPT3 : Found
2	4
results-essential-2702-47
R_PPA : Not found
R_GK1 : Not found
R_UAGCVT : Found
R_UAGPT3 : Found
2	4
results-essential-2702-48
R_PPA : Not found
R_NADK : Not found
R_GK1 : Not found
R_UAGCVT : Found
R_UAGPT3 : Found
R_DPCOAK : Not found
R_PTPATi : Not found
2	7
results-essential-2702-49
R_PPA : Not found
R_GK1 : Not found
R_UAGCVT : Found
R_UAGPT3 : Found
2	4
results-essential-2702-4
R_DDPA : Not found
R_DNTPPA : Not found
R_PPA : Not found
R_GK1 : Not found
R_CHORS : Not found
R_DHQS : Not found
R_UAGCVT : Found
R_DHNPA2 : Not found
R_UAGPT3 : Found
R_ADCS : Not found
R_DHPS2 : Not found
R_HPPK2 : Not found
R_DPCOAK : Not found
R_PTPATi : Not found
R_DNMPPA : Not found
2	15
results-essential-2702-50
R_DDPA : Not found
R_PPA : Not found
R_NADK : Not found
R_GK1 : Not found
R_CHORS : Not found
R_DHQS : Not found
R_UAGCVT : Found
R_UAGPT3 : Found
R_DPCOAK : Not found
R_PTPATi : Not found
2	10
results-essential-2702-51
R_PPA : Not found
R_GK1 : Not found
R_UAGCVT : Found
R_UAGPT3 : Found
2	4
results-essential-2702-52
R_PPA : Not found
R_UAGCVT : Found
R_UAGPT3 : Found
2	3
results-essential-2702-53
R_PPA : Not found
R_GK1 : Not found
R_UAGCVT : Found
R_UAGPT3 : Found
2	4
results-essential-2702-54
R_PPA : Not found
R_GK1 : Not found
R_UAGCVT : Found
R_UAGPT3 : Found
2	4
results-essential-2702-55
R_DDPA : Not found
R_DNTPPA : Not found
R_PPA : Not found
R_NADK : Not found
R_GK1 : Not found
R_CHORS : Not found
R_DHQS : Not found
R_UAGCVT : Found
R_DHNPA2 : Not found
R_UAGPT3 : Found
R_ADCS : Not found
R_DHPS2 : Not found
R_HPPK2 : Not found
R_DPCOAK : Not found
R_PTPATi : Not found
R_DNMPPA : Not found
2	16
results-essential-2702-56
R_DNTPPA : Not found
R_PPA : Not found
R_GK1 : Not found
R_UAGCVT : Found
R_DHNPA2 : Not found
R_UAGPT3 : Found
R_ADCS : Not found
R_DHPS2 : Not found
R_HPPK2 : Not found
R_DPCOAK : Not found
R_PTPATi : Not found
R_DNMPPA : Not found
2	12
results-essential-2702-57
R_PPA : Not found
R_GK1 : Not found
R_UAGCVT : Found
R_UAGPT3 : Found
2	4
results-essential-2702-58
R_PPA : Not found
R_GK1 : Not found
R_UAGCVT : Found
R_UAGPT3 : Found
2	4
results-essential-2702-59
R_PPA : Not found
R_UAGCVT : Found
R_UAGPT3 : Found
2	3
results-essential-2702-5
R_PPA : Not found
R_GK1 : Not found
R_UAGCVT : Found
R_UAGPT3 : Found
2	4
results-essential-2702-60
R_PPA : Not found
R_GK1 : Not found
R_UAGCVT : Found
R_UAGPT3 : Found
2	4
results-essential-2702-61
R_PPA : Not found
R_NADK : Not found
R_UAGCVT : Found
R_UAGPT3 : Found
R_DPCOAK : Not found
R_PTPATi : Not found
2	6
results-essential-2702-62
R_PPA : Not found
R_GK1 : Not found
0	2
results-essential-2702-63
R_DDPA : Not found
R_DNTPPA : Not found
R_PPA : Not found
R_NADK : Not found
R_GK1 : Not found
R_CHORS : Not found
R_DHQS : Not found
R_DHNPA2 : Not found
R_ADCS : Not found
R_DHPS2 : Not found
R_HPPK2 : Not found
R_DNMPPA : Not found
0	12
results-essential-2702-64
R_PPA : Not found
R_UAGCVT : Found
R_UAGPT3 : Found
2	3
results-essential-2702-65
R_PPA : Not found
R_GK1 : Not found
R_UAGCVT : Found
R_UAGPT3 : Found
2	4
results-essential-2702-66
R_PPA : Not found
R_GK1 : Not found
R_UAGCVT : Found
R_UAGPT3 : Found
2	4
results-essential-2702-67
R_PPA : Not found
R_GK1 : Not found
R_UAGCVT : Found
R_UAGPT3 : Found
2	4
results-essential-2702-68
R_PPA : Not found
R_GK1 : Not found
0	2
results-essential-2702-69
R_PPA : Not found
R_GK1 : Not found
R_UAGCVT : Found
R_UAGPT3 : Found
2	4
results-essential-2702-6
R_PPA : Not found
R_GK1 : Not found
R_UAGCVT : Found
R_UAGPT3 : Found
2	4
results-essential-2702-70
R_PPA : Not found
R_UAGCVT : Found
R_UAGPT3 : Found
2	3
results-essential-2702-71
R_PPA : Not found
0	1
results-essential-2702-72
R_PPA : Not found
R_GK1 : Not found
R_UAGCVT : Found
R_UAGPT3 : Found
2	4
results-essential-2702-73
R_PPA : Not found
R_GK1 : Not found
R_UAGCVT : Found
R_UAGPT3 : Found
2	4
results-essential-2702-74
R_PPA : Not found
R_GK1 : Not found
0	2
results-essential-2702-75
R_PPA : Not found
R_GK1 : Not found
0	2
results-essential-2702-76
R_PPA : Not found
R_GK1 : Not found
0	2
results-essential-2702-77
R_PPA : Not found
R_GK1 : Not found
R_UAGCVT : Found
R_UAGPT3 : Found
2	4
results-essential-2702-78
R_PPA : Not found
R_GK1 : Not found
R_UAGCVT : Found
R_UAGPT3 : Found
2	4
results-essential-2702-79
R_PPA : Not found
R_GK1 : Not found
R_UAGCVT : Found
R_UAGPT3 : Found
2	4
results-essential-2702-7
R_PPA : Not found
R_GK1 : Not found
R_UAGCVT : Found
R_UAGPT3 : Found
2	4
results-essential-2702-80
R_PPA : Not found
R_UAGCVT : Found
R_UAGPT3 : Found
2	3
results-essential-2702-81
R_PPA : Not found
R_GK1 : Not found
0	2
results-essential-2702-82
R_PPA : Not found
R_GK1 : Not found
R_UAGCVT : Found
R_UAGPT3 : Found
2	4
results-essential-2702-83
R_PPA : Not found
0	1
results-essential-2702-84
R_PPA : Not found
R_GK1 : Not found
0	2
results-essential-2702-85
R_PPA : Not found
R_GK1 : Not found
R_UAGCVT : Found
R_UAGPT3 : Found
2	4
results-essential-2702-86
R_PPA : Not found
R_UAGCVT : Found
R_UAGPT3 : Found
2	3
results-essential-2702-87
R_PPA : Not found
R_GK1 : Not found
R_UAGCVT : Found
R_UAGPT3 : Found
2	4
results-essential-2702-88
R_PPA : Not found
R_GK1 : Not found
R_UAGCVT : Found
R_UAGPT3 : Found
2	4
results-essential-2702-89
R_PPA : Not found
R_GK1 : Not found
R_UAGCVT : Found
R_UAGPT3 : Found
2	4
results-essential-2702-8
R_DDPA : Not found
R_DNTPPA : Not found
R_PPA : Not found
R_NADK : Not found
R_GK1 : Not found
R_CHORS : Not found
R_DHQS : Not found
R_UAGCVT : Found
R_DHNPA2 : Not found
R_UAGPT3 : Found
R_ADCS : Not found
R_DHPS2 : Not found
R_HPPK2 : Not found
R_DNMPPA : Not found
2	14
results-essential-2702-90
R_DDPA : Not found
R_DNTPPA : Not found
R_PPA : Not found
R_NADK : Not found
R_GK1 : Not found
R_CHORS : Not found
R_DHQS : Not found
R_UAGCVT : Found
R_DHNPA2 : Not found
R_UAGPT3 : Found
R_ADCS : Not found
R_DHPS2 : Not found
R_HPPK2 : Not found
R_DPCOAK : Not found
R_PTPATi : Not found
R_DNMPPA : Not found
2	16
results-essential-2702-9
R_PPA : Not found
R_GK1 : Not found
R_UAGCVT : Found
R_UAGPT3 : Found
2	4
results-essential-2738-10
R_UAAGDS : Found
R_PAPPT3 : Found
R_UAGPT3 : Found
R_UGMDDS : Found
R_UAPGR : Found
5	5
results-essential-2738-11
R_DNTPPA : Not found
R_UAAGDS : Found
R_PAPPT3 : Found
R_DHQS : Not found
R_UAGPT3 : Found
R_UGMDDS : Found
R_UAPGR : Found
5	7
results-essential-2738-12
R_PNTK : Not found
R_DNTPPA : Not found
R_DHQS : Not found
R_DPCOAK : Not found
0	4
results-essential-2738-13
R_UAAGDS : Found
R_PAPPT3 : Found
R_UAGPT3 : Found
R_UGMDDS : Found
R_UAPGR : Found
5	5
results-essential-2738-14
R_UAAGDS : Found
R_PAPPT3 : Found
R_UAGPT3 : Found
R_UGMDDS : Found
R_UAPGR : Found
5	5
results-essential-2738-15
R_UAAGDS : Found
R_PAPPT3 : Found
R_UAGPT3 : Found
R_UGMDDS : Found
R_UAPGR : Found
5	5
results-essential-2738-16
R_UAAGDS : Found
R_PAPPT3 : Found
R_UAGPT3 : Found
R_UGMDDS : Found
R_UAPGR : Found
5	5
results-essential-2738-17
R_UAAGDS : Found
R_PAPPT3 : Found
R_UAGPT3 : Found
R_UGMDDS : Found
R_UAPGR : Found
5	5
results-essential-2738-18
R_UAAGDS : Found
R_PAPPT3 : Found
R_UAGPT3 : Found
R_UGMDDS : Found
R_UAPGR : Found
5	5
results-essential-2738-19
R_PNTK : Not found
R_DNTPPA : Not found
R_UAAGDS : Found
R_PAPPT3 : Found
R_DHQS : Not found
R_UAGPT3 : Found
R_UGMDDS : Found
R_UAPGR : Found
R_DPCOAK : Not found
5	9
results-essential-2738-1
R_DNTPPA : Not found
0	1
results-essential-2738-20
R_UAAGDS : Found
R_PAPPT3 : Found
R_UAGPT3 : Found
R_UGMDDS : Found
R_UAPGR : Found
5	5
results-essential-2738-21
R_PNTK : Not found
R_UAAGDS : Found
R_PAPPT3 : Found
R_UAGPT3 : Found
R_UGMDDS : Found
R_UAPGR : Found
R_DPCOAK : Not found
5	7
results-essential-2738-22
0	0
results-essential-2738-23
R_UAAGDS : Found
R_PAPPT3 : Found
R_UAGPT3 : Found
R_UGMDDS : Found
R_UAPGR : Found
5	5
results-essential-2738-24
0	0
results-essential-2738-25
R_UAAGDS : Found
R_PAPPT3 : Found
R_UAGPT3 : Found
R_UGMDDS : Found
R_UAPGR : Found
5	5
results-essential-2738-26
R_UAAGDS : Found
R_PAPPT3 : Found
R_UAGPT3 : Found
R_UGMDDS : Found
R_UAPGR : Found
5	5
results-essential-2738-27
R_PNTK : Not found
R_DNTPPA : Not found
R_UAAGDS : Found
R_PAPPT3 : Found
R_DHQS : Not found
R_UAGPT3 : Found
R_UGMDDS : Found
R_UAPGR : Found
R_DPCOAK : Not found
5	9
results-essential-2738-28
R_UAAGDS : Found
R_PAPPT3 : Found
R_UAGPT3 : Found
R_UGMDDS : Found
R_UAPGR : Found
5	5
results-essential-2738-29
R_UAAGDS : Found
R_PAPPT3 : Found
R_UAGPT3 : Found
R_UGMDDS : Found
R_UAPGR : Found
5	5
results-essential-2738-2
R_UAAGDS : Found
R_PAPPT3 : Found
R_UAGPT3 : Found
R_UGMDDS : Found
R_UAPGR : Found
5	5
results-essential-2738-30
R_UAAGDS : Found
R_PAPPT3 : Found
R_UAGPT3 : Found
R_UGMDDS : Found
R_UAPGR : Found
5	5
results-essential-2738-31
0	0
results-essential-2738-32
R_UAAGDS : Found
R_PAPPT3 : Found
R_UAGPT3 : Found
R_UGMDDS : Found
R_UAPGR : Found
5	5
results-essential-2738-33
R_UAAGDS : Found
R_PAPPT3 : Found
R_UAGPT3 : Found
R_UGMDDS : Found
R_UAPGR : Found
5	5
results-essential-2738-34
R_UAAGDS : Found
R_PAPPT3 : Found
R_UAGPT3 : Found
R_UGMDDS : Found
R_UAPGR : Found
5	5
results-essential-2738-35
R_UAAGDS : Found
R_PAPPT3 : Found
R_UAGPT3 : Found
R_UGMDDS : Found
R_UAPGR : Found
5	5
results-essential-2738-36
R_UAAGDS : Found
R_PAPPT3 : Found
R_DHQS : Not found
R_UAGPT3 : Found
R_UGMDDS : Found
R_UAPGR : Found
5	6
results-essential-2738-37
R_PNTK : Not found
R_DNTPPA : Not found
R_UAAGDS : Found
R_PAPPT3 : Found
R_UAGPT3 : Found
R_UGMDDS : Found
R_UAPGR : Found
R_DPCOAK : Not found
5	8
results-essential-2738-38
R_UAAGDS : Found
R_PAPPT3 : Found
R_UAGPT3 : Found
R_UGMDDS : Found
R_UAPGR : Found
5	5
results-essential-2738-39
R_UAAGDS : Found
R_PAPPT3 : Found
R_UAGPT3 : Found
R_UGMDDS : Found
R_UAPGR : Found
5	5
results-essential-2738-3
R_UAAGDS : Found
R_PAPPT3 : Found
R_UAGPT3 : Found
R_UGMDDS : Found
R_UAPGR : Found
5	5
results-essential-2738-40
R_UAAGDS : Found
R_PAPPT3 : Found
R_UAGPT3 : Found
R_UGMDDS : Found
R_UAPGR : Found
5	5
results-essential-2738-41
R_UAAGDS : Found
R_PAPPT3 : Found
R_UAGPT3 : Found
R_UGMDDS : Found
R_UAPGR : Found
5	5
results-essential-2738-42
0	0
results-essential-2738-43
R_DNTPPA : Not found
R_UAAGDS : Found
R_PAPPT3 : Found
R_DHQS : Not found
R_UAGPT3 : Found
R_UGMDDS : Found
R_UAPGR : Found
5	7
results-essential-2738-44
R_UAAGDS : Found
R_PAPPT3 : Found
R_UAGPT3 : Found
R_UGMDDS : Found
R_UAPGR : Found
5	5
results-essential-2738-45
R_UAAGDS : Found
R_PAPPT3 : Found
R_UAGPT3 : Found
R_UGMDDS : Found
R_UAPGR : Found
5	5
results-essential-2738-46
R_UAAGDS : Found
R_PAPPT3 : Found
R_UAGPT3 : Found
R_UGMDDS : Found
R_UAPGR : Found
5	5
results-essential-2738-47
R_UAAGDS : Found
R_PAPPT3 : Found
R_UAGPT3 : Found
R_UGMDDS : Found
R_UAPGR : Found
5	5
results-essential-2738-48
R_PNTK : Not found
R_UAAGDS : Found
R_PAPPT3 : Found
R_UAGPT3 : Found
R_UGMDDS : Found
R_UAPGR : Found
R_DPCOAK : Not found
5	7
results-essential-2738-49
R_UAAGDS : Found
R_PAPPT3 : Found
R_UAGPT3 : Found
R_UGMDDS : Found
R_UAPGR : Found
5	5
results-essential-2738-4
R_PNTK : Not found
R_DNTPPA : Not found
R_UAAGDS : Found
R_PAPPT3 : Found
R_DHQS : Not found
R_UAGPT3 : Found
R_UGMDDS : Found
R_UAPGR : Found
R_DPCOAK : Not found
5	9
results-essential-2738-50
R_PNTK : Not found
R_UAAGDS : Found
R_PAPPT3 : Found
R_DHQS : Not found
R_UAGPT3 : Found
R_UGMDDS : Found
R_UAPGR : Found
R_DPCOAK : Not found
5	8
results-essential-2738-51
R_UAAGDS : Found
R_PAPPT3 : Found
R_UAGPT3 : Found
R_UGMDDS : Found
R_UAPGR : Found
5	5
results-essential-2738-52
R_UAAGDS : Found
R_PAPPT3 : Found
R_UAGPT3 : Found
R_UGMDDS : Found
R_UAPGR : Found
5	5
results-essential-2738-53
R_UAAGDS : Found
R_PAPPT3 : Found
R_UAGPT3 : Found
R_UGMDDS : Found
R_UAPGR : Found
5	5
results-essential-2738-54
R_UAAGDS : Found
R_PAPPT3 : Found
R_UAGPT3 : Found
R_UGMDDS : Found
R_UAPGR : Found
5	5
results-essential-2738-55
R_PNTK : Not found
R_DNTPPA : Not found
R_UAAGDS : Found
R_PAPPT3 : Found
R_DHQS : Not found
R_UAGPT3 : Found
R_UGMDDS : Found
R_UAPGR : Found
R_DPCOAK : Not found
5	9
results-essential-2738-56
R_PNTK : Not found
R_DNTPPA : Not found
R_UAAGDS : Found
R_PAPPT3 : Found
R_UAGPT3 : Found
R_UGMDDS : Found
R_UAPGR : Found
R_DPCOAK : Not found
5	8
results-essential-2738-57
R_UAAGDS : Found
R_PAPPT3 : Found
R_UAGPT3 : Found
R_UGMDDS : Found
R_UAPGR : Found
5	5
results-essential-2738-58
R_UAAGDS : Found
R_PAPPT3 : Found
R_UAGPT3 : Found
R_UGMDDS : Found
R_UAPGR : Found
5	5
results-essential-2738-59
R_UAAGDS : Found
R_PAPPT3 : Found
R_UAGPT3 : Found
R_UGMDDS : Found
R_UAPGR : Found
5	5
results-essential-2738-5
R_UAAGDS : Found
R_PAPPT3 : Found
R_UAGPT3 : Found
R_UGMDDS : Found
R_UAPGR : Found
5	5
results-essential-2738-60
R_UAAGDS : Found
R_PAPPT3 : Found
R_UAGPT3 : Found
R_UGMDDS : Found
R_UAPGR : Found
5	5
results-essential-2738-61
R_PNTK : Not found
R_UAAGDS : Found
R_PAPPT3 : Found
R_UAGPT3 : Found
R_UGMDDS : Found
R_UAPGR : Found
R_DPCOAK : Not found
5	7
results-essential-2738-62
0	0
results-essential-2738-63
R_DNTPPA : Not found
R_DHQS : Not found
0	2
results-essential-2738-64
R_UAAGDS : Found
R_PAPPT3 : Found
R_UAGPT3 : Found
R_UGMDDS : Found
R_UAPGR : Found
5	5
results-essential-2738-65
R_UAAGDS : Found
R_PAPPT3 : Found
R_UAGPT3 : Found
R_UGMDDS : Found
R_UAPGR : Found
5	5
results-essential-2738-66
R_UAAGDS : Found
R_PAPPT3 : Found
R_UAGPT3 : Found
R_UGMDDS : Found
R_UAPGR : Found
5	5
results-essential-2738-67
R_UAAGDS : Found
R_PAPPT3 : Found
R_UAGPT3 : Found
R_UGMDDS : Found
R_UAPGR : Found
5	5
results-essential-2738-68
0	0
results-essential-2738-69
R_UAAGDS : Found
R_PAPPT3 : Found
R_UAGPT3 : Found
R_UGMDDS : Found
R_UAPGR : Found
5	5
results-essential-2738-6
R_UAAGDS : Found
R_PAPPT3 : Found
R_UAGPT3 : Found
R_UGMDDS : Found
R_UAPGR : Found
5	5
results-essential-2738-70
R_UAAGDS : Found
R_PAPPT3 : Found
R_UAGPT3 : Found
R_UGMDDS : Found
R_UAPGR : Found
5	5
results-essential-2738-71
0	0
results-essential-2738-72
R_UAAGDS : Found
R_PAPPT3 : Found
R_UAGPT3 : Found
R_UGMDDS : Found
R_UAPGR : Found
5	5
results-essential-2738-73
R_UAAGDS : Found
R_PAPPT3 : Found
R_UAGPT3 : Found
R_UGMDDS : Found
R_UAPGR : Found
5	5
results-essential-2738-74
0	0
results-essential-2738-75
0	0
results-essential-2738-76
0	0
results-essential-2738-77
R_UAAGDS : Found
R_PAPPT3 : Found
R_UAGPT3 : Found
R_UGMDDS : Found
R_UAPGR : Found
5	5
results-essential-2738-78
R_UAAGDS : Found
R_PAPPT3 : Found
R_UAGPT3 : Found
R_UGMDDS : Found
R_UAPGR : Found
5	5
results-essential-2738-79
R_UAAGDS : Found
R_PAPPT3 : Found
R_UAGPT3 : Found
R_UGMDDS : Found
R_UAPGR : Found
5	5
results-essential-2738-7
R_UAAGDS : Found
R_PAPPT3 : Found
R_UAGPT3 : Found
R_UGMDDS : Found
R_UAPGR : Found
5	5
results-essential-2738-80
R_UAAGDS : Found
R_PAPPT3 : Found
R_UAGPT3 : Found
R_UGMDDS : Found
R_UAPGR : Found
5	5
results-essential-2738-81
0	0
results-essential-2738-82
R_UAAGDS : Found
R_PAPPT3 : Found
R_UAGPT3 : Found
R_UGMDDS : Found
R_UAPGR : Found
5	5
results-essential-2738-83
0	0
results-essential-2738-84
0	0
results-essential-2738-85
R_UAAGDS : Found
R_PAPPT3 : Found
R_UAGPT3 : Found
R_UGMDDS : Found
R_UAPGR : Found
5	5
results-essential-2738-86
R_UAAGDS : Found
R_PAPPT3 : Found
R_UAGPT3 : Found
R_UGMDDS : Found
R_UAPGR : Found
5	5
results-essential-2738-87
R_UAAGDS : Found
R_PAPPT3 : Found
R_UAGPT3 : Found
R_UGMDDS : Found
R_UAPGR : Found
5	5
results-essential-2738-88
R_UAAGDS : Found
R_PAPPT3 : Found
R_UAGPT3 : Found
R_UGMDDS : Found
R_UAPGR : Found
5	5
results-essential-2738-89
R_UAAGDS : Found
R_PAPPT3 : Found
R_UAGPT3 : Found
R_UGMDDS : Found
R_UAPGR : Found
5	5
results-essential-2738-8
R_DNTPPA : Not found
R_UAAGDS : Found
R_PAPPT3 : Found
R_DHQS : Not found
R_UAGPT3 : Found
R_UGMDDS : Found
R_UAPGR : Found
5	7
results-essential-2738-90
R_PNTK : Not found
R_DNTPPA : Not found
R_UAAGDS : Found
R_PAPPT3 : Found
R_DHQS : Not found
R_UAGPT3 : Found
R_UGMDDS : Found
R_UAPGR : Found
R_DPCOAK : Not found
5	9
results-essential-2738-9
R_UAAGDS : Found
R_PAPPT3 : Found
R_UAGPT3 : Found
R_UGMDDS : Found
R_UAPGR : Found
5	5
results-essential-2788-10
R_G1PACT : Not found
R_GK1 : Not found
R_UAMAGS : Found
R_UDCPDP : Found
R_UGMDDS : Found
3	5
results-essential-2788-11
R_G1PACT : Not found
R_DDPA : Not found
R_DNTPPA : Not found
R_EX_pi_LPAREN_e_RPAREN_ : Not found
R_GK1 : Not found
R_SHKK : Not found
R_UAMAGS : Found
R_GLCS1 : Found
R_SHK3Dr : Not found
R_UDCPDP : Found
R_UGMDDS : Found
R_DHFS : Not found
R_GLGC : Found
R_GTPCI : Not found
R_HPPK2 : Not found
R_UMPK : Not found
5	16
results-essential-2788-12
R_DDPA : Not found
R_PNTK : Not found
R_DNTPPA : Not found
R_EX_pi_LPAREN_e_RPAREN_ : Not found
R_GK1 : Not found
R_SHKK : Not found
R_SHK3Dr : Not found
R_DHFS : Not found
R_GTPCI : Not found
R_HPPK2 : Not found
R_DPCOAK : Not found
0	11
results-essential-2788-13
R_G1PACT : Not found
R_GK1 : Not found
R_UAMAGS : Found
R_UDCPDP : Found
R_UGMDDS : Found
R_UMPK : Not found
3	6
results-essential-2788-14
R_G1PACT : Not found
R_GK1 : Not found
R_UAMAGS : Found
R_GLCS1 : Found
R_UDCPDP : Found
R_UGMDDS : Found
R_GLGC : Found
R_UMPK : Not found
5	8
results-essential-2788-15
R_G1PACT : Not found
R_GK1 : Not found
R_UAMAGS : Found
R_GLCS1 : Found
R_UDCPDP : Found
R_UGMDDS : Found
R_GLGC : Found
R_UMPK : Not found
5	8
results-essential-2788-16
R_G1PACT : Not found
R_GK1 : Not found
R_UAMAGS : Found
R_UDCPDP : Found
R_UGMDDS : Found
R_UMPK : Not found
3	6
results-essential-2788-17
R_G1PACT : Not found
R_EX_pi_LPAREN_e_RPAREN_ : Not found
R_GK1 : Not found
R_UAMAGS : Found
R_UDCPDP : Found
R_UGMDDS : Found
R_UMPK : Not found
3	7
results-essential-2788-18
R_G1PACT : Not found
R_GK1 : Not found
R_UAMAGS : Found
R_GLCS1 : Found
R_UDCPDP : Found
R_UGMDDS : Found
R_GLGC : Found
R_UMPK : Not found
5	8
results-essential-2788-19
R_G1PACT : Not found
R_DDPA : Not found
R_PNTK : Not found
R_DNTPPA : Not found
R_EX_pi_LPAREN_e_RPAREN_ : Not found
R_GK1 : Not found
R_SHKK : Not found
R_UAMAGS : Found
R_GLCS1 : Found
R_SHK3Dr : Not found
R_UDCPDP : Found
R_UGMDDS : Found
R_DHFS : Not found
R_GLGC : Found
R_GTPCI : Not found
R_HPPK2 : Not found
R_DPCOAK : Not found
R_UMPK : Not found
5	18
results-essential-2788-1
R_DNTPPA : Not found
R_EX_pi_LPAREN_e_RPAREN_ : Not found
R_GK1 : Not found
R_GLCS1 : Found
R_DHFS : Not found
R_GLGC : Found
R_GTPCI : Not found
R_HPPK2 : Not found
R_UMPK : Not found
2	9
results-essential-2788-20
R_G1PACT : Not found
R_GK1 : Not found
R_UAMAGS : Found
R_UDCPDP : Found
R_UGMDDS : Found
R_UMPK : Not found
3	6
results-essential-2788-21
R_G1PACT : Not found
R_PNTK : Not found
R_EX_pi_LPAREN_e_RPAREN_ : Not found
R_GK1 : Not found
R_UAMAGS : Found
R_GLCS1 : Found
R_UDCPDP : Found
R_UGMDDS : Found
R_GLGC : Found
R_DPCOAK : Not found
R_UMPK : Not found
5	11
results-essential-2788-22
R_GK1 : Not found
R_UMPK : Not found
0	2
results-essential-2788-23
R_G1PACT : Not found
R_GK1 : Not found
R_UAMAGS : Found
R_GLCS1 : Found
R_UDCPDP : Found
R_UGMDDS : Found
R_GLGC : Found
R_UMPK : Not found
5	8
results-essential-2788-24
R_GK1 : Not found
R_GLCS1 : Found
R_GLGC : Found
2	3
results-essential-2788-25
R_G1PACT : Not found
R_UAMAGS : Found
R_UDCPDP : Found
R_UGMDDS : Found
R_UMPK : Not found
3	5
results-essential-2788-26
R_G1PACT : Not found
R_GK1 : Not found
R_UAMAGS : Found
R_GLCS1 : Found
R_UDCPDP : Found
R_UGMDDS : Found
R_GLGC : Found
5	7
results-essential-2788-27
R_G1PACT : Not found
R_DDPA : Not found
R_PNTK : Not found
R_DNTPPA : Not found
R_EX_pi_LPAREN_e_RPAREN_ : Not found
R_GK1 : Not found
R_SHKK : Not found
R_UAMAGS : Found
R_GLCS1 : Found
R_SHK3Dr : Not found
R_UDCPDP : Found
R_UGMDDS : Found
R_DHFS : Not found
R_GLGC : Found
R_GTPCI : Not found
R_HPPK2 : Not found
R_DPCOAK : Not found
R_UMPK : Not found
5	18
results-essential-2788-28
R_G1PACT : Not found
R_GK1 : Not found
R_UAMAGS : Found
R_GLCS1 : Found
R_UDCPDP : Found
R_UGMDDS : Found
R_GLGC : Found
R_UMPK : Not found
5	8
results-essential-2788-29
R_G1PACT : Not found
R_GK1 : Not found
R_UAMAGS : Found
R_UDCPDP : Found
R_UGMDDS : Found
R_UMPK : Not found
3	6
results-essential-2788-2
R_G1PACT : Not found
R_UAMAGS : Found
R_GLCS1 : Found
R_UDCPDP : Found
R_UGMDDS : Found
R_GLGC : Found
R_UMPK : Not found
5	7
results-essential-2788-30
R_G1PACT : Not found
R_GK1 : Not found
R_UAMAGS : Found
R_UDCPDP : Found
R_UGMDDS : Found
R_UMPK : Not found
3	6
results-essential-2788-31
R_UMPK : Not found
0	1
results-essential-2788-32
R_G1PACT : Not found
R_GK1 : Not found
R_UAMAGS : Found
R_GLCS1 : Found
R_UDCPDP : Found
R_UGMDDS : Found
R_GLGC : Found
R_UMPK : Not found
5	8
results-essential-2788-33
R_G1PACT : Not found
R_UAMAGS : Found
R_GLCS1 : Found
R_UDCPDP : Found
R_UGMDDS : Found
R_GLGC : Found
5	6
results-essential-2788-34
R_G1PACT : Not found
R_GK1 : Not found
R_UAMAGS : Found
R_UDCPDP : Found
R_UGMDDS : Found
3	5
results-essential-2788-35
R_G1PACT : Not found
R_UAMAGS : Found
R_GLCS1 : Found
R_UDCPDP : Found
R_UGMDDS : Found
R_GLGC : Found
R_UMPK : Not found
5	7
results-essential-2788-36
R_G1PACT : Not found
R_DDPA : Not found
R_EX_pi_LPAREN_e_RPAREN_ : Not found
R_SHKK : Not found
R_UAMAGS : Found
R_GLCS1 : Found
R_SHK3Dr : Not found
R_UDCPDP : Found
R_UGMDDS : Found
R_GLGC : Found
R_UMPK : Not found
5	11
results-essential-2788-37
R_G1PACT : Not found
R_PNTK : Not found
R_DNTPPA : Not found
R_EX_pi_LPAREN_e_RPAREN_ : Not found
R_GK1 : Not found
R_UAMAGS : Found
R_GLCS1 : Found
R_UDCPDP : Found
R_UGMDDS : Found
R_DHFS : Not found
R_GLGC : Found
R_GTPCI : Not found
R_HPPK2 : Not found
R_DPCOAK : Not found
R_UMPK : Not found
5	15
results-essential-2788-38
R_G1PACT : Not found
R_GK1 : Not found
R_UAMAGS : Found
R_GLCS1 : Found
R_UDCPDP : Found
R_UGMDDS : Found
R_GLGC : Found
R_UMPK : Not found
5	8
results-essential-2788-39
R_G1PACT : Not found
R_GK1 : Not found
R_UAMAGS : Found
R_GLCS1 : Found
R_UDCPDP : Found
R_UGMDDS : Found
R_GLGC : Found
R_UMPK : Not found
5	8
results-essential-2788-3
R_G1PACT : Not found
R_UAMAGS : Found
R_UDCPDP : Found
R_UGMDDS : Found
3	4
results-essential-2788-40
R_G1PACT : Not found
R_GK1 : Not found
R_UAMAGS : Found
R_UDCPDP : Found
R_UGMDDS : Found
3	5
results-essential-2788-41
R_G1PACT : Not found
R_GK1 : Not found
R_UAMAGS : Found
R_UDCPDP : Found
R_UGMDDS : Found
R_UMPK : Not found
3	6
results-essential-2788-42
R_GLCS1 : Found
R_GLGC : Found
2	2
results-essential-2788-43
R_G1PACT : Not found
R_DDPA : Not found
R_DNTPPA : Not found
R_EX_pi_LPAREN_e_RPAREN_ : Not found
R_GK1 : Not found
R_SHKK : Not found
R_UAMAGS : Found
R_GLCS1 : Found
R_SHK3Dr : Not found
R_UDCPDP : Found
R_UGMDDS : Found
R_DHFS : Not found
R_GLGC : Found
R_GTPCI : Not found
R_HPPK2 : Not found
R_UMPK : Not found
5	16
results-essential-2788-44
R_G1PACT : Not found
R_GK1 : Not found
R_UAMAGS : Found
R_GLCS1 : Found
R_UDCPDP : Found
R_UGMDDS : Found
R_GLGC : Found
R_UMPK : Not found
5	8
results-essential-2788-45
R_G1PACT : Not found
R_GK1 : Not found
R_UAMAGS : Found
R_GLCS1 : Found
R_UDCPDP : Found
R_UGMDDS : Found
R_GLGC : Found
R_UMPK : Not found
5	8
results-essential-2788-46
R_G1PACT : Not found
R_GK1 : Not found
R_UAMAGS : Found
R_UDCPDP : Found
R_UGMDDS : Found
R_UMPK : Not found
3	6
results-essential-2788-47
R_G1PACT : Not found
R_GK1 : Not found
R_UAMAGS : Found
R_GLCS1 : Found
R_UDCPDP : Found
R_UGMDDS : Found
R_GLGC : Found
R_UMPK : Not found
5	8
results-essential-2788-48
R_G1PACT : Not found
R_PNTK : Not found
R_EX_pi_LPAREN_e_RPAREN_ : Not found
R_GK1 : Not found
R_UAMAGS : Found
R_GLCS1 : Found
R_UDCPDP : Found
R_UGMDDS : Found
R_GLGC : Found
R_DPCOAK : Not found
R_UMPK : Not found
5	11
results-essential-2788-49
R_G1PACT : Not found
R_GK1 : Not found
R_UAMAGS : Found
R_UDCPDP : Found
R_UGMDDS : Found
3	5
results-essential-2788-4
R_G1PACT : Not found
R_DDPA : Not found
R_PNTK : Not found
R_DNTPPA : Not found
R_EX_pi_LPAREN_e_RPAREN_ : Not found
R_GK1 : Not found
R_SHKK : Not found
R_UAMAGS : Found
R_GLCS1 : Found
R_SHK3Dr : Not found
R_UDCPDP : Found
R_UGMDDS : Found
R_DHFS : Not found
R_GLGC : Found
R_GTPCI : Not found
R_HPPK2 : Not found
R_DPCOAK : Not found
R_UMPK : Not found
5	18
results-essential-2788-50
R_G1PACT : Not found
R_DDPA : Not found
R_PNTK : Not found
R_EX_pi_LPAREN_e_RPAREN_ : Not found
R_GK1 : Not found
R_SHKK : Not found
R_UAMAGS : Found
R_GLCS1 : Found
R_SHK3Dr : Not found
R_UDCPDP : Found
R_UGMDDS : Found
R_GLGC : Found
R_DPCOAK : Not found
R_UMPK : Not found
5	14
results-essential-2788-51
R_G1PACT : Not found
R_GK1 : Not found
R_UAMAGS : Found
R_GLCS1 : Found
R_UDCPDP : Found
R_UGMDDS : Found
R_GLGC : Found
R_UMPK : Not found
5	8
results-essential-2788-52
R_G1PACT : Not found
R_UAMAGS : Found
R_GLCS1 : Found
R_UDCPDP : Found
R_UGMDDS : Found
R_GLGC : Found
5	6
results-essential-2788-53
R_G1PACT : Not found
R_GK1 : Not found
R_UAMAGS : Found
R_GLCS1 : Found
R_UDCPDP : Found
R_UGMDDS : Found
R_GLGC : Found
5	7
results-essential-2788-54
R_G1PACT : Not found
R_GK1 : Not found
R_UAMAGS : Found
R_UDCPDP : Found
R_UGMDDS : Found
3	5
results-essential-2788-55
R_G1PACT : Not found
R_DDPA : Not found
R_PNTK : Not found
R_DNTPPA : Not found
R_EX_pi_LPAREN_e_RPAREN_ : Not found
R_GK1 : Not found
R_SHKK : Not found
R_UAMAGS : Found
R_GLCS1 : Found
R_SHK3Dr : Not found
R_UDCPDP : Found
R_UGMDDS : Found
R_DHFS : Not found
R_GLGC : Found
R_GTPCI : Not found
R_HPPK2 : Not found
R_DPCOAK : Not found
R_UMPK : Not found
5	18
results-essential-2788-56
R_G1PACT : Not found
R_PNTK : Not found
R_DNTPPA : Not found
R_EX_pi_LPAREN_e_RPAREN_ : Not found
R_GK1 : Not found
R_UAMAGS : Found
R_GLCS1 : Found
R_UDCPDP : Found
R_UGMDDS : Found
R_DHFS : Not found
R_GLGC : Found
R_GTPCI : Not found
R_HPPK2 : Not found
R_DPCOAK : Not found
R_UMPK : Not found
5	15
results-essential-2788-57
R_G1PACT : Not found
R_GK1 : Not found
R_UAMAGS : Found
R_GLCS1 : Found
R_UDCPDP : Found
R_UGMDDS : Found
R_GLGC : Found
R_UMPK : Not found
5	8
results-essential-2788-58
R_G1PACT : Not found
R_GK1 : Not found
R_UAMAGS : Found
R_GLCS1 : Found
R_UDCPDP : Found
R_UGMDDS : Found
R_GLGC : Found
5	7
results-essential-2788-59
R_G1PACT : Not found
R_UAMAGS : Found
R_UDCPDP : Found
R_UGMDDS : Found
3	4
results-essential-2788-5
R_G1PACT : Not found
R_GK1 : Not found
R_UAMAGS : Found
R_GLCS1 : Found
R_UDCPDP : Found
R_UGMDDS : Found
R_GLGC : Found
R_UMPK : Not found
5	8
results-essential-2788-60
R_G1PACT : Not found
R_GK1 : Not found
R_UAMAGS : Found
R_GLCS1 : Found
R_UDCPDP : Found
R_UGMDDS : Found
R_GLGC : Found
R_UMPK : Not found
5	8
results-essential-2788-61
R_G1PACT : Not found
R_PNTK : Not found
R_EX_pi_LPAREN_e_RPAREN_ : Not found
R_UAMAGS : Found
R_GLCS1 : Found
R_UDCPDP : Found
R_UGMDDS : Found
R_GLGC : Found
R_DPCOAK : Not found
R_UMPK : Not found
5	10
results-essential-2788-62
R_GK1 : Not found
R_GLCS1 : Found
R_GLGC : Found
R_UMPK : Not found
2	4
results-essential-2788-63
R_DDPA : Not found
R_DNTPPA : Not found
R_EX_pi_LPAREN_e_RPAREN_ : Not found
R_GK1 : Not found
R_SHKK : Not found
R_SHK3Dr : Not found
R_DHFS : Not found
R_GTPCI : Not found
R_HPPK2 : Not found
R_UMPK : Not found
0	10
results-essential-2788-64
R_G1PACT : Not found
R_UAMAGS : Found
R_GLCS1 : Found
R_UDCPDP : Found
R_UGMDDS : Found
R_GLGC : Found
R_UMPK : Not found
5	7
results-essential-2788-65
R_G1PACT : Not found
R_GK1 : Not found
R_UAMAGS : Found
R_UDCPDP : Found
R_UGMDDS : Found
R_UMPK : Not found
3	6
results-essential-2788-66
R_G1PACT : Not found
R_GK1 : Not found
R_UAMAGS : Found
R_UDCPDP : Found
R_UGMDDS : Found
R_UMPK : Not found
3	6
results-essential-2788-67
R_G1PACT : Not found
R_GK1 : Not found
R_UAMAGS : Found
R_UDCPDP : Found
R_UGMDDS : Found
R_UMPK : Not found
3	6
results-essential-2788-68
R_GK1 : Not found
R_GLCS1 : Found
R_GLGC : Found
R_UMPK : Not found
2	4
results-essential-2788-69
R_G1PACT : Not found
R_GK1 : Not found
R_UAMAGS : Found
R_GLCS1 : Found
R_UDCPDP : Found
R_UGMDDS : Found
R_GLGC : Found
R_UMPK : Not found
5	8
results-essential-2788-6
R_G1PACT : Not found
R_GK1 : Not found
R_UAMAGS : Found
R_GLCS1 : Found
R_UDCPDP : Found
R_UGMDDS : Found
R_GLGC : Found
R_UMPK : Not found
5	8
results-essential-2788-70
R_G1PACT : Not found
R_UAMAGS : Found
R_GLCS1 : Found
R_UDCPDP : Found
R_UGMDDS : Found
R_GLGC : Found
5	6
results-essential-2788-71
R_GLCS1 : Found
R_GLGC : Found
R_UMPK : Not found
2	3
results-essential-2788-72
R_G1PACT : Not found
R_GK1 : Not found
R_UAMAGS : Found
R_GLCS1 : Found
R_UDCPDP : Found
R_UGMDDS : Found
R_GLGC : Found
R_UMPK : Not found
5	8
results-essential-2788-73
R_G1PACT : Not found
R_GK1 : Not found
R_UAMAGS : Found
R_GLCS1 : Found
R_UDCPDP : Found
R_UGMDDS : Found
R_GLGC : Found
R_UMPK : Not found
5	8
results-essential-2788-74
R_GK1 : Not found
R_GLCS1 : Found
R_GLGC : Found
2	3
results-essential-2788-75
R_GK1 : Not found
R_GLCS1 : Found
R_GLGC : Found
R_UMPK : Not found
2	4
results-essential-2788-76
R_GK1 : Not found
R_GLCS1 : Found
R_GLGC : Found
R_UMPK : Not found
2	4
results-essential-2788-77
R_G1PACT : Not found
R_GK1 : Not found
R_UAMAGS : Found
R_UDCPDP : Found
R_UGMDDS : Found
R_UMPK : Not found
3	6
results-essential-2788-78
R_G1PACT : Not found
R_GK1 : Not found
R_UAMAGS : Found
R_GLCS1 : Found
R_UDCPDP : Found
R_UGMDDS : Found
R_GLGC : Found
R_UMPK : Not found
5	8
results-essential-2788-79
R_G1PACT : Not found
R_GK1 : Not found
R_UAMAGS : Found
R_GLCS1 : Found
R_UDCPDP : Found
R_UGMDDS : Found
R_GLGC : Found
5	7
results-essential-2788-7
R_G1PACT : Not found
R_GK1 : Not found
R_UAMAGS : Found
R_GLCS1 : Found
R_UDCPDP : Found
R_UGMDDS : Found
R_GLGC : Found
R_UMPK : Not found
5	8
results-essential-2788-80
R_G1PACT : Not found
R_UAMAGS : Found
R_GLCS1 : Found
R_UDCPDP : Found
R_UGMDDS : Found
R_GLGC : Found
R_UMPK : Not found
5	7
results-essential-2788-81
R_GK1 : Not found
R_GLCS1 : Found
R_GLGC : Found
R_UMPK : Not found
2	4
results-essential-2788-82
R_G1PACT : Not found
R_GK1 : Not found
R_UAMAGS : Found
R_UDCPDP : Found
R_UGMDDS : Found
3	5
results-essential-2788-83
R_GLCS1 : Found
R_GLGC : Found
R_UMPK : Not found
2	3
results-essential-2788-84
R_GK1 : Not found
R_UMPK : Not found
0	2
results-essential-2788-85
R_G1PACT : Not found
R_GK1 : Not found
R_UAMAGS : Found
R_GLCS1 : Found
R_UDCPDP : Found
R_UGMDDS : Found
R_GLGC : Found
R_UMPK : Not found
5	8
results-essential-2788-86
R_G1PACT : Not found
R_UAMAGS : Found
R_UDCPDP : Found
R_UGMDDS : Found
R_UMPK : Not found
3	5
results-essential-2788-87
R_G1PACT : Not found
R_GK1 : Not found
R_UAMAGS : Found
R_GLCS1 : Found
R_UDCPDP : Found
R_UGMDDS : Found
R_GLGC : Found
5	7
results-essential-2788-88
R_G1PACT : Not found
R_GK1 : Not found
R_UAMAGS : Found
R_UDCPDP : Found
R_UGMDDS : Found
R_UMPK : Not found
3	6
results-essential-2788-89
R_G1PACT : Not found
R_GK1 : Not found
R_UAMAGS : Found
R_UDCPDP : Found
R_UGMDDS : Found
R_UMPK : Not found
3	6
results-essential-2788-8
R_G1PACT : Not found
R_DDPA : Not found
R_DNTPPA : Not found
R_EX_pi_LPAREN_e_RPAREN_ : Not found
R_GK1 : Not found
R_SHKK : Not found
R_UAMAGS : Found
R_GLCS1 : Found
R_SHK3Dr : Not found
R_UDCPDP : Found
R_UGMDDS : Found
R_DHFS : Not found
R_GLGC : Found
R_GTPCI : Not found
R_HPPK2 : Not found
R_UMPK : Not found
5	16
results-essential-2788-90
R_G1PACT : Not found
R_DDPA : Not found
R_PNTK : Not found
R_DNTPPA : Not found
R_EX_pi_LPAREN_e_RPAREN_ : Not found
R_GK1 : Not found
R_SHKK : Not found
R_UAMAGS : Found
R_SHK3Dr : Not found
R_UDCPDP : Found
R_UGMDDS : Found
R_DHFS : Not found
R_GTPCI : Not found
R_HPPK2 : Not found
R_DPCOAK : Not found
R_UMPK : Not found
3	16
results-essential-2788-9
R_G1PACT : Not found
R_GK1 : Not found
R_UAMAGS : Found
R_GLCS1 : Found
R_UDCPDP : Found
R_UGMDDS : Found
R_GLGC : Found
R_UMPK : Not found
5	8
results-essential-2896-10
R_G1PACT : Not found
R_UAGCVT : Found
R_PGAMT : Not found
R_UDCPDP : Found
2	4
results-essential-2896-11
R_G1PACT : Not found
R_PSCVT : Not found
R_DNTPPA : Not found
R_NADK : Not found
R_UAGCVT : Found
R_PGAMT : Not found
R_SHK3Dr : Not found
R_UDCPDP : Found
R_GLGC : Found
R_DNMPPA : Not found
3	10
results-essential-2896-12
R_PNTK : Not found
R_PSCVT : Not found
R_DNTPPA : Not found
R_NADK : Not found
R_CHORS : Not found
R_SHK3Dr : Not found
R_DPCOAK : Not found
R_DNMPPA : Not found
0	8
results-essential-2896-13
R_G1PACT : Not found
R_UAGCVT : Found
R_PGAMT : Not found
R_UDCPDP : Found
2	4
results-essential-2896-14
R_G1PACT : Not found
R_UAGCVT : Found
R_PGAMT : Not found
R_UDCPDP : Found
R_GLGC : Found
3	5
results-essential-2896-15
R_G1PACT : Not found
R_UAGCVT : Found
R_PGAMT : Not found
R_UDCPDP : Found
R_GLGC : Found
3	5
results-essential-2896-16
R_G1PACT : Not found
R_UAGCVT : Found
R_PGAMT : Not found
R_UDCPDP : Found
2	4
results-essential-2896-17
R_G1PACT : Not found
R_NADK : Not found
R_UAGCVT : Found
R_PGAMT : Not found
R_UDCPDP : Found
2	5
results-essential-2896-18
R_G1PACT : Not found
R_UAGCVT : Found
R_PGAMT : Not found
R_UDCPDP : Found
R_GLGC : Found
3	5
results-essential-2896-19
R_G1PACT : Not found
R_PNTK : Not found
R_PSCVT : Not found
R_DNTPPA : Not found
R_NADK : Not found
R_CHORS : Not found
R_UAGCVT : Found
R_PGAMT : Not found
R_SHK3Dr : Not found
R_UDCPDP : Found
R_GLGC : Found
R_DPCOAK : Not found
R_DNMPPA : Not found
3	13
results-essential-2896-1
R_DNTPPA : Not found
R_NADK : Not found
R_GLGC : Found
R_DNMPPA : Not found
1	4
results-essential-2896-20
R_G1PACT : Not found
R_UAGCVT : Found
R_PGAMT : Not found
R_UDCPDP : Found
2	4
results-essential-2896-21
R_G1PACT : Not found
R_PNTK : Not found
R_NADK : Not found
R_UAGCVT : Found
R_PGAMT : Not found
R_UDCPDP : Found
R_GLGC : Found
R_DPCOAK : Not found
3	8
results-essential-2896-22
0	0
results-essential-2896-23
R_G1PACT : Not found
R_UAGCVT : Found
R_PGAMT : Not found
R_UDCPDP : Found
R_GLGC : Found
3	5
results-essential-2896-24
R_GLGC : Found
1	1
results-essential-2896-25
R_G1PACT : Not found
R_UAGCVT : Found
R_PGAMT : Not found
R_UDCPDP : Found
2	4
results-essential-2896-26
R_G1PACT : Not found
R_UAGCVT : Found
R_PGAMT : Not found
R_UDCPDP : Found
R_GLGC : Found
3	5
results-essential-2896-27
R_G1PACT : Not found
R_PNTK : Not found
R_PSCVT : Not found
R_DNTPPA : Not found
R_NADK : Not found
R_CHORS : Not found
R_UAGCVT : Found
R_PGAMT : Not found
R_SHK3Dr : Not found
R_UDCPDP : Found
R_GLGC : Found
R_DPCOAK : Not found
R_DNMPPA : Not found
3	13
results-essential-2896-28
R_G1PACT : Not found
R_UAGCVT : Found
R_PGAMT : Not found
R_UDCPDP : Found
R_GLGC : Found
3	5
results-essential-2896-29
R_G1PACT : Not found
R_UAGCVT : Found
R_PGAMT : Not found
R_UDCPDP : Found
2	4
results-essential-2896-2
R_G1PACT : Not found
R_UAGCVT : Found
R_PGAMT : Not found
R_UDCPDP : Found
R_GLGC : Found
3	5
results-essential-2896-30
R_G1PACT : Not found
R_UAGCVT : Found
R_PGAMT : Not found
R_UDCPDP : Found
2	4
results-essential-2896-31
0	0
results-essential-2896-32
R_G1PACT : Not found
R_UAGCVT : Found
R_PGAMT : Not found
R_UDCPDP : Found
R_GLGC : Found
3	5
results-essential-2896-33
R_G1PACT : Not found
R_UAGCVT : Found
R_PGAMT : Not found
R_UDCPDP : Found
R_GLGC : Found
3	5
results-essential-2896-34
R_G1PACT : Not found
R_UAGCVT : Found
R_PGAMT : Not found
R_UDCPDP : Found
2	4
results-essential-2896-35
R_G1PACT : Not found
R_UAGCVT : Found
R_PGAMT : Not found
R_UDCPDP : Found
R_GLGC : Found
3	5
results-essential-2896-36
R_G1PACT : Not found
R_PSCVT : Not found
R_NADK : Not found
R_UAGCVT : Found
R_PGAMT : Not found
R_SHK3Dr : Not found
R_UDCPDP : Found
R_GLGC : Found
3	8
results-essential-2896-37
R_G1PACT : Not found
R_PNTK : Not found
R_DNTPPA : Not found
R_NADK : Not found
R_CHORS : Not found
R_UAGCVT : Found
R_PGAMT : Not found
R_UDCPDP : Found
R_GLGC : Found
R_DPCOAK : Not found
R_DNMPPA : Not found
3	11
results-essential-2896-38
R_G1PACT : Not found
R_UAGCVT : Found
R_PGAMT : Not found
R_UDCPDP : Found
R_GLGC : Found
3	5
results-essential-2896-39
R_G1PACT : Not found
R_UAGCVT : Found
R_PGAMT : Not found
R_UDCPDP : Found
R_GLGC : Found
3	5
results-essential-2896-3
R_G1PACT : Not found
R_UAGCVT : Found
R_PGAMT : Not found
R_UDCPDP : Found
2	4
results-essential-2896-40
R_G1PACT : Not found
R_UAGCVT : Found
R_PGAMT : Not found
R_UDCPDP : Found
2	4
results-essential-2896-41
R_G1PACT : Not found
R_UAGCVT : Found
R_PGAMT : Not found
R_UDCPDP : Found
2	4
results-essential-2896-42
R_GLGC : Found
1	1
results-essential-2896-43
R_G1PACT : Not found
R_PSCVT : Not found
R_DNTPPA : Not found
R_NADK : Not found
R_CHORS : Not found
R_UAGCVT : Found
R_PGAMT : Not found
R_SHK3Dr : Not found
R_UDCPDP : Found
R_GLGC : Found
R_DNMPPA : Not found
3	11
results-essential-2896-44
R_G1PACT : Not found
R_UAGCVT : Found
R_PGAMT : Not found
R_UDCPDP : Found
R_GLGC : Found
3	5
results-essential-2896-45
R_G1PACT : Not found
R_UAGCVT : Found
R_PGAMT : Not found
R_UDCPDP : Found
R_GLGC : Found
3	5
results-essential-2896-46
R_G1PACT : Not found
R_UAGCVT : Found
R_PGAMT : Not found
R_UDCPDP : Found
2	4
results-essential-2896-47
R_G1PACT : Not found
R_UAGCVT : Found
R_PGAMT : Not found
R_UDCPDP : Found
R_GLGC : Found
3	5
results-essential-2896-48
R_G1PACT : Not found
R_PNTK : Not found
R_NADK : Not found
R_UAGCVT : Found
R_PGAMT : Not found
R_UDCPDP : Found
R_GLGC : Found
R_DPCOAK : Not found
3	8
results-essential-2896-49
R_G1PACT : Not found
R_UAGCVT : Found
R_PGAMT : Not found
R_UDCPDP : Found
2	4
results-essential-2896-4
R_G1PACT : Not found
R_PNTK : Not found
R_PSCVT : Not found
R_DNTPPA : Not found
R_CHORS : Not found
R_UAGCVT : Found
R_PGAMT : Not found
R_SHK3Dr : Not found
R_UDCPDP : Found
R_GLGC : Found
R_DPCOAK : Not found
R_DNMPPA : Not found
3	12
results-essential-2896-50
R_G1PACT : Not found
R_PNTK : Not found
R_PSCVT : Not found
R_NADK : Not found
R_CHORS : Not found
R_UAGCVT : Found
R_PGAMT : Not found
R_SHK3Dr : Not found
R_UDCPDP : Found
R_GLGC : Found
R_DPCOAK : Not found
3	11
results-essential-2896-51
R_G1PACT : Not found
R_UAGCVT : Found
R_PGAMT : Not found
R_UDCPDP : Found
R_GLGC : Found
3	5
results-essential-2896-52
R_G1PACT : Not found
R_UAGCVT : Found
R_PGAMT : Not found
R_UDCPDP : Found
R_GLGC : Found
3	5
results-essential-2896-53
R_G1PACT : Not found
R_UAGCVT : Found
R_PGAMT : Not found
R_UDCPDP : Found
R_GLGC : Found
3	5
results-essential-2896-54
R_G1PACT : Not found
R_UAGCVT : Found
R_PGAMT : Not found
R_UDCPDP : Found
2	4
results-essential-2896-55
R_G1PACT : Not found
R_PNTK : Not found
R_PSCVT : Not found
R_DNTPPA : Not found
R_NADK : Not found
R_CHORS : Not found
R_UAGCVT : Found
R_PGAMT : Not found
R_SHK3Dr : Not found
R_UDCPDP : Found
R_GLGC : Found
R_DPCOAK : Not found
R_DNMPPA : Not found
3	13
results-essential-2896-56
R_G1PACT : Not found
R_PNTK : Not found
R_DNTPPA : Not found
R_UAGCVT : Found
R_PGAMT : Not found
R_UDCPDP : Found
R_GLGC : Found
R_DPCOAK : Not found
R_DNMPPA : Not found
3	9
results-essential-2896-57
R_G1PACT : Not found
R_UAGCVT : Found
R_PGAMT : Not found
R_UDCPDP : Found
R_GLGC : Found
3	5
results-essential-2896-58
R_G1PACT : Not found
R_UAGCVT : Found
R_PGAMT : Not found
R_UDCPDP : Found
R_GLGC : Found
3	5
results-essential-2896-59
R_G1PACT : Not found
R_UAGCVT : Found
R_PGAMT : Not found
R_UDCPDP : Found
2	4
results-essential-2896-5
R_G1PACT : Not found
R_UAGCVT : Found
R_PGAMT : Not found
R_UDCPDP : Found
R_GLGC : Found
3	5
results-essential-2896-60
R_G1PACT : Not found
R_UAGCVT : Found
R_PGAMT : Not found
R_UDCPDP : Found
R_GLGC : Found
3	5
results-essential-2896-61
R_G1PACT : Not found
R_PNTK : Not found
R_NADK : Not found
R_UAGCVT : Found
R_PGAMT : Not found
R_UDCPDP : Found
R_GLGC : Found
R_DPCOAK : Not found
3	8
results-essential-2896-62
R_GLGC : Found
1	1
results-essential-2896-63
R_PSCVT : Not found
R_DNTPPA : Not found
R_NADK : Not found
R_CHORS : Not found
R_SHK3Dr : Not found
R_DNMPPA : Not found
0	6
results-essential-2896-64
R_G1PACT : Not found
R_UAGCVT : Found
R_PGAMT : Not found
R_UDCPDP : Found
R_GLGC : Found
3	5
results-essential-2896-65
R_G1PACT : Not found
R_UAGCVT : Found
R_PGAMT : Not found
R_UDCPDP : Found
2	4
results-essential-2896-66
R_G1PACT : Not found
R_UAGCVT : Found
R_PGAMT : Not found
R_UDCPDP : Found
2	4
results-essential-2896-67
R_G1PACT : Not found
R_UAGCVT : Found
R_PGAMT : Not found
R_UDCPDP : Found
2	4
results-essential-2896-68
R_GLGC : Found
1	1
results-essential-2896-69
R_G1PACT : Not found
R_UAGCVT : Found
R_PGAMT : Not found
R_UDCPDP : Found
R_GLGC : Found
3	5
results-essential-2896-6
R_G1PACT : Not found
R_UAGCVT : Found
R_PGAMT : Not found
R_UDCPDP : Found
R_GLGC : Found
3	5
results-essential-2896-70
R_G1PACT : Not found
R_UAGCVT : Found
R_PGAMT : Not found
R_UDCPDP : Found
R_GLGC : Found
3	5
results-essential-2896-71
R_GLGC : Found
1	1
results-essential-2896-72
R_G1PACT : Not found
R_UAGCVT : Found
R_PGAMT : Not found
R_UDCPDP : Found
R_GLGC : Found
3	5
results-essential-2896-73
R_G1PACT : Not found
R_UAGCVT : Found
R_PGAMT : Not found
R_UDCPDP : Found
R_GLGC : Found
3	5
results-essential-2896-74
R_GLGC : Found
1	1
results-essential-2896-75
R_GLGC : Found
1	1
results-essential-2896-76
R_GLGC : Found
1	1
results-essential-2896-77
R_G1PACT : Not found
R_UAGCVT : Found
R_PGAMT : Not found
R_UDCPDP : Found
2	4
results-essential-2896-78
R_G1PACT : Not found
R_UAGCVT : Found
R_PGAMT : Not found
R_UDCPDP : Found
R_GLGC : Found
3	5
results-essential-2896-79
R_G1PACT : Not found
R_UAGCVT : Found
R_PGAMT : Not found
R_UDCPDP : Found
R_GLGC : Found
3	5
results-essential-2896-7
R_G1PACT : Not found
R_UAGCVT : Found
R_PGAMT : Not found
R_UDCPDP : Found
R_GLGC : Found
3	5
results-essential-2896-80
R_G1PACT : Not found
R_UAGCVT : Found
R_PGAMT : Not found
R_UDCPDP : Found
R_GLGC : Found
3	5
results-essential-2896-81
R_GLGC : Found
1	1
results-essential-2896-82
R_G1PACT : Not found
R_UAGCVT : Found
R_PGAMT : Not found
R_UDCPDP : Found
2	4
results-essential-2896-83
R_GLGC : Found
1	1
results-essential-2896-84
0	0
results-essential-2896-85
R_G1PACT : Not found
R_UAGCVT : Found
R_PGAMT : Not found
R_UDCPDP : Found
R_GLGC : Found
3	5
results-essential-2896-86
R_G1PACT : Not found
R_UAGCVT : Found
R_PGAMT : Not found
R_UDCPDP : Found
2	4
results-essential-2896-87
R_G1PACT : Not found
R_UAGCVT : Found
R_PGAMT : Not found
R_UDCPDP : Found
R_GLGC : Found
3	5
results-essential-2896-88
R_G1PACT : Not found
R_UAGCVT : Found
R_PGAMT : Not found
R_UDCPDP : Found
2	4
results-essential-2896-89
R_G1PACT : Not found
R_UAGCVT : Found
R_PGAMT : Not found
R_UDCPDP : Found
2	4
results-essential-2896-8
R_G1PACT : Not found
R_PSCVT : Not found
R_DNTPPA : Not found
R_NADK : Not found
R_CHORS : Not found
R_UAGCVT : Found
R_PGAMT : Not found
R_SHK3Dr : Not found
R_UDCPDP : Found
R_GLGC : Found
R_DNMPPA : Not found
3	11
results-essential-2896-90
R_G1PACT : Not found
R_PNTK : Not found
R_PSCVT : Not found
R_DNTPPA : Not found
R_NADK : Not found
R_CHORS : Not found
R_UAGCVT : Found
R_PGAMT : Not found
R_SHK3Dr : Not found
R_UDCPDP : Found
R_DPCOAK : Not found
R_DNMPPA : Not found
2	12
results-essential-2896-9
R_G1PACT : Not found
R_UAGCVT : Found
R_PGAMT : Not found
R_UDCPDP : Found
R_GLGC : Found
3	5
results-essential-2905-10
R_UAGDP : Not found
R_UAAGDS : Found
R_PAPPT3 : Found
R_ALAALAr : Found
R_PGAMT : Not found
R_UAGPT3 : Found
R_UGMDDS : Found
5	7
results-essential-2905-11
R_UAGDP : Not found
R_UAAGDS : Found
R_PAPPT3 : Found
R_NADK : Not found
R_ALAALAr : Found
R_PGAMT : Not found
R_DHNPA2 : Not found
R_UAGPT3 : Found
R_ADCS : Not found
R_UGMDDS : Found
R_DHFS : Not found
R_GTPCI : Not found
R_HPPK2 : Not found
R_DNMPPA : Not found
5	14
results-essential-2905-12
R_PPNCL2 : Not found
R_NADK : Not found
R_CHORS : Not found
R_DHNPA2 : Not found
R_ADCS : Not found
R_DHFS : Not found
R_GTPCI : Not found
R_HPPK2 : Not found
R_DPCOAK : Not found
R_PTPATi : Not found
R_DNMPPA : Not found
0	11
results-essential-2905-13
R_UAGDP : Not found
R_UAAGDS : Found
R_PAPPT3 : Found
R_ALAALAr : Found
R_PGAMT : Not found
R_UAGPT3 : Found
R_UGMDDS : Found
5	7
results-essential-2905-14
R_UAGDP : Not found
R_UAAGDS : Found
R_PAPPT3 : Found
R_ALAALAr : Found
R_PGAMT : Not found
R_UAGPT3 : Found
R_UGMDDS : Found
5	7
results-essential-2905-15
R_UAGDP : Not found
R_UAAGDS : Found
R_PAPPT3 : Found
R_ALAALAr : Found
R_PGAMT : Not found
R_UAGPT3 : Found
R_UGMDDS : Found
5	7
results-essential-2905-16
R_UAGDP : Not found
R_UAAGDS : Found
R_PAPPT3 : Found
R_ALAALAr : Found
R_PGAMT : Not found
R_UAGPT3 : Found
R_UGMDDS : Found
5	7
results-essential-2905-17
R_UAGDP : Not found
R_UAAGDS : Found
R_PAPPT3 : Found
R_NADK : Not found
R_ALAALAr : Found
R_PGAMT : Not found
R_UAGPT3 : Found
R_UGMDDS : Found
5	8
results-essential-2905-18
R_UAGDP : Not found
R_UAAGDS : Found
R_PAPPT3 : Found
R_ALAALAr : Found
R_PGAMT : Not found
R_UAGPT3 : Found
R_UGMDDS : Found
5	7
results-essential-2905-19
R_UAGDP : Not found
R_PPNCL2 : Not found
R_UAAGDS : Found
R_PAPPT3 : Found
R_NADK : Not found
R_ALAALAr : Found
R_CHORS : Not found
R_PGAMT : Not found
R_DHNPA2 : Not found
R_UAGPT3 : Found
R_ADCS : Not found
R_UGMDDS : Found
R_DHFS : Not found
R_GTPCI : Not found
R_HPPK2 : Not found
R_DPCOAK : Not found
R_PTPATi : Not found
R_DNMPPA : Not found
5	18
results-essential-2905-1
R_NADK : Not found
R_DHNPA2 : Not found
R_ADCS : Not found
R_DHFS : Not found
R_GTPCI : Not found
R_HPPK2 : Not found
R_DNMPPA : Not found
0	7
results-essential-2905-20
R_UAGDP : Not found
R_UAAGDS : Found
R_PAPPT3 : Found
R_ALAALAr : Found
R_PGAMT : Not found
R_UAGPT3 : Found
R_UGMDDS : Found
5	7
results-essential-2905-21
R_UAGDP : Not found
R_PPNCL2 : Not found
R_UAAGDS : Found
R_PAPPT3 : Found
R_NADK : Not found
R_ALAALAr : Found
R_PGAMT : Not found
R_UAGPT3 : Found
R_UGMDDS : Found
R_DPCOAK : Not found
R_PTPATi : Not found
5	11
results-essential-2905-22
0	0
results-essential-2905-23
R_UAGDP : Not found
R_UAAGDS : Found
R_PAPPT3 : Found
R_ALAALAr : Found
R_PGAMT : Not found
R_UAGPT3 : Found
R_UGMDDS : Found
5	7
results-essential-2905-24
0	0
results-essential-2905-25
R_UAGDP : Not found
R_UAAGDS : Found
R_PAPPT3 : Found
R_ALAALAr : Found
R_PGAMT : Not found
R_UAGPT3 : Found
R_UGMDDS : Found
5	7
results-essential-2905-26
R_UAGDP : Not found
R_UAAGDS : Found
R_PAPPT3 : Found
R_ALAALAr : Found
R_PGAMT : Not found
R_UAGPT3 : Found
R_UGMDDS : Found
5	7
results-essential-2905-27
R_UAGDP : Not found
R_PPNCL2 : Not found
R_UAAGDS : Found
R_PAPPT3 : Found
R_NADK : Not found
R_ALAALAr : Found
R_CHORS : Not found
R_PGAMT : Not found
R_DHNPA2 : Not found
R_UAGPT3 : Found
R_ADCS : Not found
R_UGMDDS : Found
R_DHFS : Not found
R_GTPCI : Not found
R_HPPK2 : Not found
R_DPCOAK : Not found
R_PTPATi : Not found
R_DNMPPA : Not found
5	18
results-essential-2905-28
R_UAGDP : Not found
R_UAAGDS : Found
R_PAPPT3 : Found
R_ALAALAr : Found
R_PGAMT : Not found
R_UAGPT3 : Found
R_UGMDDS : Found
5	7
results-essential-2905-29
R_UAGDP : Not found
R_UAAGDS : Found
R_PAPPT3 : Found
R_ALAALAr : Found
R_PGAMT : Not found
R_UAGPT3 : Found
R_UGMDDS : Found
5	7
results-essential-2905-2
R_UAGDP : Not found
R_UAAGDS : Found
R_PAPPT3 : Found
R_ALAALAr : Found
R_PGAMT : Not found
R_UAGPT3 : Found
R_UGMDDS : Found
5	7
results-essential-2905-30
R_UAGDP : Not found
R_UAAGDS : Found
R_PAPPT3 : Found
R_ALAALAr : Found
R_PGAMT : Not found
R_UAGPT3 : Found
R_UGMDDS : Found
5	7
results-essential-2905-31
0	0
results-essential-2905-32
R_UAGDP : Not found
R_UAAGDS : Found
R_PAPPT3 : Found
R_ALAALAr : Found
R_PGAMT : Not found
R_UAGPT3 : Found
R_UGMDDS : Found
5	7
results-essential-2905-33
R_UAGDP : Not found
R_UAAGDS : Found
R_PAPPT3 : Found
R_ALAALAr : Found
R_PGAMT : Not found
R_UAGPT3 : Found
R_UGMDDS : Found
5	7
results-essential-2905-34
R_UAGDP : Not found
R_UAAGDS : Found
R_PAPPT3 : Found
R_ALAALAr : Found
R_PGAMT : Not found
R_UAGPT3 : Found
R_UGMDDS : Found
5	7
results-essential-2905-35
R_UAGDP : Not found
R_UAAGDS : Found
R_PAPPT3 : Found
R_ALAALAr : Found
R_PGAMT : Not found
R_UAGPT3 : Found
R_UGMDDS : Found
5	7
results-essential-2905-36
R_UAGDP : Not found
R_UAAGDS : Found
R_PAPPT3 : Found
R_NADK : Not found
R_ALAALAr : Found
R_PGAMT : Not found
R_UAGPT3 : Found
R_UGMDDS : Found
5	8
results-essential-2905-37
R_UAGDP : Not found
R_PPNCL2 : Not found
R_UAAGDS : Found
R_PAPPT3 : Found
R_NADK : Not found
R_ALAALAr : Found
R_CHORS : Not found
R_PGAMT : Not found
R_DHNPA2 : Not found
R_UAGPT3 : Found
R_ADCS : Not found
R_UGMDDS : Found
R_DHFS : Not found
R_GTPCI : Not found
R_HPPK2 : Not found
R_DPCOAK : Not found
R_PTPATi : Not found
R_DNMPPA : Not found
5	18
results-essential-2905-38
R_UAGDP : Not found
R_UAAGDS : Found
R_PAPPT3 : Found
R_ALAALAr : Found
R_PGAMT : Not found
R_UAGPT3 : Found
R_UGMDDS : Found
5	7
results-essential-2905-39
R_UAGDP : Not found
R_UAAGDS : Found
R_PAPPT3 : Found
R_ALAALAr : Found
R_PGAMT : Not found
R_UAGPT3 : Found
R_UGMDDS : Found
5	7
results-essential-2905-3
R_UAGDP : Not found
R_UAAGDS : Found
R_PAPPT3 : Found
R_ALAALAr : Found
R_PGAMT : Not found
R_UAGPT3 : Found
R_UGMDDS : Found
5	7
results-essential-2905-40
R_UAGDP : Not found
R_UAAGDS : Found
R_PAPPT3 : Found
R_ALAALAr : Found
R_PGAMT : Not found
R_UAGPT3 : Found
R_UGMDDS : Found
5	7
results-essential-2905-41
R_UAGDP : Not found
R_UAAGDS : Found
R_PAPPT3 : Found
R_ALAALAr : Found
R_PGAMT : Not found
R_UAGPT3 : Found
R_UGMDDS : Found
5	7
results-essential-2905-42
0	0
results-essential-2905-43
R_UAGDP : Not found
R_UAAGDS : Found
R_PAPPT3 : Found
R_NADK : Not found
R_ALAALAr : Found
R_CHORS : Not found
R_PGAMT : Not found
R_DHNPA2 : Not found
R_UAGPT3 : Found
R_ADCS : Not found
R_UGMDDS : Found
R_DHFS : Not found
R_GTPCI : Not found
R_HPPK2 : Not found
R_DNMPPA : Not found
5	15
results-essential-2905-44
R_UAGDP : Not found
R_UAAGDS : Found
R_PAPPT3 : Found
R_ALAALAr : Found
R_PGAMT : Not found
R_UAGPT3 : Found
R_UGMDDS : Found
5	7
results-essential-2905-45
R_UAGDP : Not found
R_UAAGDS : Found
R_PAPPT3 : Found
R_ALAALAr : Found
R_PGAMT : Not found
R_UAGPT3 : Found
R_UGMDDS : Found
5	7
results-essential-2905-46
R_UAGDP : Not found
R_UAAGDS : Found
R_PAPPT3 : Found
R_ALAALAr : Found
R_PGAMT : Not found
R_UAGPT3 : Found
R_UGMDDS : Found
5	7
results-essential-2905-47
R_UAGDP : Not found
R_UAAGDS : Found
R_PAPPT3 : Found
R_ALAALAr : Found
R_PGAMT : Not found
R_UAGPT3 : Found
R_UGMDDS : Found
5	7
results-essential-2905-48
R_UAGDP : Not found
R_PPNCL2 : Not found
R_UAAGDS : Found
R_PAPPT3 : Found
R_NADK : Not found
R_ALAALAr : Found
R_PGAMT : Not found
R_UAGPT3 : Found
R_UGMDDS : Found
R_DPCOAK : Not found
R_PTPATi : Not found
5	11
results-essential-2905-49
R_UAGDP : Not found
R_UAAGDS : Found
R_PAPPT3 : Found
R_ALAALAr : Found
R_PGAMT : Not found
R_UAGPT3 : Found
R_UGMDDS : Found
5	7
results-essential-2905-4
R_UAGDP : Not found
R_PPNCL2 : Not found
R_UAAGDS : Found
R_PAPPT3 : Found
R_ALAALAr : Found
R_CHORS : Not found
R_PGAMT : Not found
R_DHNPA2 : Not found
R_UAGPT3 : Found
R_ADCS : Not found
R_UGMDDS : Found
R_DHFS : Not found
R_GTPCI : Not found
R_HPPK2 : Not found
R_DPCOAK : Not found
R_PTPATi : Not found
R_DNMPPA : Not found
5	17
results-essential-2905-50
R_UAGDP : Not found
R_PPNCL2 : Not found
R_UAAGDS : Found
R_PAPPT3 : Found
R_NADK : Not found
R_ALAALAr : Found
R_CHORS : Not found
R_PGAMT : Not found
R_UAGPT3 : Found
R_UGMDDS : Found
R_DPCOAK : Not found
R_PTPATi : Not found
5	12
results-essential-2905-51
R_UAGDP : Not found
R_UAAGDS : Found
R_PAPPT3 : Found
R_ALAALAr : Found
R_PGAMT : Not found
R_UAGPT3 : Found
R_UGMDDS : Found
5	7
results-essential-2905-52
R_UAGDP : Not found
R_UAAGDS : Found
R_PAPPT3 : Found
R_ALAALAr : Found
R_PGAMT : Not found
R_UAGPT3 : Found
R_UGMDDS : Found
5	7
results-essential-2905-53
R_UAGDP : Not found
R_UAAGDS : Found
R_PAPPT3 : Found
R_ALAALAr : Found
R_PGAMT : Not found
R_UAGPT3 : Found
R_UGMDDS : Found
5	7
results-essential-2905-54
R_UAGDP : Not found
R_UAAGDS : Found
R_PAPPT3 : Found
R_ALAALAr : Found
R_PGAMT : Not found
R_UAGPT3 : Found
R_UGMDDS : Found
5	7
results-essential-2905-55
R_UAGDP : Not found
R_PPNCL2 : Not found
R_UAAGDS : Found
R_PAPPT3 : Found
R_NADK : Not found
R_ALAALAr : Found
R_CHORS : Not found
R_PGAMT : Not found
R_DHNPA2 : Not found
R_UAGPT3 : Found
R_ADCS : Not found
R_UGMDDS : Found
R_DHFS : Not found
R_GTPCI : Not found
R_HPPK2 : Not found
R_DPCOAK : Not found
R_PTPATi : Not found
R_DNMPPA : Not found
5	18
results-essential-2905-56
R_UAGDP : Not found
R_PPNCL2 : Not found
R_UAAGDS : Found
R_PAPPT3 : Found
R_ALAALAr : Found
R_PGAMT : Not found
R_DHNPA2 : Not found
R_UAGPT3 : Found
R_ADCS : Not found
R_UGMDDS : Found
R_DHFS : Not found
R_GTPCI : Not found
R_HPPK2 : Not found
R_DPCOAK : Not found
R_PTPATi : Not found
R_DNMPPA : Not found
5	16
results-essential-2905-57
R_UAGDP : Not found
R_UAAGDS : Found
R_PAPPT3 : Found
R_ALAALAr : Found
R_PGAMT : Not found
R_UAGPT3 : Found
R_UGMDDS : Found
5	7
results-essential-2905-58
R_UAGDP : Not found
R_UAAGDS : Found
R_PAPPT3 : Found
R_ALAALAr : Found
R_PGAMT : Not found
R_UAGPT3 : Found
R_UGMDDS : Found
5	7
results-essential-2905-59
R_UAGDP : Not found
R_UAAGDS : Found
R_PAPPT3 : Found
R_ALAALAr : Found
R_PGAMT : Not found
R_UAGPT3 : Found
R_UGMDDS : Found
5	7
results-essential-2905-5
R_UAGDP : Not found
R_UAAGDS : Found
R_PAPPT3 : Found
R_ALAALAr : Found
R_PGAMT : Not found
R_UAGPT3 : Found
R_UGMDDS : Found
5	7
results-essential-2905-60
R_UAGDP : Not found
R_UAAGDS : Found
R_PAPPT3 : Found
R_ALAALAr : Found
R_PGAMT : Not found
R_UAGPT3 : Found
R_UGMDDS : Found
5	7
results-essential-2905-61
R_UAGDP : Not found
R_PPNCL2 : Not found
R_UAAGDS : Found
R_PAPPT3 : Found
R_NADK : Not found
R_ALAALAr : Found
R_PGAMT : Not found
R_UAGPT3 : Found
R_UGMDDS : Found
R_DPCOAK : Not found
R_PTPATi : Not found
5	11
results-essential-2905-62
0	0
results-essential-2905-63
R_NADK : Not found
R_CHORS : Not found
R_DHNPA2 : Not found
R_ADCS : Not found
R_DHFS : Not found
R_GTPCI : Not found
R_HPPK2 : Not found
R_DNMPPA : Not found
0	8
results-essential-2905-64
R_UAGDP : Not found
R_UAAGDS : Found
R_PAPPT3 : Found
R_ALAALAr : Found
R_PGAMT : Not found
R_UAGPT3 : Found
R_UGMDDS : Found
5	7
results-essential-2905-65
R_UAGDP : Not found
R_UAAGDS : Found
R_PAPPT3 : Found
R_ALAALAr : Found
R_PGAMT : Not found
R_UAGPT3 : Found
R_UGMDDS : Found
5	7
results-essential-2905-66
R_UAGDP : Not found
R_UAAGDS : Found
R_PAPPT3 : Found
R_ALAALAr : Found
R_PGAMT : Not found
R_UAGPT3 : Found
R_UGMDDS : Found
5	7
results-essential-2905-67
R_UAGDP : Not found
R_UAAGDS : Found
R_PAPPT3 : Found
R_ALAALAr : Found
R_PGAMT : Not found
R_UAGPT3 : Found
R_UGMDDS : Found
5	7
results-essential-2905-68
0	0
results-essential-2905-69
R_UAGDP : Not found
R_UAAGDS : Found
R_PAPPT3 : Found
R_ALAALAr : Found
R_PGAMT : Not found
R_UAGPT3 : Found
R_UGMDDS : Found
5	7
results-essential-2905-6
R_UAGDP : Not found
R_UAAGDS : Found
R_PAPPT3 : Found
R_ALAALAr : Found
R_PGAMT : Not found
R_UAGPT3 : Found
R_UGMDDS : Found
5	7
results-essential-2905-70
R_UAGDP : Not found
R_UAAGDS : Found
R_PAPPT3 : Found
R_ALAALAr : Found
R_PGAMT : Not found
R_UAGPT3 : Found
R_UGMDDS : Found
5	7
results-essential-2905-71
0	0
results-essential-2905-72
R_UAGDP : Not found
R_UAAGDS : Found
R_PAPPT3 : Found
R_ALAALAr : Found
R_PGAMT : Not found
R_UAGPT3 : Found
R_UGMDDS : Found
5	7
results-essential-2905-73
R_UAGDP : Not found
R_UAAGDS : Found
R_PAPPT3 : Found
R_ALAALAr : Found
R_PGAMT : Not found
R_UAGPT3 : Found
R_UGMDDS : Found
5	7
results-essential-2905-74
0	0
results-essential-2905-75
0	0
results-essential-2905-76
0	0
results-essential-2905-77
R_UAGDP : Not found
R_UAAGDS : Found
R_PAPPT3 : Found
R_ALAALAr : Found
R_PGAMT : Not found
R_UAGPT3 : Found
R_UGMDDS : Found
5	7
results-essential-2905-78
R_UAGDP : Not found
R_UAAGDS : Found
R_PAPPT3 : Found
R_ALAALAr : Found
R_PGAMT : Not found
R_UAGPT3 : Found
R_UGMDDS : Found
5	7
results-essential-2905-79
R_UAGDP : Not found
R_UAAGDS : Found
R_PAPPT3 : Found
R_ALAALAr : Found
R_PGAMT : Not found
R_UAGPT3 : Found
R_UGMDDS : Found
5	7
results-essential-2905-7
R_UAGDP : Not found
R_UAAGDS : Found
R_PAPPT3 : Found
R_ALAALAr : Found
R_PGAMT : Not found
R_UAGPT3 : Found
R_UGMDDS : Found
5	7
results-essential-2905-80
R_UAGDP : Not found
R_UAAGDS : Found
R_PAPPT3 : Found
R_ALAALAr : Found
R_PGAMT : Not found
R_UAGPT3 : Found
R_UGMDDS : Found
5	7
results-essential-2905-81
0	0
results-essential-2905-82
R_UAGDP : Not found
R_UAAGDS : Found
R_PAPPT3 : Found
R_ALAALAr : Found
R_PGAMT : Not found
R_UAGPT3 : Found
R_UGMDDS : Found
5	7
results-essential-2905-83
0	0
results-essential-2905-84
0	0
results-essential-2905-85
R_UAGDP : Not found
R_UAAGDS : Found
R_PAPPT3 : Found
R_ALAALAr : Found
R_PGAMT : Not found
R_UAGPT3 : Found
R_UGMDDS : Found
5	7
results-essential-2905-86
R_UAGDP : Not found
R_UAAGDS : Found
R_PAPPT3 : Found
R_ALAALAr : Found
R_PGAMT : Not found
R_UAGPT3 : Found
R_UGMDDS : Found
5	7
results-essential-2905-87
R_UAGDP : Not found
R_UAAGDS : Found
R_PAPPT3 : Found
R_ALAALAr : Found
R_PGAMT : Not found
R_UAGPT3 : Found
R_UGMDDS : Found
5	7
results-essential-2905-88
R_UAGDP : Not found
R_UAAGDS : Found
R_PAPPT3 : Found
R_ALAALAr : Found
R_PGAMT : Not found
R_UAGPT3 : Found
R_UGMDDS : Found
5	7
results-essential-2905-89
R_UAGDP : Not found
R_UAAGDS : Found
R_PAPPT3 : Found
R_ALAALAr : Found
R_PGAMT : Not found
R_UAGPT3 : Found
R_UGMDDS : Found
5	7
results-essential-2905-8
R_UAGDP : Not found
R_UAAGDS : Found
R_PAPPT3 : Found
R_NADK : Not found
R_ALAALAr : Found
R_CHORS : Not found
R_PGAMT : Not found
R_DHNPA2 : Not found
R_UAGPT3 : Found
R_ADCS : Not found
R_UGMDDS : Found
R_DHFS : Not found
R_GTPCI : Not found
R_HPPK2 : Not found
R_DNMPPA : Not found
5	15
results-essential-2905-90
R_UAGDP : Not found
R_PPNCL2 : Not found
R_UAAGDS : Found
R_PAPPT3 : Found
R_NADK : Not found
R_ALAALAr : Found
R_CHORS : Not found
R_PGAMT : Not found
R_DHNPA2 : Not found
R_UAGPT3 : Found
R_ADCS : Not found
R_UGMDDS : Found
R_DHFS : Not found
R_GTPCI : Not found
R_HPPK2 : Not found
R_DPCOAK : Not found
R_PTPATi : Not found
R_DNMPPA : Not found
5	18
results-essential-2905-9
R_UAGDP : Not found
R_UAAGDS : Found
R_PAPPT3 : Found
R_ALAALAr : Found
R_PGAMT : Not found
R_UAGPT3 : Found
R_UGMDDS : Found
5	7
results-essential-3017-10
R_NDPK2 : Not found
R_UDCPDP : Found
1	2
results-essential-3017-11
R_NDPK2 : Not found
R_DNTPPA : Not found
R_NADK : Not found
R_GLCS1 : Found
R_UDCPDP : Found
2	5
results-essential-3017-12
R_DNTPPA : Not found
R_NADK : Not found
R_CHORS : Not found
0	3
results-essential-3017-13
R_NDPK2 : Not found
R_UDCPDP : Found
1	2
results-essential-3017-14
R_NDPK2 : Not found
R_GLCS1 : Found
R_UDCPDP : Found
2	3
results-essential-3017-15
R_NDPK2 : Not found
R_GLCS1 : Found
R_UDCPDP : Found
2	3
results-essential-3017-16
R_NDPK2 : Not found
R_UDCPDP : Found
1	2
results-essential-3017-17
R_NDPK2 : Not found
R_NADK : Not found
R_UDCPDP : Found
1	3
results-essential-3017-18
R_NDPK2 : Not found
R_GLCS1 : Found
R_UDCPDP : Found
2	3
results-essential-3017-19
R_NDPK2 : Not found
R_DNTPPA : Not found
R_NADK : Not found
R_CHORS : Not found
R_GLCS1 : Found
R_UDCPDP : Found
2	6
results-essential-3017-1
R_NDPK2 : Not found
R_DNTPPA : Not found
R_NADK : Not found
R_GLCS1 : Found
1	4
results-essential-3017-20
R_NDPK2 : Not found
R_UDCPDP : Found
1	2
results-essential-3017-21
R_NDPK2 : Not found
R_NADK : Not found
R_GLCS1 : Found
R_UDCPDP : Found
2	4
results-essential-3017-22
R_NDPK2 : Not found
0	1
results-essential-3017-23
R_NDPK2 : Not found
R_GLCS1 : Found
R_UDCPDP : Found
2	3
results-essential-3017-24
R_GLCS1 : Found
1	1
results-essential-3017-25
R_NDPK2 : Not found
R_UDCPDP : Found
1	2
results-essential-3017-26
R_NDPK2 : Not found
R_GLCS1 : Found
R_UDCPDP : Found
2	3
results-essential-3017-27
R_NDPK2 : Not found
R_DNTPPA : Not found
R_NADK : Not found
R_CHORS : Not found
R_GLCS1 : Found
R_UDCPDP : Found
2	6
results-essential-3017-28
R_NDPK2 : Not found
R_GLCS1 : Found
R_UDCPDP : Found
2	3
results-essential-3017-29
R_NDPK2 : Not found
R_UDCPDP : Found
1	2
results-essential-3017-2
R_NDPK2 : Not found
R_GLCS1 : Found
R_UDCPDP : Found
2	3
results-essential-3017-30
R_NDPK2 : Not found
R_UDCPDP : Found
1	2
results-essential-3017-31
R_NDPK2 : Not found
0	1
results-essential-3017-32
R_NDPK2 : Not found
R_GLCS1 : Found
R_UDCPDP : Found
2	3
results-essential-3017-33
R_NDPK2 : Not found
R_GLCS1 : Found
R_UDCPDP : Found
2	3
results-essential-3017-34
R_NDPK2 : Not found
R_UDCPDP : Found
1	2
results-essential-3017-35
R_NDPK2 : Not found
R_GLCS1 : Found
R_UDCPDP : Found
2	3
results-essential-3017-36
R_NDPK2 : Not found
R_NADK : Not found
R_GLCS1 : Found
R_UDCPDP : Found
2	4
results-essential-3017-37
R_NDPK2 : Not found
R_DNTPPA : Not found
R_NADK : Not found
R_CHORS : Not found
R_GLCS1 : Found
R_UDCPDP : Found
2	6
results-essential-3017-38
R_NDPK2 : Not found
R_GLCS1 : Found
R_UDCPDP : Found
2	3
results-essential-3017-39
R_NDPK2 : Not found
R_GLCS1 : Found
R_UDCPDP : Found
2	3
results-essential-3017-3
R_NDPK2 : Not found
R_UDCPDP : Found
1	2
results-essential-3017-40
R_NDPK2 : Not found
R_UDCPDP : Found
1	2
results-essential-3017-41
R_NDPK2 : Not found
R_UDCPDP : Found
1	2
results-essential-3017-42
R_GLCS1 : Found
1	1
results-essential-3017-43
R_NDPK2 : Not found
R_DNTPPA : Not found
R_NADK : Not found
R_CHORS : Not found
R_GLCS1 : Found
R_UDCPDP : Found
2	6
results-essential-3017-44
R_NDPK2 : Not found
R_GLCS1 : Found
R_UDCPDP : Found
2	3
results-essential-3017-45
R_NDPK2 : Not found
R_GLCS1 : Found
R_UDCPDP : Found
2	3
results-essential-3017-46
R_NDPK2 : Not found
R_UDCPDP : Found
1	2
results-essential-3017-47
R_NDPK2 : Not found
R_GLCS1 : Found
R_UDCPDP : Found
2	3
results-essential-3017-48
R_NDPK2 : Not found
R_NADK : Not found
R_GLCS1 : Found
R_UDCPDP : Found
2	4
results-essential-3017-49
R_NDPK2 : Not found
R_UDCPDP : Found
1	2
results-essential-3017-4
R_NDPK2 : Not found
R_DNTPPA : Not found
R_CHORS : Not found
R_GLCS1 : Found
R_UDCPDP : Found
2	5
results-essential-3017-50
R_NDPK2 : Not found
R_NADK : Not found
R_CHORS : Not found
R_GLCS1 : Found
R_UDCPDP : Found
2	5
results-essential-3017-51
R_NDPK2 : Not found
R_GLCS1 : Found
R_UDCPDP : Found
2	3
results-essential-3017-52
R_NDPK2 : Not found
R_GLCS1 : Found
R_UDCPDP : Found
2	3
results-essential-3017-53
R_NDPK2 : Not found
R_GLCS1 : Found
R_UDCPDP : Found
2	3
results-essential-3017-54
R_NDPK2 : Not found
R_UDCPDP : Found
1	2
results-essential-3017-55
R_NDPK2 : Not found
R_DNTPPA : Not found
R_NADK : Not found
R_CHORS : Not found
R_GLCS1 : Found
R_UDCPDP : Found
2	6
results-essential-3017-56
R_NDPK2 : Not found
R_DNTPPA : Not found
R_GLCS1 : Found
R_UDCPDP : Found
2	4
results-essential-3017-57
R_NDPK2 : Not found
R_GLCS1 : Found
R_UDCPDP : Found
2	3
results-essential-3017-58
R_NDPK2 : Not found
R_GLCS1 : Found
R_UDCPDP : Found
2	3
results-essential-3017-59
R_NDPK2 : Not found
R_UDCPDP : Found
1	2
results-essential-3017-5
R_NDPK2 : Not found
R_GLCS1 : Found
R_UDCPDP : Found
2	3
results-essential-3017-60
R_NDPK2 : Not found
R_GLCS1 : Found
R_UDCPDP : Found
2	3
results-essential-3017-61
R_NDPK2 : Not found
R_NADK : Not found
R_GLCS1 : Found
R_UDCPDP : Found
2	4
results-essential-3017-62
R_NDPK2 : Not found
R_GLCS1 : Found
1	2
results-essential-3017-63
R_NDPK2 : Not found
R_DNTPPA : Not found
R_NADK : Not found
R_CHORS : Not found
0	4
results-essential-3017-64
R_NDPK2 : Not found
R_GLCS1 : Found
R_UDCPDP : Found
2	3
results-essential-3017-65
R_NDPK2 : Not found
R_UDCPDP : Found
1	2
results-essential-3017-66
R_NDPK2 : Not found
R_UDCPDP : Found
1	2
results-essential-3017-67
R_NDPK2 : Not found
R_UDCPDP : Found
1	2
results-essential-3017-68
R_NDPK2 : Not found
R_GLCS1 : Found
1	2
results-essential-3017-69
R_NDPK2 : Not found
R_GLCS1 : Found
R_UDCPDP : Found
2	3
results-essential-3017-6
R_NDPK2 : Not found
R_GLCS1 : Found
R_UDCPDP : Found
2	3
results-essential-3017-70
R_NDPK2 : Not found
R_GLCS1 : Found
R_UDCPDP : Found
2	3
results-essential-3017-71
R_NDPK2 : Not found
R_GLCS1 : Found
1	2
results-essential-3017-72
R_NDPK2 : Not found
R_GLCS1 : Found
R_UDCPDP : Found
2	3
results-essential-3017-73
R_NDPK2 : Not found
R_GLCS1 : Found
R_UDCPDP : Found
2	3
results-essential-3017-74
R_GLCS1 : Found
1	1
results-essential-3017-75
R_NDPK2 : Not found
R_GLCS1 : Found
1	2
results-essential-3017-76
R_NDPK2 : Not found
R_GLCS1 : Found
1	2
results-essential-3017-77
R_NDPK2 : Not found
R_UDCPDP : Found
1	2
results-essential-3017-78
R_NDPK2 : Not found
R_GLCS1 : Found
R_UDCPDP : Found
2	3
results-essential-3017-79
R_NDPK2 : Not found
R_GLCS1 : Found
R_UDCPDP : Found
2	3
results-essential-3017-7
R_NDPK2 : Not found
R_GLCS1 : Found
R_UDCPDP : Found
2	3
results-essential-3017-80
R_NDPK2 : Not found
R_GLCS1 : Found
R_UDCPDP : Found
2	3
results-essential-3017-81
R_NDPK2 : Not found
R_GLCS1 : Found
1	2
results-essential-3017-82
R_NDPK2 : Not found
R_UDCPDP : Found
1	2
results-essential-3017-83
R_NDPK2 : Not found
R_GLCS1 : Found
1	2
results-essential-3017-84
R_NDPK2 : Not found
0	1
results-essential-3017-85
R_NDPK2 : Not found
R_GLCS1 : Found
R_UDCPDP : Found
2	3
results-essential-3017-86
R_NDPK2 : Not found
R_UDCPDP : Found
1	2
results-essential-3017-87
R_NDPK2 : Not found
R_GLCS1 : Found
R_UDCPDP : Found
2	3
results-essential-3017-88
R_NDPK2 : Not found
R_UDCPDP : Found
1	2
results-essential-3017-89
R_NDPK2 : Not found
R_UDCPDP : Found
1	2
results-essential-3017-8
R_NDPK2 : Not found
R_DNTPPA : Not found
R_NADK : Not found
R_CHORS : Not found
R_GLCS1 : Found
R_UDCPDP : Found
2	6
results-essential-3017-90
R_NDPK2 : Not found
R_DNTPPA : Not found
R_NADK : Not found
R_CHORS : Not found
R_UDCPDP : Found
1	5
results-essential-3017-9
R_NDPK2 : Not found
R_GLCS1 : Found
R_UDCPDP : Found
2	3
results-essential-3084-10
R_ALAALAr : Found
R_PGAMT : Not found
1	2
results-essential-3084-11
R_ALAALAr : Found
R_SHKK : Not found
R_PGAMT : Not found
R_GLCS1 : Found
2	4
results-essential-3084-12
R_SHKK : Not found
R_PPCDC : Not found
R_DPCOAK : Not found
0	3
results-essential-3084-13
R_ALAALAr : Found
R_PGAMT : Not found
1	2
results-essential-3084-14
R_ALAALAr : Found
R_PGAMT : Not found
R_GLCS1 : Found
2	3
results-essential-3084-15
R_ALAALAr : Found
R_PGAMT : Not found
R_GLCS1 : Found
2	3
results-essential-3084-16
R_ALAALAr : Found
R_PGAMT : Not found
1	2
results-essential-3084-17
R_ALAALAr : Found
R_PGAMT : Not found
1	2
results-essential-3084-18
R_ALAALAr : Found
R_PGAMT : Not found
R_GLCS1 : Found
2	3
results-essential-3084-19
R_ALAALAr : Found
R_SHKK : Not found
R_PGAMT : Not found
R_PPCDC : Not found
R_GLCS1 : Found
R_DPCOAK : Not found
2	6
results-essential-3084-1
R_GLCS1 : Found
1	1
results-essential-3084-20
R_ALAALAr : Found
R_PGAMT : Not found
1	2
results-essential-3084-21
R_ALAALAr : Found
R_PGAMT : Not found
R_PPCDC : Not found
R_GLCS1 : Found
R_DPCOAK : Not found
2	5
results-essential-3084-22
0	0
results-essential-3084-23
R_ALAALAr : Found
R_PGAMT : Not found
R_GLCS1 : Found
2	3
results-essential-3084-24
R_GLCS1 : Found
1	1
results-essential-3084-25
R_ALAALAr : Found
R_PGAMT : Not found
1	2
results-essential-3084-26
R_ALAALAr : Found
R_PGAMT : Not found
R_GLCS1 : Found
2	3
results-essential-3084-27
R_ALAALAr : Found
R_SHKK : Not found
R_PGAMT : Not found
R_PPCDC : Not found
R_GLCS1 : Found
R_DPCOAK : Not found
2	6
results-essential-3084-28
R_ALAALAr : Found
R_PGAMT : Not found
R_GLCS1 : Found
2	3
results-essential-3084-29
R_ALAALAr : Found
R_PGAMT : Not found
1	2
results-essential-3084-2
R_ALAALAr : Found
R_PGAMT : Not found
R_GLCS1 : Found
2	3
results-essential-3084-30
R_ALAALAr : Found
R_PGAMT : Not found
1	2
results-essential-3084-31
0	0
results-essential-3084-32
R_ALAALAr : Found
R_PGAMT : Not found
R_GLCS1 : Found
2	3
results-essential-3084-33
R_ALAALAr : Found
R_PGAMT : Not found
R_GLCS1 : Found
2	3
results-essential-3084-34
R_ALAALAr : Found
R_PGAMT : Not found
1	2
results-essential-3084-35
R_ALAALAr : Found
R_PGAMT : Not found
R_GLCS1 : Found
2	3
results-essential-3084-36
R_ALAALAr : Found
R_SHKK : Not found
R_PGAMT : Not found
R_GLCS1 : Found
2	4
results-essential-3084-37
R_ALAALAr : Found
R_PGAMT : Not found
R_PPCDC : Not found
R_GLCS1 : Found
R_DPCOAK : Not found
2	5
results-essential-3084-38
R_ALAALAr : Found
R_PGAMT : Not found
R_GLCS1 : Found
2	3
results-essential-3084-39
R_ALAALAr : Found
R_PGAMT : Not found
R_GLCS1 : Found
2	3
results-essential-3084-3
R_ALAALAr : Found
R_PGAMT : Not found
1	2
results-essential-3084-40
R_ALAALAr : Found
R_PGAMT : Not found
1	2
results-essential-3084-41
R_ALAALAr : Found
R_PGAMT : Not found
1	2
results-essential-3084-42
R_GLCS1 : Found
1	1
results-essential-3084-43
R_ALAALAr : Found
R_SHKK : Not found
R_PGAMT : Not found
R_GLCS1 : Found
2	4
results-essential-3084-44
R_ALAALAr : Found
R_PGAMT : Not found
R_GLCS1 : Found
2	3
results-essential-3084-45
R_ALAALAr : Found
R_PGAMT : Not found
R_GLCS1 : Found
2	3
results-essential-3084-46
R_ALAALAr : Found
R_PGAMT : Not found
1	2
results-essential-3084-47
R_ALAALAr : Found
R_PGAMT : Not found
R_GLCS1 : Found
2	3
results-essential-3084-48
R_ALAALAr : Found
R_PGAMT : Not found
R_PPCDC : Not found
R_GLCS1 : Found
R_DPCOAK : Not found
2	5
results-essential-3084-49
R_ALAALAr : Found
R_PGAMT : Not found
1	2
results-essential-3084-4
R_ALAALAr : Found
R_SHKK : Not found
R_PGAMT : Not found
R_PPCDC : Not found
R_GLCS1 : Found
R_DPCOAK : Not found
2	6
results-essential-3084-50
R_ALAALAr : Found
R_SHKK : Not found
R_PGAMT : Not found
R_PPCDC : Not found
R_GLCS1 : Found
R_DPCOAK : Not found
2	6
results-essential-3084-51
R_ALAALAr : Found
R_PGAMT : Not found
R_GLCS1 : Found
2	3
results-essential-3084-52
R_ALAALAr : Found
R_PGAMT : Not found
R_GLCS1 : Found
2	3
results-essential-3084-53
R_ALAALAr : Found
R_PGAMT : Not found
R_GLCS1 : Found
2	3
results-essential-3084-54
R_ALAALAr : Found
R_PGAMT : Not found
1	2
results-essential-3084-55
R_ALAALAr : Found
R_SHKK : Not found
R_PGAMT : Not found
R_PPCDC : Not found
R_GLCS1 : Found
R_DPCOAK : Not found
2	6
results-essential-3084-56
R_ALAALAr : Found
R_PGAMT : Not found
R_PPCDC : Not found
R_GLCS1 : Found
R_DPCOAK : Not found
2	5
results-essential-3084-57
R_ALAALAr : Found
R_PGAMT : Not found
R_GLCS1 : Found
2	3
results-essential-3084-58
R_ALAALAr : Found
R_PGAMT : Not found
R_GLCS1 : Found
2	3
results-essential-3084-59
R_ALAALAr : Found
R_PGAMT : Not found
1	2
results-essential-3084-5
R_ALAALAr : Found
R_PGAMT : Not found
R_GLCS1 : Found
2	3
results-essential-3084-60
R_ALAALAr : Found
R_PGAMT : Not found
R_GLCS1 : Found
2	3
results-essential-3084-61
R_ALAALAr : Found
R_PGAMT : Not found
R_PPCDC : Not found
R_GLCS1 : Found
R_DPCOAK : Not found
2	5
results-essential-3084-62
R_GLCS1 : Found
1	1
results-essential-3084-63
R_SHKK : Not found
0	1
results-essential-3084-64
R_ALAALAr : Found
R_PGAMT : Not found
R_GLCS1 : Found
2	3
results-essential-3084-65
R_ALAALAr : Found
R_PGAMT : Not found
1	2
results-essential-3084-66
R_ALAALAr : Found
R_PGAMT : Not found
1	2
results-essential-3084-67
R_ALAALAr : Found
R_PGAMT : Not found
1	2
results-essential-3084-68
R_GLCS1 : Found
1	1
results-essential-3084-69
R_ALAALAr : Found
R_PGAMT : Not found
R_GLCS1 : Found
2	3
results-essential-3084-6
R_ALAALAr : Found
R_PGAMT : Not found
R_GLCS1 : Found
2	3
results-essential-3084-70
R_ALAALAr : Found
R_PGAMT : Not found
R_GLCS1 : Found
2	3
results-essential-3084-71
R_GLCS1 : Found
1	1
results-essential-3084-72
R_ALAALAr : Found
R_PGAMT : Not found
R_GLCS1 : Found
2	3
results-essential-3084-73
R_ALAALAr : Found
R_PGAMT : Not found
R_GLCS1 : Found
2	3
results-essential-3084-74
R_GLCS1 : Found
1	1
results-essential-3084-75
R_GLCS1 : Found
1	1
results-essential-3084-76
R_GLCS1 : Found
1	1
results-essential-3084-77
R_ALAALAr : Found
R_PGAMT : Not found
1	2
results-essential-3084-78
R_ALAALAr : Found
R_PGAMT : Not found
R_GLCS1 : Found
2	3
results-essential-3084-79
R_ALAALAr : Found
R_PGAMT : Not found
R_GLCS1 : Found
2	3
results-essential-3084-7
R_ALAALAr : Found
R_PGAMT : Not found
R_GLCS1 : Found
2	3
results-essential-3084-80
R_ALAALAr : Found
R_PGAMT : Not found
R_GLCS1 : Found
2	3
results-essential-3084-81
R_GLCS1 : Found
1	1
results-essential-3084-82
R_ALAALAr : Found
R_PGAMT : Not found
1	2
results-essential-3084-83
R_GLCS1 : Found
1	1
results-essential-3084-84
0	0
results-essential-3084-85
R_ALAALAr : Found
R_PGAMT : Not found
R_GLCS1 : Found
2	3
results-essential-3084-86
R_ALAALAr : Found
R_PGAMT : Not found
1	2
results-essential-3084-87
R_ALAALAr : Found
R_PGAMT : Not found
R_GLCS1 : Found
2	3
results-essential-3084-88
R_ALAALAr : Found
R_PGAMT : Not found
1	2
results-essential-3084-89
R_ALAALAr : Found
R_PGAMT : Not found
1	2
results-essential-3084-8
R_ALAALAr : Found
R_SHKK : Not found
R_PGAMT : Not found
R_GLCS1 : Found
2	4
results-essential-3084-90
R_ALAALAr : Found
R_SHKK : Not found
R_PGAMT : Not found
R_PPCDC : Not found
R_DPCOAK : Not found
1	5
results-essential-3084-9
R_ALAALAr : Found
R_PGAMT : Not found
R_GLCS1 : Found
2	3
results-essential-31-10
R_ALAALAr : Found
R_GK1 : Not found
R_PGAMT : Found
R_UAPGR : Found
3	4
results-essential-31-11
R_EX_pi_LPAREN_e_RPAREN_ : Not found
R_ALAALAr : Found
R_GK1 : Not found
R_ADCL : Not found
R_DHQS : Not found
R_PGAMT : Found
R_GLCS1 : Found
R_UAPGR : Found
R_GTPCI : Not found
R_GCALDD : Not found
R_DNMPPA : Not found
R_UMPK : Not found
4	12
results-essential-31-12
R_PNTK : Not found
R_EX_pi_LPAREN_e_RPAREN_ : Not found
R_GK1 : Not found
R_ADCL : Not found
R_DHQS : Not found
R_PPCDC : Not found
R_GTPCI : Not found
R_GCALDD : Not found
R_DNMPPA : Not found
0	9
results-essential-31-13
R_ALAALAr : Found
R_GK1 : Not found
R_PGAMT : Found
R_UAPGR : Found
R_UMPK : Not found
3	5
results-essential-31-14
R_ALAALAr : Found
R_GK1 : Not found
R_PGAMT : Found
R_GLCS1 : Found
R_UAPGR : Found
R_UMPK : Not found
4	6
results-essential-31-15
R_ALAALAr : Found
R_GK1 : Not found
R_PGAMT : Found
R_GLCS1 : Found
R_UAPGR : Found
R_UMPK : Not found
4	6
results-essential-31-16
R_ALAALAr : Found
R_GK1 : Not found
R_PGAMT : Found
R_UAPGR : Found
R_UMPK : Not found
3	5
results-essential-31-17
R_EX_pi_LPAREN_e_RPAREN_ : Not found
R_ALAALAr : Found
R_GK1 : Not found
R_PGAMT : Found
R_UAPGR : Found
R_UMPK : Not found
3	6
results-essential-31-18
R_ALAALAr : Found
R_GK1 : Not found
R_PGAMT : Found
R_GLCS1 : Found
R_UAPGR : Found
R_UMPK : Not found
4	6
results-essential-31-19
R_PNTK : Not found
R_EX_pi_LPAREN_e_RPAREN_ : Not found
R_ALAALAr : Found
R_GK1 : Not found
R_ADCL : Not found
R_DHQS : Not found
R_PGAMT : Found
R_PPCDC : Not found
R_GLCS1 : Found
R_UAPGR : Found
R_GTPCI : Not found
R_GCALDD : Not found
R_DNMPPA : Not found
R_UMPK : Not found
4	14
results-essential-31-1
R_EX_pi_LPAREN_e_RPAREN_ : Not found
R_GK1 : Not found
R_ADCL : Not found
R_GLCS1 : Found
R_GTPCI : Not found
R_GCALDD : Not found
R_DNMPPA : Not found
R_UMPK : Not found
1	8
results-essential-31-20
R_ALAALAr : Found
R_GK1 : Not found
R_PGAMT : Found
R_UAPGR : Found
R_UMPK : Not found
3	5
results-essential-31-21
R_PNTK : Not found
R_EX_pi_LPAREN_e_RPAREN_ : Not found
R_ALAALAr : Found
R_GK1 : Not found
R_PGAMT : Found
R_PPCDC : Not found
R_GLCS1 : Found
R_UAPGR : Found
R_UMPK : Not found
4	9
results-essential-31-22
R_GK1 : Not found
R_UMPK : Not found
0	2
results-essential-31-23
R_ALAALAr : Found
R_GK1 : Not found
R_PGAMT : Found
R_GLCS1 : Found
R_UAPGR : Found
R_UMPK : Not found
4	6
results-essential-31-24
R_GK1 : Not found
R_GLCS1 : Found
1	2
results-essential-31-25
R_ALAALAr : Found
R_PGAMT : Found
R_UAPGR : Found
R_UMPK : Not found
3	4
results-essential-31-26
R_ALAALAr : Found
R_GK1 : Not found
R_PGAMT : Found
R_GLCS1 : Found
R_UAPGR : Found
4	5
results-essential-31-27
R_PNTK : Not found
R_EX_pi_LPAREN_e_RPAREN_ : Not found
R_ALAALAr : Found
R_GK1 : Not found
R_ADCL : Not found
R_DHQS : Not found
R_PGAMT : Found
R_PPCDC : Not found
R_GLCS1 : Found
R_UAPGR : Found
R_GTPCI : Not found
R_GCALDD : Not found
R_DNMPPA : Not found
R_UMPK : Not found
4	14
results-essential-31-28
R_ALAALAr : Found
R_GK1 : Not found
R_PGAMT : Found
R_GLCS1 : Found
R_UAPGR : Found
R_UMPK : Not found
4	6
results-essential-31-29
R_ALAALAr : Found
R_GK1 : Not found
R_PGAMT : Found
R_UAPGR : Found
R_UMPK : Not found
3	5
results-essential-31-2
R_ALAALAr : Found
R_PGAMT : Found
R_GLCS1 : Found
R_UAPGR : Found
R_UMPK : Not found
4	5
results-essential-31-30
R_ALAALAr : Found
R_GK1 : Not found
R_PGAMT : Found
R_UAPGR : Found
R_UMPK : Not found
3	5
results-essential-31-31
R_UMPK : Not found
0	1
results-essential-31-32
R_ALAALAr : Found
R_GK1 : Not found
R_PGAMT : Found
R_GLCS1 : Found
R_UAPGR : Found
R_UMPK : Not found
4	6
results-essential-31-33
R_ALAALAr : Found
R_PGAMT : Found
R_GLCS1 : Found
R_UAPGR : Found
4	4
results-essential-31-34
R_ALAALAr : Found
R_GK1 : Not found
R_PGAMT : Found
R_UAPGR : Found
3	4
results-essential-31-35
R_ALAALAr : Found
R_PGAMT : Found
R_GLCS1 : Found
R_UAPGR : Found
R_UMPK : Not found
4	5
results-essential-31-36
R_EX_pi_LPAREN_e_RPAREN_ : Not found
R_ALAALAr : Found
R_DHQS : Not found
R_PGAMT : Found
R_GLCS1 : Found
R_UAPGR : Found
R_UMPK : Not found
4	7
results-essential-31-37
R_PNTK : Not found
R_EX_pi_LPAREN_e_RPAREN_ : Not found
R_ALAALAr : Found
R_GK1 : Not found
R_ADCL : Not found
R_PGAMT : Found
R_PPCDC : Not found
R_GLCS1 : Found
R_UAPGR : Found
R_GTPCI : Not found
R_GCALDD : Not found
R_DNMPPA : Not found
R_UMPK : Not found
4	13
results-essential-31-38
R_ALAALAr : Found
R_GK1 : Not found
R_PGAMT : Found
R_GLCS1 : Found
R_UAPGR : Found
R_UMPK : Not found
4	6
results-essential-31-39
R_ALAALAr : Found
R_GK1 : Not found
R_PGAMT : Found
R_GLCS1 : Found
R_UAPGR : Found
R_UMPK : Not found
4	6
results-essential-31-3
R_ALAALAr : Found
R_PGAMT : Found
R_UAPGR : Found
3	3
results-essential-31-40
R_ALAALAr : Found
R_GK1 : Not found
R_PGAMT : Found
R_UAPGR : Found
3	4
results-essential-31-41
R_ALAALAr : Found
R_GK1 : Not found
R_PGAMT : Found
R_UAPGR : Found
R_UMPK : Not found
3	5
results-essential-31-42
R_GLCS1 : Found
1	1
results-essential-31-43
R_EX_pi_LPAREN_e_RPAREN_ : Not found
R_ALAALAr : Found
R_GK1 : Not found
R_ADCL : Not found
R_DHQS : Not found
R_PGAMT : Found
R_GLCS1 : Found
R_UAPGR : Found
R_GTPCI : Not found
R_GCALDD : Not found
R_DNMPPA : Not found
R_UMPK : Not found
4	12
results-essential-31-44
R_ALAALAr : Found
R_GK1 : Not found
R_PGAMT : Found
R_GLCS1 : Found
R_UAPGR : Found
R_UMPK : Not found
4	6
results-essential-31-45
R_ALAALAr : Found
R_GK1 : Not found
R_PGAMT : Found
R_GLCS1 : Found
R_UAPGR : Found
R_UMPK : Not found
4	6
results-essential-31-46
R_ALAALAr : Found
R_GK1 : Not found
R_PGAMT : Found
R_UAPGR : Found
R_UMPK : Not found
3	5
results-essential-31-47
R_ALAALAr : Found
R_GK1 : Not found
R_PGAMT : Found
R_GLCS1 : Found
R_UAPGR : Found
R_UMPK : Not found
4	6
results-essential-31-48
R_PNTK : Not found
R_EX_pi_LPAREN_e_RPAREN_ : Not found
R_ALAALAr : Found
R_GK1 : Not found
R_PGAMT : Found
R_PPCDC : Not found
R_GLCS1 : Found
R_UAPGR : Found
R_UMPK : Not found
4	9
results-essential-31-49
R_ALAALAr : Found
R_GK1 : Not found
R_PGAMT : Found
R_UAPGR : Found
3	4
results-essential-31-4
R_PNTK : Not found
R_EX_pi_LPAREN_e_RPAREN_ : Not found
R_ALAALAr : Found
R_GK1 : Not found
R_ADCL : Not found
R_DHQS : Not found
R_PGAMT : Found
R_PPCDC : Not found
R_GLCS1 : Found
R_UAPGR : Found
R_GTPCI : Not found
R_GCALDD : Not found
R_DNMPPA : Not found
R_UMPK : Not found
4	14
results-essential-31-50
R_PNTK : Not found
R_EX_pi_LPAREN_e_RPAREN_ : Not found
R_ALAALAr : Found
R_GK1 : Not found
R_DHQS : Not found
R_PGAMT : Found
R_PPCDC : Not found
R_GLCS1 : Found
R_UAPGR : Found
R_UMPK : Not found
4	10
results-essential-31-51
R_ALAALAr : Found
R_GK1 : Not found
R_PGAMT : Found
R_GLCS1 : Found
R_UAPGR : Found
R_UMPK : Not found
4	6
results-essential-31-52
R_ALAALAr : Found
R_PGAMT : Found
R_GLCS1 : Found
R_UAPGR : Found
4	4
results-essential-31-53
R_ALAALAr : Found
R_GK1 : Not found
R_PGAMT : Found
R_GLCS1 : Found
R_UAPGR : Found
4	5
results-essential-31-54
R_ALAALAr : Found
R_GK1 : Not found
R_PGAMT : Found
R_UAPGR : Found
3	4
results-essential-31-55
R_PNTK : Not found
R_EX_pi_LPAREN_e_RPAREN_ : Not found
R_ALAALAr : Found
R_GK1 : Not found
R_ADCL : Not found
R_DHQS : Not found
R_PGAMT : Found
R_PPCDC : Not found
R_GLCS1 : Found
R_UAPGR : Found
R_GTPCI : Not found
R_GCALDD : Not found
R_DNMPPA : Not found
R_UMPK : Not found
4	14
results-essential-31-56
R_PNTK : Not found
R_EX_pi_LPAREN_e_RPAREN_ : Not found
R_ALAALAr : Found
R_GK1 : Not found
R_ADCL : Not found
R_PGAMT : Found
R_PPCDC : Not found
R_GLCS1 : Found
R_UAPGR : Found
R_GTPCI : Not found
R_GCALDD : Not found
R_DNMPPA : Not found
R_UMPK : Not found
4	13
results-essential-31-57
R_ALAALAr : Found
R_GK1 : Not found
R_PGAMT : Found
R_GLCS1 : Found
R_UAPGR : Found
R_UMPK : Not found
4	6
results-essential-31-58
R_ALAALAr : Found
R_GK1 : Not found
R_PGAMT : Found
R_GLCS1 : Found
R_UAPGR : Found
4	5
results-essential-31-59
R_ALAALAr : Found
R_PGAMT : Found
R_UAPGR : Found
3	3
results-essential-31-5
R_ALAALAr : Found
R_GK1 : Not found
R_PGAMT : Found
R_GLCS1 : Found
R_UAPGR : Found
R_UMPK : Not found
4	6
results-essential-31-60
R_ALAALAr : Found
R_GK1 : Not found
R_PGAMT : Found
R_GLCS1 : Found
R_UAPGR : Found
R_UMPK : Not found
4	6
results-essential-31-61
R_PNTK : Not found
R_EX_pi_LPAREN_e_RPAREN_ : Not found
R_ALAALAr : Found
R_PGAMT : Found
R_PPCDC : Not found
R_GLCS1 : Found
R_UAPGR : Found
R_UMPK : Not found
4	8
results-essential-31-62
R_GK1 : Not found
R_GLCS1 : Found
R_UMPK : Not found
1	3
results-essential-31-63
R_EX_pi_LPAREN_e_RPAREN_ : Not found
R_GK1 : Not found
R_ADCL : Not found
R_DHQS : Not found
R_GTPCI : Not found
R_GCALDD : Not found
R_DNMPPA : Not found
R_UMPK : Not found
0	8
results-essential-31-64
R_ALAALAr : Found
R_PGAMT : Found
R_GLCS1 : Found
R_UAPGR : Found
R_UMPK : Not found
4	5
results-essential-31-65
R_ALAALAr : Found
R_GK1 : Not found
R_PGAMT : Found
R_UAPGR : Found
R_UMPK : Not found
3	5
results-essential-31-66
R_ALAALAr : Found
R_GK1 : Not found
R_PGAMT : Found
R_UAPGR : Found
R_UMPK : Not found
3	5
results-essential-31-67
R_ALAALAr : Found
R_GK1 : Not found
R_PGAMT : Found
R_UAPGR : Found
R_UMPK : Not found
3	5
results-essential-31-68
R_GK1 : Not found
R_GLCS1 : Found
R_UMPK : Not found
1	3
results-essential-31-69
R_ALAALAr : Found
R_GK1 : Not found
R_PGAMT : Found
R_GLCS1 : Found
R_UAPGR : Found
R_UMPK : Not found
4	6
results-essential-31-6
R_ALAALAr : Found
R_GK1 : Not found
R_PGAMT : Found
R_GLCS1 : Found
R_UAPGR : Found
R_UMPK : Not found
4	6
results-essential-31-70
R_ALAALAr : Found
R_PGAMT : Found
R_GLCS1 : Found
R_UAPGR : Found
4	4
results-essential-31-71
R_GLCS1 : Found
R_UMPK : Not found
1	2
results-essential-31-72
R_ALAALAr : Found
R_GK1 : Not found
R_PGAMT : Found
R_GLCS1 : Found
R_UAPGR : Found
R_UMPK : Not found
4	6
results-essential-31-73
R_ALAALAr : Found
R_GK1 : Not found
R_PGAMT : Found
R_GLCS1 : Found
R_UAPGR : Found
R_UMPK : Not found
4	6
results-essential-31-74
R_GK1 : Not found
R_GLCS1 : Found
1	2
results-essential-31-75
R_GK1 : Not found
R_GLCS1 : Found
R_UMPK : Not found
1	3
results-essential-31-76
R_GK1 : Not found
R_GLCS1 : Found
R_UMPK : Not found
1	3
results-essential-31-77
R_ALAALAr : Found
R_GK1 : Not found
R_PGAMT : Found
R_UAPGR : Found
R_UMPK : Not found
3	5
results-essential-31-78
R_ALAALAr : Found
R_GK1 : Not found
R_PGAMT : Found
R_GLCS1 : Found
R_UAPGR : Found
R_UMPK : Not found
4	6
results-essential-31-79
R_ALAALAr : Found
R_GK1 : Not found
R_PGAMT : Found
R_GLCS1 : Found
R_UAPGR : Found
4	5
results-essential-31-7
R_ALAALAr : Found
R_GK1 : Not found
R_PGAMT : Found
R_GLCS1 : Found
R_UAPGR : Found
R_UMPK : Not found
4	6
results-essential-31-80
R_ALAALAr : Found
R_PGAMT : Found
R_GLCS1 : Found
R_UAPGR : Found
R_UMPK : Not found
4	5
results-essential-31-81
R_GK1 : Not found
R_GLCS1 : Found
R_UMPK : Not found
1	3
results-essential-31-82
R_ALAALAr : Found
R_GK1 : Not found
R_PGAMT : Found
R_UAPGR : Found
3	4
results-essential-31-83
R_GLCS1 : Found
R_UMPK : Not found
1	2
results-essential-31-84
R_GK1 : Not found
R_UMPK : Not found
0	2
results-essential-31-85
R_ALAALAr : Found
R_GK1 : Not found
R_PGAMT : Found
R_GLCS1 : Found
R_UAPGR : Found
R_UMPK : Not found
4	6
results-essential-31-86
R_ALAALAr : Found
R_PGAMT : Found
R_UAPGR : Found
R_UMPK : Not found
3	4
results-essential-31-87
R_ALAALAr : Found
R_GK1 : Not found
R_PGAMT : Found
R_GLCS1 : Found
R_UAPGR : Found
4	5
results-essential-31-88
R_ALAALAr : Found
R_GK1 : Not found
R_PGAMT : Found
R_UAPGR : Found
R_UMPK : Not found
3	5
results-essential-31-89
R_ALAALAr : Found
R_GK1 : Not found
R_PGAMT : Found
R_UAPGR : Found
R_UMPK : Not found
3	5
results-essential-31-8
R_EX_pi_LPAREN_e_RPAREN_ : Not found
R_ALAALAr : Found
R_GK1 : Not found
R_ADCL : Not found
R_DHQS : Not found
R_PGAMT : Found
R_GLCS1 : Found
R_UAPGR : Found
R_GTPCI : Not found
R_GCALDD : Not found
R_DNMPPA : Not found
R_UMPK : Not found
4	12
results-essential-31-90
R_PNTK : Not found
R_EX_pi_LPAREN_e_RPAREN_ : Not found
R_ALAALAr : Found
R_GK1 : Not found
R_ADCL : Not found
R_DHQS : Not found
R_PGAMT : Found
R_PPCDC : Not found
R_UAPGR : Found
R_GTPCI : Not found
R_GCALDD : Not found
R_DNMPPA : Not found
R_UMPK : Not found
3	13
results-essential-31-9
R_ALAALAr : Found
R_GK1 : Not found
R_PGAMT : Found
R_GLCS1 : Found
R_UAPGR : Found
R_UMPK : Not found
4	6
results-essential-3241-10
R_G1PACT : Not found
R_UAGCVT : Found
1	2
results-essential-3241-11
R_G1PACT : Not found
R_PSCVT : Not found
R_SHKK : Not found
R_DHQS : Not found
R_UAGCVT : Found
R_DHQD : Not found
1	6
results-essential-3241-12
R_PSCVT : Not found
R_SHKK : Not found
R_DHQS : Not found
R_DHQD : Not found
0	4
results-essential-3241-13
R_G1PACT : Not found
R_UAGCVT : Found
1	2
results-essential-3241-14
R_G1PACT : Not found
R_UAGCVT : Found
1	2
results-essential-3241-15
R_G1PACT : Not found
R_UAGCVT : Found
1	2
results-essential-3241-16
R_G1PACT : Not found
R_UAGCVT : Found
1	2
results-essential-3241-17
R_G1PACT : Not found
R_UAGCVT : Found
1	2
results-essential-3241-18
R_G1PACT : Not found
R_UAGCVT : Found
1	2
results-essential-3241-19
R_G1PACT : Not found
R_PSCVT : Not found
R_SHKK : Not found
R_DHQS : Not found
R_UAGCVT : Found
R_DHQD : Not found
1	6
results-essential-3241-1
0	0
results-essential-3241-20
R_G1PACT : Not found
R_UAGCVT : Found
1	2
results-essential-3241-21
R_G1PACT : Not found
R_UAGCVT : Found
1	2
results-essential-3241-22
0	0
results-essential-3241-23
R_G1PACT : Not found
R_UAGCVT : Found
1	2
results-essential-3241-24
0	0
results-essential-3241-25
R_G1PACT : Not found
R_UAGCVT : Found
1	2
results-essential-3241-26
R_G1PACT : Not found
R_UAGCVT : Found
1	2
results-essential-3241-27
R_G1PACT : Not found
R_PSCVT : Not found
R_SHKK : Not found
R_DHQS : Not found
R_UAGCVT : Found
R_DHQD : Not found
1	6
results-essential-3241-28
R_G1PACT : Not found
R_UAGCVT : Found
1	2
results-essential-3241-29
R_G1PACT : Not found
R_UAGCVT : Found
1	2
results-essential-3241-2
R_G1PACT : Not found
R_UAGCVT : Found
1	2
results-essential-3241-30
R_G1PACT : Not found
R_UAGCVT : Found
1	2
results-essential-3241-31
0	0
results-essential-3241-32
R_G1PACT : Not found
R_UAGCVT : Found
1	2
results-essential-3241-33
R_G1PACT : Not found
R_UAGCVT : Found
1	2
results-essential-3241-34
R_G1PACT : Not found
R_UAGCVT : Found
1	2
results-essential-3241-35
R_G1PACT : Not found
R_UAGCVT : Found
1	2
results-essential-3241-36
R_G1PACT : Not found
R_PSCVT : Not found
R_SHKK : Not found
R_DHQS : Not found
R_UAGCVT : Found
R_DHQD : Not found
1	6
results-essential-3241-37
R_G1PACT : Not found
R_UAGCVT : Found
1	2
results-essential-3241-38
R_G1PACT : Not found
R_UAGCVT : Found
1	2
results-essential-3241-39
R_G1PACT : Not found
R_UAGCVT : Found
1	2
results-essential-3241-3
R_G1PACT : Not found
R_UAGCVT : Found
1	2
results-essential-3241-40
R_G1PACT : Not found
R_UAGCVT : Found
1	2
results-essential-3241-41
R_G1PACT : Not found
R_UAGCVT : Found
1	2
results-essential-3241-42
0	0
results-essential-3241-43
R_G1PACT : Not found
R_PSCVT : Not found
R_SHKK : Not found
R_DHQS : Not found
R_UAGCVT : Found
R_DHQD : Not found
1	6
results-essential-3241-44
R_G1PACT : Not found
R_UAGCVT : Found
1	2
results-essential-3241-45
R_G1PACT : Not found
R_UAGCVT : Found
1	2
results-essential-3241-46
R_G1PACT : Not found
R_UAGCVT : Found
1	2
results-essential-3241-47
R_G1PACT : Not found
R_UAGCVT : Found
1	2
results-essential-3241-48
R_G1PACT : Not found
R_UAGCVT : Found
1	2
results-essential-3241-49
R_G1PACT : Not found
R_UAGCVT : Found
1	2
results-essential-3241-4
R_G1PACT : Not found
R_PSCVT : Not found
R_SHKK : Not found
R_DHQS : Not found
R_UAGCVT : Found
R_DHQD : Not found
1	6
results-essential-3241-50
R_G1PACT : Not found
R_PSCVT : Not found
R_SHKK : Not found
R_DHQS : Not found
R_UAGCVT : Found
R_DHQD : Not found
1	6
results-essential-3241-51
R_G1PACT : Not found
R_UAGCVT : Found
1	2
results-essential-3241-52
R_G1PACT : Not found
R_UAGCVT : Found
1	2
results-essential-3241-53
R_G1PACT : Not found
R_UAGCVT : Found
1	2
results-essential-3241-54
R_G1PACT : Not found
R_UAGCVT : Found
1	2
results-essential-3241-55
R_G1PACT : Not found
R_PSCVT : Not found
R_SHKK : Not found
R_DHQS : Not found
R_UAGCVT : Found
R_DHQD : Not found
1	6
results-essential-3241-56
R_G1PACT : Not found
R_UAGCVT : Found
1	2
results-essential-3241-57
R_G1PACT : Not found
R_UAGCVT : Found
1	2
results-essential-3241-58
R_G1PACT : Not found
R_UAGCVT : Found
1	2
results-essential-3241-59
R_G1PACT : Not found
R_UAGCVT : Found
1	2
results-essential-3241-5
R_G1PACT : Not found
R_UAGCVT : Found
1	2
results-essential-3241-60
R_G1PACT : Not found
R_UAGCVT : Found
1	2
results-essential-3241-61
R_G1PACT : Not found
R_UAGCVT : Found
1	2
results-essential-3241-62
0	0
results-essential-3241-63
R_PSCVT : Not found
R_SHKK : Not found
R_DHQS : Not found
R_DHQD : Not found
0	4
results-essential-3241-64
R_G1PACT : Not found
R_UAGCVT : Found
1	2
results-essential-3241-65
R_G1PACT : Not found
R_UAGCVT : Found
1	2
results-essential-3241-66
R_G1PACT : Not found
R_UAGCVT : Found
1	2
results-essential-3241-67
R_G1PACT : Not found
R_UAGCVT : Found
1	2
results-essential-3241-68
0	0
results-essential-3241-69
R_G1PACT : Not found
R_UAGCVT : Found
1	2
results-essential-3241-6
R_G1PACT : Not found
R_UAGCVT : Found
1	2
results-essential-3241-70
R_G1PACT : Not found
R_UAGCVT : Found
1	2
results-essential-3241-71
0	0
results-essential-3241-72
R_G1PACT : Not found
R_UAGCVT : Found
1	2
results-essential-3241-73
R_G1PACT : Not found
R_UAGCVT : Found
1	2
results-essential-3241-74
0	0
results-essential-3241-75
0	0
results-essential-3241-76
0	0
results-essential-3241-77
R_G1PACT : Not found
R_UAGCVT : Found
1	2
results-essential-3241-78
R_G1PACT : Not found
R_UAGCVT : Found
1	2
results-essential-3241-79
R_G1PACT : Not found
R_UAGCVT : Found
1	2
results-essential-3241-7
R_G1PACT : Not found
R_UAGCVT : Found
1	2
results-essential-3241-80
R_G1PACT : Not found
R_UAGCVT : Found
1	2
results-essential-3241-81
0	0
results-essential-3241-82
R_G1PACT : Not found
R_UAGCVT : Found
1	2
results-essential-3241-83
0	0
results-essential-3241-84
0	0
results-essential-3241-85
R_G1PACT : Not found
R_UAGCVT : Found
1	2
results-essential-3241-86
R_G1PACT : Not found
R_UAGCVT : Found
1	2
results-essential-3241-87
R_G1PACT : Not found
R_UAGCVT : Found
1	2
results-essential-3241-88
R_G1PACT : Not found
R_UAGCVT : Found
1	2
results-essential-3241-89
R_G1PACT : Not found
R_UAGCVT : Found
1	2
results-essential-3241-8
R_G1PACT : Not found
R_PSCVT : Not found
R_SHKK : Not found
R_DHQS : Not found
R_UAGCVT : Found
R_DHQD : Not found
1	6
results-essential-3241-90
R_G1PACT : Not found
R_PSCVT : Not found
R_SHKK : Not found
R_DHQS : Not found
R_UAGCVT : Found
R_DHQD : Not found
1	6
results-essential-3241-9
R_G1PACT : Not found
R_UAGCVT : Found
1	2
results-essential-3414-10
R_UAAGDS : Found
R_UAGCVT : Found
R_UAPGR : Found
R_PPTGS : Found
4	4
results-essential-3414-11
R_DHFR : Not found
R_UAAGDS : Found
R_UAGCVT : Found
R_GLGC : Found
R_UAPGR : Found
R_PPTGS : Found
5	6
results-essential-3414-12
R_DHFR : Not found
R_PPCDC : Not found
0	2
results-essential-3414-13
R_UAAGDS : Found
R_UAGCVT : Found
R_UAPGR : Found
R_PPTGS : Found
4	4
results-essential-3414-14
R_UAAGDS : Found
R_UAGCVT : Found
R_GLGC : Found
R_UAPGR : Found
R_PPTGS : Found
5	5
results-essential-3414-15
R_UAAGDS : Found
R_UAGCVT : Found
R_GLGC : Found
R_UAPGR : Found
R_PPTGS : Found
5	5
results-essential-3414-16
R_UAAGDS : Found
R_UAGCVT : Found
R_UAPGR : Found
R_PPTGS : Found
4	4
results-essential-3414-17
R_UAAGDS : Found
R_UAGCVT : Found
R_UAPGR : Found
R_PPTGS : Found
4	4
results-essential-3414-18
R_UAAGDS : Found
R_UAGCVT : Found
R_GLGC : Found
R_UAPGR : Found
R_PPTGS : Found
5	5
results-essential-3414-19
R_DHFR : Not found
R_UAAGDS : Found
R_UAGCVT : Found
R_PPCDC : Not found
R_GLGC : Found
R_UAPGR : Found
R_PPTGS : Found
5	7
results-essential-3414-1
R_DHFR : Not found
R_GLGC : Found
1	2
results-essential-3414-20
R_UAAGDS : Found
R_UAGCVT : Found
R_UAPGR : Found
R_PPTGS : Found
4	4
results-essential-3414-21
R_UAAGDS : Found
R_UAGCVT : Found
R_PPCDC : Not found
R_GLGC : Found
R_UAPGR : Found
R_PPTGS : Found
5	6
results-essential-3414-22
0	0
results-essential-3414-23
R_UAAGDS : Found
R_UAGCVT : Found
R_GLGC : Found
R_UAPGR : Found
R_PPTGS : Found
5	5
results-essential-3414-24
R_GLGC : Found
1	1
results-essential-3414-25
R_UAAGDS : Found
R_UAGCVT : Found
R_UAPGR : Found
R_PPTGS : Found
4	4
results-essential-3414-26
R_UAAGDS : Found
R_UAGCVT : Found
R_GLGC : Found
R_UAPGR : Found
R_PPTGS : Found
5	5
results-essential-3414-27
R_DHFR : Not found
R_UAAGDS : Found
R_UAGCVT : Found
R_PPCDC : Not found
R_GLGC : Found
R_UAPGR : Found
R_PPTGS : Found
5	7
results-essential-3414-28
R_UAAGDS : Found
R_UAGCVT : Found
R_GLGC : Found
R_UAPGR : Found
R_PPTGS : Found
5	5
results-essential-3414-29
R_UAAGDS : Found
R_UAGCVT : Found
R_UAPGR : Found
R_PPTGS : Found
4	4
results-essential-3414-2
R_UAAGDS : Found
R_UAGCVT : Found
R_GLGC : Found
R_UAPGR : Found
R_PPTGS : Found
5	5
results-essential-3414-30
R_UAAGDS : Found
R_UAGCVT : Found
R_UAPGR : Found
R_PPTGS : Found
4	4
results-essential-3414-31
0	0
results-essential-3414-32
R_UAAGDS : Found
R_UAGCVT : Found
R_GLGC : Found
R_UAPGR : Found
R_PPTGS : Found
5	5
results-essential-3414-33
R_UAAGDS : Found
R_UAGCVT : Found
R_GLGC : Found
R_UAPGR : Found
R_PPTGS : Found
5	5
results-essential-3414-34
R_UAAGDS : Found
R_UAGCVT : Found
R_UAPGR : Found
R_PPTGS : Found
4	4
results-essential-3414-35
R_UAAGDS : Found
R_UAGCVT : Found
R_GLGC : Found
R_UAPGR : Found
R_PPTGS : Found
5	5
results-essential-3414-36
R_DHFR : Not found
R_UAAGDS : Found
R_UAGCVT : Found
R_GLGC : Found
R_UAPGR : Found
R_PPTGS : Found
5	6
results-essential-3414-37
R_UAAGDS : Found
R_UAGCVT : Found
R_PPCDC : Not found
R_GLGC : Found
R_UAPGR : Found
R_PPTGS : Found
5	6
results-essential-3414-38
R_UAAGDS : Found
R_UAGCVT : Found
R_GLGC : Found
R_UAPGR : Found
R_PPTGS : Found
5	5
results-essential-3414-39
R_UAAGDS : Found
R_UAGCVT : Found
R_GLGC : Found
R_UAPGR : Found
R_PPTGS : Found
5	5
results-essential-3414-3
R_UAAGDS : Found
R_UAGCVT : Found
R_UAPGR : Found
R_PPTGS : Found
4	4
results-essential-3414-40
R_UAAGDS : Found
R_UAGCVT : Found
R_UAPGR : Found
R_PPTGS : Found
4	4
results-essential-3414-41
R_UAAGDS : Found
R_UAGCVT : Found
R_UAPGR : Found
R_PPTGS : Found
4	4
results-essential-3414-42
R_GLGC : Found
1	1
results-essential-3414-43
R_DHFR : Not found
R_UAAGDS : Found
R_UAGCVT : Found
R_GLGC : Found
R_UAPGR : Found
R_PPTGS : Found
5	6
results-essential-3414-44
R_UAAGDS : Found
R_UAGCVT : Found
R_GLGC : Found
R_UAPGR : Found
R_PPTGS : Found
5	5
results-essential-3414-45
R_UAAGDS : Found
R_UAGCVT : Found
R_GLGC : Found
R_UAPGR : Found
R_PPTGS : Found
5	5
results-essential-3414-46
R_UAAGDS : Found
R_UAGCVT : Found
R_UAPGR : Found
R_PPTGS : Found
4	4
results-essential-3414-47
R_UAAGDS : Found
R_UAGCVT : Found
R_GLGC : Found
R_UAPGR : Found
R_PPTGS : Found
5	5
results-essential-3414-48
R_UAAGDS : Found
R_UAGCVT : Found
R_PPCDC : Not found
R_GLGC : Found
R_UAPGR : Found
R_PPTGS : Found
5	6
results-essential-3414-49
R_UAAGDS : Found
R_UAGCVT : Found
R_UAPGR : Found
R_PPTGS : Found
4	4
results-essential-3414-4
R_DHFR : Not found
R_UAAGDS : Found
R_UAGCVT : Found
R_PPCDC : Not found
R_GLGC : Found
R_UAPGR : Found
R_PPTGS : Found
5	7
results-essential-3414-50
R_UAAGDS : Found
R_UAGCVT : Found
R_PPCDC : Not found
R_GLGC : Found
R_UAPGR : Found
R_PPTGS : Found
5	6
results-essential-3414-51
R_UAAGDS : Found
R_UAGCVT : Found
R_GLGC : Found
R_UAPGR : Found
R_PPTGS : Found
5	5
results-essential-3414-52
R_UAAGDS : Found
R_UAGCVT : Found
R_GLGC : Found
R_UAPGR : Found
R_PPTGS : Found
5	5
results-essential-3414-53
R_UAAGDS : Found
R_UAGCVT : Found
R_GLGC : Found
R_UAPGR : Found
R_PPTGS : Found
5	5
results-essential-3414-54
R_UAAGDS : Found
R_UAGCVT : Found
R_UAPGR : Found
R_PPTGS : Found
4	4
results-essential-3414-55
R_DHFR : Not found
R_UAAGDS : Found
R_UAGCVT : Found
R_PPCDC : Not found
R_GLGC : Found
R_UAPGR : Found
R_PPTGS : Found
5	7
results-essential-3414-56
R_DHFR : Not found
R_UAAGDS : Found
R_UAGCVT : Found
R_PPCDC : Not found
R_GLGC : Found
R_UAPGR : Found
R_PPTGS : Found
5	7
results-essential-3414-57
R_UAAGDS : Found
R_UAGCVT : Found
R_GLGC : Found
R_UAPGR : Found
R_PPTGS : Found
5	5
results-essential-3414-58
R_UAAGDS : Found
R_UAGCVT : Found
R_GLGC : Found
R_UAPGR : Found
R_PPTGS : Found
5	5
results-essential-3414-59
R_UAAGDS : Found
R_UAGCVT : Found
R_UAPGR : Found
R_PPTGS : Found
4	4
results-essential-3414-5
R_UAAGDS : Found
R_UAGCVT : Found
R_GLGC : Found
R_UAPGR : Found
R_PPTGS : Found
5	5
results-essential-3414-60
R_UAAGDS : Found
R_UAGCVT : Found
R_GLGC : Found
R_UAPGR : Found
R_PPTGS : Found
5	5
results-essential-3414-61
R_UAAGDS : Found
R_UAGCVT : Found
R_PPCDC : Not found
R_GLGC : Found
R_UAPGR : Found
R_PPTGS : Found
5	6
results-essential-3414-62
R_GLGC : Found
1	1
results-essential-3414-63
R_DHFR : Not found
0	1
results-essential-3414-64
R_UAAGDS : Found
R_UAGCVT : Found
R_GLGC : Found
R_UAPGR : Found
R_PPTGS : Found
5	5
results-essential-3414-65
R_UAAGDS : Found
R_UAGCVT : Found
R_UAPGR : Found
R_PPTGS : Found
4	4
results-essential-3414-66
R_UAAGDS : Found
R_UAGCVT : Found
R_UAPGR : Found
R_PPTGS : Found
4	4
results-essential-3414-67
R_UAAGDS : Found
R_UAGCVT : Found
R_UAPGR : Found
R_PPTGS : Found
4	4
results-essential-3414-68
R_GLGC : Found
1	1
results-essential-3414-69
R_UAAGDS : Found
R_UAGCVT : Found
R_GLGC : Found
R_UAPGR : Found
R_PPTGS : Found
5	5
results-essential-3414-6
R_UAAGDS : Found
R_UAGCVT : Found
R_GLGC : Found
R_UAPGR : Found
R_PPTGS : Found
5	5
results-essential-3414-70
R_UAAGDS : Found
R_UAGCVT : Found
R_GLGC : Found
R_UAPGR : Found
R_PPTGS : Found
5	5
results-essential-3414-71
R_GLGC : Found
1	1
results-essential-3414-72
R_UAAGDS : Found
R_UAGCVT : Found
R_GLGC : Found
R_UAPGR : Found
R_PPTGS : Found
5	5
results-essential-3414-73
R_UAAGDS : Found
R_UAGCVT : Found
R_GLGC : Found
R_UAPGR : Found
R_PPTGS : Found
5	5
results-essential-3414-74
R_GLGC : Found
1	1
results-essential-3414-75
R_GLGC : Found
1	1
results-essential-3414-76
R_GLGC : Found
1	1
results-essential-3414-77
R_UAAGDS : Found
R_UAGCVT : Found
R_UAPGR : Found
R_PPTGS : Found
4	4
results-essential-3414-78
R_UAAGDS : Found
R_UAGCVT : Found
R_GLGC : Found
R_UAPGR : Found
R_PPTGS : Found
5	5
results-essential-3414-79
R_UAAGDS : Found
R_UAGCVT : Found
R_GLGC : Found
R_UAPGR : Found
R_PPTGS : Found
5	5
results-essential-3414-7
R_UAAGDS : Found
R_UAGCVT : Found
R_GLGC : Found
R_UAPGR : Found
R_PPTGS : Found
5	5
results-essential-3414-80
R_UAAGDS : Found
R_UAGCVT : Found
R_GLGC : Found
R_UAPGR : Found
R_PPTGS : Found
5	5
results-essential-3414-81
R_GLGC : Found
1	1
results-essential-3414-82
R_UAAGDS : Found
R_UAGCVT : Found
R_UAPGR : Found
R_PPTGS : Found
4	4
results-essential-3414-83
R_GLGC : Found
1	1
results-essential-3414-84
0	0
results-essential-3414-85
R_UAAGDS : Found
R_UAGCVT : Found
R_GLGC : Found
R_UAPGR : Found
R_PPTGS : Found
5	5
results-essential-3414-86
R_UAAGDS : Found
R_UAGCVT : Found
R_UAPGR : Found
R_PPTGS : Found
4	4
results-essential-3414-87
R_UAAGDS : Found
R_UAGCVT : Found
R_GLGC : Found
R_UAPGR : Found
R_PPTGS : Found
5	5
results-essential-3414-88
R_UAAGDS : Found
R_UAGCVT : Found
R_UAPGR : Found
R_PPTGS : Found
4	4
results-essential-3414-89
R_UAAGDS : Found
R_UAGCVT : Found
R_UAPGR : Found
R_PPTGS : Found
4	4
results-essential-3414-8
R_DHFR : Not found
R_UAAGDS : Found
R_UAGCVT : Found
R_GLGC : Found
R_UAPGR : Found
R_PPTGS : Found
5	6
results-essential-3414-90
R_DHFR : Not found
R_UAAGDS : Found
R_UAGCVT : Found
R_PPCDC : Not found
R_UAPGR : Found
R_PPTGS : Found
4	6
results-essential-3414-9
R_UAAGDS : Found
R_UAGCVT : Found
R_GLGC : Found
R_UAPGR : Found
R_PPTGS : Found
5	5
results-essential-364-10
R_PPA : Not found
R_PGAMT : Not found
0	2
results-essential-364-11
R_PPA : Not found
R_PGAMT : Not found
R_DHNPA2 : Not found
R_DHFS : Not found
0	4
results-essential-364-12
R_PPNCL2 : Not found
R_PPA : Not found
R_DHNPA2 : Not found
R_DHFS : Not found
0	4
results-essential-364-13
R_PPA : Not found
R_PGAMT : Not found
0	2
results-essential-364-14
R_PPA : Not found
R_PGAMT : Not found
0	2
results-essential-364-15
R_PPA : Not found
R_PGAMT : Not found
0	2
results-essential-364-16
R_PPA : Not found
R_PGAMT : Not found
0	2
results-essential-364-17
R_PPA : Not found
R_PGAMT : Not found
0	2
results-essential-364-18
R_PPA : Not found
R_PGAMT : Not found
0	2
results-essential-364-19
R_PPNCL2 : Not found
R_PPA : Not found
R_PGAMT : Not found
R_DHNPA2 : Not found
R_DHFS : Not found
0	5
results-essential-364-1
R_PPA : Not found
R_DHNPA2 : Not found
R_DHFS : Not found
0	3
results-essential-364-20
R_PPA : Not found
R_PGAMT : Not found
0	2
results-essential-364-21
R_PPNCL2 : Not found
R_PPA : Not found
R_PGAMT : Not found
0	3
results-essential-364-22
R_PPA : Not found
0	1
results-essential-364-23
R_PPA : Not found
R_PGAMT : Not found
0	2
results-essential-364-24
R_PPA : Not found
0	1
results-essential-364-25
R_PPA : Not found
R_PGAMT : Not found
0	2
results-essential-364-26
R_PPA : Not found
R_PGAMT : Not found
0	2
results-essential-364-27
R_PPNCL2 : Not found
R_PPA : Not found
R_PGAMT : Not found
R_DHNPA2 : Not found
R_DHFS : Not found
0	5
results-essential-364-28
R_PPA : Not found
R_PGAMT : Not found
0	2
results-essential-364-29
R_PPA : Not found
R_PGAMT : Not found
0	2
results-essential-364-2
R_PPA : Not found
R_PGAMT : Not found
0	2
results-essential-364-30
R_PPA : Not found
R_PGAMT : Not found
0	2
results-essential-364-31
R_PPA : Not found
0	1
results-essential-364-32
R_PPA : Not found
R_PGAMT : Not found
0	2
results-essential-364-33
R_PPA : Not found
R_PGAMT : Not found
0	2
results-essential-364-34
R_PPA : Not found
R_PGAMT : Not found
0	2
results-essential-364-35
R_PPA : Not found
R_PGAMT : Not found
0	2
results-essential-364-36
R_PPA : Not found
R_PGAMT : Not found
0	2
results-essential-364-37
R_PPNCL2 : Not found
R_PPA : Not found
R_PGAMT : Not found
R_DHNPA2 : Not found
R_DHFS : Not found
0	5
results-essential-364-38
R_PPA : Not found
R_PGAMT : Not found
0	2
results-essential-364-39
R_PPA : Not found
R_PGAMT : Not found
0	2
results-essential-364-3
R_PPA : Not found
R_PGAMT : Not found
0	2
results-essential-364-40
R_PPA : Not found
R_PGAMT : Not found
0	2
results-essential-364-41
R_PPA : Not found
R_PGAMT : Not found
0	2
results-essential-364-42
R_PPA : Not found
0	1
results-essential-364-43
R_PPA : Not found
R_PGAMT : Not found
R_DHNPA2 : Not found
R_DHFS : Not found
0	4
results-essential-364-44
R_PPA : Not found
R_PGAMT : Not found
0	2
results-essential-364-45
R_PPA : Not found
R_PGAMT : Not found
0	2
results-essential-364-46
R_PPA : Not found
R_PGAMT : Not found
0	2
results-essential-364-47
R_PPA : Not found
R_PGAMT : Not found
0	2
results-essential-364-48
R_PPNCL2 : Not found
R_PPA : Not found
R_PGAMT : Not found
0	3
results-essential-364-49
R_PPA : Not found
R_PGAMT : Not found
0	2
results-essential-364-4
R_PPNCL2 : Not found
R_PPA : Not found
R_PGAMT : Not found
R_DHNPA2 : Not found
R_DHFS : Not found
0	5
results-essential-364-50
R_PPNCL2 : Not found
R_PPA : Not found
R_PGAMT : Not found
0	3
results-essential-364-51
R_PPA : Not found
R_PGAMT : Not found
0	2
results-essential-364-52
R_PPA : Not found
R_PGAMT : Not found
0	2
results-essential-364-53
R_PPA : Not found
R_PGAMT : Not found
0	2
results-essential-364-54
R_PPA : Not found
R_PGAMT : Not found
0	2
results-essential-364-55
R_PPNCL2 : Not found
R_PPA : Not found
R_PGAMT : Not found
R_DHNPA2 : Not found
R_DHFS : Not found
0	5
results-essential-364-56
R_PPNCL2 : Not found
R_PPA : Not found
R_PGAMT : Not found
R_DHNPA2 : Not found
R_DHFS : Not found
0	5
results-essential-364-57
R_PPA : Not found
R_PGAMT : Not found
0	2
results-essential-364-58
R_PPA : Not found
R_PGAMT : Not found
0	2
results-essential-364-59
R_PPA : Not found
R_PGAMT : Not found
0	2
results-essential-364-5
R_PPA : Not found
R_PGAMT : Not found
0	2
results-essential-364-60
R_PPA : Not found
R_PGAMT : Not found
0	2
results-essential-364-61
R_PPNCL2 : Not found
R_PPA : Not found
R_PGAMT : Not found
0	3
results-essential-364-62
R_PPA : Not found
0	1
results-essential-364-63
R_PPA : Not found
R_DHNPA2 : Not found
R_DHFS : Not found
0	3
results-essential-364-64
R_PPA : Not found
R_PGAMT : Not found
0	2
results-essential-364-65
R_PPA : Not found
R_PGAMT : Not found
0	2
results-essential-364-66
R_PPA : Not found
R_PGAMT : Not found
0	2
results-essential-364-67
R_PPA : Not found
R_PGAMT : Not found
0	2
results-essential-364-68
R_PPA : Not found
0	1
results-essential-364-69
R_PPA : Not found
R_PGAMT : Not found
0	2
results-essential-364-6
R_PPA : Not found
R_PGAMT : Not found
0	2
results-essential-364-70
R_PPA : Not found
R_PGAMT : Not found
0	2
results-essential-364-71
R_PPA : Not found
0	1
results-essential-364-72
R_PPA : Not found
R_PGAMT : Not found
0	2
results-essential-364-73
R_PPA : Not found
R_PGAMT : Not found
0	2
results-essential-364-74
R_PPA : Not found
0	1
results-essential-364-75
R_PPA : Not found
0	1
results-essential-364-76
R_PPA : Not found
0	1
results-essential-364-77
R_PPA : Not found
R_PGAMT : Not found
0	2
results-essential-364-78
R_PPA : Not found
R_PGAMT : Not found
0	2
results-essential-364-79
R_PPA : Not found
R_PGAMT : Not found
0	2
results-essential-364-7
R_PPA : Not found
R_PGAMT : Not found
0	2
results-essential-364-80
R_PPA : Not found
R_PGAMT : Not found
0	2
results-essential-364-81
R_PPA : Not found
0	1
results-essential-364-82
R_PPA : Not found
R_PGAMT : Not found
0	2
results-essential-364-83
R_PPA : Not found
0	1
results-essential-364-84
R_PPA : Not found
0	1
results-essential-364-85
R_PPA : Not found
R_PGAMT : Not found
0	2
results-essential-364-86
R_PPA : Not found
R_PGAMT : Not found
0	2
results-essential-364-87
R_PPA : Not found
R_PGAMT : Not found
0	2
results-essential-364-88
R_PPA : Not found
R_PGAMT : Not found
0	2
results-essential-364-89
R_PPA : Not found
R_PGAMT : Not found
0	2
results-essential-364-8
R_PPA : Not found
R_PGAMT : Not found
R_DHNPA2 : Not found
R_DHFS : Not found
0	4
results-essential-364-90
R_PPNCL2 : Not found
R_PPA : Not found
R_PGAMT : Not found
R_DHNPA2 : Not found
R_DHFS : Not found
0	5
results-essential-364-9
R_PPA : Not found
R_PGAMT : Not found
0	2
results-essential-502-10
R_UAAGDS : Found
R_UAMAS : Found
R_GK1 : Not found
R_UAGCVT : Found
R_UAGPT3 : Found
R_UGMDDS : Found
5	6
results-essential-502-11
R_DNTPPA : Not found
R_UAAGDS : Found
R_UAMAS : Found
R_NADK : Not found
R_GK1 : Not found
R_SHKK : Not found
R_UAGCVT : Found
R_DHNPA2 : Not found
R_UAGPT3 : Found
R_UGMDDS : Found
R_DNMPPA : Not found
5	11
results-essential-502-12
R_DNTPPA : Not found
R_NADK : Not found
R_GK1 : Not found
R_SHKK : Not found
R_DHNPA2 : Not found
R_DNMPPA : Not found
0	6
results-essential-502-13
R_UAAGDS : Found
R_UAMAS : Found
R_GK1 : Not found
R_UAGCVT : Found
R_UAGPT3 : Found
R_UGMDDS : Found
5	6
results-essential-502-14
R_UAAGDS : Found
R_UAMAS : Found
R_GK1 : Not found
R_UAGCVT : Found
R_UAGPT3 : Found
R_UGMDDS : Found
5	6
results-essential-502-15
R_UAAGDS : Found
R_UAMAS : Found
R_GK1 : Not found
R_UAGCVT : Found
R_UAGPT3 : Found
R_UGMDDS : Found
5	6
results-essential-502-16
R_UAAGDS : Found
R_UAMAS : Found
R_GK1 : Not found
R_UAGCVT : Found
R_UAGPT3 : Found
R_UGMDDS : Found
5	6
results-essential-502-17
R_UAAGDS : Found
R_UAMAS : Found
R_NADK : Not found
R_GK1 : Not found
R_UAGCVT : Found
R_UAGPT3 : Found
R_UGMDDS : Found
5	7
results-essential-502-18
R_UAAGDS : Found
R_UAMAS : Found
R_GK1 : Not found
R_UAGCVT : Found
R_UAGPT3 : Found
R_UGMDDS : Found
5	6
results-essential-502-19
R_DNTPPA : Not found
R_UAAGDS : Found
R_UAMAS : Found
R_NADK : Not found
R_GK1 : Not found
R_SHKK : Not found
R_UAGCVT : Found
R_DHNPA2 : Not found
R_UAGPT3 : Found
R_UGMDDS : Found
R_DNMPPA : Not found
5	11
results-essential-502-1
R_DNTPPA : Not found
R_NADK : Not found
R_GK1 : Not found
R_DHNPA2 : Not found
R_DNMPPA : Not found
0	5
results-essential-502-20
R_UAAGDS : Found
R_UAMAS : Found
R_GK1 : Not found
R_UAGCVT : Found
R_UAGPT3 : Found
R_UGMDDS : Found
5	6
results-essential-502-21
R_UAAGDS : Found
R_UAMAS : Found
R_NADK : Not found
R_GK1 : Not found
R_UAGCVT : Found
R_UAGPT3 : Found
R_UGMDDS : Found
5	7
results-essential-502-22
R_GK1 : Not found
0	1
results-essential-502-23
R_UAAGDS : Found
R_UAMAS : Found
R_GK1 : Not found
R_UAGCVT : Found
R_UAGPT3 : Found
R_UGMDDS : Found
5	6
results-essential-502-24
R_GK1 : Not found
0	1
results-essential-502-25
R_UAAGDS : Found
R_UAMAS : Found
R_UAGCVT : Found
R_UAGPT3 : Found
R_UGMDDS : Found
5	5
results-essential-502-26
R_UAAGDS : Found
R_UAMAS : Found
R_GK1 : Not found
R_UAGCVT : Found
R_UAGPT3 : Found
R_UGMDDS : Found
5	6
results-essential-502-27
R_DNTPPA : Not found
R_UAAGDS : Found
R_UAMAS : Found
R_NADK : Not found
R_GK1 : Not found
R_SHKK : Not found
R_UAGCVT : Found
R_DHNPA2 : Not found
R_UAGPT3 : Found
R_UGMDDS : Found
R_DNMPPA : Not found
5	11
results-essential-502-28
R_UAAGDS : Found
R_UAMAS : Found
R_GK1 : Not found
R_UAGCVT : Found
R_UAGPT3 : Found
R_UGMDDS : Found
5	6
results-essential-502-29
R_UAAGDS : Found
R_UAMAS : Found
R_GK1 : Not found
R_UAGCVT : Found
R_UAGPT3 : Found
R_UGMDDS : Found
5	6
results-essential-502-2
R_UAAGDS : Found
R_UAMAS : Found
R_UAGCVT : Found
R_UAGPT3 : Found
R_UGMDDS : Found
5	5
results-essential-502-30
R_UAAGDS : Found
R_UAMAS : Found
R_GK1 : Not found
R_UAGCVT : Found
R_UAGPT3 : Found
R_UGMDDS : Found
5	6
results-essential-502-31
0	0
results-essential-502-32
R_UAAGDS : Found
R_UAMAS : Found
R_GK1 : Not found
R_UAGCVT : Found
R_UAGPT3 : Found
R_UGMDDS : Found
5	6
results-essential-502-33
R_UAAGDS : Found
R_UAMAS : Found
R_UAGCVT : Found
R_UAGPT3 : Found
R_UGMDDS : Found
5	5
results-essential-502-34
R_UAAGDS : Found
R_UAMAS : Found
R_GK1 : Not found
R_UAGCVT : Found
R_UAGPT3 : Found
R_UGMDDS : Found
5	6
results-essential-502-35
R_UAAGDS : Found
R_UAMAS : Found
R_UAGCVT : Found
R_UAGPT3 : Found
R_UGMDDS : Found
5	5
results-essential-502-36
R_UAAGDS : Found
R_UAMAS : Found
R_NADK : Not found
R_SHKK : Not found
R_UAGCVT : Found
R_UAGPT3 : Found
R_UGMDDS : Found
5	7
results-essential-502-37
R_DNTPPA : Not found
R_UAAGDS : Found
R_UAMAS : Found
R_NADK : Not found
R_GK1 : Not found
R_UAGCVT : Found
R_DHNPA2 : Not found
R_UAGPT3 : Found
R_UGMDDS : Found
R_DNMPPA : Not found
5	10
results-essential-502-38
R_UAAGDS : Found
R_UAMAS : Found
R_GK1 : Not found
R_UAGCVT : Found
R_UAGPT3 : Found
R_UGMDDS : Found
5	6
results-essential-502-39
R_UAAGDS : Found
R_UAMAS : Found
R_GK1 : Not found
R_UAGCVT : Found
R_UAGPT3 : Found
R_UGMDDS : Found
5	6
results-essential-502-3
R_UAAGDS : Found
R_UAMAS : Found
R_UAGCVT : Found
R_UAGPT3 : Found
R_UGMDDS : Found
5	5
results-essential-502-40
R_UAAGDS : Found
R_UAMAS : Found
R_GK1 : Not found
R_UAGCVT : Found
R_UAGPT3 : Found
R_UGMDDS : Found
5	6
results-essential-502-41
R_UAAGDS : Found
R_UAMAS : Found
R_GK1 : Not found
R_UAGCVT : Found
R_UAGPT3 : Found
R_UGMDDS : Found
5	6
results-essential-502-42
0	0
results-essential-502-43
R_DNTPPA : Not found
R_UAAGDS : Found
R_UAMAS : Found
R_NADK : Not found
R_GK1 : Not found
R_SHKK : Not found
R_UAGCVT : Found
R_DHNPA2 : Not found
R_UAGPT3 : Found
R_UGMDDS : Found
R_DNMPPA : Not found
5	11
results-essential-502-44
R_UAAGDS : Found
R_UAMAS : Found
R_GK1 : Not found
R_UAGCVT : Found
R_UAGPT3 : Found
R_UGMDDS : Found
5	6
results-essential-502-45
R_UAAGDS : Found
R_UAMAS : Found
R_GK1 : Not found
R_UAGCVT : Found
R_UAGPT3 : Found
R_UGMDDS : Found
5	6
results-essential-502-46
R_UAAGDS : Found
R_UAMAS : Found
R_GK1 : Not found
R_UAGCVT : Found
R_UAGPT3 : Found
R_UGMDDS : Found
5	6
results-essential-502-47
R_UAAGDS : Found
R_UAMAS : Found
R_GK1 : Not found
R_UAGCVT : Found
R_UAGPT3 : Found
R_UGMDDS : Found
5	6
results-essential-502-48
R_UAAGDS : Found
R_UAMAS : Found
R_NADK : Not found
R_GK1 : Not found
R_UAGCVT : Found
R_UAGPT3 : Found
R_UGMDDS : Found
5	7
results-essential-502-49
R_UAAGDS : Found
R_UAMAS : Found
R_GK1 : Not found
R_UAGCVT : Found
R_UAGPT3 : Found
R_UGMDDS : Found
5	6
results-essential-502-4
R_DNTPPA : Not found
R_UAAGDS : Found
R_UAMAS : Found
R_GK1 : Not found
R_SHKK : Not found
R_UAGCVT : Found
R_DHNPA2 : Not found
R_UAGPT3 : Found
R_UGMDDS : Found
R_DNMPPA : Not found
5	10
results-essential-502-50
R_UAAGDS : Found
R_UAMAS : Found
R_NADK : Not found
R_GK1 : Not found
R_SHKK : Not found
R_UAGCVT : Found
R_UAGPT3 : Found
R_UGMDDS : Found
5	8
results-essential-502-51
R_UAAGDS : Found
R_UAMAS : Found
R_GK1 : Not found
R_UAGCVT : Found
R_UAGPT3 : Found
R_UGMDDS : Found
5	6
results-essential-502-52
R_UAAGDS : Found
R_UAMAS : Found
R_UAGCVT : Found
R_UAGPT3 : Found
R_UGMDDS : Found
5	5
results-essential-502-53
R_UAAGDS : Found
R_UAMAS : Found
R_GK1 : Not found
R_UAGCVT : Found
R_UAGPT3 : Found
R_UGMDDS : Found
5	6
results-essential-502-54
R_UAAGDS : Found
R_UAMAS : Found
R_GK1 : Not found
R_UAGCVT : Found
R_UAGPT3 : Found
R_UGMDDS : Found
5	6
results-essential-502-55
R_DNTPPA : Not found
R_UAAGDS : Found
R_UAMAS : Found
R_NADK : Not found
R_GK1 : Not found
R_SHKK : Not found
R_UAGCVT : Found
R_DHNPA2 : Not found
R_UAGPT3 : Found
R_UGMDDS : Found
R_DNMPPA : Not found
5	11
results-essential-502-56
R_DNTPPA : Not found
R_UAAGDS : Found
R_UAMAS : Found
R_GK1 : Not found
R_UAGCVT : Found
R_DHNPA2 : Not found
R_UAGPT3 : Found
R_UGMDDS : Found
R_DNMPPA : Not found
5	9
results-essential-502-57
R_UAAGDS : Found
R_UAMAS : Found
R_GK1 : Not found
R_UAGCVT : Found
R_UAGPT3 : Found
R_UGMDDS : Found
5	6
results-essential-502-58
R_UAAGDS : Found
R_UAMAS : Found
R_GK1 : Not found
R_UAGCVT : Found
R_UAGPT3 : Found
R_UGMDDS : Found
5	6
results-essential-502-59
R_UAAGDS : Found
R_UAMAS : Found
R_UAGCVT : Found
R_UAGPT3 : Found
R_UGMDDS : Found
5	5
results-essential-502-5
R_UAAGDS : Found
R_UAMAS : Found
R_GK1 : Not found
R_UAGCVT : Found
R_UAGPT3 : Found
R_UGMDDS : Found
5	6
results-essential-502-60
R_UAAGDS : Found
R_UAMAS : Found
R_GK1 : Not found
R_UAGCVT : Found
R_UAGPT3 : Found
R_UGMDDS : Found
5	6
results-essential-502-61
R_UAAGDS : Found
R_UAMAS : Found
R_NADK : Not found
R_UAGCVT : Found
R_UAGPT3 : Found
R_UGMDDS : Found
5	6
results-essential-502-62
R_GK1 : Not found
0	1
results-essential-502-63
R_DNTPPA : Not found
R_NADK : Not found
R_GK1 : Not found
R_SHKK : Not found
R_DHNPA2 : Not found
R_DNMPPA : Not found
0	6
results-essential-502-64
R_UAAGDS : Found
R_UAMAS : Found
R_UAGCVT : Found
R_UAGPT3 : Found
R_UGMDDS : Found
5	5
results-essential-502-65
R_UAAGDS : Found
R_UAMAS : Found
R_GK1 : Not found
R_UAGCVT : Found
R_UAGPT3 : Found
R_UGMDDS : Found
5	6
results-essential-502-66
R_UAAGDS : Found
R_UAMAS : Found
R_GK1 : Not found
R_UAGCVT : Found
R_UAGPT3 : Found
R_UGMDDS : Found
5	6
results-essential-502-67
R_UAAGDS : Found
R_UAMAS : Found
R_GK1 : Not found
R_UAGCVT : Found
R_UAGPT3 : Found
R_UGMDDS : Found
5	6
results-essential-502-68
R_GK1 : Not found
0	1
results-essential-502-69
R_UAAGDS : Found
R_UAMAS : Found
R_GK1 : Not found
R_UAGCVT : Found
R_UAGPT3 : Found
R_UGMDDS : Found
5	6
results-essential-502-6
R_UAAGDS : Found
R_UAMAS : Found
R_GK1 : Not found
R_UAGCVT : Found
R_UAGPT3 : Found
R_UGMDDS : Found
5	6
results-essential-502-70
R_UAAGDS : Found
R_UAMAS : Found
R_UAGCVT : Found
R_UAGPT3 : Found
R_UGMDDS : Found
5	5
results-essential-502-71
0	0
results-essential-502-72
R_UAAGDS : Found
R_UAMAS : Found
R_GK1 : Not found
R_UAGCVT : Found
R_UAGPT3 : Found
R_UGMDDS : Found
5	6
results-essential-502-73
R_UAAGDS : Found
R_UAMAS : Found
R_GK1 : Not found
R_UAGCVT : Found
R_UAGPT3 : Found
R_UGMDDS : Found
5	6
results-essential-502-74
R_GK1 : Not found
0	1
results-essential-502-75
R_GK1 : Not found
0	1
results-essential-502-76
R_GK1 : Not found
0	1
results-essential-502-77
R_UAAGDS : Found
R_UAMAS : Found
R_GK1 : Not found
R_UAGCVT : Found
R_UAGPT3 : Found
R_UGMDDS : Found
5	6
results-essential-502-78
R_UAAGDS : Found
R_UAMAS : Found
R_GK1 : Not found
R_UAGCVT : Found
R_UAGPT3 : Found
R_UGMDDS : Found
5	6
results-essential-502-79
R_UAAGDS : Found
R_UAMAS : Found
R_GK1 : Not found
R_UAGCVT : Found
R_UAGPT3 : Found
R_UGMDDS : Found
5	6
results-essential-502-7
R_UAAGDS : Found
R_UAMAS : Found
R_GK1 : Not found
R_UAGCVT : Found
R_UAGPT3 : Found
R_UGMDDS : Found
5	6
results-essential-502-80
R_UAAGDS : Found
R_UAMAS : Found
R_UAGCVT : Found
R_UAGPT3 : Found
R_UGMDDS : Found
5	5
results-essential-502-81
R_GK1 : Not found
0	1
results-essential-502-82
R_UAAGDS : Found
R_UAMAS : Found
R_GK1 : Not found
R_UAGCVT : Found
R_UAGPT3 : Found
R_UGMDDS : Found
5	6
results-essential-502-83
0	0
results-essential-502-84
R_GK1 : Not found
0	1
results-essential-502-85
R_UAAGDS : Found
R_UAMAS : Found
R_GK1 : Not found
R_UAGCVT : Found
R_UAGPT3 : Found
R_UGMDDS : Found
5	6
results-essential-502-86
R_UAAGDS : Found
R_UAMAS : Found
R_UAGCVT : Found
R_UAGPT3 : Found
R_UGMDDS : Found
5	5
results-essential-502-87
R_UAAGDS : Found
R_UAMAS : Found
R_GK1 : Not found
R_UAGCVT : Found
R_UAGPT3 : Found
R_UGMDDS : Found
5	6
results-essential-502-88
R_UAAGDS : Found
R_UAMAS : Found
R_GK1 : Not found
R_UAGCVT : Found
R_UAGPT3 : Found
R_UGMDDS : Found
5	6
results-essential-502-89
R_UAAGDS : Found
R_UAMAS : Found
R_GK1 : Not found
R_UAGCVT : Found
R_UAGPT3 : Found
R_UGMDDS : Found
5	6
results-essential-502-8
R_DNTPPA : Not found
R_UAAGDS : Found
R_UAMAS : Found
R_NADK : Not found
R_GK1 : Not found
R_SHKK : Not found
R_UAGCVT : Found
R_DHNPA2 : Not found
R_UAGPT3 : Found
R_UGMDDS : Found
R_DNMPPA : Not found
5	11
results-essential-502-90
R_DNTPPA : Not found
R_UAAGDS : Found
R_UAMAS : Found
R_NADK : Not found
R_GK1 : Not found
R_SHKK : Not found
R_UAGCVT : Found
R_DHNPA2 : Not found
R_UAGPT3 : Found
R_UGMDDS : Found
R_DNMPPA : Not found
5	11
results-essential-502-9
R_UAAGDS : Found
R_UAMAS : Found
R_GK1 : Not found
R_UAGCVT : Found
R_UAGPT3 : Found
R_UGMDDS : Found
5	6
results-essential-58-10
R_PAPPT3 : Found
R_ALAALAr : Found
R_UAMAGS : Found
R_UAPGR : Found
4	4
results-essential-58-11
R_DHFR : Not found
R_PAPPT3 : Found
R_NADK : Not found
R_ALAALAr : Found
R_ADCL : Not found
R_UAMAGS : Found
R_DHNPA2 : Not found
R_UAPGR : Found
4	8
results-essential-58-12
R_PNTK : Not found
R_DHFR : Not found
R_NADK : Not found
R_ADCL : Not found
R_DHNPA2 : Not found
R_DPCOAK : Not found
0	6
results-essential-58-13
R_PAPPT3 : Found
R_ALAALAr : Found
R_UAMAGS : Found
R_UAPGR : Found
4	4
results-essential-58-14
R_PAPPT3 : Found
R_ALAALAr : Found
R_UAMAGS : Found
R_UAPGR : Found
4	4
results-essential-58-15
R_PAPPT3 : Found
R_ALAALAr : Found
R_UAMAGS : Found
R_UAPGR : Found
4	4
results-essential-58-16
R_PAPPT3 : Found
R_ALAALAr : Found
R_UAMAGS : Found
R_UAPGR : Found
4	4
results-essential-58-17
R_PAPPT3 : Found
R_NADK : Not found
R_ALAALAr : Found
R_UAMAGS : Found
R_UAPGR : Found
4	5
results-essential-58-18
R_PAPPT3 : Found
R_ALAALAr : Found
R_UAMAGS : Found
R_UAPGR : Found
4	4
results-essential-58-19
R_PNTK : Not found
R_DHFR : Not found
R_PAPPT3 : Found
R_NADK : Not found
R_ALAALAr : Found
R_ADCL : Not found
R_UAMAGS : Found
R_DHNPA2 : Not found
R_UAPGR : Found
R_DPCOAK : Not found
4	10
results-essential-58-1
R_DHFR : Not found
R_NADK : Not found
R_ADCL : Not found
R_DHNPA2 : Not found
0	4
results-essential-58-20
R_PAPPT3 : Found
R_ALAALAr : Found
R_UAMAGS : Found
R_UAPGR : Found
4	4
results-essential-58-21
R_PNTK : Not found
R_PAPPT3 : Found
R_NADK : Not found
R_ALAALAr : Found
R_UAMAGS : Found
R_UAPGR : Found
R_DPCOAK : Not found
4	7
results-essential-58-22
0	0
results-essential-58-23
R_PAPPT3 : Found
R_ALAALAr : Found
R_UAMAGS : Found
R_UAPGR : Found
4	4
results-essential-58-24
0	0
results-essential-58-25
R_PAPPT3 : Found
R_ALAALAr : Found
R_UAMAGS : Found
R_UAPGR : Found
4	4
results-essential-58-26
R_PAPPT3 : Found
R_ALAALAr : Found
R_UAMAGS : Found
R_UAPGR : Found
4	4
results-essential-58-27
R_PNTK : Not found
R_DHFR : Not found
R_PAPPT3 : Found
R_NADK : Not found
R_ALAALAr : Found
R_ADCL : Not found
R_UAMAGS : Found
R_DHNPA2 : Not found
R_UAPGR : Found
R_DPCOAK : Not found
4	10
results-essential-58-28
R_PAPPT3 : Found
R_ALAALAr : Found
R_UAMAGS : Found
R_UAPGR : Found
4	4
results-essential-58-29
R_PAPPT3 : Found
R_ALAALAr : Found
R_UAMAGS : Found
R_UAPGR : Found
4	4
results-essential-58-2
R_PAPPT3 : Found
R_ALAALAr : Found
R_UAMAGS : Found
R_UAPGR : Found
4	4
results-essential-58-30
R_PAPPT3 : Found
R_ALAALAr : Found
R_UAMAGS : Found
R_UAPGR : Found
4	4
results-essential-58-31
0	0
results-essential-58-32
R_PAPPT3 : Found
R_ALAALAr : Found
R_UAMAGS : Found
R_UAPGR : Found
4	4
results-essential-58-33
R_PAPPT3 : Found
R_ALAALAr : Found
R_UAMAGS : Found
R_UAPGR : Found
4	4
results-essential-58-34
R_PAPPT3 : Found
R_ALAALAr : Found
R_UAMAGS : Found
R_UAPGR : Found
4	4
results-essential-58-35
R_PAPPT3 : Found
R_ALAALAr : Found
R_UAMAGS : Found
R_UAPGR : Found
4	4
results-essential-58-36
R_DHFR : Not found
R_PAPPT3 : Found
R_NADK : Not found
R_ALAALAr : Found
R_UAMAGS : Found
R_UAPGR : Found
4	6
results-essential-58-37
R_PNTK : Not found
R_PAPPT3 : Found
R_NADK : Not found
R_ALAALAr : Found
R_ADCL : Not found
R_UAMAGS : Found
R_DHNPA2 : Not found
R_UAPGR : Found
R_DPCOAK : Not found
4	9
results-essential-58-38
R_PAPPT3 : Found
R_ALAALAr : Found
R_UAMAGS : Found
R_UAPGR : Found
4	4
results-essential-58-39
R_PAPPT3 : Found
R_ALAALAr : Found
R_UAMAGS : Found
R_UAPGR : Found
4	4
results-essential-58-3
R_PAPPT3 : Found
R_ALAALAr : Found
R_UAMAGS : Found
R_UAPGR : Found
4	4
results-essential-58-40
R_PAPPT3 : Found
R_ALAALAr : Found
R_UAMAGS : Found
R_UAPGR : Found
4	4
results-essential-58-41
R_PAPPT3 : Found
R_ALAALAr : Found
R_UAMAGS : Found
R_UAPGR : Found
4	4
results-essential-58-42
0	0
results-essential-58-43
R_DHFR : Not found
R_PAPPT3 : Found
R_NADK : Not found
R_ALAALAr : Found
R_ADCL : Not found
R_UAMAGS : Found
R_DHNPA2 : Not found
R_UAPGR : Found
4	8
results-essential-58-44
R_PAPPT3 : Found
R_ALAALAr : Found
R_UAMAGS : Found
R_UAPGR : Found
4	4
results-essential-58-45
R_PAPPT3 : Found
R_ALAALAr : Found
R_UAMAGS : Found
R_UAPGR : Found
4	4
results-essential-58-46
R_PAPPT3 : Found
R_ALAALAr : Found
R_UAMAGS : Found
R_UAPGR : Found
4	4
results-essential-58-47
R_PAPPT3 : Found
R_ALAALAr : Found
R_UAMAGS : Found
R_UAPGR : Found
4	4
results-essential-58-48
R_PNTK : Not found
R_PAPPT3 : Found
R_NADK : Not found
R_ALAALAr : Found
R_UAMAGS : Found
R_UAPGR : Found
R_DPCOAK : Not found
4	7
results-essential-58-49
R_PAPPT3 : Found
R_ALAALAr : Found
R_UAMAGS : Found
R_UAPGR : Found
4	4
results-essential-58-4
R_PNTK : Not found
R_DHFR : Not found
R_PAPPT3 : Found
R_ALAALAr : Found
R_ADCL : Not found
R_UAMAGS : Found
R_DHNPA2 : Not found
R_UAPGR : Found
R_DPCOAK : Not found
4	9
results-essential-58-50
R_PNTK : Not found
R_PAPPT3 : Found
R_NADK : Not found
R_ALAALAr : Found
R_UAMAGS : Found
R_UAPGR : Found
R_DPCOAK : Not found
4	7
results-essential-58-51
R_PAPPT3 : Found
R_ALAALAr : Found
R_UAMAGS : Found
R_UAPGR : Found
4	4
results-essential-58-52
R_PAPPT3 : Found
R_ALAALAr : Found
R_UAMAGS : Found
R_UAPGR : Found
4	4
results-essential-58-53
R_PAPPT3 : Found
R_ALAALAr : Found
R_UAMAGS : Found
R_UAPGR : Found
4	4
results-essential-58-54
R_PAPPT3 : Found
R_ALAALAr : Found
R_UAMAGS : Found
R_UAPGR : Found
4	4
results-essential-58-55
R_PNTK : Not found
R_DHFR : Not found
R_PAPPT3 : Found
R_NADK : Not found
R_ALAALAr : Found
R_ADCL : Not found
R_UAMAGS : Found
R_DHNPA2 : Not found
R_UAPGR : Found
R_DPCOAK : Not found
4	10
results-essential-58-56
R_PNTK : Not found
R_DHFR : Not found
R_PAPPT3 : Found
R_ALAALAr : Found
R_ADCL : Not found
R_UAMAGS : Found
R_DHNPA2 : Not found
R_UAPGR : Found
R_DPCOAK : Not found
4	9
results-essential-58-57
R_PAPPT3 : Found
R_ALAALAr : Found
R_UAMAGS : Found
R_UAPGR : Found
4	4
results-essential-58-58
R_PAPPT3 : Found
R_ALAALAr : Found
R_UAMAGS : Found
R_UAPGR : Found
4	4
results-essential-58-59
R_PAPPT3 : Found
R_ALAALAr : Found
R_UAMAGS : Found
R_UAPGR : Found
4	4
results-essential-58-5
R_PAPPT3 : Found
R_ALAALAr : Found
R_UAMAGS : Found
R_UAPGR : Found
4	4
results-essential-58-60
R_PAPPT3 : Found
R_ALAALAr : Found
R_UAMAGS : Found
R_UAPGR : Found
4	4
results-essential-58-61
R_PNTK : Not found
R_PAPPT3 : Found
R_NADK : Not found
R_ALAALAr : Found
R_UAMAGS : Found
R_UAPGR : Found
R_DPCOAK : Not found
4	7
results-essential-58-62
0	0
results-essential-58-63
R_DHFR : Not found
R_NADK : Not found
R_ADCL : Not found
R_DHNPA2 : Not found
0	4
results-essential-58-64
R_PAPPT3 : Found
R_ALAALAr : Found
R_UAMAGS : Found
R_UAPGR : Found
4	4
results-essential-58-65
R_PAPPT3 : Found
R_ALAALAr : Found
R_UAMAGS : Found
R_UAPGR : Found
4	4
results-essential-58-66
R_PAPPT3 : Found
R_ALAALAr : Found
R_UAMAGS : Found
R_UAPGR : Found
4	4
results-essential-58-67
R_PAPPT3 : Found
R_ALAALAr : Found
R_UAMAGS : Found
R_UAPGR : Found
4	4
results-essential-58-68
0	0
results-essential-58-69
R_PAPPT3 : Found
R_ALAALAr : Found
R_UAMAGS : Found
R_UAPGR : Found
4	4
results-essential-58-6
R_PAPPT3 : Found
R_ALAALAr : Found
R_UAMAGS : Found
R_UAPGR : Found
4	4
results-essential-58-70
R_PAPPT3 : Found
R_ALAALAr : Found
R_UAMAGS : Found
R_UAPGR : Found
4	4
results-essential-58-71
0	0
results-essential-58-72
R_PAPPT3 : Found
R_ALAALAr : Found
R_UAMAGS : Found
R_UAPGR : Found
4	4
results-essential-58-73
R_PAPPT3 : Found
R_ALAALAr : Found
R_UAMAGS : Found
R_UAPGR : Found
4	4
results-essential-58-74
0	0
results-essential-58-75
0	0
results-essential-58-76
0	0
results-essential-58-77
R_PAPPT3 : Found
R_ALAALAr : Found
R_UAMAGS : Found
R_UAPGR : Found
4	4
results-essential-58-78
R_PAPPT3 : Found
R_ALAALAr : Found
R_UAMAGS : Found
R_UAPGR : Found
4	4
results-essential-58-79
R_PAPPT3 : Found
R_ALAALAr : Found
R_UAMAGS : Found
R_UAPGR : Found
4	4
results-essential-58-7
R_PAPPT3 : Found
R_ALAALAr : Found
R_UAMAGS : Found
R_UAPGR : Found
4	4
results-essential-58-80
R_PAPPT3 : Found
R_ALAALAr : Found
R_UAMAGS : Found
R_UAPGR : Found
4	4
results-essential-58-81
0	0
results-essential-58-82
R_PAPPT3 : Found
R_ALAALAr : Found
R_UAMAGS : Found
R_UAPGR : Found
4	4
results-essential-58-83
0	0
results-essential-58-84
0	0
results-essential-58-85
R_PAPPT3 : Found
R_ALAALAr : Found
R_UAMAGS : Found
R_UAPGR : Found
4	4
results-essential-58-86
R_PAPPT3 : Found
R_ALAALAr : Found
R_UAMAGS : Found
R_UAPGR : Found
4	4
results-essential-58-87
R_PAPPT3 : Found
R_ALAALAr : Found
R_UAMAGS : Found
R_UAPGR : Found
4	4
results-essential-58-88
R_PAPPT3 : Found
R_ALAALAr : Found
R_UAMAGS : Found
R_UAPGR : Found
4	4
results-essential-58-89
R_PAPPT3 : Found
R_ALAALAr : Found
R_UAMAGS : Found
R_UAPGR : Found
4	4
results-essential-58-8
R_DHFR : Not found
R_PAPPT3 : Found
R_NADK : Not found
R_ALAALAr : Found
R_ADCL : Not found
R_UAMAGS : Found
R_DHNPA2 : Not found
R_UAPGR : Found
4	8
results-essential-58-90
R_PNTK : Not found
R_DHFR : Not found
R_PAPPT3 : Found
R_NADK : Not found
R_ALAALAr : Found
R_ADCL : Not found
R_UAMAGS : Found
R_DHNPA2 : Not found
R_UAPGR : Found
R_DPCOAK : Not found
4	10
results-essential-58-9
R_PAPPT3 : Found
R_ALAALAr : Found
R_UAMAGS : Found
R_UAPGR : Found
4	4
results-essential-705-10
R_UAGDP : Not found
R_PGAMT : Not found
R_UAGPT3 : Found
R_GLUR : Found
R_UAPGR : Found
R_PPTGS : Found
4	6
results-essential-705-11
R_UAGDP : Not found
R_PGAMT : Not found
R_DHNPA2 : Not found
R_UAGPT3 : Found
R_GLCS1 : Found
R_SHK3Dr : Not found
R_GLUR : Found
R_ADCS : Not found
R_DHFS : Not found
R_UAPGR : Found
R_HPPK2 : Not found
R_PPTGS : Found
5	12
results-essential-705-12
R_PNTK : Not found
R_DHNPA2 : Not found
R_SHK3Dr : Not found
R_ADCS : Not found
R_DHFS : Not found
R_HPPK2 : Not found
R_DPCOAK : Not found
0	7
results-essential-705-13
R_UAGDP : Not found
R_PGAMT : Not found
R_UAGPT3 : Found
R_GLUR : Found
R_UAPGR : Found
R_PPTGS : Found
4	6
results-essential-705-14
R_UAGDP : Not found
R_PGAMT : Not found
R_UAGPT3 : Found
R_GLCS1 : Found
R_GLUR : Found
R_UAPGR : Found
R_PPTGS : Found
5	7
results-essential-705-15
R_UAGDP : Not found
R_PGAMT : Not found
R_UAGPT3 : Found
R_GLCS1 : Found
R_GLUR : Found
R_UAPGR : Found
R_PPTGS : Found
5	7
results-essential-705-16
R_UAGDP : Not found
R_PGAMT : Not found
R_UAGPT3 : Found
R_GLUR : Found
R_UAPGR : Found
R_PPTGS : Found
4	6
results-essential-705-17
R_UAGDP : Not found
R_PGAMT : Not found
R_UAGPT3 : Found
R_GLUR : Found
R_UAPGR : Found
R_PPTGS : Found
4	6
results-essential-705-18
R_UAGDP : Not found
R_PGAMT : Not found
R_UAGPT3 : Found
R_GLCS1 : Found
R_GLUR : Found
R_UAPGR : Found
R_PPTGS : Found
5	7
results-essential-705-19
R_UAGDP : Not found
R_PNTK : Not found
R_PGAMT : Not found
R_DHNPA2 : Not found
R_UAGPT3 : Found
R_GLCS1 : Found
R_SHK3Dr : Not found
R_GLUR : Found
R_ADCS : Not found
R_DHFS : Not found
R_UAPGR : Found
R_HPPK2 : Not found
R_DPCOAK : Not found
R_PPTGS : Found
5	14
results-essential-705-1
R_DHNPA2 : Not found
R_GLCS1 : Found
R_ADCS : Not found
R_DHFS : Not found
R_HPPK2 : Not found
1	5
results-essential-705-20
R_UAGDP : Not found
R_PGAMT : Not found
R_UAGPT3 : Found
R_GLUR : Found
R_UAPGR : Found
R_PPTGS : Found
4	6
results-essential-705-21
R_UAGDP : Not found
R_PNTK : Not found
R_PGAMT : Not found
R_UAGPT3 : Found
R_GLCS1 : Found
R_GLUR : Found
R_UAPGR : Found
R_DPCOAK : Not found
R_PPTGS : Found
5	9
results-essential-705-22
0	0
results-essential-705-23
R_UAGDP : Not found
R_PGAMT : Not found
R_UAGPT3 : Found
R_GLCS1 : Found
R_GLUR : Found
R_UAPGR : Found
R_PPTGS : Found
5	7
results-essential-705-24
R_GLCS1 : Found
1	1
results-essential-705-25
R_UAGDP : Not found
R_PGAMT : Not found
R_UAGPT3 : Found
R_GLUR : Found
R_UAPGR : Found
R_PPTGS : Found
4	6
results-essential-705-26
R_UAGDP : Not found
R_PGAMT : Not found
R_UAGPT3 : Found
R_GLCS1 : Found
R_GLUR : Found
R_UAPGR : Found
R_PPTGS : Found
5	7
results-essential-705-27
R_UAGDP : Not found
R_PNTK : Not found
R_PGAMT : Not found
R_DHNPA2 : Not found
R_UAGPT3 : Found
R_GLCS1 : Found
R_SHK3Dr : Not found
R_GLUR : Found
R_ADCS : Not found
R_DHFS : Not found
R_UAPGR : Found
R_HPPK2 : Not found
R_DPCOAK : Not found
R_PPTGS : Found
5	14
results-essential-705-28
R_UAGDP : Not found
R_PGAMT : Not found
R_UAGPT3 : Found
R_GLCS1 : Found
R_GLUR : Found
R_UAPGR : Found
R_PPTGS : Found
5	7
results-essential-705-29
R_UAGDP : Not found
R_PGAMT : Not found
R_UAGPT3 : Found
R_GLUR : Found
R_UAPGR : Found
R_PPTGS : Found
4	6
results-essential-705-2
R_UAGDP : Not found
R_PGAMT : Not found
R_UAGPT3 : Found
R_GLCS1 : Found
R_GLUR : Found
R_UAPGR : Found
R_PPTGS : Found
5	7
results-essential-705-30
R_UAGDP : Not found
R_PGAMT : Not found
R_UAGPT3 : Found
R_GLUR : Found
R_UAPGR : Found
R_PPTGS : Found
4	6
results-essential-705-31
0	0
results-essential-705-32
R_UAGDP : Not found
R_PGAMT : Not found
R_UAGPT3 : Found
R_GLCS1 : Found
R_GLUR : Found
R_UAPGR : Found
R_PPTGS : Found
5	7
results-essential-705-33
R_UAGDP : Not found
R_PGAMT : Not found
R_UAGPT3 : Found
R_GLCS1 : Found
R_GLUR : Found
R_UAPGR : Found
R_PPTGS : Found
5	7
results-essential-705-34
R_UAGDP : Not found
R_PGAMT : Not found
R_UAGPT3 : Found
R_GLUR : Found
R_UAPGR : Found
R_PPTGS : Found
4	6
results-essential-705-35
R_UAGDP : Not found
R_PGAMT : Not found
R_UAGPT3 : Found
R_GLCS1 : Found
R_GLUR : Found
R_UAPGR : Found
R_PPTGS : Found
5	7
results-essential-705-36
R_UAGDP : Not found
R_PGAMT : Not found
R_UAGPT3 : Found
R_GLCS1 : Found
R_SHK3Dr : Not found
R_GLUR : Found
R_UAPGR : Found
R_PPTGS : Found
5	8
results-essential-705-37
R_UAGDP : Not found
R_PNTK : Not found
R_PGAMT : Not found
R_DHNPA2 : Not found
R_UAGPT3 : Found
R_GLCS1 : Found
R_GLUR : Found
R_ADCS : Not found
R_DHFS : Not found
R_UAPGR : Found
R_HPPK2 : Not found
R_DPCOAK : Not found
R_PPTGS : Found
5	13
results-essential-705-38
R_UAGDP : Not found
R_PGAMT : Not found
R_UAGPT3 : Found
R_GLCS1 : Found
R_GLUR : Found
R_UAPGR : Found
R_PPTGS : Found
5	7
results-essential-705-39
R_UAGDP : Not found
R_PGAMT : Not found
R_UAGPT3 : Found
R_GLCS1 : Found
R_GLUR : Found
R_UAPGR : Found
R_PPTGS : Found
5	7
results-essential-705-3
R_UAGDP : Not found
R_PGAMT : Not found
R_UAGPT3 : Found
R_GLUR : Found
R_UAPGR : Found
R_PPTGS : Found
4	6
results-essential-705-40
R_UAGDP : Not found
R_PGAMT : Not found
R_UAGPT3 : Found
R_GLUR : Found
R_UAPGR : Found
R_PPTGS : Found
4	6
results-essential-705-41
R_UAGDP : Not found
R_PGAMT : Not found
R_UAGPT3 : Found
R_GLUR : Found
R_UAPGR : Found
R_PPTGS : Found
4	6
results-essential-705-42
R_GLCS1 : Found
1	1
results-essential-705-43
R_UAGDP : Not found
R_PGAMT : Not found
R_DHNPA2 : Not found
R_UAGPT3 : Found
R_GLCS1 : Found
R_SHK3Dr : Not found
R_GLUR : Found
R_ADCS : Not found
R_DHFS : Not found
R_UAPGR : Found
R_HPPK2 : Not found
R_PPTGS : Found
5	12
results-essential-705-44
R_UAGDP : Not found
R_PGAMT : Not found
R_UAGPT3 : Found
R_GLCS1 : Found
R_GLUR : Found
R_UAPGR : Found
R_PPTGS : Found
5	7
results-essential-705-45
R_UAGDP : Not found
R_PGAMT : Not found
R_UAGPT3 : Found
R_GLCS1 : Found
R_GLUR : Found
R_UAPGR : Found
R_PPTGS : Found
5	7
results-essential-705-46
R_UAGDP : Not found
R_PGAMT : Not found
R_UAGPT3 : Found
R_GLUR : Found
R_UAPGR : Found
R_PPTGS : Found
4	6
results-essential-705-47
R_UAGDP : Not found
R_PGAMT : Not found
R_UAGPT3 : Found
R_GLCS1 : Found
R_GLUR : Found
R_UAPGR : Found
R_PPTGS : Found
5	7
results-essential-705-48
R_UAGDP : Not found
R_PNTK : Not found
R_PGAMT : Not found
R_UAGPT3 : Found
R_GLCS1 : Found
R_GLUR : Found
R_UAPGR : Found
R_DPCOAK : Not found
R_PPTGS : Found
5	9
results-essential-705-49
R_UAGDP : Not found
R_PGAMT : Not found
R_UAGPT3 : Found
R_GLUR : Found
R_UAPGR : Found
R_PPTGS : Found
4	6
results-essential-705-4
R_UAGDP : Not found
R_PNTK : Not found
R_PGAMT : Not found
R_DHNPA2 : Not found
R_UAGPT3 : Found
R_GLCS1 : Found
R_SHK3Dr : Not found
R_GLUR : Found
R_ADCS : Not found
R_DHFS : Not found
R_UAPGR : Found
R_HPPK2 : Not found
R_DPCOAK : Not found
R_PPTGS : Found
5	14
results-essential-705-50
R_UAGDP : Not found
R_PNTK : Not found
R_PGAMT : Not found
R_UAGPT3 : Found
R_GLCS1 : Found
R_SHK3Dr : Not found
R_GLUR : Found
R_UAPGR : Found
R_DPCOAK : Not found
R_PPTGS : Found
5	10
results-essential-705-51
R_UAGDP : Not found
R_PGAMT : Not found
R_UAGPT3 : Found
R_GLCS1 : Found
R_GLUR : Found
R_UAPGR : Found
R_PPTGS : Found
5	7
results-essential-705-52
R_UAGDP : Not found
R_PGAMT : Not found
R_UAGPT3 : Found
R_GLCS1 : Found
R_GLUR : Found
R_UAPGR : Found
R_PPTGS : Found
5	7
results-essential-705-53
R_UAGDP : Not found
R_PGAMT : Not found
R_UAGPT3 : Found
R_GLCS1 : Found
R_GLUR : Found
R_UAPGR : Found
R_PPTGS : Found
5	7
results-essential-705-54
R_UAGDP : Not found
R_PGAMT : Not found
R_UAGPT3 : Found
R_GLUR : Found
R_UAPGR : Found
R_PPTGS : Found
4	6
results-essential-705-55
R_UAGDP : Not found
R_PNTK : Not found
R_PGAMT : Not found
R_DHNPA2 : Not found
R_UAGPT3 : Found
R_GLCS1 : Found
R_SHK3Dr : Not found
R_GLUR : Found
R_ADCS : Not found
R_DHFS : Not found
R_UAPGR : Found
R_HPPK2 : Not found
R_DPCOAK : Not found
R_PPTGS : Found
5	14
results-essential-705-56
R_UAGDP : Not found
R_PNTK : Not found
R_PGAMT : Not found
R_DHNPA2 : Not found
R_UAGPT3 : Found
R_GLCS1 : Found
R_GLUR : Found
R_ADCS : Not found
R_DHFS : Not found
R_UAPGR : Found
R_HPPK2 : Not found
R_DPCOAK : Not found
R_PPTGS : Found
5	13
results-essential-705-57
R_UAGDP : Not found
R_PGAMT : Not found
R_UAGPT3 : Found
R_GLCS1 : Found
R_GLUR : Found
R_UAPGR : Found
R_PPTGS : Found
5	7
results-essential-705-58
R_UAGDP : Not found
R_PGAMT : Not found
R_UAGPT3 : Found
R_GLCS1 : Found
R_GLUR : Found
R_UAPGR : Found
R_PPTGS : Found
5	7
results-essential-705-59
R_UAGDP : Not found
R_PGAMT : Not found
R_UAGPT3 : Found
R_GLUR : Found
R_UAPGR : Found
R_PPTGS : Found
4	6
results-essential-705-5
R_UAGDP : Not found
R_PGAMT : Not found
R_UAGPT3 : Found
R_GLCS1 : Found
R_GLUR : Found
R_UAPGR : Found
R_PPTGS : Found
5	7
results-essential-705-60
R_UAGDP : Not found
R_PGAMT : Not found
R_UAGPT3 : Found
R_GLCS1 : Found
R_GLUR : Found
R_UAPGR : Found
R_PPTGS : Found
5	7
results-essential-705-61
R_UAGDP : Not found
R_PNTK : Not found
R_PGAMT : Not found
R_UAGPT3 : Found
R_GLCS1 : Found
R_GLUR : Found
R_UAPGR : Found
R_DPCOAK : Not found
R_PPTGS : Found
5	9
results-essential-705-62
R_GLCS1 : Found
1	1
results-essential-705-63
R_DHNPA2 : Not found
R_SHK3Dr : Not found
R_ADCS : Not found
R_DHFS : Not found
R_HPPK2 : Not found
0	5
results-essential-705-64
R_UAGDP : Not found
R_PGAMT : Not found
R_UAGPT3 : Found
R_GLCS1 : Found
R_GLUR : Found
R_UAPGR : Found
R_PPTGS : Found
5	7
results-essential-705-65
R_UAGDP : Not found
R_PGAMT : Not found
R_UAGPT3 : Found
R_GLUR : Found
R_UAPGR : Found
R_PPTGS : Found
4	6
results-essential-705-66
R_UAGDP : Not found
R_PGAMT : Not found
R_UAGPT3 : Found
R_GLUR : Found
R_UAPGR : Found
R_PPTGS : Found
4	6
results-essential-705-67
R_UAGDP : Not found
R_PGAMT : Not found
R_UAGPT3 : Found
R_GLUR : Found
R_UAPGR : Found
R_PPTGS : Found
4	6
results-essential-705-68
R_GLCS1 : Found
1	1
results-essential-705-69
R_UAGDP : Not found
R_PGAMT : Not found
R_UAGPT3 : Found
R_GLCS1 : Found
R_GLUR : Found
R_UAPGR : Found
R_PPTGS : Found
5	7
results-essential-705-6
R_UAGDP : Not found
R_PGAMT : Not found
R_UAGPT3 : Found
R_GLCS1 : Found
R_GLUR : Found
R_UAPGR : Found
R_PPTGS : Found
5	7
results-essential-705-70
R_UAGDP : Not found
R_PGAMT : Not found
R_UAGPT3 : Found
R_GLCS1 : Found
R_GLUR : Found
R_UAPGR : Found
R_PPTGS : Found
5	7
results-essential-705-71
R_GLCS1 : Found
1	1
results-essential-705-72
R_UAGDP : Not found
R_PGAMT : Not found
R_UAGPT3 : Found
R_GLCS1 : Found
R_GLUR : Found
R_UAPGR : Found
R_PPTGS : Found
5	7
results-essential-705-73
R_UAGDP : Not found
R_PGAMT : Not found
R_UAGPT3 : Found
R_GLCS1 : Found
R_GLUR : Found
R_UAPGR : Found
R_PPTGS : Found
5	7
results-essential-705-74
R_GLCS1 : Found
1	1
results-essential-705-75
R_GLCS1 : Found
1	1
results-essential-705-76
R_GLCS1 : Found
1	1
results-essential-705-77
R_UAGDP : Not found
R_PGAMT : Not found
R_UAGPT3 : Found
R_GLUR : Found
R_UAPGR : Found
R_PPTGS : Found
4	6
results-essential-705-78
R_UAGDP : Not found
R_PGAMT : Not found
R_UAGPT3 : Found
R_GLCS1 : Found
R_GLUR : Found
R_UAPGR : Found
R_PPTGS : Found
5	7
results-essential-705-79
R_UAGDP : Not found
R_PGAMT : Not found
R_UAGPT3 : Found
R_GLCS1 : Found
R_GLUR : Found
R_UAPGR : Found
R_PPTGS : Found
5	7
results-essential-705-7
R_UAGDP : Not found
R_PGAMT : Not found
R_UAGPT3 : Found
R_GLCS1 : Found
R_GLUR : Found
R_UAPGR : Found
R_PPTGS : Found
5	7
results-essential-705-80
R_UAGDP : Not found
R_PGAMT : Not found
R_UAGPT3 : Found
R_GLCS1 : Found
R_GLUR : Found
R_UAPGR : Found
R_PPTGS : Found
5	7
results-essential-705-81
R_GLCS1 : Found
1	1
results-essential-705-82
R_UAGDP : Not found
R_PGAMT : Not found
R_UAGPT3 : Found
R_GLUR : Found
R_UAPGR : Found
R_PPTGS : Found
4	6
results-essential-705-83
R_GLCS1 : Found
1	1
results-essential-705-84
0	0
results-essential-705-85
R_UAGDP : Not found
R_PGAMT : Not found
R_UAGPT3 : Found
R_GLCS1 : Found
R_GLUR : Found
R_UAPGR : Found
R_PPTGS : Found
5	7
results-essential-705-86
R_UAGDP : Not found
R_PGAMT : Not found
R_UAGPT3 : Found
R_GLUR : Found
R_UAPGR : Found
R_PPTGS : Found
4	6
results-essential-705-87
R_UAGDP : Not found
R_PGAMT : Not found
R_UAGPT3 : Found
R_GLCS1 : Found
R_GLUR : Found
R_UAPGR : Found
R_PPTGS : Found
5	7
results-essential-705-88
R_UAGDP : Not found
R_PGAMT : Not found
R_UAGPT3 : Found
R_GLUR : Found
R_UAPGR : Found
R_PPTGS : Found
4	6
results-essential-705-89
R_UAGDP : Not found
R_PGAMT : Not found
R_UAGPT3 : Found
R_GLUR : Found
R_UAPGR : Found
R_PPTGS : Found
4	6
results-essential-705-8
R_UAGDP : Not found
R_PGAMT : Not found
R_DHNPA2 : Not found
R_UAGPT3 : Found
R_GLCS1 : Found
R_SHK3Dr : Not found
R_GLUR : Found
R_ADCS : Not found
R_DHFS : Not found
R_UAPGR : Found
R_HPPK2 : Not found
R_PPTGS : Found
5	12
results-essential-705-90
R_UAGDP : Not found
R_PNTK : Not found
R_PGAMT : Not found
R_DHNPA2 : Not found
R_UAGPT3 : Found
R_SHK3Dr : Not found
R_GLUR : Found
R_ADCS : Not found
R_DHFS : Not found
R_UAPGR : Found
R_HPPK2 : Not found
R_DPCOAK : Not found
R_PPTGS : Found
4	13
results-essential-705-9
R_UAGDP : Not found
R_PGAMT : Not found
R_UAGPT3 : Found
R_GLCS1 : Found
R_GLUR : Found
R_UAPGR : Found
R_PPTGS : Found
5	7
results-essential-728-10
0	0
results-essential-728-11
R_PSCVT : Not found
R_NADK : Not found
R_SHKK : Not found
R_ADCL : Not found
R_DHQS : Not found
0	5
results-essential-728-12
R_PSCVT : Not found
R_NADK : Not found
R_SHKK : Not found
R_ADCL : Not found
R_DHQS : Not found
0	5
results-essential-728-13
0	0
results-essential-728-14
0	0
results-essential-728-15
0	0
results-essential-728-16
0	0
results-essential-728-17
R_NADK : Not found
0	1
results-essential-728-18
0	0
results-essential-728-19
R_PSCVT : Not found
R_NADK : Not found
R_SHKK : Not found
R_ADCL : Not found
R_DHQS : Not found
0	5
results-essential-728-1
R_NADK : Not found
R_ADCL : Not found
0	2
results-essential-728-20
0	0
results-essential-728-21
R_NADK : Not found
0	1
results-essential-728-22
0	0
results-essential-728-23
0	0
results-essential-728-24
0	0
results-essential-728-25
0	0
results-essential-728-26
0	0
results-essential-728-27
R_PSCVT : Not found
R_NADK : Not found
R_SHKK : Not found
R_ADCL : Not found
R_DHQS : Not found
0	5
results-essential-728-28
0	0
results-essential-728-29
0	0
results-essential-728-2
0	0
results-essential-728-30
0	0
results-essential-728-31
0	0
results-essential-728-32
0	0
results-essential-728-33
0	0
results-essential-728-34
0	0
results-essential-728-35
0	0
results-essential-728-36
R_PSCVT : Not found
R_NADK : Not found
R_SHKK : Not found
R_DHQS : Not found
0	4
results-essential-728-37
R_NADK : Not found
R_ADCL : Not found
0	2
results-essential-728-38
0	0
results-essential-728-39
0	0
results-essential-728-3
0	0
results-essential-728-40
0	0
results-essential-728-41
0	0
results-essential-728-42
0	0
results-essential-728-43
R_PSCVT : Not found
R_NADK : Not found
R_SHKK : Not found
R_ADCL : Not found
R_DHQS : Not found
0	5
results-essential-728-44
0	0
results-essential-728-45
0	0
results-essential-728-46
0	0
results-essential-728-47
0	0
results-essential-728-48
R_NADK : Not found
0	1
results-essential-728-49
0	0
results-essential-728-4
R_PSCVT : Not found
R_SHKK : Not found
R_ADCL : Not found
R_DHQS : Not found
0	4
results-essential-728-50
R_PSCVT : Not found
R_NADK : Not found
R_SHKK : Not found
R_DHQS : Not found
0	4
results-essential-728-51
0	0
results-essential-728-52
0	0
results-essential-728-53
0	0
results-essential-728-54
0	0
results-essential-728-55
R_PSCVT : Not found
R_NADK : Not found
R_SHKK : Not found
R_ADCL : Not found
R_DHQS : Not found
0	5
results-essential-728-56
R_ADCL : Not found
0	1
results-essential-728-57
0	0
results-essential-728-58
0	0
results-essential-728-59
0	0
results-essential-728-5
0	0
results-essential-728-60
0	0
results-essential-728-61
R_NADK : Not found
0	1
results-essential-728-62
0	0
results-essential-728-63
R_PSCVT : Not found
R_NADK : Not found
R_SHKK : Not found
R_ADCL : Not found
R_DHQS : Not found
0	5
results-essential-728-64
0	0
results-essential-728-65
0	0
[truncated: 41,387 more chars]
