# Supplementary material for: Meneco, a Topology-Based Gap-Filling Tool Applicable to Degraded Genome-Wide Metabolic Networks
Source: PLoS Comput Biol. 2017 Jan 27;13(1):e1005276. doi: 10.1371/journal.pcbi.1005276 (PMC5302834; doi:10.1371/journal.pcbi.1005276)
Supplement: S1 Files — All files needed to run gap-filling experiments on the benchmark are provided in an archive as well as a Readme.txt file detailing the commands used to produce the results shown in this study. This archive also contains the global results for FVA and a detailed analysis of the network 256 and the biomass 89 as an example. (ZIP) [file pcbi.1005276.s003.zip › S3_files/changingClasses.ods]

## Sheet: changingClassesEc_iJR
network	objective	alternative->alternative	alternative->blocked	alternative->essential	blocked->alternative	blocked->blocked	blocked->essential	essential->alternative	essential->blocked	essential->essential
2001	33	517	184	26	0	191	0	1	0	48
2001	24	517	182	28	0	204	0	1	0	33
2001	75	519	180	20	0	214	0	0	0	32
2001	85	518	180	16	0	210	0	0	0	43
2001	80	510	188	26	0	197	0	0	0	46
2001	56	508	182	31	0	197	0	1	0	48
2001	69	518	182	30	0	191	0	0	0	46
2001	27	514	187	16	0	201	0	1	0	48
2001	62	520	182	25	0	223	0	0	0	14
2001	90	514	183	31	0	191	0	1	0	46
2001	18	519	184	28	0	191	0	0	0	45
2001	58	510	183	37	0	207	0	0	0	29
2001	40	521	184	23	0	200	0	0	0	38
2001	38	516	181	31	0	191	0	0	0	48
2001	26	516	181	21	0	201	0	0	0	48
2001	17	536	182	17	0	209	0	1	0	22
2001	46	515	192	12	0	201	0	0	0	46
2001	73	517	181	30	0	191	0	0	0	48
2001	43	516	182	25	0	200	0	1	0	43
2001	48	519	181	28	0	210	0	1	0	27
2001	51	517	179	28	0	200	0	0	0	43
2001	42	521	180	19	0	214	0	0	0	31
2001	59	517	193	21	0	191	0	0	0	44
2001	34	516	183	26	0	200	0	0	0	41
2001	25	508	185	25	0	206	0	1	0	41
2001	87	518	181	28	0	210	0	0	0	29
2001	78	511	189	24	0	197	0	0	0	46
2001	49	507	185	30	0	197	0	1	0	46
2001	79	519	182	30	0	191	0	0	0	45
2001	9	516	186	12	0	210	0	0	0	43
2001	76	512	186	32	0	220	0	0	0	14
2001	60	508	188	26	0	197	0	0	0	48
2001	6	509	175	26	0	214	0	0	0	43
2001	12	518	182	20	0	214	0	1	0	29
2001	47	516	182	30	0	191	0	0	0	48
2001	83	503	212	5	0	237	0	0	0	6
2001	2	525	188	19	0	207	0	0	0	28
2001	30	516	184	29	0	191	0	0	0	46
2001	71	518	181	29	0	204	0	0	0	33
2001	28	515	188	25	0	191	0	0	0	48
2001	22	517	184	28	0	204	0	0	0	31
2001	10	517	184	30	0	191	0	0	0	44
2001	39	516	181	31	0	191	0	0	0	48
2001	89	517	184	24	0	200	0	0	0	41
2001	67	509	186	36	0	207	0	0	0	27
2001	37	515	180	22	0	201	0	1	0	48
2001	57	518	185	23	0	200	0	0	0	41
2001	13	517	183	27	0	200	0	0	0	39
2001	29	515	184	30	0	191	0	0	0	46
2001	72	509	182	31	0	197	0	0	0	48
2001	44	510	174	27	0	214	0	1	0	41
2001	3	515	184	30	0	191	0	0	0	46
2001	64	508	182	31	0	197	0	1	0	48
2001	5	516	188	20	0	200	0	0	0	43
2001	11	516	178	19	0	210	0	1	0	43
2001	7	515	188	15	0	201	0	0	0	48
2001	54	517	182	28	0	200	0	0	0	39
2001	53	510	183	27	0	217	0	0	0	29
2001	23	516	179	29	0	200	0	0	0	43
2001	15	517	184	17	0	201	0	0	0	48
2001	16	517	185	36	0	200	0	0	0	27
2001	52	516	181	20	0	201	0	1	0	48
2001	82	539	182	15	0	209	0	0	0	22
2001	14	517	182	29	0	191	0	0	0	48
2001	31	522	185	11	0	221	0	0	0	23
2001	70	515	187	25	0	191	0	1	0	48
2001	81	511	182	29	0	210	0	0	0	33
2001	88	517	183	31	0	191	0	0	0	44
2001	50	516	182	19	0	201	0	1	0	48
2001	74	518	183	27	0	204	0	0	0	33
2001	65	508	184	31	0	197	0	0	0	46
2001	35	510	182	31	0	197	0	1	0	46
2001	20	518	191	23	0	191	0	0	0	43
2001	19	515	191	21	0	191	0	1	0	48
2001	68	521	188	17	0	211	0	0	0	26
2001	21	531	186	10	0	210	0	1	0	29
2001	1	517	179	27	0	211	0	1	0	28
2001	32	518	190	22	0	191	0	0	0	46
2001	63	518	181	27	0	211	0	1	0	24
2001	61	532	188	18	0	200	0	1	0	28
2001	55	516	181	30	0	191	0	1	0	48
2001	4	509	189	14	0	207	0	1	0	47
2001	36	515	180	28	0	200	0	1	0	43
2001	77	516	184	29	0	191	0	0	0	46
2001	86	515	184	30	0	191	0	0	0	46
2001	45	513	185	26	0	197	0	0	0	46
2001	66	524	191	7	0	217	0	0	0	27
2001	84	518	190	23	0	204	0	0	0	29
2001	41	516	183	30	0	191	0	0	0	46
2001	8	509	176	24	0	214	0	1	0	43
1435	82	208	269	46	0	144	0	0	0	22
1435	62	207	264	48	0	151	0	0	0	14
1435	61	199	274	50	0	134	0	0	0	29
1435	21	201	259	53	0	144	0	0	0	30
1435	76	205	270	48	0	145	0	0	0	14
1435	17	207	266	49	0	144	0	0	0	23
1435	66	193	261	53	0	148	0	0	0	27
1435	2	197	273	50	0	138	0	0	0	28
1435	53	204	259	49	0	148	0	0	0	29
1435	83	197	263	42	0	162	0	0	0	6
1435	48	205	263	46	0	144	0	0	0	28
1435	16	208	274	46	0	134	0	0	0	27
1435	87	205	259	52	0	144	0	0	0	29
1435	67	207	272	45	0	138	0	0	0	27
1435	58	206	263	54	0	138	0	0	0	29
2788	79	265	262	66	0	149	0	5	0	40
2788	49	254	261	67	0	154	0	2	0	44
2788	12	269	243	69	0	166	0	0	0	29
2788	6	249	261	59	0	172	0	0	0	43
2788	60	259	257	67	0	154	0	6	0	42
2788	63	255	261	68	0	166	0	0	0	24
2788	1	261	256	66	0	166	0	0	0	28
2788	74	270	257	61	0	158	0	5	0	28
2788	65	257	260	66	0	154	0	5	0	41
2788	34	267	259	58	0	159	0	1	0	40
2788	51	268	251	66	0	159	0	1	0	42
2788	88	262	260	70	0	149	0	3	0	41
2788	81	260	252	69	0	163	0	5	0	28
2788	42	270	248	63	0	166	0	5	0	26
2788	78	263	259	62	0	154	0	2	0	44
2788	35	259	255	71	0	154	0	4	0	42
2788	20	269	262	61	0	149	0	2	0	41
2788	86	267	256	68	0	149	0	5	0	41
2788	71	266	256	67	0	158	0	3	0	30
2788	28	266	255	68	0	149	0	4	0	44
2788	8	261	249	58	0	172	0	0	0	43
2788	84	273	258	60	0	158	0	4	0	25
2788	41	270	257	63	0	149	0	4	0	42
2788	36	269	252	64	0	159	0	0	0	43
2788	30	267	254	68	0	149	0	5	0	41
2788	47	266	258	66	0	149	0	5	0	43
2788	55	266	253	71	0	149	0	0	0	48
2788	77	262	264	64	0	149	0	5	0	41
2788	72	255	257	70	0	154	0	5	0	43
2788	29	266	254	70	0	149	0	4	0	42
2788	80	260	257	68	0	154	0	3	0	43
2788	44	256	249	66	0	172	0	0	0	41
2788	3	264	259	67	0	149	0	3	0	43
2788	75	274	241	65	0	166	0	4	0	28
2788	37	258	249	73	0	157	0	0	0	48
2788	57	271	252	65	0	159	0	0	0	41
2788	13	266	254	66	0	159	0	0	0	39
2788	11	268	242	65	0	167	0	0	0	43
2788	69	263	258	70	0	149	0	3	0	43
2788	56	253	256	73	0	154	0	0	0	48
2788	27	262	252	66	0	157	0	0	0	48
2788	64	257	255	71	0	154	0	5	0	43
2788	39	263	259	69	0	149	0	4	0	44
2788	24	273	251	65	0	158	0	1	0	32
2788	10	270	260	62	0	149	0	2	0	42
2788	22	259	261	66	0	158	0	5	0	26
2788	14	269	254	66	0	149	0	4	0	44
2788	26	270	249	61	0	157	0	2	0	46
2788	52	268	247	64	0	157	0	1	0	47
2788	70	268	256	66	0	149	0	6	0	42
2788	73	269	255	66	0	149	0	3	0	45
2788	18	268	258	66	0	149	0	2	0	43
2788	90	262	254	74	0	149	0	0	0	46
2788	54	267	252	67	0	159	0	0	0	39
2788	7	267	253	61	0	157	0	2	0	46
2788	38	266	252	72	0	149	0	1	0	47
2788	23	260	256	69	0	159	0	1	0	42
3241	7	565	142	16	0	208	0	0	0	48
3241	54	545	163	24	0	208	0	0	0	39
3241	53	550	157	14	0	224	0	0	0	29
3241	23	561	141	26	0	208	0	0	0	43
3241	16	552	164	25	0	207	0	0	0	27
3241	15	567	141	15	0	208	0	0	0	48
3241	52	566	141	15	0	208	0	1	0	48
3241	14	568	142	24	0	197	0	0	0	48
3241	82	548	167	20	0	218	0	0	0	22
3241	31	546	165	11	0	231	0	0	0	23
3241	70	567	141	25	0	197	0	1	0	48
3241	22	569	144	23	0	209	0	0	0	31
3241	10	553	162	23	0	197	0	0	0	44
3241	39	568	141	25	0	197	0	0	0	48
3241	89	563	144	23	0	208	0	0	0	41
3241	67	561	158	16	0	214	0	0	0	27
3241	37	564	140	18	0	208	0	1	0	48
3241	57	546	160	24	0	208	0	0	0	41
3241	13	545	165	22	0	208	0	0	0	39
3241	72	572	141	16	0	203	0	0	0	48
3241	29	568	144	24	0	197	0	0	0	46
3241	3	567	143	26	0	197	0	0	0	46
3241	44	547	153	15	0	223	0	1	0	41
3241	64	569	141	18	0	203	0	1	0	48
3241	5	561	141	26	0	208	0	0	0	43
3241	11	559	140	17	0	219	0	1	0	43
3241	55	567	141	25	0	197	0	1	0	48
3241	4	557	141	18	0	213	0	1	0	47
3241	36	561	143	23	0	208	0	1	0	43
3241	77	570	143	23	0	197	0	0	0	46
3241	86	567	145	24	0	197	0	0	0	46
3241	45	557	161	13	0	203	0	0	0	46
3241	84	553	162	23	0	209	0	0	0	29
3241	66	550	160	13	0	224	0	0	0	27
3241	41	571	143	22	0	197	0	0	0	46
3241	8	569	137	7	0	223	0	1	0	43
3241	88	553	162	23	0	197	0	0	0	44
3241	81	572	141	16	0	215	0	0	0	33
3241	50	564	140	18	0	208	0	1	0	48
3241	65	572	143	16	0	203	0	0	0	46
3241	74	569	142	23	0	209	0	0	0	33
3241	35	553	160	17	0	203	0	1	0	46
3241	20	552	164	23	0	197	0	0	0	43
3241	19	567	143	23	0	197	0	1	0	48
3241	68	548	161	21	0	220	0	0	0	26
3241	1	562	141	24	0	220	0	1	0	28
3241	21	547	160	20	0	218	0	1	0	29
3241	32	551	161	24	0	197	0	0	0	46
3241	63	546	162	23	0	220	0	1	0	24
3241	61	550	165	24	0	207	0	1	0	28
3241	90	567	143	25	0	197	0	1	0	46
3241	18	551	164	22	0	197	0	0	0	45
3241	40	547	163	23	0	208	0	0	0	38
3241	58	561	155	17	0	214	0	0	0	29
3241	38	567	141	26	0	197	0	0	0	48
3241	26	567	140	16	0	208	0	0	0	48
3241	17	543	165	26	0	218	0	1	0	22
3241	46	567	143	15	0	208	0	0	0	46
3241	73	568	141	25	0	197	0	0	0	48
3241	43	560	143	24	0	208	0	1	0	43
3241	33	567	142	24	0	197	0	1	0	48
3241	24	570	142	21	0	209	0	1	0	33
3241	85	560	140	17	0	219	0	0	0	43
3241	75	569	141	14	0	220	0	0	0	32
3241	80	554	160	17	0	203	0	0	0	46
3241	69	551	161	24	0	197	0	0	0	46
3241	56	571	141	16	0	203	0	1	0	48
3241	27	564	140	18	0	208	0	1	0	48
3241	62	553	162	13	0	230	0	0	0	14
3241	47	567	141	26	0	197	0	0	0	48
3241	83	528	176	13	0	247	0	0	0	6
3241	2	561	155	18	0	214	0	0	0	28
3241	30	569	144	23	0	197	0	0	0	46
3241	28	567	142	25	0	197	0	0	0	48
3241	71	570	141	23	0	209	0	0	0	33
3241	48	528	180	20	0	218	0	1	0	27
3241	51	563	141	24	0	208	0	0	0	43
3241	42	553	159	13	0	220	0	0	0	31
3241	59	551	164	23	0	197	0	0	0	44
3241	34	562	144	24	0	208	0	0	0	41
3241	25	563	143	18	0	214	0	1	0	41
3241	87	548	160	20	0	218	0	0	0	29
3241	78	555	161	15	0	203	0	0	0	46
3241	49	571	143	16	0	203	0	1	0	46
3241	79	551	163	23	0	197	0	0	0	45
3241	60	572	141	16	0	203	0	0	0	48
3241	9	559	140	18	0	219	0	0	0	43
3241	76	564	158	11	0	226	0	0	0	14
3241	6	565	134	15	0	223	0	0	0	43
3241	12	550	161	15	0	220	0	1	0	29
85	26	566	148	9	0	204	0	0	0	48
85	17	561	167	10	0	212	0	1	0	22
85	73	573	151	10	0	193	0	0	0	48
85	46	568	148	9	0	204	0	0	0	46
85	43	572	148	8	0	203	0	1	0	43
85	90	574	151	10	0	193	0	1	0	46
85	18	569	157	11	0	193	0	0	0	45
85	40	573	154	7	0	203	0	0	0	38
85	58	553	168	14	0	209	0	0	0	29
85	38	572	151	11	0	193	0	0	0	48
85	75	573	142	9	0	216	0	0	0	32
85	85	572	139	7	0	214	0	0	0	43
85	80	568	151	11	0	199	0	0	0	46
85	69	574	151	11	0	193	0	0	0	46
85	56	566	151	10	0	199	0	1	0	48
85	27	565	148	9	0	204	0	1	0	48
85	62	560	159	12	0	225	0	0	0	14
85	33	572	151	10	0	193	0	1	0	48
85	24	571	151	11	0	205	0	1	0	33
85	28	573	151	10	0	193	0	0	0	48
85	71	572	151	11	0	205	0	0	0	33
85	47	566	157	11	0	193	0	0	0	48
85	83	555	156	11	0	241	0	0	0	6
85	2	553	168	15	0	209	0	0	0	28
85	30	574	151	11	0	193	0	0	0	46
85	49	561	157	11	0	199	0	1	0	46
85	79	576	151	10	0	193	0	0	0	45
85	60	566	151	11	0	199	0	0	0	48
85	9	573	139	6	0	214	0	0	0	43
85	76	546	174	15	0	221	0	0	0	14
85	6	561	147	6	0	218	0	0	0	43
85	12	576	142	8	0	216	0	1	0	29
85	51	573	148	8	0	203	0	0	0	43
85	48	560	159	13	0	213	0	1	0	27
85	42	574	142	9	0	216	0	0	0	31
85	25	561	154	9	0	209	0	1	0	41
85	59	570	157	11	0	193	0	0	0	44
85	34	569	154	8	0	203	0	0	0	41
85	87	560	159	12	0	213	0	0	0	29
85	78	568	151	11	0	199	0	0	0	46
85	52	572	142	8	0	204	0	1	0	48
85	82	565	167	7	0	212	0	0	0	22
85	14	573	151	10	0	193	0	0	0	48
85	31	571	145	7	0	225	0	0	0	23
85	70	572	151	10	0	193	0	1	0	48
85	7	566	148	9	0	204	0	0	0	48
85	54	577	148	8	0	203	0	0	0	39
85	53	552	159	13	0	220	0	0	0	29
85	23	573	148	8	0	203	0	0	0	43
85	16	562	168	14	0	202	0	0	0	27
85	15	566	148	9	0	204	0	0	0	48
85	57	574	148	9	0	203	0	0	0	41
85	37	571	142	9	0	204	0	1	0	48
85	13	577	148	8	0	203	0	0	0	39
85	29	575	151	10	0	193	0	0	0	46
85	72	566	151	11	0	199	0	0	0	48
85	44	567	141	7	0	218	0	1	0	41
85	3	569	157	10	0	193	0	0	0	46
85	64	565	151	11	0	199	0	1	0	48
85	5	566	154	9	0	203	0	0	0	43
85	11	571	139	7	0	214	0	1	0	43
85	22	574	151	11	0	205	0	0	0	31
85	39	572	151	11	0	193	0	0	0	48
85	10	570	157	11	0	193	0	0	0	44
85	89	574	148	9	0	203	0	0	0	41
85	67	554	168	15	0	209	0	0	0	27
85	86	574	151	11	0	193	0	0	0	46
85	45	568	151	11	0	199	0	0	0	46
85	66	554	159	13	0	220	0	0	0	27
85	84	571	157	10	0	205	0	0	0	29
85	41	574	151	11	0	193	0	0	0	46
85	8	566	141	6	0	218	0	1	0	43
85	55	571	151	11	0	193	0	1	0	48
85	4	566	142	9	0	210	0	1	0	47
85	36	571	148	9	0	203	0	1	0	43
85	77	568	157	11	0	193	0	0	0	46
85	19	565	157	11	0	193	0	1	0	48
85	68	575	148	8	0	214	0	0	0	26
85	32	574	151	11	0	193	0	0	0	46
85	1	571	148	9	0	214	0	1	0	28
85	21	558	159	13	0	213	0	1	0	29
85	63	575	148	9	0	214	0	1	0	24
85	61	559	170	13	0	202	0	1	0	28
85	81	566	151	11	0	211	0	0	0	33
85	88	577	151	10	0	193	0	0	0	44
85	50	571	142	9	0	204	0	1	0	48
85	74	567	157	10	0	205	0	0	0	33
85	65	568	151	11	0	199	0	0	0	46
85	35	567	151	11	0	199	0	1	0	46
85	20	571	157	11	0	193	0	0	0	43
502	16	221	324	43	0	162	0	0	0	27
502	67	222	321	40	0	166	0	0	0	27
502	2	219	319	43	0	166	0	0	0	28
502	48	214	320	44	0	171	0	1	0	27
2407	62	534	177	12	0	229	0	0	0	14
2407	87	532	176	17	0	216	0	0	0	29
2407	21	532	177	15	0	216	0	1	0	29
2407	66	534	172	14	0	221	0	0	0	27
2407	83	529	175	13	0	245	0	0	0	6
2407	53	533	173	12	0	221	0	0	0	29
2407	48	534	177	15	0	216	0	1	0	27
2896	26	454	165	31	0	180	0	0	0	48
2896	17	439	191	30	0	188	0	1	0	22
2896	73	438	180	38	0	170	0	0	0	48
2896	46	451	173	27	0	180	0	0	0	46
2896	43	439	178	33	0	180	0	1	0	43
2896	90	440	180	36	0	170	0	1	0	46
2896	18	452	181	29	0	170	0	0	0	45
2896	58	439	185	34	0	185	0	0	0	29
2896	40	449	184	24	0	181	0	0	0	38
2896	38	452	172	36	0	170	0	0	0	48
2896	75	440	174	35	0	190	0	0	0	32
2896	85	450	166	28	0	191	0	0	0	43
2896	80	455	175	25	0	176	0	0	0	46
2896	56	441	174	34	0	176	0	1	0	48
2896	27	449	169	31	0	180	0	1	0	48
2896	62	420	196	34	0	198	0	0	0	14
2896	24	440	184	33	0	180	0	1	0	33
2896	33	441	182	32	0	170	0	1	0	48
2896	28	440	182	34	0	170	0	0	0	48
2896	71	439	182	37	0	180	0	0	0	33
2896	47	452	175	33	0	170	0	0	0	48
2896	83	429	194	20	0	212	0	0	0	6
2896	2	437	190	32	0	185	0	0	0	28
2896	30	452	176	33	0	170	0	0	0	46
2896	49	450	171	33	0	176	0	1	0	46
2896	79	452	180	30	0	170	0	0	0	45
2896	60	454	170	30	0	176	0	0	0	48
2896	9	440	171	30	0	190	0	0	0	43
2896	76	428	199	29	0	195	0	0	0	14
2896	6	440	169	29	0	193	0	0	0	43
2896	12	424	187	34	0	190	0	1	0	29
2896	51	443	175	33	0	180	0	0	0	43
2896	48	435	189	31	0	188	0	1	0	27
2896	42	440	179	30	0	190	0	0	0	31
2896	59	450	185	27	0	170	0	0	0	44
2896	34	441	180	31	0	180	0	0	0	41
2896	25	444	173	31	0	187	0	1	0	41
2896	87	439	182	34	0	188	0	0	0	29
2896	78	453	179	23	0	176	0	0	0	46
2896	52	451	166	32	0	180	0	1	0	48
2896	14	440	180	36	0	170	0	0	0	48
2896	82	437	196	25	0	188	0	0	0	22
2896	31	433	188	24	0	197	0	0	0	23
2896	70	449	176	34	0	170	0	1	0	48
2896	7	452	170	28	0	180	0	0	0	48
2896	54	446	181	29	0	181	0	0	0	39
2896	53	439	180	29	0	195	0	0	0	29
2896	23	442	175	34	0	180	0	0	0	43
2896	16	438	194	34	0	178	0	0	0	27
2896	15	454	169	27	0	180	0	0	0	48
2896	57	447	179	29	0	181	0	0	0	41
2896	37	451	164	34	0	180	0	1	0	48
2896	13	438	185	30	0	180	0	0	0	39
2896	72	452	168	34	0	176	0	0	0	48
2896	29	442	182	33	0	170	0	0	0	46
2896	44	442	170	29	0	194	0	1	0	41
2896	3	439	181	37	0	170	0	0	0	46
2896	64	455	168	30	0	176	0	1	0	48
2896	5	446	177	31	0	181	0	0	0	43
2896	11	445	164	34	0	191	0	1	0	43
2896	22	439	187	33	0	180	0	0	0	31
2896	10	450	180	32	0	170	0	0	0	44
2896	39	455	172	33	0	170	0	0	0	48
2896	67	440	190	29	0	185	0	0	0	27
2896	89	448	178	29	0	181	0	0	0	41
2896	86	453	175	33	0	170	0	0	0	46
2896	45	453	177	25	0	176	0	0	0	46
2896	84	427	198	31	0	180	0	0	0	29
2896	66	440	184	25	0	195	0	0	0	27
2896	41	452	176	33	0	170	0	0	0	46
2896	8	440	169	28	0	193	0	1	0	43
2896	55	453	172	34	0	170	0	1	0	48
2896	4	454	164	26	0	186	0	1	0	47
2896	36	447	173	33	0	181	0	1	0	43
2896	77	451	175	35	0	170	0	0	0	46
2896	19	453	178	28	0	170	0	1	0	48
2896	68	431	197	22	0	187	0	0	0	26
2896	63	433	190	30	0	187	0	1	0	24
2896	1	434	182	35	0	187	0	1	0	28
2896	21	436	186	32	0	188	0	1	0	29
2896	32	451	185	25	0	170	0	0	0	46
2896	61	438	196	31	0	178	0	1	0	28
2896	88	436	187	35	0	170	0	0	0	44
2896	81	439	178	35	0	186	0	0	0	33
2896	50	453	166	30	0	180	0	1	0	48
2896	65	453	170	32	0	176	0	0	0	46
2896	74	427	191	36	0	180	0	0	0	33
2896	35	452	173	29	0	176	0	1	0	46
2896	20	449	186	28	0	170	0	0	0	43
728	49	557	157	16	0	198	0	1	0	46
728	79	558	155	24	0	193	0	0	0	45
728	9	550	145	22	0	215	0	0	0	43
728	76	532	182	17	0	222	0	0	0	14
728	60	559	156	14	0	198	0	0	0	48
728	12	562	146	18	0	218	0	1	0	29
728	6	548	150	16	0	218	0	0	0	43
728	42	560	146	19	0	218	0	0	0	31
728	48	547	164	19	0	213	0	1	0	27
728	51	549	154	25	0	204	0	0	0	43
728	34	543	161	24	0	204	0	0	0	41
728	59	561	156	21	0	193	0	0	0	44
728	25	551	157	16	0	209	0	1	0	41
728	78	553	163	13	0	198	0	0	0	46
728	87	545	163	21	0	213	0	0	0	29
728	28	548	160	24	0	193	0	0	0	48
728	71	558	154	22	0	207	0	0	0	33
728	83	537	170	11	0	242	0	0	0	6
728	47	554	155	25	0	193	0	0	0	48
728	30	551	160	23	0	193	0	0	0	46
728	2	536	175	23	0	208	0	0	0	28
728	85	552	145	20	0	215	0	0	0	43
728	75	559	145	20	0	218	0	0	0	32
728	80	560	157	14	0	198	0	0	0	46
728	27	555	146	21	0	204	0	1	0	48
728	56	553	156	19	0	198	0	1	0	48
728	69	549	161	24	0	193	0	0	0	46
728	62	547	163	19	0	227	0	0	0	14
728	24	552	160	19	0	207	0	1	0	33
728	33	546	160	25	0	193	0	1	0	48
728	26	554	146	23	0	204	0	0	0	48
728	46	550	152	21	0	204	0	0	0	46
728	73	557	154	23	0	193	0	0	0	48
728	17	550	171	15	0	212	0	1	0	22
728	43	549	154	24	0	204	0	1	0	43
728	90	555	154	26	0	193	0	1	0	46
728	18	552	162	21	0	193	0	0	0	45
728	58	535	175	23	0	208	0	0	0	29
728	40	557	156	20	0	204	0	0	0	38
728	38	556	154	24	0	193	0	0	0	48
728	19	558	155	20	0	193	0	1	0	48
728	68	558	160	11	0	218	0	0	0	26
728	1	558	153	17	0	218	0	1	0	28
728	63	568	154	10	0	218	0	1	0	24
728	21	544	163	21	0	213	0	1	0	29
728	32	554	161	19	0	193	0	0	0	46
728	61	545	174	21	0	202	0	1	0	28
728	50	553	145	24	0	204	0	1	0	48
728	81	558	156	15	0	212	0	0	0	33
728	88	561	155	22	0	193	0	0	0	44
728	65	561	156	14	0	198	0	0	0	46
728	74	550	161	21	0	207	0	0	0	33
728	20	555	162	20	0	193	0	0	0	43
728	35	561	157	12	0	198	0	1	0	46
728	86	561	154	21	0	193	0	0	0	46
728	45	550	163	16	0	198	0	0	0	46
728	41	557	154	25	0	193	0	0	0	46
728	84	561	156	21	0	207	0	0	0	29
728	66	528	172	22	0	219	0	0	0	27
728	8	542	155	14	0	218	0	1	0	43
728	4	554	147	17	0	209	0	1	0	47
728	55	554	154	25	0	193	0	1	0	48
728	36	547	154	26	0	204	0	1	0	43
728	77	559	155	22	0	193	0	0	0	46
728	13	547	161	22	0	204	0	0	0	39
728	57	557	155	18	0	204	0	0	0	41
728	37	555	145	22	0	204	0	1	0	48
728	44	552	150	13	0	218	0	1	0	41
728	3	558	155	23	0	193	0	0	0	46
728	72	556	156	17	0	198	0	0	0	48
728	29	553	160	21	0	193	0	0	0	46
728	64	556	156	16	0	198	0	1	0	48
728	11	550	145	21	0	215	0	1	0	43
728	5	550	155	23	0	204	0	0	0	43
728	22	552	160	22	0	207	0	0	0	31
728	10	561	156	21	0	193	0	0	0	44
728	39	559	154	21	0	193	0	0	0	48
728	67	532	181	20	0	208	0	0	0	27
728	89	548	160	20	0	204	0	0	0	41
728	52	548	151	21	0	204	0	1	0	48
728	31	560	152	9	0	229	0	0	0	23
728	82	553	171	13	0	212	0	0	0	22
728	14	549	160	23	0	193	0	0	0	48
728	70	556	154	23	0	193	0	1	0	48
728	53	538	166	18	0	219	0	0	0	29
728	7	559	146	18	0	204	0	0	0	48
728	54	545	161	24	0	204	0	0	0	39
728	23	548	154	26	0	204	0	0	0	43
728	15	551	152	18	0	204	0	0	0	48
728	16	539	178	23	0	202	0	0	0	27
246	90	541	160	27	0	192	0	1	0	46
246	18	541	164	25	0	192	0	0	0	45
246	58	542	159	29	0	208	0	0	0	29
246	40	549	160	18	0	202	0	0	0	38
246	38	538	160	29	0	192	0	0	0	48
246	26	528	161	26	0	204	0	0	0	48
246	17	548	159	25	0	212	0	1	0	22
246	73	538	160	29	0	192	0	0	0	48
246	46	529	165	23	0	204	0	0	0	46
246	43	538	160	23	0	202	0	1	0	43
246	33	540	164	22	0	192	0	1	0	48
246	24	540	162	24	0	203	0	1	0	33
246	75	527	160	29	0	215	0	0	0	32
246	85	532	159	19	0	214	0	0	0	43
246	80	548	159	17	0	197	0	0	0	46
246	56	542	159	20	0	197	0	1	0	48
246	69	542	162	25	0	192	0	0	0	46
246	27	525	161	28	0	204	0	1	0	48
246	62	527	161	36	0	225	0	0	0	14
246	47	540	161	26	0	192	0	0	0	48
246	83	573	125	19	0	241	0	0	0	6
246	2	580	126	26	0	208	0	0	0	28
246	30	539	162	28	0	192	0	0	0	46
246	71	538	160	29	0	203	0	0	0	33
246	28	538	162	27	0	192	0	0	0	48
246	51	539	157	26	0	202	0	0	0	43
246	48	529	160	36	0	214	0	1	0	27
246	42	530	160	27	0	215	0	0	0	31
246	25	543	159	16	0	207	0	1	0	41
246	59	543	164	24	0	192	0	0	0	44
246	34	542	160	22	0	202	0	0	0	41
246	87	528	160	36	0	214	0	0	0	29
246	78	549	161	14	0	197	0	0	0	46
246	49	542	160	21	0	197	0	1	0	46
246	79	544	161	25	0	192	0	0	0	45
246	9	527	159	24	0	214	0	0	0	43
246	76	545	163	22	0	219	0	0	0	14
246	60	544	159	19	0	197	0	0	0	48
246	6	543	151	15	0	215	0	0	0	43
246	12	529	160	29	0	215	0	1	0	29
246	54	545	159	22	0	202	0	0	0	39
246	7	530	162	23	0	204	0	0	0	48
246	53	533	160	25	0	220	0	0	0	29
246	23	540	157	25	0	202	0	0	0	43
246	15	530	165	20	0	204	0	0	0	48
246	16	542	162	34	0	202	0	0	0	27
246	52	526	162	26	0	204	0	1	0	48
246	14	539	162	26	0	192	0	0	0	48
246	82	553	159	21	0	212	0	0	0	22
246	31	533	163	19	0	225	0	0	0	23
246	70	538	160	28	0	192	0	1	0	48
246	22	540	162	27	0	203	0	0	0	31
246	39	540	160	27	0	192	0	0	0	48
246	10	542	161	28	0	192	0	0	0	44
246	67	547	161	24	0	208	0	0	0	27
246	89	543	161	20	0	202	0	0	0	41
246	57	543	157	24	0	202	0	0	0	41
246	37	525	160	29	0	204	0	1	0	48
246	13	543	160	23	0	202	0	0	0	39
246	72	541	159	22	0	197	0	0	0	48
246	29	542	162	25	0	192	0	0	0	46
246	44	542	150	18	0	215	0	1	0	41
246	3	540	161	28	0	192	0	0	0	46
246	64	545	159	17	0	197	0	1	0	48
246	5	539	160	23	0	202	0	0	0	43
246	11	525	157	27	0	214	0	1	0	43
246	55	539	160	27	0	192	0	1	0	48
246	4	532	161	17	0	209	0	1	0	47
246	36	539	158	24	0	202	0	1	0	43
246	77	540	161	28	0	192	0	0	0	46
246	86	544	161	24	0	192	0	0	0	46
246	45	547	163	14	0	197	0	0	0	46
246	84	544	161	26	0	203	0	0	0	29
246	66	534	162	24	0	220	0	0	0	27
246	41	542	160	27	0	192	0	0	0	46
246	8	541	153	14	0	215	0	1	0	43
246	88	542	160	29	0	192	0	0	0	44
246	81	541	159	22	0	208	0	0	0	33
246	50	528	162	24	0	204	0	1	0	48
246	74	538	163	26	0	203	0	0	0	33
246	65	547	159	18	0	197	0	0	0	46
246	35	546	159	18	0	197	0	1	0	46
246	20	543	163	26	0	192	0	0	0	43
246	19	541	164	21	0	192	0	1	0	48
246	68	546	161	17	0	213	0	0	0	26
246	21	526	160	37	0	214	0	1	0	29
246	1	540	157	24	0	213	0	1	0	28
246	32	545	164	20	0	192	0	0	0	46
246	63	544	157	24	0	213	0	1	0	24
246	61	538	162	36	0	202	0	1	0	28
1566	43	593	106	28	0	204	0	1	0	43
1566	46	588	112	23	0	205	0	0	0	46
1566	73	600	104	30	0	193	0	0	0	48
1566	17	587	124	25	0	213	0	1	0	22
1566	26	589	108	25	0	205	0	0	0	48
1566	38	600	104	30	0	193	0	0	0	48
1566	40	569	141	20	0	204	0	0	0	38
1566	58	595	116	25	0	208	0	0	0	29
1566	18	594	119	24	0	193	0	0	0	45
1566	90	598	106	30	0	193	0	1	0	46
1566	62	592	120	18	0	226	0	0	0	14
1566	27	588	108	25	0	205	0	1	0	48
1566	56	599	101	28	0	198	0	1	0	48
1566	69	592	115	29	0	193	0	0	0	46
1566	80	574	128	27	0	198	0	0	0	46
1566	85	564	122	28	0	216	0	0	0	43
1566	75	598	104	21	0	217	0	0	0	32
1566	24	590	120	21	0	205	0	1	0	33
1566	33	599	106	28	0	193	0	1	0	48
1566	28	600	104	30	0	193	0	0	0	48
1566	71	609	104	21	0	205	0	0	0	33
1566	30	599	106	30	0	193	0	0	0	46
1566	2	596	116	25	0	208	0	0	0	28
1566	83	574	130	16	0	242	0	0	0	6
1566	47	601	108	25	0	193	0	0	0	48
1566	12	587	117	20	0	217	0	1	0	29
1566	6	595	99	21	0	217	0	0	0	43
1566	76	588	135	11	0	220	0	0	0	14
1566	9	582	106	28	0	216	0	0	0	43
1566	60	582	117	28	0	198	0	0	0	48
1566	79	593	115	29	0	193	0	0	0	45
1566	49	599	107	23	0	198	0	1	0	46
1566	78	574	128	27	0	198	0	0	0	46
1566	87	583	120	27	0	214	0	0	0	29
1566	59	592	123	22	0	193	0	0	0	44
1566	34	594	110	25	0	204	0	0	0	41
1566	25	593	109	21	0	209	0	1	0	41
1566	42	589	115	20	0	217	0	0	0	31
1566	48	570	133	27	0	214	0	1	0	27
1566	51	594	104	30	0	204	0	0	0	43
1566	70	599	104	30	0	193	0	1	0	48
1566	31	584	123	13	0	227	0	0	0	23
1566	14	600	104	30	0	193	0	0	0	48
1566	82	588	126	23	0	213	0	0	0	22
1566	15	571	126	23	0	205	0	0	0	48
1566	16	594	122	27	0	202	0	0	0	27
1566	23	594	104	30	0	204	0	0	0	43
1566	53	566	131	25	0	220	0	0	0	29
1566	54	585	117	29	0	204	0	0	0	39
1566	7	571	124	25	0	205	0	0	0	48
1566	11	581	104	30	0	216	0	1	0	43
1566	5	595	110	23	0	204	0	0	0	43
1566	64	581	117	28	0	198	0	1	0	48
1566	44	585	106	25	0	217	0	1	0	41
1566	3	600	110	25	0	193	0	0	0	46
1566	29	581	122	30	0	193	0	0	0	46
1566	72	600	101	28	0	198	0	0	0	48
1566	13	585	117	29	0	204	0	0	0	39
1566	57	568	131	29	0	204	0	0	0	41
1566	37	587	104	30	0	205	0	1	0	48
1566	67	577	133	25	0	208	0	0	0	27
1566	89	575	124	28	0	204	0	0	0	41
1566	39	582	120	30	0	193	0	0	0	48
1566	10	592	121	24	0	193	0	0	0	44
1566	22	608	106	21	0	205	0	0	0	31
1566	8	593	95	26	0	217	0	1	0	43
1566	41	599	106	30	0	193	0	0	0	46
1566	66	582	118	25	0	220	0	0	0	27
1566	84	601	121	15	0	205	0	0	0	29
1566	45	592	114	25	0	198	0	0	0	46
1566	86	581	122	30	0	193	0	0	0	46
1566	77	600	110	25	0	193	0	0	0	46
1566	36	593	104	30	0	204	0	1	0	43
1566	4	588	103	26	0	210	0	1	0	47
1566	55	599	104	30	0	193	0	1	0	48
1566	61	595	122	25	0	202	0	1	0	28
1566	21	582	120	27	0	214	0	1	0	29
1566	1	602	104	21	0	215	0	1	0	28
1566	32	574	133	27	0	193	0	0	0	46
1566	63	575	133	20	0	215	0	1	0	24
1566	68	577	133	18	0	215	0	0	0	26
1566	19	582	126	23	0	193	0	1	0	48
1566	20	593	121	24	0	193	0	0	0	43
1566	35	573	128	27	0	198	0	1	0	46
1566	74	610	108	16	0	205	0	0	0	33
1566	65	581	119	28	0	198	0	0	0	46
1566	50	587	106	28	0	205	0	1	0	48
1566	81	609	101	19	0	210	0	0	0	33
1566	88	591	117	29	0	193	0	0	0	44
2016	61	439	193	31	0	179	0	0	0	28
2738	83	338	275	29	0	215	0	0	0	6
3084	3	565	144	27	0	191	0	0	0	46
3084	44	550	144	21	0	216	0	1	0	41
3084	72	567	140	22	0	197	0	0	0	48
3084	29	565	145	26	0	191	0	0	0	46
3084	13	550	156	25	0	202	0	0	0	39
3084	57	551	152	27	0	202	0	0	0	41
3084	37	553	142	27	0	203	0	1	0	48
3084	11	547	142	27	0	214	0	1	0	43
3084	5	560	146	23	0	202	0	0	0	43
3084	64	573	138	17	0	197	0	1	0	48
3084	10	557	156	24	0	191	0	0	0	44
3084	39	566	144	25	0	191	0	0	0	48
3084	22	567	145	24	0	204	0	0	0	31
3084	67	560	156	21	0	208	0	0	0	27
3084	89	559	147	24	0	202	0	0	0	41
3084	31	551	158	13	0	225	0	0	0	23
3084	82	564	164	11	0	212	0	0	0	22
3084	14	566	143	26	0	191	0	0	0	48
3084	52	553	145	24	0	203	0	1	0	48
3084	70	565	142	27	0	191	0	1	0	48
3084	53	550	154	20	0	220	0	0	0	29
3084	54	558	155	18	0	202	0	0	0	39
3084	7	554	143	26	0	203	0	0	0	48
3084	15	555	145	23	0	203	0	0	0	48
3084	16	562	161	22	0	201	0	0	0	27
3084	23	568	142	19	0	202	0	0	0	43
3084	68	561	155	14	0	213	0	0	0	26
3084	19	565	145	24	0	191	0	1	0	48
3084	61	562	161	20	0	201	0	1	0	28
3084	32	557	155	24	0	191	0	0	0	46
3084	21	548	158	24	0	213	0	1	0	29
3084	1	569	144	15	0	213	0	1	0	28
3084	63	561	154	17	0	213	0	1	0	24
3084	65	566	142	22	0	197	0	0	0	46
3084	74	568	145	22	0	204	0	0	0	33
3084	50	561	144	17	0	203	0	1	0	48
3084	81	568	138	23	0	210	0	0	0	33
3084	88	557	154	26	0	191	0	0	0	44
3084	35	556	148	25	0	197	0	1	0	46
3084	20	557	155	26	0	191	0	0	0	43
3084	45	566	151	13	0	197	0	0	0	46
3084	86	565	145	26	0	191	0	0	0	46
3084	8	560	134	20	0	216	0	1	0	43
3084	41	574	144	18	0	191	0	0	0	46
3084	66	556	157	12	0	220	0	0	0	27
3084	84	566	154	17	0	204	0	0	0	29
3084	36	567	145	16	0	202	0	1	0	43
3084	4	562	140	15	0	209	0	1	0	47
3084	55	573	142	19	0	191	0	1	0	48
3084	77	566	144	26	0	191	0	0	0	46
3084	80	565	148	17	0	197	0	0	0	46
3084	75	558	142	24	0	216	0	0	0	32
3084	85	556	146	15	0	214	0	0	0	43
3084	62	553	159	19	0	226	0	0	0	14
3084	27	553	142	27	0	203	0	1	0	48
3084	69	565	153	18	0	191	0	0	0	46
3084	56	574	138	16	0	197	0	1	0	48
3084	24	568	145	21	0	204	0	1	0	33
3084	33	573	147	14	0	191	0	1	0	48
3084	26	563	142	18	0	203	0	0	0	48
3084	43	559	145	24	0	202	0	1	0	43
3084	46	554	147	23	0	203	0	0	0	46
3084	73	566	142	27	0	191	0	0	0	48
3084	17	555	162	21	0	212	0	1	0	22
3084	18	558	154	25	0	191	0	0	0	45
3084	90	572	144	19	0	191	0	1	0	46
3084	38	566	142	27	0	191	0	0	0	48
3084	58	563	153	21	0	208	0	0	0	29
3084	40	559	160	13	0	202	0	0	0	38
3084	79	566	155	16	0	191	0	0	0	45
3084	49	565	140	24	0	197	0	1	0	46
3084	6	568	134	13	0	216	0	0	0	43
3084	12	545	154	25	0	216	0	1	0	29
3084	60	567	138	24	0	197	0	0	0	48
3084	9	548	144	25	0	214	0	0	0	43
3084	76	564	155	17	0	221	0	0	0	14
3084	34	567	147	16	0	202	0	0	0	41
3084	59	556	157	24	0	191	0	0	0	44
3084	25	558	144	21	0	208	0	1	0	41
3084	42	555	152	17	0	216	0	0	0	31
3084	51	568	142	19	0	202	0	0	0	43
3084	48	538	169	24	0	213	0	1	0	27
3084	78	565	149	16	0	197	0	0	0	46
3084	87	549	158	24	0	213	0	0	0	29
3084	71	568	144	23	0	204	0	0	0	33
3084	28	566	143	26	0	191	0	0	0	48
3084	30	565	145	26	0	191	0	0	0	46
3084	2	563	153	21	0	208	0	0	0	28
3084	83	546	165	9	0	242	0	0	0	6
3084	47	574	142	19	0	191	0	0	0	48
2416	70	410	223	25	0	184	0	1	0	48
2416	31	411	230	13	0	205	0	0	0	23
2416	82	407	239	18	0	202	0	0	0	22
2416	52	418	211	24	0	190	0	1	0	48
2416	15	411	216	24	0	190	0	0	0	48
2416	16	408	233	27	0	193	0	0	0	27
2416	23	416	218	23	0	193	0	0	0	43
2416	53	401	229	22	0	204	0	0	0	29
2416	7	404	222	23	0	190	0	0	0	48
2416	54	399	237	24	0	193	0	0	0	39
2416	11	419	208	22	0	199	0	1	0	43
2416	5	410	222	23	0	193	0	0	0	43
2416	64	405	222	26	0	188	0	1	0	48
2416	44	402	225	20	0	203	0	1	0	41
2416	3	422	215	26	0	184	0	0	0	46
2416	29	415	219	26	0	184	0	0	0	46
2416	72	418	213	26	0	188	0	0	0	48
2416	13	406	233	21	0	193	0	0	0	39
2416	57	388	241	24	0	193	0	0	0	41
2416	37	417	210	26	0	190	0	1	0	48
2416	89	415	219	22	0	193	0	0	0	41
2416	67	402	233	26	0	198	0	0	0	27
2416	39	411	219	28	0	184	0	0	0	48
2416	10	403	233	28	0	184	0	0	0	44
2416	22	425	215	23	0	193	0	0	0	31
2416	8	422	208	16	0	203	0	1	0	43
2416	41	417	221	25	0	184	0	0	0	46
2416	66	395	237	22	0	204	0	0	0	27
2416	84	393	245	24	0	193	0	0	0	29
2416	45	397	239	22	0	188	0	0	0	46
2416	86	413	221	26	0	184	0	0	0	46
2416	77	421	215	27	0	184	0	0	0	46
2416	36	413	219	24	0	193	0	1	0	43
2416	4	404	222	22	0	194	0	1	0	47
2416	55	413	220	27	0	184	0	1	0	48
2416	61	394	244	26	0	193	0	1	0	28
2416	32	387	246	24	0	184	0	0	0	46
2416	1	415	219	22	0	199	0	1	0	28
2416	21	397	234	25	0	199	0	1	0	29
2416	63	401	235	20	0	199	0	1	0	24
2416	68	390	248	15	0	199	0	0	0	26
2416	19	402	228	25	0	184	0	1	0	48
2416	20	397	240	26	0	184	0	0	0	43
2416	35	393	236	25	0	188	0	1	0	46
2416	65	413	218	25	0	188	0	0	0	46
2416	74	422	215	24	0	193	0	0	0	33
2416	50	412	217	24	0	190	0	1	0	48
2416	81	420	213	24	0	197	0	0	0	33
2416	88	406	233	25	0	184	0	0	0	44
2416	43	420	216	20	0	193	0	1	0	43
2416	73	422	215	24	0	184	0	0	0	48
2416	46	411	219	24	0	190	0	0	0	46
2416	17	408	232	23	0	202	0	1	0	22
2416	26	413	215	26	0	190	0	0	0	48
2416	38	418	215	28	0	184	0	0	0	48
2416	58	406	229	26	0	198	0	0	0	29
2416	40	393	244	21	0	193	0	0	0	38
2416	18	402	234	27	0	184	0	0	0	45
2416	90	416	220	26	0	184	0	1	0	46
2416	62	410	228	21	0	208	0	0	0	14
2416	27	409	217	25	0	190	0	1	0	48
2416	56	414	218	24	0	188	0	1	0	48
2416	69	396	238	28	0	184	0	0	0	46
2416	80	381	246	26	0	188	0	0	0	46
2416	85	408	219	20	0	199	0	0	0	43
2416	75	421	210	24	0	199	0	0	0	32
2416	24	412	219	26	0	193	0	1	0	33
2416	33	415	222	23	0	184	0	1	0	48
2416	71	420	215	26	0	193	0	0	0	33
2416	28	411	222	26	0	184	0	0	0	48
2416	30	421	215	27	0	184	0	0	0	46
2416	2	396	240	24	0	198	0	0	0	28
2416	83	392	244	14	0	219	0	0	0	6
2416	47	414	220	27	0	184	0	0	0	48
2416	12	406	228	22	0	199	0	1	0	29
2416	6	417	212	18	0	203	0	0	0	43
2416	60	403	223	26	0	188	0	0	0	48
2416	9	412	217	19	0	199	0	0	0	43
2416	76	402	234	23	0	207	0	0	0	14
2416	79	398	240	25	0	184	0	0	0	45
2416	49	419	213	26	0	188	0	1	0	46
2416	78	383	247	23	0	188	0	0	0	46
2416	87	406	228	25	0	199	0	0	0	29
2416	59	394	243	25	0	184	0	0	0	44
2416	25	420	213	21	0	197	0	1	0	41
2416	34	419	218	22	0	193	0	0	0	41
2416	42	399	233	23	0	199	0	0	0	31
2416	51	417	218	22	0	193	0	0	0	43
2416	48	405	233	21	0	199	0	1	0	27
171	31	399	222	23	0	200	0	0	0	23
171	26	431	186	31	0	182	0	0	0	48
171	52	431	185	31	0	182	0	1	0	48
171	66	413	215	22	0	192	0	0	0	27
171	46	421	194	33	0	182	0	0	0	46
171	2	408	219	32	0	183	0	0	0	28
171	7	431	187	30	0	182	0	0	0	48
171	83	430	206	11	0	210	0	0	0	6
171	53	408	212	28	0	192	0	0	0	29
171	4	422	189	31	0	186	0	1	0	47
171	15	422	192	32	0	182	0	0	0	48
171	58	419	218	22	0	183	0	0	0	29
171	85	427	188	26	0	192	0	0	0	43
171	37	429	184	34	0	182	0	1	0	48
171	75	434	184	31	0	190	0	0	0	32
171	62	411	216	27	0	196	0	0	0	14
171	11	433	181	28	0	192	0	1	0	43
171	12	423	195	31	0	190	0	1	0	29
171	9	425	186	30	0	192	0	0	0	43
171	76	417	223	18	0	191	0	0	0	14
171	27	429	186	32	0	182	0	1	0	48
171	21	406	215	32	0	188	0	1	0	29
171	48	409	215	30	0	188	0	1	0	27
171	42	427	193	28	0	190	0	0	0	31
171	50	421	189	35	0	182	0	1	0	48
171	87	407	215	32	0	188	0	0	0	29
171	67	413	222	25	0	183	0	0	0	27
886	52	557	145	25	0	203	0	1	0	48
886	14	557	152	30	0	192	0	0	0	48
886	31	553	159	14	0	227	0	0	0	23
886	45	557	152	27	0	196	0	0	0	46
886	66	573	151	10	0	218	0	0	0	27
886	41	560	146	35	0	192	0	0	0	46
886	73	557	146	36	0	192	0	0	0	48
886	8	551	153	14	0	216	0	1	0	43
886	70	556	146	36	0	192	0	1	0	48
886	55	557	146	35	0	192	0	1	0	48
886	30	559	152	30	0	192	0	0	0	46
886	77	559	146	36	0	192	0	0	0	46
886	57	552	149	34	0	203	0	0	0	41
886	85	555	139	28	0	214	0	0	0	43
886	68	552	157	25	0	216	0	0	0	26
886	11	550	137	34	0	214	0	1	0	43
886	51	552	146	35	0	203	0	0	0	43
886	42	555	142	32	0	216	0	0	0	31
886	33	558	154	26	0	192	0	1	0	48
886	34	554	155	26	0	203	0	0	0	41
886	20	559	155	30	0	192	0	0	0	43
886	89	555	152	28	0	203	0	0	0	41
886	78	559	152	25	0	196	0	0	0	46
3017	16	422	226	18	0	179	0	0	0	27
1936	61	426	211	20	0	183	0	1	0	28
1936	62	412	213	22	0	202	0	0	0	14
1936	76	406	222	22	0	199	0	0	0	14
1936	17	422	208	22	0	194	0	1	0	22
1936	66	423	203	15	0	200	0	0	0	27
1936	21	424	201	21	0	193	0	1	0	29
1936	82	423	211	19	0	194	0	0	0	22
1936	87	425	198	24	0	193	0	0	0	29
1936	16	425	210	24	0	183	0	0	0	27
1936	67	420	208	24	0	190	0	0	0	27
1936	58	418	206	26	0	190	0	0	0	29
1936	2	420	209	22	0	190	0	0	0	28
1936	48	423	200	23	0	193	0	1	0	27
1936	53	416	202	22	0	200	0	0	0	29
1936	83	396	220	18	0	217	0	0	0	6
2391	16	222	259	51	0	141	0	0	0	27
2391	87	227	240	53	0	149	0	0	0	29
2391	67	214	259	50	0	146	0	0	0	27
2391	58	216	251	55	0	146	0	0	0	29
2391	2	226	246	50	0	146	0	0	0	28
2391	48	224	241	50	0	149	0	0	0	28
2391	83	230	249	31	0	163	0	0	0	6
2391	53	225	241	45	0	154	0	0	0	29
2391	61	229	253	47	0	141	0	0	0	29
2391	62	231	250	40	0	153	0	0	0	14
2391	17	224	253	49	0	150	0	0	0	23
2391	66	204	255	50	0	154	0	5	0	22
2391	21	224	241	50	0	149	0	0	0	30
2391	82	220	259	46	0	150	0	0	0	22

## Sheet: changingClassesEc_iAF
network	objective	alternative->alternative	alternative->blocked	alternative->essential	blocked->alternative	blocked->blocked	blocked->essential	essential->alternative	essential->blocked	essential->essential
256	35	875	761	46	0	185	0	0	0	78
256	89	860	762	53	0	193	0	1	0	74
256	25	864	769	45	0	189	0	0	0	79
256	72	858	775	38	0	208	0	0	0	62
256	49	861	765	49	0	195	0	0	0	73
256	70	862	774	45	0	204	0	1	0	55
256	69	868	754	59	0	187	0	1	0	79
256	75	872	753	46	0	195	0	0	0	77
256	45	862	760	58	0	192	0	0	0	72
256	3	854	758	52	0	209	0	1	0	71
256	86	852	770	54	0	188	0	0	0	76
256	65	874	761	45	0	196	0	0	0	65
256	28	865	769	49	0	189	0	0	0	74
256	7	832	802	40	0	200	0	0	0	61
256	58	870	760	51	0	187	0	0	0	79
256	2	863	771	45	0	203	0	0	0	59
256	34	861	780	41	0	203	0	2	0	56
256	85	852	759	50	0	216	0	0	0	67
256	67	870	775	43	0	190	0	1	0	64
256	51	867	775	41	0	195	0	0	0	66
256	88	855	760	54	0	199	0	0	0	78
256	14	865	757	50	0	205	0	0	0	67
256	43	844	795	45	0	202	0	0	0	54
256	23	857	785	46	0	187	0	1	0	65
256	84	854	777	49	0	197	0	1	0	66
256	21	861	754	56	0	202	0	0	0	74
256	27	872	771	32	0	207	0	1	0	65
256	15	847	770	57	0	195	0	1	0	71
256	44	861	769	42	0	203	0	0	0	65
256	30	859	764	52	0	196	0	1	0	67
256	55	856	766	51	0	206	0	0	0	64
256	83	865	771	48	0	199	0	1	0	61
256	73	851	767	51	0	193	0	0	0	81
256	80	873	755	46	0	197	0	0	0	77
256	40	853	783	50	0	191	0	1	0	65
256	53	829	802	45	0	203	0	0	0	56
256	63	870	756	52	0	189	0	0	0	74
256	79	862	760	51	0	205	0	0	0	65
256	66	852	773	50	0	189	0	0	0	71
256	76	831	801	45	0	196	0	1	0	64
256	68	853	781	51	0	187	0	0	0	68
256	31	843	778	52	0	190	0	0	0	75
256	59	866	752	53	0	199	0	0	0	75
256	39	870	763	47	0	191	0	0	0	72
256	61	867	777	48	0	187	0	0	0	65
256	48	856	784	48	0	190	0	0	0	62
256	54	847	769	57	0	200	0	0	0	68
256	1	854	772	50	0	190	0	0	0	72
256	29	863	762	52	0	185	0	0	0	82
256	38	859	755	54	0	212	0	0	0	63
256	71	863	779	40	0	193	0	0	0	68
256	50	874	755	50	0	189	0	0	0	75
256	26	875	747	50	0	198	0	0	0	75
256	24	868	765	48	0	183	0	1	0	80
256	6	865	754	53	0	200	0	0	0	75
256	56	860	770	46	0	199	0	0	0	64
256	47	863	766	41	0	192	0	0	0	81
256	33	863	761	55	0	196	0	1	0	67
256	62	848	772	50	0	203	0	0	0	70
256	46	868	759	49	0	204	0	0	0	64
256	57	857	789	44	0	193	0	0	0	57
256	8	866	779	48	0	189	0	0	0	63
256	10	870	755	56	0	186	0	0	0	80
256	19	861	754	55	0	206	0	0	0	71
256	12	873	749	43	0	205	0	0	0	74
256	36	864	769	40	0	202	0	1	0	64
256	11	861	777	42	0	195	0	0	0	65
256	77	875	755	51	0	186	0	0	0	80
256	32	863	778	51	0	188	0	0	0	64
256	52	870	762	46	0	189	0	0	0	74
256	18	876	755	44	0	196	0	0	0	76
256	64	864	768	43	0	188	0	0	0	79
256	16	866	761	51	0	190	0	0	0	74
256	87	872	758	50	0	187	0	0	0	80
256	37	860	764	56	0	186	0	0	0	79
256	13	862	785	36	0	198	0	0	0	65
256	4	875	753	45	0	203	0	0	0	71
256	5	864	762	53	0	191	0	0	0	74
256	78	866	760	54	0	192	0	0	0	72
256	74	845	773	50	0	196	0	0	0	75
256	60	851	770	57	0	192	0	0	0	71
256	9	866	760	46	0	196	0	0	0	75
256	17	846	791	50	0	184	0	0	0	71
256	90	859	785	42	0	188	0	0	0	68
256	20	846	791	49	0	188	0	0	0	66
256	81	872	757	37	0	210	0	0	0	72
256	22	868	757	56	0	187	0	1	0	78
256	42	858	764	47	0	197	0	0	0	76
256	82	865	767	48	0	187	0	0	0	78
256	41	865	757	45	0	196	0	0	0	81
2010	36	1204	659	10	0	214	0	0	0	65
664	13	577	846	56	0	167	0	0	0	65
664	37	580	832	69	0	155	0	0	0	79
664	87	592	819	66	0	154	0	0	0	80
664	16	595	820	66	0	161	0	0	0	74
664	64	591	820	68	0	158	0	1	0	78
664	5	592	822	63	0	159	0	0	0	74
664	4	609	813	56	0	167	0	1	0	70
664	9	595	820	62	0	164	0	0	0	75
664	60	593	828	61	0	162	0	0	0	71
664	74	589	827	59	0	164	0	0	0	75
664	78	598	827	60	0	160	0	0	0	72
664	41	580	810	75	0	171	0	0	0	81
664	82	588	824	69	0	156	0	0	0	78
664	20	591	839	58	0	157	0	0	0	66
664	81	596	819	52	0	175	0	0	0	72
664	42	593	824	54	0	163	0	0	0	76
664	22	586	818	76	0	158	0	0	0	79
664	90	564	842	75	0	157	0	0	0	68
664	17	574	857	56	0	154	0	0	0	71
664	6	579	829	59	0	168	0	1	0	74
664	24	601	835	50	0	155	0	0	0	81
664	26	590	805	73	0	171	0	0	0	75
664	50	586	821	68	0	163	0	0	0	75
664	71	570	847	66	0	160	0	0	0	68
664	46	597	822	59	0	177	0	0	0	64
664	33	620	814	51	0	165	0	0	0	68
664	47	603	829	44	0	159	0	0	0	81
664	62	597	827	55	0	172	0	0	0	70
664	56	595	831	55	0	166	0	0	0	64
664	12	581	813	68	0	178	0	0	0	74
664	19	592	818	61	0	173	0	1	0	70
664	8	600	835	60	0	157	0	0	0	63
664	10	597	819	65	0	157	0	1	0	79
664	57	566	855	69	0	162	0	0	0	57
664	52	592	823	64	0	164	0	0	0	74
664	18	596	816	66	0	161	0	0	0	76
664	32	572	839	77	0	160	0	0	0	64
664	77	594	815	72	0	155	0	0	0	80
664	36	591	831	57	0	170	0	0	0	65
664	11	558	853	65	0	164	0	0	0	65
664	27	584	854	40	0	171	0	0	0	66
664	21	579	826	68	0	170	0	0	0	74
664	43	593	848	44	0	175	0	0	0	54
664	23	581	850	58	0	157	0	1	0	65
664	84	583	832	65	0	163	0	0	0	67
664	14	583	815	70	0	177	0	0	0	67
664	80	609	810	60	0	166	0	0	0	77
664	83	583	824	76	0	167	0	0	0	62
664	40	565	846	74	0	161	0	0	0	66
664	73	576	833	63	0	160	0	0	0	81
664	53	612	835	39	0	176	0	1	0	55
664	30	575	854	51	0	168	0	5	0	63
664	55	591	835	53	0	174	0	0	0	64
664	15	589	831	59	0	163	0	2	0	70
664	44	597	843	41	0	165	0	0	0	65
664	31	550	870	57	0	160	0	17	0	58
664	76	561	862	59	0	165	0	0	0	65
664	68	535	883	64	0	159	0	6	0	62
664	79	538	874	61	0	177	0	9	0	56
664	66	593	827	62	0	164	0	0	0	71
664	63	550	862	65	0	163	0	6	0	68
664	38	540	869	59	0	180	0	7	0	56
664	54	583	842	54	0	172	0	0	0	68
664	29	593	837	49	0	157	0	0	0	82
664	1	594	828	58	0	164	0	0	0	72
664	61	565	853	70	0	155	0	0	0	65
664	48	600	841	50	0	161	0	0	0	62
664	59	598	811	62	0	172	0	0	0	75
664	39	583	836	60	0	161	0	0	0	72
664	72	575	826	69	0	174	0	0	0	62
664	25	586	823	70	0	159	0	1	0	78
664	70	576	849	57	0	171	0	0	0	56
664	49	577	832	69	0	163	0	0	0	73
664	89	579	826	66	0	164	0	0	0	75
664	35	591	833	57	0	158	0	0	0	78
664	86	582	837	57	0	161	0	0	0	76
664	65	605	825	49	0	168	0	0	0	65
664	28	597	823	65	0	154	0	0	0	74
664	75	593	816	66	0	165	0	0	0	77
664	45	583	833	63	0	160	0	0	0	72
664	3	587	816	67	0	173	0	0	0	72
664	69	581	827	73	0	158	0	1	0	79
664	58	585	820	74	0	158	0	0	0	79
664	7	588	839	50	0	171	0	0	0	61
664	2	511	893	74	0	166	0	0	0	59
664	34	600	835	52	0	166	0	0	0	58
664	51	576	839	68	0	163	0	0	0	66
664	88	574	833	59	0	169	0	0	0	78
664	67	601	835	50	0	162	0	0	0	65
664	85	594	814	60	0	179	0	1	0	66
1690	86	1334	508	28	0	202	0	0	0	76
1690	28	1332	511	30	0	201	0	0	0	74
1690	65	1336	511	24	0	213	0	0	0	65
1690	75	1336	500	26	0	210	0	0	0	77
1690	45	1328	512	32	0	206	0	0	0	72
1690	3	1326	499	32	0	220	0	0	0	72
1690	69	1326	507	38	0	199	0	0	0	80
1690	72	1295	543	24	0	225	0	0	0	62
1690	25	1329	512	27	0	199	0	0	0	79
1690	70	1303	548	22	0	217	0	0	0	56
1690	49	1331	508	30	0	206	0	0	0	73
1690	89	1332	509	27	0	205	0	0	0	75
1690	35	1332	511	30	0	199	0	0	0	78
1690	51	1304	548	22	0	208	0	0	0	66
1690	88	1323	510	28	0	210	0	0	0	78
1690	67	1304	547	29	0	203	0	0	0	65
1690	85	1321	500	34	0	226	0	0	0	67
1690	7	1289	552	30	0	216	0	0	0	61
1690	58	1332	508	31	0	200	0	0	0	79
1690	2	1299	544	27	0	218	0	0	0	59
1690	34	1303	546	25	0	214	0	0	0	58
1690	80	1337	500	25	0	211	0	0	0	77
1690	83	1304	538	31	0	214	0	0	0	62
1690	73	1330	506	28	0	205	0	0	0	81
1690	40	1298	547	35	0	201	0	0	0	66
1690	53	1294	551	28	0	216	0	0	0	56
1690	30	1328	508	32	0	210	0	0	0	68
1690	55	1321	508	36	0	218	0	0	0	64
1690	15	1328	507	33	0	207	0	0	0	72
1690	44	1330	508	29	0	217	0	0	0	65
1690	27	1288	549	28	0	218	0	0	0	66
1690	21	1319	509	35	0	213	0	0	0	74
1690	43	1298	551	28	0	217	0	0	0	54
1690	23	1299	554	30	0	200	0	0	0	66
1690	84	1302	541	28	0	211	0	0	0	67
1690	14	1329	505	30	0	219	0	0	0	67
1690	38	1320	511	29	0	224	0	0	0	63
1690	54	1320	509	38	0	212	0	0	0	68
1690	1	1331	509	29	0	206	0	0	0	72
1690	29	1332	510	28	0	198	0	0	0	82
1690	61	1305	553	26	0	200	0	0	0	65
1690	48	1304	550	27	0	204	0	0	0	62
1690	59	1324	502	36	0	213	0	0	0	75
1690	39	1339	507	25	0	204	0	0	0	72
1690	31	1329	517	24	0	203	0	0	0	75
1690	76	1289	554	31	0	210	0	0	0	65
1690	68	1295	556	28	0	201	0	0	0	68
1690	79	1323	516	26	0	217	0	0	0	65
1690	66	1333	512	25	0	206	0	0	0	71
1690	63	1329	512	29	0	205	0	0	0	74
1690	46	1325	505	35	0	218	0	0	0	64
1690	33	1332	505	34	0	207	0	0	0	68
1690	47	1334	509	21	0	204	0	0	0	81
1690	62	1319	508	38	0	214	0	0	0	70
1690	56	1335	509	25	0	215	0	0	0	64
1690	6	1324	504	35	0	212	0	0	0	75
1690	24	1331	513	29	0	195	0	0	0	81
1690	26	1326	496	37	0	216	0	0	0	75
1690	50	1341	505	24	0	204	0	0	0	75
1690	71	1301	547	26	0	206	0	0	0	68
1690	52	1335	511	24	0	205	0	0	0	74
1690	18	1332	502	30	0	209	0	0	0	76
1690	32	1298	554	31	0	202	0	0	0	64
1690	77	1333	507	31	0	199	0	0	0	80
1690	11	1300	548	25	0	211	0	0	0	65
1690	36	1335	508	24	0	217	0	0	0	65
1690	12	1326	498	28	0	220	0	0	0	74
1690	19	1319	505	36	0	216	0	0	0	71
1690	8	1306	551	28	0	201	0	0	0	63
1690	10	1328	506	37	0	199	0	0	0	80
1690	57	1301	559	23	0	208	0	0	0	57
1690	5	1336	509	27	0	204	0	0	0	74
1690	4	1330	501	31	0	214	0	0	0	71
1690	13	1292	555	27	0	209	0	0	0	65
1690	87	1335	507	28	0	199	0	0	0	80
1690	37	1326	507	38	0	199	0	0	0	79
1690	16	1334	506	30	0	204	0	0	0	74
1690	64	1335	509	25	0	201	0	0	0	79
1690	82	1334	510	28	0	199	0	0	0	78
1690	41	1323	497	36	0	212	0	0	0	81
1690	81	1330	504	23	0	221	0	0	0	72
1690	20	1301	554	26	0	201	0	0	0	66
1690	42	1336	502	26	0	210	0	0	0	76
1690	22	1330	508	33	0	200	0	0	0	79
1690	90	1299	550	30	0	201	0	0	0	68
1690	17	1293	558	29	0	196	0	0	0	71
1690	9	1338	502	24	0	209	0	0	0	75
1690	60	1326	515	30	0	207	0	0	0	71
1690	74	1331	505	27	0	210	0	0	0	75
1690	78	1326	510	36	0	206	0	0	0	72
450	69	1325	528	27	0	198	0	0	0	80
450	65	1331	524	25	0	210	0	0	0	65
450	28	1336	533	15	0	199	0	0	0	74
450	86	1330	525	25	0	202	0	0	0	76
450	3	1326	527	13	0	217	0	0	0	72
450	45	1326	530	25	0	204	0	0	0	72
450	75	1321	523	27	0	208	0	0	0	77
450	89	1330	525	23	0	206	0	0	0	75
450	35	1330	527	26	0	198	0	0	0	78
450	49	1327	525	26	0	207	0	0	0	73
450	70	1291	566	23	0	217	0	0	0	56
450	25	1332	532	16	0	200	0	0	0	79
450	72	1283	564	21	0	223	0	0	0	62
450	67	1300	566	21	0	203	0	0	0	65
450	85	1321	518	24	0	225	0	0	0	67
450	88	1330	532	9	0	210	0	0	0	78
450	51	1296	575	12	0	205	0	0	0	66
450	34	1296	566	21	0	213	0	0	0	58
450	2	1291	565	23	0	216	0	0	0	59
450	7	1303	570	7	0	214	0	0	0	61
450	58	1333	523	25	0	199	0	0	0	79
450	44	1324	528	25	0	211	0	0	0	65
450	15	1329	535	14	0	207	0	0	0	72
450	73	1318	530	25	0	202	0	0	0	81
450	83	1300	561	19	0	213	0	0	0	62
450	80	1328	519	23	0	210	0	0	0	77
450	40	1299	566	23	0	202	0	0	0	66
450	53	1302	559	20	0	218	0	0	0	56
450	55	1324	536	16	0	218	0	0	0	64
450	30	1324	537	16	0	212	0	0	0	68
450	84	1300	562	17	0	210	0	0	0	67
450	43	1305	573	7	0	215	0	0	0	54
450	23	1302	569	21	0	199	0	0	0	66
450	14	1330	519	22	0	219	0	0	0	67
450	27	1290	563	20	0	215	0	0	0	66
450	21	1325	522	24	0	213	0	0	0	74
450	61	1307	565	21	0	197	0	0	0	65
450	48	1302	565	23	0	204	0	0	0	62
450	39	1332	533	16	0	203	0	0	0	72
450	59	1332	517	22	0	213	0	0	0	75
450	38	1321	522	24	0	226	0	0	0	63
450	1	1332	534	14	0	206	0	0	0	72
450	29	1330	525	25	0	197	0	0	0	82
450	54	1324	527	27	0	213	0	0	0	68
450	63	1325	528	25	0	204	0	0	0	74
450	76	1297	564	20	0	209	0	0	0	65
450	68	1295	571	21	0	200	0	0	0	68
450	31	1328	529	23	0	203	0	0	0	75
450	79	1320	527	27	0	219	0	0	0	65
450	66	1333	532	16	0	205	0	0	0	71
450	56	1331	533	14	0	212	0	0	0	64
450	46	1328	533	15	0	219	0	0	0	64
450	62	1328	522	24	0	213	0	0	0	70
450	33	1327	525	27	0	209	0	0	0	68
450	47	1327	526	22	0	201	0	0	0	81
450	50	1331	524	24	0	204	0	0	0	75
450	71	1296	566	22	0	203	0	0	0	68
450	6	1331	517	24	0	211	0	0	0	75
450	26	1318	522	26	0	216	0	0	0	75
450	24	1332	527	25	0	194	0	0	0	81
450	77	1331	525	24	0	197	0	0	0	80
450	36	1327	526	25	0	213	0	0	0	65
450	11	1294	567	21	0	207	0	0	0	65
450	52	1331	523	25	0	205	0	0	0	74
450	18	1325	534	14	0	205	0	0	0	76
450	32	1301	566	24	0	200	0	0	0	64
450	10	1331	524	26	0	197	0	0	0	80
450	8	1302	567	23	0	200	0	0	0	63
450	57	1301	580	11	0	206	0	0	0	57
450	12	1314	530	16	0	224	0	0	0	74
450	19	1331	526	13	0	217	0	0	0	71
450	4	1321	535	15	0	213	0	0	0	71
450	5	1330	527	23	0	203	0	0	0	74
450	16	1330	523	27	0	203	0	0	0	74
450	64	1328	523	27	0	200	0	0	0	79
450	13	1302	563	18	0	208	0	0	0	65
450	87	1333	533	14	0	197	0	0	0	80
450	37	1332	523	27	0	196	0	0	0	79
450	42	1324	526	23	0	207	0	0	0	76
450	22	1329	524	27	0	199	0	0	0	79
450	81	1327	518	21	0	219	0	0	0	72
450	20	1301	578	10	0	199	0	0	0	66
450	90	1303	574	12	0	199	0	0	0	68
450	17	1301	581	9	0	195	0	0	0	71
450	41	1317	531	16	0	213	0	0	0	81
450	82	1333	525	24	0	198	0	0	0	78
450	60	1332	525	25	0	203	0	0	0	71
450	74	1329	534	12	0	207	0	0	0	75
450	78	1325	530	26	0	203	0	0	0	72
450	9	1326	523	25	0	207	0	0	0	75
2370	37	1224	602	32	0	204	0	0	0	79
2370	87	1332	500	25	0	203	0	0	0	80
2370	13	1334	501	25	0	214	0	0	0	65
2370	64	1325	501	28	0	207	0	1	0	78
2370	16	1329	495	32	0	209	0	0	0	74
2370	5	1331	503	24	0	207	0	0	0	74
2370	4	1329	501	20	0	218	0	3	0	68
2370	9	1331	502	18	0	213	0	0	0	75
2370	78	1332	498	28	0	210	0	0	0	72
2370	74	1332	512	8	0	212	0	0	0	75
2370	60	1331	498	29	0	212	0	0	0	71
2370	41	1307	507	26	0	220	0	0	0	81
2370	17	1338	506	24	0	201	0	0	0	71
2370	90	1330	510	26	0	206	0	0	0	68
2370	81	1201	625	17	0	225	0	0	0	72
2370	20	1334	511	23	0	205	0	1	0	65
2370	22	1330	495	32	0	205	0	0	0	79
2370	42	1329	512	10	0	212	0	0	0	76
2370	26	1311	503	28	0	223	0	0	0	75
2370	24	1229	606	25	0	200	0	0	0	81
2370	6	1203	613	32	0	218	0	0	0	75
2370	71	1224	616	22	0	209	0	1	0	67
2370	50	1330	499	26	0	210	0	0	0	75
2370	62	1326	499	26	0	219	0	0	0	70
2370	33	1329	496	32	0	214	0	2	0	66
2370	47	1333	505	14	0	207	0	0	0	81
2370	46	1213	610	29	0	224	0	0	0	64
2370	56	1221	613	21	0	220	0	0	0	64
2370	19	1318	498	30	0	224	0	1	0	70
2370	12	1302	503	30	0	231	0	1	0	73
2370	57	1335	512	23	0	213	0	0	0	57
2370	8	1230	609	32	0	205	0	0	0	63
2370	10	1329	497	31	0	204	0	1	0	79
2370	32	1335	501	33	0	206	0	0	0	64
2370	52	1329	499	27	0	210	0	0	0	74
2370	18	1333	503	16	0	211	0	0	0	76
2370	36	1334	501	20	0	219	0	0	0	65
2370	11	1211	629	20	0	213	0	0	0	65
2370	77	1331	500	26	0	203	0	0	0	80
2370	21	1323	495	30	0	218	0	0	0	74
2370	27	1215	615	21	0	221	0	0	0	66
2370	14	1326	496	27	0	224	0	0	0	67
2370	43	1218	622	23	0	221	0	0	0	54
2370	23	1337	511	21	0	204	0	0	0	66
2370	84	1326	503	29	0	214	0	0	0	67
2370	30	1327	503	24	0	216	0	0	0	68
2370	55	1211	617	24	0	225	0	0	0	64
2370	80	1323	494	32	0	214	0	0	0	77
2370	83	1330	498	32	0	217	0	0	0	62
2370	73	1331	507	13	0	208	0	1	0	80
2370	40	1225	613	28	0	208	0	1	0	65
2370	53	1328	498	32	0	224	0	0	0	56
2370	15	1219	613	23	0	213	0	1	0	71
2370	44	1225	619	11	0	219	0	0	0	65
2370	66	1327	504	26	0	211	0	1	0	70
2370	79	1217	602	31	0	224	0	0	0	65
2370	31	1329	509	18	0	209	0	0	0	75
2370	76	1222	611	26	0	214	0	0	0	65
2370	68	1334	503	27	0	207	0	0	0	68
2370	63	1332	498	25	0	211	0	0	0	74
2370	54	1220	608	26	0	219	0	0	0	68
2370	29	1222	605	29	0	202	0	0	0	82
2370	1	1329	500	27	0	212	0	1	0	71
2370	38	1212	602	30	0	233	0	0	0	63
2370	59	1324	496	27	0	218	0	1	0	74
2370	39	1208	620	30	0	210	0	0	0	72
2370	61	1232	611	27	0	205	0	0	0	65
2370	48	1226	609	32	0	210	0	0	0	62
2370	25	1329	497	30	0	206	0	1	0	78
2370	72	1315	518	13	0	230	0	0	0	62
2370	70	1224	612	23	0	223	0	0	0	56
2370	49	1212	616	27	0	213	0	1	0	72
2370	35	1335	498	26	0	204	0	0	0	78
2370	89	1329	501	24	0	211	0	1	0	74
2370	75	1327	498	23	0	214	0	0	0	77
2370	45	1330	501	27	0	209	0	0	0	72
2370	3	1323	505	16	0	224	0	0	0	72
2370	86	1211	616	29	0	207	0	1	0	75
2370	28	1333	502	26	0	205	0	0	0	74
2370	65	1330	499	27	0	218	0	0	0	65
2370	69	1332	495	30	0	204	0	0	0	80
2370	58	1332	498	27	0	205	0	1	0	78
2370	7	1325	509	23	0	221	0	0	0	61
2370	2	1331	503	23	0	221	0	0	0	59
2370	34	1229	615	18	0	217	0	0	0	58
2370	88	1326	501	20	0	216	0	0	0	78
2370	51	1336	505	21	0	210	0	0	0	66
2370	85	1319	504	18	0	231	0	1	0	66
2370	67	1335	503	27	0	209	0	0	0	65
1540	74	843	776	48	0	180	0	0	0	75
1540	34	785	839	52	0	186	0	9	0	49
1540	2	855	771	49	0	192	0	18	0	41
1540	9	845	771	51	0	183	0	12	0	63
1540	85	880	734	44	0	201	0	6	0	61
1540	11	828	805	46	0	182	0	22	0	43
1540	36	852	774	42	0	185	0	16	0	49
1540	42	878	742	49	0	179	0	25	0	51
1540	81	850	770	41	0	194	0	26	0	46
1540	51	856	776	46	0	178	0	13	0	53
1540	18	882	742	45	0	181	0	24	0	52
1540	71	791	835	51	0	178	0	14	0	54
1540	70	822	806	49	0	191	0	14	0	42
1540	27	737	877	53	0	190	0	13	0	53
1540	72	855	773	41	0	193	0	12	0	50
1540	44	720	888	55	0	189	0	0	0	65
1540	4	880	738	49	0	187	0	9	0	62
1540	3	881	733	45	0	193	0	12	0	60
1540	47	850	773	43	0	177	0	23	0	58
1540	75	885	734	49	0	184	0	0	0	77
1540	73	796	817	54	0	177	0	13	0	68
2721	11	1361	495	20	0	208	0	22	0	43
2721	36	1353	497	19	0	215	0	14	0	51
2721	77	1371	482	21	0	198	0	14	0	66
2721	32	1381	483	23	0	201	0	0	0	64
2721	52	1366	483	23	0	206	0	9	0	65
2721	18	1356	488	23	0	207	0	23	0	53
2721	57	1269	593	22	0	207	0	28	0	29
2721	10	1365	488	21	0	198	0	17	0	63
2721	8	1289	572	27	0	201	0	14	0	49
2721	19	1365	481	18	0	217	0	10	0	61
2721	12	1359	476	19	0	225	0	3	0	71
2721	56	1351	497	21	0	217	0	9	0	55
2721	33	1367	488	20	0	210	0	5	0	63
2721	47	1355	496	16	0	203	0	24	0	57
2721	62	1346	495	24	0	215	0	0	0	70
2721	46	1357	490	23	0	218	0	8	0	56
2721	71	1372	487	19	0	205	0	14	0	54
2721	50	1372	482	18	0	205	0	0	0	75
2721	24	1370	486	21	0	195	0	12	0	69
2721	26	1358	475	27	0	217	0	0	0	75
2721	6	1363	486	16	0	212	0	14	0	61
2721	90	1371	493	17	0	200	0	17	0	51
2721	17	1362	503	21	0	196	0	14	0	57
2721	81	1353	486	19	0	221	0	26	0	46
2721	20	1356	510	17	0	200	0	14	0	52
2721	42	1342	505	16	0	209	0	24	0	52
2721	22	1368	483	23	0	200	0	14	0	65
2721	82	1373	482	21	0	199	0	13	0	65
2721	41	1347	485	23	0	214	0	14	0	67
2721	78	1347	501	27	0	206	0	0	0	72
2721	74	1333	507	24	0	209	0	0	0	75
2721	60	1352	499	24	0	206	0	0	0	71
2721	9	1358	487	21	0	210	0	10	0	65
2721	4	1360	488	18	0	214	0	9	0	62
2721	5	1363	490	22	0	204	0	30	0	44
2721	64	1353	496	19	0	203	0	23	0	56
2721	16	1361	491	21	0	206	0	14	0	60
2721	37	1360	490	25	0	198	0	15	0	64
2721	87	1369	485	20	0	199	0	0	0	80
2721	13	1376	483	19	0	210	0	17	0	48
2721	85	1340	494	20	0	226	0	9	0	58
2721	67	1377	488	18	0	205	0	13	0	52
2721	51	1372	489	17	0	207	0	12	0	54
2721	88	1350	494	20	0	211	0	0	0	78
2721	58	1368	483	23	0	200	0	16	0	63
2721	7	1350	507	15	0	216	0	0	0	61
2721	2	1256	593	24	0	218	0	21	0	38
2721	34	1373	487	19	0	214	0	10	0	48
2721	69	1357	492	25	0	199	0	17	0	63
2721	45	1353	501	21	0	205	0	17	0	55
2721	75	1347	494	22	0	210	0	0	0	77
2721	3	1335	498	23	0	220	0	11	0	61
2721	86	1362	490	21	0	204	0	21	0	55
2721	65	1374	483	16	0	214	0	0	0	65
2721	28	1368	487	23	0	201	0	0	0	74
2721	35	1372	486	18	0	198	0	0	0	78
2721	89	1361	490	21	0	206	0	10	0	65
2721	25	1371	486	17	0	200	0	10	0	69
2721	72	1250	580	29	0	225	0	12	0	50
2721	70	1255	594	26	0	218	0	18	0	38
2721	49	1350	499	21	0	207	0	8	0	65
2721	59	1365	479	20	0	213	0	14	0	61
2721	39	1373	486	16	0	206	0	0	0	72
2721	61	1285	574	28	0	199	0	0	0	65
2721	48	1384	482	19	0	206	0	10	0	52
2721	54	1354	495	20	0	212	0	7	0	61
2721	29	1358	498	17	0	198	0	0	0	82
2721	1	1358	492	23	0	207	0	24	0	48
2721	38	1347	494	21	0	227	0	10	0	53
2721	63	1362	485	25	0	205	0	10	0	64
2721	66	1358	494	19	0	206	0	10	0	61
2721	79	1358	487	23	0	220	0	9	0	56
2721	31	1341	506	23	0	205	0	24	0	51
2721	76	1362	494	18	0	211	0	24	0	41
2721	68	1357	501	24	0	202	0	10	0	58
2721	15	1336	511	23	0	207	0	12	0	60
2721	44	1344	502	21	0	216	0	0	0	65
2721	30	1354	497	18	0	212	0	5	0	63
2721	55	1338	506	23	0	218	0	12	0	52
2721	73	1333	509	21	0	204	0	11	1	69
2721	83	1270	576	31	0	213	0	15	0	47
2721	80	1358	489	19	0	210	0	19	0	58
2721	40	1368	491	23	0	202	0	9	0	57
2721	53	1267	585	24	0	220	0	5	0	51
2721	14	1365	479	22	0	219	0	0	0	67
2721	43	1285	577	18	0	218	0	16	0	38
2721	23	1272	585	26	0	200	0	28	0	38
2721	84	1358	495	23	0	210	0	14	0	53
2721	21	1357	483	25	0	214	0	23	0	51
2721	27	1361	488	18	0	218	0	14	0	52
3090	55	1257	579	33	0	220	0	0	0	64
3090	30	1281	561	31	0	215	0	0	0	68
3090	40	1287	564	33	0	204	0	0	0	66
3090	83	1301	554	25	0	214	0	0	0	62
3090	80	1284	556	28	0	212	0	0	0	77
3090	73	1274	564	30	0	206	0	0	0	81
3090	53	1291	562	25	0	221	0	0	0	56
3090	44	1267	583	22	0	217	0	0	0	65
3090	15	1281	563	30	0	210	0	0	0	72
3090	21	1273	562	31	0	216	0	0	0	74
3090	27	1280	568	23	0	218	0	0	0	66
3090	14	1263	574	28	0	222	0	0	0	67
3090	84	1298	556	24	0	211	0	0	0	67
3090	23	1279	578	28	0	201	0	0	0	66
3090	43	1285	572	24	0	219	0	0	0	54
3090	29	1272	569	32	0	200	0	0	0	82
3090	1	1272	569	32	0	209	0	0	0	72
3090	54	1270	564	37	0	215	0	0	0	68
3090	38	1269	559	34	0	228	0	0	0	63
3090	39	1266	577	32	0	208	0	0	0	72
3090	59	1261	570	32	0	215	0	0	0	75
3090	61	1280	578	28	0	202	0	0	0	65
3090	48	1288	566	31	0	206	0	0	0	62
3090	66	1273	569	32	0	210	0	0	0	71
3090	79	1265	568	34	0	222	0	0	0	65
3090	76	1292	557	30	0	210	0	0	0	65
3090	31	1261	577	33	0	206	0	0	0	75
3090	68	1285	566	31	0	205	0	0	0	68
3090	63	1260	578	32	0	209	0	0	0	74
3090	3	1277	558	27	0	221	0	0	0	72
3090	75	1271	562	32	0	213	0	0	0	77
3090	45	1284	561	32	0	207	0	0	0	72
3090	65	1261	577	33	0	216	0	0	0	65
3090	28	1278	573	27	0	202	0	0	0	74
3090	86	1272	567	34	0	206	0	0	0	76
3090	69	1273	564	37	0	201	0	0	0	80
3090	70	1287	561	29	0	220	0	0	0	56
3090	49	1260	579	33	0	207	0	0	0	73
3090	25	1261	578	34	0	202	0	0	0	79
3090	72	1278	565	24	0	225	0	0	0	62
3090	35	1263	581	30	0	201	0	0	0	78
3090	89	1259	580	30	0	207	0	0	0	75
3090	88	1261	574	28	0	212	0	0	0	78
3090	51	1291	566	23	0	209	0	0	0	66
3090	85	1273	557	29	0	229	0	0	0	67
3090	67	1264	586	31	0	207	0	0	0	65
3090	34	1290	569	21	0	215	0	0	0	58
3090	2	1274	572	29	0	218	0	0	0	59
3090	58	1262	576	34	0	201	0	0	0	79
3090	7	1290	561	26	0	217	0	0	0	61
3090	5	1273	575	27	0	205	0	0	0	74
3090	4	1273	570	26	0	215	0	0	0	71
3090	87	1273	575	26	0	201	0	0	0	80
3090	37	1274	565	36	0	201	0	0	0	79
3090	13	1282	572	24	0	211	0	0	0	65
3090	64	1259	576	36	0	205	0	0	0	79
3090	16	1261	575	37	0	208	0	0	0	74
3090	82	1264	580	30	0	200	0	0	0	78
3090	41	1250	575	35	0	214	0	0	0	81
3090	17	1290	569	27	0	198	0	0	0	71
3090	90	1277	577	30	0	202	0	0	0	68
3090	22	1273	564	37	0	201	0	0	0	79
3090	42	1266	574	26	0	210	0	0	0	76
3090	20	1299	563	26	0	203	0	0	0	66
3090	81	1253	582	24	0	221	0	0	0	72
3090	9	1264	573	29	0	212	0	0	0	75
3090	78	1275	572	30	0	207	0	0	0	72
3090	74	1267	576	24	0	210	0	0	0	75
3090	60	1274	566	35	0	208	0	0	0	71
3090	33	1283	559	34	0	212	0	0	0	68
3090	47	1253	589	25	0	205	0	0	0	81
3090	62	1265	573	31	0	218	0	0	0	70
3090	46	1258	580	31	0	220	0	0	0	64
3090	56	1271	573	28	0	217	0	0	0	64
3090	24	1265	580	30	0	197	0	0	0	81
3090	26	1261	568	33	0	218	0	0	0	75
3090	6	1274	561	31	0	213	0	0	0	75
3090	71	1279	573	28	0	206	0	0	0	68
3090	50	1263	576	31	0	208	0	0	0	75
3090	32	1289	564	34	0	204	0	0	0	64
3090	52	1260	579	31	0	209	0	0	0	74
3090	36	1266	579	26	0	217	0	0	0	65
3090	11	1277	574	27	0	212	0	0	0	65
3090	77	1273	571	30	0	201	0	0	0	80
3090	19	1271	561	32	0	218	0	0	0	71
3090	12	1256	564	35	0	224	0	0	0	74
3090	57	1292	567	29	0	208	0	0	0	57
3090	8	1302	564	25	0	202	0	0	0	63
3090	10	1273	565	36	0	201	0	0	0	80
950	36	561	866	48	0	164	0	21	0	44
859	36	841	784	40	0	195	0	0	0	65
3140	48	765	862	58	0	180	0	0	0	62
3140	67	776	852	55	0	180	0	0	0	65
3140	39	768	849	57	0	181	0	0	0	72
3140	52	788	822	60	0	180	0	0	0	74
3140	38	762	843	56	0	202	0	1	0	62
3140	1	796	823	54	0	180	0	0	0	72
3140	63	785	821	64	0	179	0	1	0	73
3140	68	776	855	51	0	177	0	1	0	67
3140	9	795	816	58	0	183	0	0	0	75
3140	31	788	828	57	0	180	0	1	0	74
3140	12	780	812	62	0	199	0	1	0	73
3140	79	766	843	57	0	195	0	0	0	65
3140	66	788	824	60	0	180	0	0	0	71
3140	56	777	844	50	0	191	0	0	0	64
3140	65	794	825	53	0	189	0	0	0	65
3140	86	777	842	54	0	179	0	1	0	75
3140	53	771	858	46	0	195	0	0	0	56
3140	75	801	815	50	0	182	0	0	0	77
3140	33	795	818	60	0	186	0	1	0	67
3140	30	784	829	56	0	187	0	3	0	65
3140	50	790	820	61	0	179	0	0	0	75
3140	16	790	821	62	0	181	0	0	0	74
3140	64	794	825	52	0	178	0	0	0	79
3140	70	767	867	45	0	191	0	1	0	55
2216	69	923	726	32	0	180	0	0	0	80
2216	86	928	732	20	0	185	0	0	0	76
2216	65	900	749	27	0	195	0	0	0	65
2216	28	910	745	29	0	182	0	0	0	74
2216	75	911	733	27	0	191	0	0	0	77
2216	45	911	734	36	0	186	0	1	0	71
2216	3	906	732	29	0	201	0	1	0	71
2216	35	903	748	29	0	180	0	0	0	78
2216	72	851	781	35	0	206	0	0	0	62
2216	67	862	791	31	0	185	0	0	0	65
2216	51	882	774	27	0	188	0	1	0	65
2216	88	917	730	24	0	192	0	0	0	78
2216	7	844	800	29	0	192	0	0	0	61
2216	58	920	734	27	0	179	0	1	0	78
2216	44	875	764	35	0	195	0	0	0	65
2216	83	884	766	31	0	192	0	1	0	61
2216	80	905	736	31	0	191	0	0	0	77
2216	73	912	736	26	0	185	0	1	0	80
2216	23	872	788	28	0	182	0	1	0	65
2216	43	876	779	27	0	195	0	1	0	53
2216	84	878	771	30	0	191	0	0	0	67
2216	14	921	725	27	0	197	0	0	0	67
2216	27	840	796	33	0	195	0	0	0	66
2216	21	914	727	31	0	194	0	0	0	74
2216	48	891	773	25	0	185	0	0	0	62
2216	61	898	766	28	0	182	0	0	0	65
2216	59	893	744	31	0	196	0	0	0	75
2216	39	919	737	26	0	187	0	0	0	72
2216	29	896	749	32	0	180	0	0	0	82
2216	1	928	735	17	0	186	0	0	0	72
2216	63	923	726	30	0	188	0	0	0	74
2216	68	890	769	27	0	184	0	0	0	68
2216	31	915	742	23	0	185	0	0	0	75
2216	66	923	732	26	0	189	0	1	0	70
2216	56	907	740	31	0	194	0	0	0	64
2216	47	884	762	25	0	184	0	0	0	81
2216	62	916	735	24	0	194	0	0	0	70
2216	50	923	726	29	0	186	0	0	0	75
2216	71	879	779	24	0	184	0	1	0	67
2216	6	888	748	33	0	195	0	1	0	74
2216	26	902	726	38	0	199	0	0	0	75
2216	24	930	731	23	0	177	0	1	0	80
2216	77	916	729	34	0	180	0	1	0	79
2216	36	905	749	23	0	195	0	0	0	65
2216	11	878	779	24	0	191	0	0	0	65
2216	52	918	734	27	0	188	0	0	0	74
2216	18	900	744	30	0	188	0	1	0	75
2216	32	886	774	31	0	184	0	0	0	64
2216	10	897	746	34	0	180	0	1	0	79
2216	8	884	773	35	0	182	0	1	0	62
2216	57	889	779	23	0	187	0	1	0	56
2216	5	914	734	33	0	185	0	1	0	73
2216	16	917	734	29	0	187	0	1	0	73
2216	64	913	739	26	0	184	0	0	0	79
2216	13	893	767	22	0	188	0	0	0	65
2216	37	927	729	26	0	181	0	1	0	78
2216	87	914	732	34	0	180	0	0	0	80
2216	20	883	775	31	0	182	0	0	0	66
2216	81	896	748	21	0	201	0	0	0	72
2216	42	888	756	27	0	190	0	0	0	76
2216	22	915	734	32	0	180	0	1	0	78
2216	17	894	775	20	0	178	0	0	0	71
2216	90	887	776	25	0	182	0	1	0	67
2216	82	928	731	23	0	181	0	0	0	78
2216	41	905	731	29	0	196	0	0	0	81
2216	74	914	740	21	0	188	0	0	0	75
2216	60	916	740	26	0	188	0	0	0	71
2216	78	909	737	35	0	186	0	0	0	72
2216	9	914	736	24	0	189	0	1	0	74
1410	10	1437	421	13	0	198	0	0	0	80
1410	8	1454	421	11	0	201	0	0	0	63
1410	57	1454	427	4	0	208	0	0	0	57
1410	12	1417	419	13	0	228	0	0	0	74
1410	19	1425	421	13	0	220	0	0	0	71
1410	77	1437	419	15	0	198	0	0	0	80
1410	36	1420	431	15	0	216	0	0	0	65
1410	11	1432	430	11	0	210	0	0	0	65
1410	18	1421	430	13	0	207	0	0	0	76
1410	52	1436	423	10	0	208	0	0	0	74
1410	32	1452	425	7	0	202	0	0	0	64
1410	50	1435	419	15	0	206	0	0	0	75
1410	71	1431	432	11	0	206	0	0	0	68
1410	6	1427	421	13	0	214	0	0	0	75
1410	24	1437	421	15	0	196	0	0	0	81
1410	26	1423	417	16	0	219	0	0	0	75
1410	56	1436	425	8	0	216	0	0	0	64
1410	46	1432	423	11	0	221	0	0	0	64
1410	47	1418	430	15	0	204	0	0	0	81
1410	33	1434	423	13	0	211	0	0	0	68
1410	62	1427	421	15	0	215	0	0	0	70
1410	74	1418	432	13	0	210	0	0	0	75
1410	60	1436	427	8	0	206	0	0	0	71
1410	78	1437	421	14	0	205	0	0	0	72
1410	9	1417	430	15	0	210	0	0	0	75
1410	42	1420	428	15	0	210	0	0	0	76
1410	22	1438	423	10	0	201	0	0	0	79
1410	20	1451	425	7	0	200	0	0	0	66
1410	81	1412	432	10	0	222	0	0	0	72
1410	17	1448	427	7	0	197	0	0	0	71
1410	90	1449	423	9	0	200	0	0	0	68
1410	82	1436	421	15	0	200	0	0	0	78
1410	41	1422	419	13	0	216	0	0	0	81
1410	16	1433	423	13	0	207	0	0	0	74
1410	64	1435	423	10	0	204	0	0	0	79
1410	13	1439	423	11	0	211	0	0	0	65
1410	87	1437	421	13	0	199	0	0	0	80
1410	37	1435	423	13	0	199	0	0	0	79
1410	4	1419	430	13	0	215	0	0	0	71
1410	5	1438	419	15	0	204	0	0	0	74
1410	34	1431	432	11	0	215	0	0	0	58
1410	2	1429	432	9	0	220	0	0	0	59
1410	7	1439	425	7	0	216	0	0	0	61
1410	58	1438	423	10	0	200	0	0	0	79
1410	67	1448	423	9	0	205	0	0	0	65
1410	85	1409	428	15	0	228	0	0	0	67
1410	51	1434	432	9	0	208	0	0	0	66
1410	88	1426	421	13	0	212	0	0	0	78
1410	89	1434	419	15	0	208	0	0	0	75
1410	35	1438	419	16	0	199	0	0	0	78
1410	70	1432	436	4	0	221	0	0	0	56
1410	49	1435	421	13	0	209	0	0	0	73
1410	72	1421	432	6	0	226	0	0	0	62
1410	25	1434	427	8	0	202	0	0	0	79
1410	69	1437	421	13	0	199	0	0	0	80
1410	65	1436	423	11	0	214	0	0	0	65
1410	28	1438	427	9	0	201	0	0	0	74
1410	86	1433	421	15	0	205	0	0	0	76
1410	75	1417	430	13	0	212	0	0	0	77
1410	45	1438	421	13	0	204	0	0	0	72
1410	63	1435	419	15	0	207	0	0	0	74
1410	76	1441	421	11	0	211	0	0	0	65
1410	31	1434	425	10	0	205	0	0	0	75
1410	68	1447	423	9	0	203	0	0	0	68
1410	79	1431	423	10	0	222	0	0	0	65
1410	66	1434	423	13	0	208	0	0	0	71
1410	48	1447	423	11	0	207	0	0	0	62
1410	61	1453	421	11	0	200	0	0	0	65
1410	39	1435	423	13	0	207	0	0	0	72
1410	59	1426	419	15	0	216	0	0	0	75
1410	38	1424	425	8	0	231	0	0	0	63
1410	1	1433	423	13	0	208	0	0	0	72
1410	29	1436	421	13	0	199	0	0	0	82
1410	54	1431	421	15	0	215	0	0	0	68
1410	84	1442	419	11	0	211	0	0	0	67
1410	43	1445	423	9	0	218	0	0	0	54
1410	23	1452	421	11	0	201	0	0	0	66
1410	14	1428	419	15	0	220	0	0	0	67
1410	27	1422	430	11	0	219	0	0	0	66
1410	44	1421	430	15	0	215	0	0	0	65
1410	15	1435	423	11	0	208	0	0	0	72
1410	83	1444	419	11	0	214	0	0	0	62
1410	53	1437	425	9	0	222	0	0	0	56
1410	80	1431	421	10	0	211	0	0	0	77
1410	73	1420	428	15	0	205	0	0	0	81
1410	55	1432	423	11	0	220	0	0	0	64
1410	30	1434	421	13	0	214	0	0	0	68
500	12	793	803	44	0	190	0	0	0	74
500	19	791	812	47	0	185	0	0	0	71
500	10	797	800	65	0	167	0	0	0	80
500	8	757	845	66	0	170	0	0	0	63
500	57	745	880	43	0	176	0	0	0	57
500	52	785	809	61	0	175	0	0	0	74
500	18	808	817	30	0	175	0	0	0	76
500	32	797	814	62	0	170	0	0	0	64
500	77	793	805	62	0	167	0	0	0	80
500	36	784	815	54	0	183	0	0	0	65
500	11	760	851	53	0	179	0	0	0	65
500	6	743	842	65	0	181	0	0	0	75
500	26	796	790	62	0	185	0	0	0	75
500	24	707	884	64	0	166	0	1	0	80
500	50	783	812	62	0	173	0	0	0	75
500	71	770	842	52	0	176	0	0	0	68
500	46	767	844	42	0	188	0	0	0	64
500	33	788	805	66	0	176	0	0	0	68
500	47	780	817	54	0	174	0	0	0	81
500	62	729	855	65	0	182	0	0	0	70
500	56	772	844	41	0	180	0	0	0	64
500	9	795	808	50	0	177	0	0	0	75
500	74	806	814	35	0	180	0	0	0	75
500	60	793	805	64	0	173	0	0	0	71
500	78	736	853	69	0	173	0	0	0	72
500	82	793	805	62	0	169	0	0	0	78
500	41	802	800	44	0	182	0	0	0	81
500	20	798	826	46	0	168	0	0	0	66
500	81	748	850	46	0	190	0	0	0	72
500	42	793	808	53	0	179	0	0	0	76
500	22	799	800	63	0	170	0	1	0	78
500	17	742	878	46	0	167	0	0	0	71
500	90	794	832	42	0	169	0	0	0	68
500	13	717	874	64	0	179	0	0	0	65
500	37	758	832	69	0	167	0	0	0	79
500	87	791	822	45	0	168	0	0	0	80
500	16	790	804	64	0	173	0	0	0	74
500	64	794	803	61	0	170	0	0	0	79
500	5	785	810	64	0	173	0	1	0	73
500	4	804	815	34	0	182	0	0	0	71
500	58	795	804	61	0	170	0	0	0	79
500	7	797	821	44	0	183	0	0	0	61
500	2	801	810	51	0	185	0	0	0	59
500	34	766	845	50	0	183	0	1	0	57
500	88	731	868	48	0	180	0	0	0	78
500	51	798	829	35	0	177	0	1	0	65
500	67	790	815	61	0	171	0	1	0	64
500	85	784	806	55	0	193	0	1	0	66
500	25	793	819	45	0	170	0	0	0	79
500	72	795	808	48	0	192	0	0	0	62
500	70	770	841	51	0	185	0	1	0	55
500	49	761	831	64	0	176	0	1	0	72
500	89	788	806	63	0	176	0	1	0	74
500	35	730	858	66	0	169	0	0	0	78
500	86	742	845	69	0	172	0	0	0	76
500	28	803	818	43	0	170	0	0	0	74
500	65	783	816	60	0	178	0	0	0	65
500	45	726	861	70	0	173	0	0	0	72
500	75	795	803	54	0	179	0	0	0	77
500	3	798	813	37	0	188	0	1	0	71
500	69	737	851	69	0	168	0	0	0	80
500	76	702	890	67	0	179	0	1	0	64
500	31	723	863	66	0	172	0	0	0	75
500	68	724	869	68	0	169	0	0	0	68
500	79	696	886	65	0	186	0	0	0	65
500	66	790	820	47	0	174	0	1	0	70
500	63	724	860	67	0	172	0	0	0	74
500	38	698	881	65	0	192	0	2	0	61
500	54	709	879	66	0	182	0	0	0	68
500	1	788	819	49	0	175	0	0	0	72
500	29	768	825	66	0	169	0	0	0	82
500	61	765	843	62	0	168	0	0	0	65
500	48	756	845	64	0	174	0	0	0	62
500	59	787	799	65	0	184	0	0	0	75
500	39	749	860	49	0	172	0	0	0	72
500	27	695	895	58	0	187	0	0	0	66
500	21	721	855	70	0	183	0	0	0	74
500	43	704	914	43	0	184	0	1	0	53
500	23	735	867	64	0	171	0	0	0	66
500	84	781	814	63	0	182	0	0	0	67
500	14	778	809	64	0	187	0	0	0	67
500	83	783	814	63	0	184	0	0	0	62
500	80	777	808	62	0	181	0	1	0	76
500	73	734	860	57	0	174	0	0	0	81
500	53	769	822	64	0	185	0	1	0	55
500	40	766	838	64	0	171	0	0	0	66
500	30	736	868	48	0	179	0	1	0	67
500	55	714	892	44	0	186	0	0	0	64
500	15	774	837	47	0	175	0	3	0	69
500	44	707	890	53	0	182	0	0	0	65
1130	5	1289	553	29	0	208	0	0	0	74
1130	4	1282	556	24	0	218	0	1	0	70
1130	87	1288	553	29	0	203	0	0	0	80
1130	37	1281	551	39	0	203	0	1	0	78
1130	13	1294	549	31	0	213	0	0	0	65
1130	64	1283	551	34	0	205	0	0	0	79
1130	16	1283	551	36	0	208	0	1	0	73
1130	82	1287	551	33	0	203	0	0	0	78
1130	41	1267	552	35	0	218	0	1	0	80
1130	90	1297	553	30	0	205	0	0	0	68
1130	17	1292	555	34	0	199	0	0	0	71
1130	20	1292	555	35	0	205	0	0	0	66
1130	81	1287	552	16	0	225	0	0	0	72
1130	22	1280	551	39	0	203	0	1	0	78
1130	42	1291	556	17	0	213	0	1	0	75
1130	9	1287	554	24	0	212	0	0	0	75
1130	78	1285	554	32	0	208	0	0	0	72
1130	74	1287	558	20	0	212	0	0	0	75
1130	60	1282	554	35	0	209	0	0	0	71
1130	62	1277	549	38	0	219	0	0	0	70
1130	33	1282	551	38	0	213	0	2	0	66
1130	47	1289	556	19	0	207	0	0	0	81
1130	46	1277	553	34	0	223	0	0	0	64
1130	56	1286	554	29	0	216	0	1	0	63
1130	26	1271	550	35	0	222	0	0	0	75
1130	24	1290	551	32	0	199	0	0	0	81
1130	6	1276	549	36	0	217	0	0	0	75
1130	71	1297	554	24	0	208	0	0	0	68
1130	50	1287	551	30	0	208	0	0	0	75
1130	32	1292	551	40	0	206	0	0	0	64
1130	52	1285	551	33	0	209	0	0	0	74
1130	18	1289	556	20	0	212	0	1	0	75
1130	11	1298	556	20	0	213	0	0	0	65
1130	36	1288	557	23	0	220	0	1	0	64
1130	77	1287	551	31	0	203	0	0	0	80
1130	19	1270	552	37	0	223	0	2	0	69
1130	12	1264	552	34	0	228	0	1	0	73
1130	57	1294	553	36	0	211	0	0	0	57
1130	10	1280	551	38	0	203	0	1	0	79
1130	8	1292	551	42	0	205	0	0	0	63
1130	30	1279	553	36	0	216	0	0	0	68
1130	55	1277	553	35	0	224	0	0	0	64
1130	83	1288	546	39	0	217	0	0	0	62
1130	80	1278	546	37	0	215	0	0	0	77
1130	73	1284	556	24	0	208	0	1	0	80
1130	53	1284	549	40	0	223	0	1	0	55
1130	40	1292	551	37	0	207	0	2	0	64
1130	15	1278	555	35	0	213	0	1	0	71
1130	44	1293	555	20	0	218	0	0	0	65
1130	21	1273	549	39	0	218	0	0	0	74
1130	27	1285	552	28	0	222	0	1	0	65
1130	14	1282	549	31	0	223	0	0	0	67
1130	43	1295	551	31	0	222	0	0	0	54
1130	23	1298	551	34	0	204	0	1	0	65
1130	84	1286	548	37	0	215	0	0	0	67
1130	29	1279	553	37	0	202	0	0	0	82
1130	1	1283	555	32	0	209	0	1	0	71
1130	38	1271	549	38	0	231	0	3	0	60
1130	59	1279	549	32	0	218	0	0	0	75
1130	39	1288	553	31	0	208	0	0	0	72
1130	61	1297	551	36	0	203	0	0	0	65
1130	48	1292	551	39	0	207	0	1	0	61
1130	66	1282	553	36	0	210	0	1	0	70
1130	79	1274	551	39	0	223	0	0	0	65
1130	31	1286	553	31	0	207	0	0	0	75
1130	76	1287	549	37	0	215	0	0	0	65
1130	68	1290	553	36	0	205	0	1	0	67
1130	63	1285	551	33	0	209	0	1	0	73
1130	75	1282	554	26	0	213	0	0	0	77
1130	45	1284	553	34	0	210	0	1	0	71
1130	3	1276	554	27	0	224	0	1	0	71
1130	86	1286	553	31	0	206	0	1	0	75
1130	65	1289	552	28	0	215	0	0	0	65
1130	28	1288	553	33	0	205	0	0	0	74
1130	69	1280	551	39	0	203	0	0	0	80
1130	25	1281	553	35	0	205	0	1	0	78
1130	72	1281	553	27	0	229	0	0	0	62
1130	49	1280	551	36	0	211	0	3	0	70
1130	70	1291	554	29	0	222	0	1	0	55
1130	35	1286	551	35	0	203	0	0	0	78
1130	89	1285	553	29	0	210	0	1	0	74
1130	88	1280	553	27	0	215	0	0	0	78
1130	51	1293	556	27	0	211	0	1	0	65
1130	85	1273	552	29	0	232	0	0	0	67
1130	67	1297	551	32	0	207	0	1	0	64
1130	7	1285	553	33	0	219	0	0	0	61
1130	58	1285	551	34	0	203	0	1	0	78
1130	34	1298	554	24	0	219	0	2	0	56
1130	2	1288	554	29	0	222	0	0	0	59
170	12	1268	568	23	0	225	0	0	0	74
170	19	1265	577	26	0	219	0	2	0	69
170	10	1287	566	26	0	200	0	0	0	80
170	8	1257	615	20	0	201	0	1	0	62
170	57	1245	626	20	0	207	0	0	0	57
170	18	1259	586	27	0	208	0	0	0	76
170	52	1286	567	24	0	208	0	0	0	74
170	32	1248	615	27	0	202	0	0	0	64
170	77	1290	566	23	0	200	0	0	0	80
170	36	1283	580	12	0	216	0	0	0	65
170	11	1236	623	20	0	211	0	0	0	65
170	6	1278	567	24	0	215	0	1	0	74
170	26	1279	556	30	0	219	0	0	0	75
170	24	1297	570	15	0	196	0	0	0	81
170	50	1288	565	24	0	207	0	0	0	75
170	71	1243	622	16	0	205	0	0	0	68
170	46	1274	578	23	0	218	0	0	0	64
170	33	1292	566	22	0	209	0	2	0	66
170	62	1283	568	21	0	217	0	0	0	70
170	47	1282	579	11	0	204	0	0	0	81
170	56	1273	578	26	0	217	0	1	0	63
170	9	1276	573	22	0	211	0	0	0	75
170	74	1260	590	22	0	209	0	0	0	75
170	60	1285	574	21	0	208	0	0	0	71
170	78	1289	567	24	0	207	0	0	0	72
170	82	1294	569	18	0	199	0	0	0	78
170	41	1268	568	27	0	214	0	1	0	80
170	81	1267	576	19	0	223	0	0	0	72
170	20	1239	628	22	0	201	0	1	0	65
170	22	1287	565	27	0	199	0	0	0	79
170	42	1277	573	21	0	209	0	0	0	76
170	90	1239	625	23	0	202	0	0	0	68
170	17	1239	630	20	0	197	0	0	0	71
170	13	1243	617	20	0	212	0	0	0	65
170	87	1277	577	25	0	200	0	0	0	80
170	37	1287	568	25	0	200	0	1	0	78
170	16	1292	566	20	0	207	0	0	0	74
170	64	1291	565	20	0	204	0	1	0	78
170	5	1290	568	22	0	204	0	1	0	73
170	4	1263	585	23	0	212	0	1	0	70
170	7	1228	628	21	0	218	0	0	0	61
170	58	1286	566	27	0	200	0	0	0	79
170	2	1237	618	22	0	217	0	0	0	59
170	34	1241	623	18	0	214	0	1	0	57
170	88	1265	578	25	0	213	0	0	0	78
170	51	1224	635	22	0	207	0	1	0	65
170	67	1251	611	24	0	205	0	1	0	64
170	85	1262	573	26	0	228	0	0	0	67
170	72	1225	615	26	0	227	0	0	0	62
170	25	1282	580	17	0	200	0	0	0	79
170	49	1293	566	19	0	205	0	2	0	71
170	70	1234	620	25	0	218	0	0	0	56
170	89	1288	568	21	0	205	0	0	0	75
170	35	1293	568	20	0	200	0	0	0	78
170	86	1290	569	19	0	205	0	1	0	75
170	65	1285	570	23	0	216	0	0	0	65
170	28	1278	581	24	0	202	0	0	0	74
170	45	1287	568	25	0	207	0	0	0	72
170	75	1274	570	24	0	212	0	0	0	77
170	3	1249	585	29	0	221	0	0	0	72
170	69	1287	563	29	0	199	0	1	0	79
170	76	1241	615	23	0	213	0	0	0	65
170	31	1287	571	20	0	206	0	0	0	75
170	68	1244	616	25	0	204	0	1	0	67
170	79	1283	567	23	0	220	0	0	0	65
170	66	1278	582	19	0	209	0	1	0	70
170	63	1284	567	26	0	207	0	1	0	73
170	38	1275	565	26	0	228	0	1	0	62
170	54	1288	567	22	0	213	0	0	0	68
170	29	1292	568	18	0	199	0	0	0	82
170	1	1277	581	20	0	208	0	1	0	71
170	48	1253	616	19	0	206	0	0	0	62
170	61	1253	616	22	0	201	0	0	0	65
170	59	1280	563	25	0	216	0	0	0	75
170	39	1281	580	19	0	206	0	0	0	72
170	27	1228	620	21	0	220	0	1	0	65
170	21	1278	565	26	0	216	0	0	0	74
170	23	1255	614	21	0	201	0	1	0	65
170	43	1232	626	25	0	219	0	0	0	54
170	84	1240	614	25	0	211	0	1	0	66
170	14	1280	565	25	0	220	0	0	0	67
170	83	1245	610	26	0	212	0	0	0	62
170	73	1273	573	25	0	204	0	1	0	80
170	80	1285	566	20	0	210	0	0	0	77
170	53	1243	618	18	0	221	0	1	0	55
170	40	1251	612	25	0	201	0	1	0	65
170	30	1275	576	26	0	213	0	2	0	66
170	55	1274	577	24	0	219	0	0	0	64
170	15	1275	578	25	0	208	0	3	0	69
170	44	1279	579	17	0	217	0	0	0	65
810	6	1461	406	19	0	213	0	0	0	75
810	24	1464	412	21	0	194	0	0	0	81
810	26	1465	397	20	0	217	0	0	0	75
810	50	1468	408	18	0	204	0	0	0	75
810	71	1356	531	13	0	205	0	0	0	68
810	46	1468	409	15	0	217	0	0	0	64
810	47	1454	416	18	0	203	0	0	0	81
810	33	1470	409	17	0	209	0	0	0	68
810	62	1464	407	18	0	214	0	0	0	70
810	56	1469	413	12	0	215	0	0	0	64
810	19	1461	408	16	0	218	0	0	0	71
810	10	1471	407	18	0	197	0	0	0	80
810	8	1353	538	17	0	200	0	0	0	63
810	57	1365	538	6	0	206	0	0	0	57
810	52	1462	416	14	0	205	0	0	0	74
810	18	1460	412	17	0	208	0	0	0	76
810	32	1361	535	11	0	200	0	0	0	64
810	77	1470	408	18	0	198	0	0	0	80
810	11	1353	532	13	0	209	0	0	0	65
810	36	1455	420	16	0	214	0	0	0	65
810	13	1346	536	14	0	210	0	0	0	65
810	87	1459	415	20	0	198	0	0	0	80
810	37	1473	406	18	0	198	0	0	0	79
810	16	1471	406	18	0	204	0	0	0	74
810	64	1469	410	14	0	202	0	0	0	79
810	5	1457	417	20	0	202	0	0	0	74
810	4	1460	413	15	0	214	0	0	0	71
810	9	1464	407	18	0	209	0	0	0	75
810	60	1474	412	11	0	205	0	0	0	71
810	78	1470	409	18	0	204	0	0	0	72
810	41	1462	400	17	0	213	0	0	0	81
810	82	1463	415	17	0	198	0	0	0	78
810	22	1469	412	14	0	199	0	0	0	79
810	42	1460	411	17	0	208	0	0	0	76
810	81	1454	413	13	0	221	0	0	0	72
810	20	1359	536	11	0	200	0	0	0	66
810	17	1364	534	9	0	195	0	0	0	71
810	90	1361	531	13	0	199	0	0	0	68
810	70	1354	536	8	0	219	0	0	0	56
810	49	1457	415	20	0	206	0	0	0	73
810	25	1474	412	10	0	199	0	0	0	79
810	72	1352	525	9	0	226	0	0	0	62
810	89	1459	414	19	0	204	0	0	0	75
810	35	1463	413	20	0	197	0	0	0	78
810	65	1469	412	14	0	212	0	0	0	65
810	28	1474	414	12	0	200	0	0	0	74
810	86	1471	408	16	0	202	0	0	0	76
810	3	1451	412	17	0	221	0	0	0	72
810	75	1460	407	19	0	211	0	0	0	77
810	45	1471	409	17	0	203	0	0	0	72
810	69	1468	408	19	0	197	0	0	0	80
810	34	1357	531	13	0	213	0	0	0	58
810	2	1354	530	13	0	217	0	0	0	59
810	58	1471	411	14	0	198	0	0	0	79
810	7	1351	533	11	0	216	0	0	0	61
810	51	1340	541	16	0	206	0	0	0	66
810	88	1460	410	15	0	210	0	0	0	78
810	67	1357	531	15	0	203	0	0	0	65
810	85	1452	409	18	0	228	0	0	0	67
810	27	1332	536	18	0	219	0	0	0	66
810	21	1449	413	22	0	214	0	0	0	74
810	84	1355	530	11	0	210	0	0	0	67
810	43	1355	534	12	0	216	0	0	0	54
810	23	1354	536	17	0	198	0	0	0	66
810	14	1450	415	19	0	219	0	0	0	67
810	83	1357	529	12	0	213	0	0	0	62
810	40	1359	532	14	0	201	0	0	0	66
810	80	1464	410	12	0	210	0	0	0	77
810	73	1460	411	17	0	204	0	0	0	81
810	53	1346	535	15	0	220	0	0	0	56
810	55	1468	408	16	0	217	0	0	0	64
810	30	1468	410	16	0	211	0	0	0	68
810	44	1455	415	21	0	215	0	0	0	65
810	15	1470	411	14	0	206	0	0	0	72
810	68	1359	531	13	0	202	0	0	0	68
810	76	1351	531	15	0	211	0	0	0	65
810	31	1472	412	11	0	203	0	0	0	75
810	66	1461	414	19	0	206	0	0	0	71
810	79	1456	416	16	0	218	0	0	0	65
810	63	1455	414	22	0	206	0	0	0	74
810	38	1457	412	13	0	228	0	0	0	63
810	29	1459	414	20	0	196	0	0	0	82
810	1	1471	410	14	0	206	0	0	0	72
810	54	1470	407	17	0	212	0	0	0	68
810	61	1355	536	17	0	199	0	0	0	65
810	48	1363	529	14	0	205	0	0	0	62
810	39	1469	411	16	0	205	0	0	0	72
810	59	1460	406	19	0	213	0	0	0	75

## Sheet: ChanginfClassesEc_iJO
network	objective	alternative->alternative	alternative->blocked	alternative->essential	blocked->alternative	blocked->blocked	blocked->essential	essential->alternative	essential->blocked	essential->essential
1170	5	1402	601	12	0	260	0	0	0	49
1170	40	1396	598	18	0	253	0	0	0	59
1170	72	1400	573	7	0	293	0	0	0	50
1170	9	1400	587	31	0	255	0	0	0	51
1170	28	1399	590	24	0	253	0	0	0	58
1170	79	1397	591	25	0	271	0	0	0	40
1170	35	1389	590	15	0	288	0	0	0	41
1170	48	1386	591	27	0	271	0	0	0	49
1170	11	1372	617	25	0	257	0	0	0	53
1170	34	1397	593	23	0	257	0	0	0	54
1170	61	1386	585	28	0	272	0	0	0	53
1170	12	1381	591	25	0	282	0	0	0	44
1170	52	1399	584	21	0	269	0	0	0	50
1170	55	1355	617	26	0	278	0	0	0	47
1170	16	1331	622	26	0	297	0	0	0	48
1170	73	1398	565	26	0	290	0	0	0	45
1170	66	1370	589	23	0	297	0	0	0	44
1170	54	1399	584	21	0	268	0	0	0	51
1170	58	1361	614	23	0	271	0	0	0	55
1170	65	1382	600	15	0	285	0	0	0	41
1170	23	1373	603	15	0	280	0	0	0	53
1170	70	1397	588	33	0	259	0	0	0	47
1170	29	1400	591	23	0	255	0	0	0	55
1170	38	1388	579	25	0	286	0	0	0	45
1170	82	1392	584	27	0	279	0	0	0	42
1170	30	1391	598	12	0	274	0	0	0	49
1170	26	1391	562	23	0	302	0	0	0	46
1170	42	1380	601	14	0	275	0	0	0	53
1170	31	1398	589	26	0	257	0	0	0	54
1170	15	1401	587	18	0	273	0	0	0	44
1170	8	1402	565	25	0	287	0	0	0	45
1170	51	1382	573	25	0	294	0	0	0	50
1170	68	1395	572	24	0	284	0	0	0	49
1170	21	1361	589	26	0	308	0	0	0	40
1170	56	1391	584	26	0	280	0	0	0	43
1170	83	1372	625	17	0	255	0	0	0	55
1170	36	1371	629	12	0	258	0	0	0	54
1170	84	1381	610	15	0	269	0	0	0	49
1170	90	1385	569	22	0	295	0	0	0	53
1170	3	1370	592	26	0	285	0	0	0	51
1170	39	1360	615	26	0	272	0	0	0	51
1170	62	1375	617	22	0	255	0	0	0	55
1170	85	1358	613	28	0	273	0	0	0	52
1170	80	1399	590	26	0	260	0	0	0	49
1170	53	1388	587	27	0	273	0	0	0	49
1170	2	1401	565	25	0	283	0	0	0	50
1170	63	1399	590	28	0	261	0	0	0	46
1170	19	1345	630	15	0	281	0	0	0	53
1170	33	1383	575	23	0	290	0	0	0	53
1170	89	1401	587	27	0	260	0	0	0	49
1170	69	1399	587	27	0	257	0	0	0	54
1170	50	1387	580	23	0	282	0	0	0	51
1170	71	1382	590	25	0	285	0	0	0	41
1170	41	1382	572	29	0	294	0	0	0	47
1170	20	1384	599	23	0	262	0	0	0	56
1170	27	1361	632	10	0	273	0	0	0	48
1170	4	1398	559	23	0	298	0	0	0	45
1170	49	1386	585	28	0	285	0	0	0	40
1170	88	1376	603	16	0	281	0	0	0	48
1170	18	1391	577	12	0	299	0	0	0	45
1170	37	1403	581	23	0	272	0	0	0	44
1170	74	1396	591	26	0	264	0	0	0	47
1170	22	1400	602	17	0	257	0	0	0	48
1170	17	1356	633	16	0	265	0	0	0	54
1170	47	1390	588	24	0	274	0	0	0	48
1170	1	1383	598	26	0	269	0	0	0	48
1170	46	1388	588	23	0	276	0	0	0	49
1170	81	1389	599	13	0	272	0	0	0	51
1170	44	1382	609	13	0	262	0	0	0	58
1170	7	1367	631	15	0	257	0	0	0	54
1170	24	1398	588	29	0	253	0	0	0	56
1170	43	1388	587	24	0	271	0	0	0	54
1170	13	1383	595	31	0	266	0	0	0	49
1170	64	1373	595	23	0	279	0	0	0	54
1170	45	1400	566	24	0	285	0	0	0	49
1170	59	1373	600	14	0	282	0	0	0	55
1170	77	1397	590	28	0	257	0	0	0	52
1170	14	1387	576	12	0	296	0	0	0	53
1170	6	1387	602	10	0	273	0	0	0	52
1170	87	1369	615	29	0	264	0	0	0	47
1170	25	1386	600	23	0	267	0	0	0	48
1170	76	1393	596	24	0	260	0	0	0	51
1170	86	1381	593	26	0	274	0	0	0	50
1170	78	1400	565	22	0	283	0	0	0	54
1170	10	1356	622	18	0	279	0	0	0	48
1170	60	1374	587	26	0	285	0	0	0	52
1170	75	1383	599	26	0	270	0	0	0	46
1170	32	1369	605	15	0	287	0	0	0	48
170	19	1318	672	18	0	279	0	0	0	53
170	2	1344	641	22	0	283	0	0	0	50
170	63	1339	670	24	0	261	0	0	0	46
170	89	1346	661	24	0	260	0	0	0	49
170	69	1335	669	24	0	258	0	0	0	54
170	33	1346	640	14	0	288	0	0	0	53
170	4	1330	647	18	0	298	0	0	0	45
170	49	1328	664	24	0	283	0	0	0	40
170	88	1329	664	20	0	278	0	0	0	48
170	37	1338	659	26	0	274	0	0	0	44
170	18	1327	647	21	0	298	0	0	0	45
170	50	1327	657	23	0	282	0	0	0	51
170	71	1339	656	20	0	282	0	0	0	41
170	41	1346	636	20	0	290	0	0	0	47
170	20	1338	668	18	0	261	0	0	0	56
170	27	1336	668	16	0	271	0	0	0	48
170	47	1338	662	19	0	272	0	0	0	48
170	1	1345	662	17	0	267	0	0	0	48
170	17	1343	662	18	0	263	0	0	0	54
170	74	1338	670	21	0	263	0	0	0	47
170	22	1344	664	27	0	257	0	0	0	48
170	67	1332	668	19	0	274	0	0	0	47
170	81	1326	670	21	0	271	0	0	0	51
170	46	1335	660	21	0	274	0	0	0	49
170	43	1335	662	19	0	270	0	0	0	54
170	64	1333	662	14	0	277	0	0	0	54
170	13	1344	660	22	0	265	0	0	0	49
170	45	1337	646	23	0	285	0	0	0	49
170	7	1326	680	22	0	257	0	0	0	54
170	44	1344	661	17	0	261	0	0	0	58
170	24	1343	662	26	0	254	0	0	0	56
170	25	1338	670	18	0	265	0	0	0	48
170	87	1342	665	22	0	263	0	0	0	47
170	86	1313	684	19	0	272	0	0	0	50
170	76	1328	679	21	0	260	0	0	0	51
170	59	1319	666	20	0	280	0	0	0	55
170	77	1345	665	21	0	258	0	0	0	52
170	6	1335	663	18	0	271	0	0	0	52
170	14	1333	640	18	0	296	0	0	0	53
170	57	1338	667	26	0	257	0	0	0	51
170	32	1334	657	17	0	283	0	0	0	48
170	78	1343	639	21	0	283	0	0	0	54
170	10	1337	665	12	0	278	0	0	0	48
170	75	1346	662	17	0	267	0	0	0	46
170	60	1325	661	19	0	283	0	0	0	52
170	40	1343	661	24	0	254	0	0	0	59
170	5	1335	672	23	0	259	0	0	0	49
170	35	1328	660	22	0	288	0	0	0	41
170	48	1329	668	24	0	269	0	0	0	49
170	9	1337	669	27	0	256	0	0	0	51
170	72	1339	640	17	0	295	0	0	0	50
170	28	1329	678	21	0	254	0	0	0	58
170	79	1338	670	21	0	269	0	0	0	40
170	61	1319	673	23	0	271	0	0	0	53
170	12	1330	667	17	0	280	0	0	0	44
170	52	1337	662	21	0	270	0	0	0	50
170	55	1327	668	20	0	277	0	0	0	47
170	11	1325	684	19	0	258	0	0	0	53
170	34	1342	668	18	0	258	0	0	0	54
170	65	1335	658	21	0	284	0	0	0	41
170	58	1332	664	19	0	270	0	0	0	55
170	23	1340	647	19	0	281	0	0	0	53
170	70	1345	663	26	0	259	0	0	0	47
170	16	1325	661	13	0	292	0	0	0	48
170	73	1345	639	21	0	290	0	0	0	45
170	66	1329	655	17	0	294	0	0	0	44
170	54	1338	661	21	0	270	0	0	0	51
170	38	1327	656	26	0	286	0	0	0	45
170	82	1334	659	27	0	276	0	0	0	42
170	30	1335	662	21	0	273	0	0	0	49
170	26	1331	638	23	0	302	0	0	0	46
170	29	1343	665	22	0	256	0	0	0	55
170	8	1336	647	24	0	286	0	0	0	45
170	42	1338	657	18	0	275	0	0	0	53
170	31	1344	662	23	0	257	0	0	0	54
170	15	1332	672	17	0	273	0	0	0	44
170	21	1323	648	21	0	306	0	0	0	40
170	51	1346	638	15	0	291	0	0	0	50
170	68	1331	654	21	0	284	0	0	0	49
170	62	1332	677	19	0	256	0	0	0	55
170	39	1330	666	21	0	272	0	0	0	51
170	85	1332	663	21	0	272	0	0	0	52
170	80	1345	663	23	0	259	0	0	0	49
170	53	1326	668	24	0	271	0	0	0	49
170	36	1335	675	18	0	258	0	0	0	54
170	83	1337	671	22	0	256	0	0	0	55
170	84	1340	667	17	0	266	0	0	0	49
170	90	1333	642	17	0	295	0	0	0	53
170	3	1327	657	19	0	285	0	0	0	51
2980	77	831	917	50	0	224	0	0	0	52
2980	50	847	890	38	0	248	0	0	0	51
2980	14	835	886	42	0	259	0	0	0	53
2980	12	852	893	38	0	248	0	2	0	42
2980	84	835	916	37	0	234	0	2	0	47
2980	66	848	881	39	0	260	0	0	0	44
2980	78	830	902	40	0	246	0	1	0	53
2980	65	834	910	37	0	251	0	0	0	41
2980	39	825	918	41	0	237	0	1	0	50
2980	70	848	902	51	0	226	0	0	0	47
2980	46	846	891	46	0	239	0	1	0	48
2980	26	837	883	42	0	263	0	2	0	44
2980	82	819	916	46	0	244	0	1	0	41
2980	7	837	915	42	0	224	0	3	0	51
2980	24	836	907	53	0	221	0	0	0	56
2980	15	857	896	37	0	240	0	2	0	42
2980	69	838	906	50	0	225	0	0	0	54
2980	8	841	894	41	0	249	0	0	0	45
2980	13	852	891	51	0	233	0	0	0	49
1770	40	1423	573	23	0	248	0	0	0	59
1770	5	1374	625	22	0	255	0	0	0	49
1770	35	1377	602	20	0	284	0	0	0	41
1770	48	1410	564	37	0	266	0	0	0	49
1770	72	1385	585	16	0	289	0	0	0	50
1770	9	1393	594	37	0	250	0	0	0	51
1770	28	1426	564	30	0	248	0	0	0	58
1770	79	1424	564	32	0	265	0	0	0	40
1770	61	1414	557	33	0	268	0	0	0	53
1770	12	1417	561	25	0	277	0	0	0	44
1770	55	1366	605	33	0	273	0	0	0	47
1770	52	1415	564	32	0	264	0	0	0	50
1770	11	1424	563	34	0	251	0	0	0	53
1770	34	1424	564	32	0	251	0	0	0	54
1770	23	1376	601	20	0	274	0	0	0	53
1770	58	1413	557	34	0	267	0	0	0	55
1770	70	1425	566	34	0	254	0	0	0	47
1770	16	1405	557	23	0	293	0	0	0	48
1770	73	1392	572	31	0	283	0	0	0	45
1770	66	1407	553	28	0	294	0	0	0	44
1770	54	1415	562	34	0	264	0	0	0	51
1770	38	1357	607	33	0	283	0	0	0	45
1770	26	1365	583	33	0	297	0	0	0	46
1770	30	1367	620	19	0	269	0	0	0	49
1770	82	1419	558	32	0	272	0	0	0	42
1770	29	1375	612	32	0	250	0	0	0	55
1770	8	1428	540	31	0	282	0	0	0	45
1770	42	1415	570	16	0	271	0	0	0	53
1770	31	1426	564	29	0	252	0	0	0	54
1770	15	1368	612	32	0	268	0	0	0	44
1770	21	1365	583	33	0	303	0	0	0	40
1770	56	1364	605	37	0	274	0	0	0	43
1770	51	1428	536	23	0	289	0	0	0	50
1770	68	1373	589	34	0	279	0	0	0	49
1770	85	1414	557	33	0	269	0	0	0	52
1770	62	1425	562	34	0	249	0	0	0	55
1770	39	1412	564	31	0	266	0	0	0	51
1770	53	1416	557	35	0	268	0	0	0	49
1770	80	1375	612	34	0	255	0	0	0	49
1770	84	1426	572	15	0	264	0	0	0	49
1770	83	1392	607	21	0	250	0	0	0	55
1770	36	1424	575	19	0	252	0	0	0	54
1770	3	1427	540	28	0	280	0	0	0	51
1770	90	1410	544	28	0	289	0	0	0	53
1770	19	1415	562	19	0	277	0	0	0	53
1770	2	1377	592	28	0	278	0	0	0	50
1770	63	1393	596	34	0	256	0	0	0	46
1770	69	1424	562	34	0	252	0	0	0	54
1770	89	1394	596	31	0	254	0	0	0	49
1770	33	1375	584	28	0	285	0	0	0	53
1770	49	1414	557	34	0	279	0	0	0	40
1770	4	1416	542	29	0	294	0	0	0	45
1770	18	1381	585	20	0	293	0	0	0	45
1770	88	1368	612	20	0	276	0	0	0	48
1770	37	1337	638	37	0	268	0	0	0	44
1770	71	1417	557	30	0	280	0	0	0	41
1770	50	1405	559	31	0	279	0	0	0	51
1770	27	1380	609	20	0	267	0	0	0	48
1770	41	1393	566	30	0	288	0	0	0	47
1770	20	1374	605	32	0	257	0	0	0	56
1770	47	1386	593	28	0	269	0	0	0	48
1770	1	1395	589	29	0	263	0	0	0	48
1770	17	1425	568	19	0	259	0	0	0	54
1770	74	1425	562	33	0	259	0	0	0	47
1770	22	1374	623	28	0	252	0	0	0	48
1770	67	1417	564	30	0	267	0	0	0	47
1770	81	1415	570	21	0	268	0	0	0	51
1770	46	1415	557	33	0	272	0	0	0	49
1770	43	1414	559	32	0	267	0	0	0	54
1770	45	1373	588	34	0	280	0	0	0	49
1770	13	1394	589	32	0	260	0	0	0	49
1770	64	1416	555	25	0	274	0	0	0	54
1770	7	1406	590	23	0	252	0	0	0	54
1770	44	1424	572	15	0	257	0	0	0	58
1770	24	1373	610	37	0	248	0	0	0	56
1770	25	1348	637	28	0	261	0	0	0	48
1770	87	1425	562	33	0	258	0	0	0	47
1770	76	1403	583	33	0	255	0	0	0	51
1770	86	1395	580	30	0	269	0	0	0	50
1770	77	1427	564	31	0	252	0	0	0	52
1770	59	1400	572	20	0	278	0	0	0	55
1770	14	1415	546	20	0	291	0	0	0	53
1770	6	1414	570	21	0	269	0	0	0	52
1770	57	1374	623	24	0	253	0	0	0	51
1770	32	1414	564	17	0	282	0	0	0	48
1770	10	1416	559	28	0	275	0	0	0	48
1770	78	1423	540	31	0	278	0	0	0	54
1770	60	1400	563	30	0	281	0	0	0	52
1770	75	1397	589	28	0	264	0	0	0	46
2739	10	972	779	29	0	245	0	0	0	48
2739	78	979	759	40	0	240	0	0	0	54
2739	75	980	772	41	0	236	0	0	0	46
2739	60	963	775	37	0	247	0	0	0	52
2739	32	961	777	37	0	246	0	0	0	48
2739	57	965	784	48	0	225	0	0	0	51
2739	77	981	776	42	0	224	0	0	0	52
2739	59	948	783	42	0	245	0	0	0	55
2739	14	962	767	39	0	250	0	0	0	53
2739	6	959	785	40	0	236	0	0	0	52
2739	87	977	772	48	0	228	0	0	0	47
2739	25	980	774	39	0	232	0	0	0	48
2739	86	974	781	32	0	234	0	0	0	50
2739	76	967	792	35	0	227	0	0	0	51
2739	44	952	794	38	0	229	0	0	0	58
2739	7	959	788	48	0	224	0	0	0	54
2739	24	964	784	49	0	221	0	0	0	56
2739	43	964	784	37	0	233	0	0	0	54
2739	45	978	757	46	0	242	0	0	0	49
2739	13	978	768	48	0	233	0	0	0	49
2739	64	980	769	30	0	242	0	0	0	54
2739	46	967	779	39	0	238	0	0	0	49
2739	81	962	784	40	0	235	0	0	0	51
2739	74	967	783	45	0	229	0	0	0	47
2739	22	963	784	53	0	224	0	0	0	48
2739	17	951	788	47	0	230	0	0	0	54
2739	67	975	771	41	0	239	0	0	0	47
2739	47	985	779	26	0	236	0	0	0	48
2739	1	981	772	39	0	234	0	0	0	48
2739	71	974	769	39	0	249	0	0	0	41
2739	50	970	772	36	0	246	0	0	0	51
2739	27	957	787	41	0	237	0	0	0	48
2739	41	966	760	47	0	249	0	0	0	47
2739	20	968	779	42	0	229	0	0	0	56
2739	4	973	761	37	0	255	0	0	0	45
2739	49	974	768	45	0	245	0	0	0	40
2739	88	957	787	36	0	244	0	0	0	48
2739	18	954	773	43	0	257	0	0	0	45
2739	33	969	768	34	0	248	0	0	0	53
2739	69	979	775	43	0	224	0	0	0	54
2739	89	970	783	44	0	224	0	0	0	49
2739	2	980	761	41	0	240	0	0	0	50
2739	63	975	776	49	0	227	0	0	0	46
2739	19	963	776	38	0	244	0	0	0	53
2739	84	952	792	42	0	235	0	0	0	49
2739	36	962	785	46	0	223	0	0	0	54
2739	83	963	784	49	0	223	0	0	0	55
2739	3	979	760	40	0	241	0	0	0	51
2739	90	964	762	42	0	253	0	0	0	53
2739	85	974	769	44	0	236	0	0	0	52
2739	39	967	776	43	0	238	0	0	0	51
2739	62	979	774	45	0	223	0	0	0	55
2739	53	978	771	41	0	234	0	0	0	49
2739	80	974	778	47	0	225	0	0	0	49
2739	51	982	754	36	0	251	0	0	0	50
2739	68	981	764	37	0	243	0	0	0	49
2739	21	972	759	40	0	259	0	0	0	40
2739	56	963	780	44	0	243	0	0	0	43
2739	31	981	774	42	0	224	0	0	0	54
2739	42	960	779	39	0	242	0	0	0	53
2739	15	974	776	39	0	237	0	0	0	44
2739	8	980	763	40	0	242	0	0	0	45
2739	29	976	775	46	0	223	0	0	0	55
2739	38	961	778	39	0	250	0	0	0	45
2739	26	968	765	36	0	255	0	0	0	46
2739	30	959	798	28	0	235	0	0	0	49
2739	82	963	782	44	0	242	0	0	0	42
2739	73	976	756	48	0	246	0	0	0	45
2739	66	960	774	34	0	259	0	0	0	44
2739	16	968	769	31	0	257	0	0	0	48
2739	54	973	776	39	0	236	0	0	0	51
2739	58	974	772	40	0	234	0	0	0	55
2739	65	949	790	39	0	251	0	0	0	41
2739	23	965	770	45	0	239	0	0	0	53
2739	70	967	786	47	0	227	0	0	0	47
2739	11	976	774	48	0	225	0	0	0	53
2739	34	977	775	44	0	224	0	0	0	54
2739	12	974	774	34	0	245	0	0	0	44
2739	61	972	771	44	0	235	0	0	0	53
2739	55	972	766	45	0	243	0	0	0	47
2739	52	971	772	44	0	235	0	0	0	50
2739	72	964	774	30	0	252	0	0	0	50
2739	9	965	781	54	0	223	0	0	0	51
2739	28	968	783	43	0	221	0	0	0	58
2739	79	962	784	48	0	236	0	0	0	40
2739	35	965	780	35	0	250	0	0	0	41
2739	48	967	774	48	0	237	0	0	0	49
2739	5	960	792	44	0	226	0	0	0	49
2739	40	961	782	51	0	221	0	1	0	58
641	24	1338	609	47	0	253	0	0	0	56
641	7	1338	616	38	0	257	0	0	0	54
641	44	1344	614	25	0	262	0	0	0	58
641	45	1336	590	46	0	281	0	0	0	49
641	13	1333	609	45	0	266	0	0	0	49
641	64	1256	672	42	0	276	0	0	0	54
641	43	1262	676	39	0	269	0	0	0	54
641	46	1254	676	47	0	271	0	0	0	49
641	81	1260	680	39	0	269	0	0	0	51
641	60	1249	672	45	0	281	0	0	0	52
641	75	1337	611	38	0	269	0	0	0	46
641	10	1326	612	36	0	281	0	0	0	48
641	78	1343	589	37	0	279	0	0	0	54
641	57	1347	617	30	0	256	0	0	0	51
641	32	1252	674	42	0	283	0	0	0	48
641	6	1253	681	43	0	270	0	0	0	52
641	14	1261	660	35	0	291	0	0	0	53
641	77	1348	610	36	0	256	0	0	0	52
641	59	1247	676	43	0	278	0	0	0	55
641	86	1260	682	36	0	271	0	0	0	50
641	76	1348	616	28	0	259	0	0	0	51
641	25	1343	618	26	0	267	0	0	0	48
641	87	1333	613	46	0	262	0	0	0	47
641	33	1339	585	39	0	287	0	0	0	53
641	69	1337	608	47	0	257	0	0	0	54
641	89	1343	620	30	0	259	0	0	0	49
641	63	1334	616	45	0	260	0	0	0	46
641	2	1349	595	29	0	278	0	0	0	50
641	19	1251	676	42	0	278	0	0	0	53
641	67	1324	615	43	0	274	0	0	0	47
641	17	1340	611	33	0	265	0	0	0	54
641	74	1339	610	43	0	261	0	0	0	47
641	22	1337	613	48	0	256	0	0	0	48
641	1	1337	611	37	0	267	0	0	0	48
641	47	1261	688	30	0	271	0	0	0	48
641	27	1323	623	36	0	270	0	0	0	48
641	20	1340	606	39	0	262	0	0	0	56
641	41	1339	589	36	0	290	0	0	0	47
641	71	1331	603	41	0	285	0	0	0	41
641	50	1253	682	33	0	281	0	0	0	51
641	88	1256	672	46	0	277	0	0	0	48
641	18	1328	595	39	0	294	0	0	0	45
641	37	1321	614	49	0	274	0	0	0	44
641	4	1329	589	43	0	296	0	0	0	45
641	49	1252	674	51	0	282	0	0	0	40
641	15	1333	612	39	0	275	0	0	0	44
641	42	1337	611	26	0	277	0	0	0	53
641	31	1342	615	35	0	256	0	0	0	54
641	8	1341	589	44	0	282	0	0	0	45
641	29	1338	611	44	0	255	0	0	0	55
641	26	1255	655	47	0	296	0	0	0	46
641	30	1259	685	35	0	271	0	0	0	49
641	82	1254	675	52	0	276	0	0	0	42
641	38	1253	678	39	0	285	0	0	0	45
641	3	1335	594	41	0	280	0	0	0	51
641	90	1332	595	32	0	291	0	0	0	53
641	84	1346	614	25	0	267	0	0	0	49
641	36	1332	619	40	0	257	0	0	0	54
641	83	1326	628	38	0	255	0	0	0	55
641	53	1255	676	49	0	270	0	0	0	49
641	80	1341	616	37	0	258	0	0	0	49
641	85	1250	679	48	0	270	0	0	0	52
641	62	1336	615	42	0	255	0	0	0	55
641	39	1330	611	40	0	271	0	0	0	51
641	68	1341	595	36	0	280	0	0	0	49
641	51	1348	583	31	0	290	0	0	0	50
641	56	1254	674	51	0	278	0	0	0	43
641	21	1251	659	47	0	301	0	0	0	40
641	79	1344	610	38	0	269	0	0	0	40
641	9	1332	614	50	0	255	0	0	0	51
641	72	1331	600	29	0	292	0	0	0	50
641	28	1341	610	41	0	253	0	0	0	58
641	48	1339	607	38	0	268	0	0	0	49
641	35	1240	683	47	0	286	0	0	0	41
641	5	1337	619	38	0	259	0	0	0	49
641	40	1336	611	44	0	253	0	0	0	59
641	54	1330	610	42	0	270	0	0	0	51
641	16	1252	671	36	0	290	0	0	0	48
641	73	1331	595	44	0	287	0	0	0	45
641	66	1244	671	45	0	294	0	0	0	44
641	70	1338	614	45	0	258	0	0	0	47
641	58	1250	680	46	0	269	0	0	0	55
641	23	1333	597	43	0	277	0	0	0	53
641	65	1346	610	20	0	287	0	0	0	41
641	34	1338	612	42	0	257	0	0	0	54
641	11	1343	615	35	0	257	0	0	0	53
641	55	1323	608	45	0	280	0	0	0	47
641	52	1327	610	45	0	271	0	0	0	50
641	61	1252	675	50	0	269	0	0	0	53
641	12	1338	608	30	0	284	0	0	0	44
630	77	597	944	57	0	201	0	0	0	52
630	51	596	923	52	0	228	0	0	0	50
630	14	620	902	47	0	231	0	0	0	53
630	6	610	919	54	0	213	0	2	0	50
630	87	623	915	59	0	208	0	3	0	44
630	56	605	919	60	0	216	0	1	0	42
630	86	611	925	48	0	213	0	4	0	46
630	76	609	934	51	0	205	0	2	0	49
630	78	596	919	58	0	223	0	2	0	52
630	36	606	928	56	0	202	0	0	0	54
630	60	617	912	49	0	225	0	2	0	50
630	3	586	929	54	0	224	0	2	0	49
630	85	624	908	53	0	214	0	2	0	50
630	57	613	930	55	0	204	0	1	0	50
630	39	559	959	59	0	214	0	2	0	49
630	62	616	925	55	0	200	0	1	0	54
630	46	627	912	49	0	216	0	1	0	48
630	38	599	932	49	0	220	0	4	0	41
630	26	603	915	49	0	234	0	2	0	44
630	44	597	938	50	0	203	0	3	0	55
630	7	604	929	58	0	201	0	3	0	51
630	31	606	936	53	0	203	0	2	0	52
630	42	620	920	43	0	209	0	4	0	49
630	15	577	963	49	0	210	0	2	0	42
630	24	616	919	61	0	199	0	0	0	56
630	8	579	933	61	0	225	0	0	0	45
630	45	621	902	56	0	224	0	0	0	49
630	64	627	912	42	0	215	0	1	0	53
630	71	610	923	50	0	217	0	1	0	40
630	50	604	932	42	0	217	0	3	0	48
630	34	630	917	52	0	202	0	1	0	53
630	20	622	920	49	0	203	0	2	0	54
630	49	620	910	56	0	221	0	3	0	37
630	12	616	922	46	0	214	0	2	0	42
630	88	624	914	45	0	217	0	3	0	45
630	74	624	919	54	0	209	0	3	0	44
630	17	609	928	51	0	205	0	4	0	50
630	22	613	922	67	0	203	0	0	0	48
630	16	590	931	46	0	231	0	3	0	45
630	67	588	946	51	0	209	0	0	0	47
630	54	597	931	58	0	207	0	0	0	51
630	23	628	902	50	0	219	0	2	0	51
630	58	622	914	47	0	211	0	3	0	52
630	2	584	933	61	0	222	0	1	0	49
630	19	617	915	44	0	217	0	1	0	52
630	40	628	914	55	0	199	0	3	0	56
630	33	618	905	48	0	224	0	2	0	51
630	79	612	928	55	0	211	0	1	0	39
630	69	617	923	55	0	202	0	3	0	51
3006	2	1352	626	20	0	282	0	0	0	50
3006	30	1352	636	20	0	273	0	0	0	49
3006	33	1359	604	25	0	288	0	0	0	53
3006	64	1404	572	22	0	277	0	0	0	54
3006	35	1411	572	19	0	287	0	0	0	41
3006	43	1393	589	25	0	270	0	0	0	54
3006	77	1410	590	21	0	258	0	0	0	52
3006	51	1396	572	20	0	291	0	0	0	50
3006	86	1388	595	23	0	273	0	0	0	50
3006	88	1340	636	26	0	278	0	0	0	48
3006	12	1416	571	15	0	283	0	0	0	44
3006	4	1424	545	19	0	297	0	0	0	45
3006	60	1408	564	25	0	281	0	0	0	52
3006	16	1398	571	20	0	292	0	0	0	48
3006	70	1429	572	23	0	258	0	0	0	47
3006	23	1358	618	22	0	279	0	0	0	53
3006	47	1402	592	16	0	271	0	0	0	48
620	57	860	906	41	0	229	0	1	0	50
620	80	849	910	47	0	230	0	3	0	46
620	78	864	882	38	0	250	0	2	0	52
620	84	866	902	30	0	240	0	0	0	49
620	90	854	885	37	0	259	0	0	0	53
620	3	845	903	37	0	252	0	0	0	51
620	61	853	898	43	0	239	0	2	0	51
620	86	850	906	38	0	240	0	1	0	49
620	18	869	881	31	0	263	0	0	0	45
620	55	831	914	45	0	246	0	3	0	44
620	51	873	870	34	0	261	0	0	0	50
620	68	873	882	34	0	251	0	0	0	49
620	41	856	880	42	0	261	0	0	0	47
620	20	845	910	40	0	233	0	2	0	54
620	8	866	883	40	0	253	0	0	0	45
620	9	857	903	49	0	226	0	0	0	51
620	15	859	903	36	0	240	0	3	0	41
620	24	842	912	50	0	224	0	0	0	56
620	81	851	901	44	0	239	0	0	0	51
620	40	861	899	45	0	224	0	4	0	55
2370	53	1446	570	21	0	265	0	0	0	49
2370	80	1449	580	19	0	256	0	0	0	49
2370	85	1447	571	16	0	267	0	0	0	52
2370	39	1441	577	18	0	265	0	0	0	51
2370	62	1447	578	22	0	250	0	0	0	55
2370	3	1447	555	18	0	282	0	0	0	51
2370	90	1439	556	15	0	289	0	0	0	53
2370	84	1417	600	20	0	264	0	0	0	49
2370	83	1433	592	20	0	251	0	0	0	55
2370	36	1431	591	21	0	252	0	0	0	54
2370	56	1449	570	17	0	272	0	0	0	43
2370	21	1449	547	14	0	302	0	0	0	40
2370	68	1449	555	19	0	280	0	0	0	49
2370	51	1432	564	16	0	290	0	0	0	50
2370	8	1448	555	21	0	284	0	0	0	45
2370	15	1441	578	20	0	268	0	0	0	44
2370	42	1406	600	20	0	271	0	0	0	53
2370	31	1446	581	19	0	253	0	0	0	54
2370	26	1450	547	13	0	296	0	0	0	46
2370	30	1434	587	13	0	266	0	0	0	49
2370	82	1431	587	18	0	273	0	0	0	42
2370	38	1439	572	16	0	280	0	0	0	45
2370	29	1446	579	22	0	250	0	0	0	55
2370	70	1446	583	22	0	254	0	0	0	47
2370	58	1446	570	17	0	265	0	0	0	55
2370	23	1434	570	17	0	276	0	0	0	53
2370	65	1408	599	21	0	279	0	0	0	41
2370	54	1437	578	22	0	264	0	0	0	51
2370	73	1446	555	20	0	284	0	0	0	45
2370	66	1423	576	18	0	290	0	0	0	44
2370	16	1427	577	12	0	288	0	0	0	48
2370	55	1423	585	23	0	272	0	0	0	47
2370	52	1436	578	23	0	264	0	0	0	50
2370	12	1424	591	15	0	276	0	0	0	44
2370	61	1447	571	16	0	265	0	0	0	53
2370	34	1446	578	22	0	252	0	0	0	54
2370	11	1448	578	21	0	252	0	0	0	53
2370	48	1440	576	23	0	265	0	0	0	49
2370	35	1428	585	14	0	282	0	0	0	41
2370	79	1447	578	21	0	266	0	0	0	40
2370	9	1447	578	26	0	251	0	0	0	51
2370	72	1423	567	20	0	290	0	0	0	50
2370	28	1447	578	21	0	249	0	0	0	58
2370	40	1430	590	23	0	249	0	0	0	59
2370	5	1434	592	20	0	256	0	0	0	49
2370	32	1417	588	17	0	277	0	0	0	48
2370	57	1434	592	20	0	254	0	0	0	51
2370	60	1441	571	12	0	276	0	0	0	52
2370	75	1434	585	22	0	263	0	0	0	46
2370	10	1423	585	21	0	274	0	0	0	48
2370	78	1445	555	19	0	280	0	0	0	54
2370	86	1449	575	11	0	266	0	0	0	50
2370	76	1446	580	20	0	255	0	0	0	51
2370	25	1434	588	20	0	259	0	0	0	48
2370	87	1446	578	22	0	257	0	0	0	47
2370	6	1433	582	17	0	267	0	0	0	52
2370	14	1434	559	14	0	290	0	0	0	53
2370	77	1445	581	22	0	253	0	0	0	52
2370	59	1427	581	14	0	274	0	0	0	55
2370	45	1448	556	18	0	282	0	0	0	49
2370	13	1432	585	25	0	259	0	0	0	49
2370	64	1433	580	13	0	271	0	0	0	54
2370	43	1449	573	12	0	265	0	0	0	54
2370	24	1447	579	22	0	249	0	0	0	56
2370	44	1415	599	21	0	257	0	0	0	58
2370	7	1432	590	22	0	253	0	0	0	54
2370	81	1433	583	18	0	266	0	0	0	51
2370	46	1446	570	18	0	270	0	0	0	49
2370	1	1433	585	22	0	263	0	0	0	48
2370	47	1449	575	13	0	265	0	0	0	48
2370	67	1437	578	22	0	268	0	0	0	47
2370	74	1447	578	21	0	259	0	0	0	47
2370	17	1416	597	23	0	258	0	0	0	54
2370	22	1434	590	26	0	253	0	0	0	48
2370	37	1440	578	22	0	269	0	0	0	44
2370	88	1422	592	14	0	273	0	0	0	48
2370	18	1429	565	18	0	292	0	0	0	45
2370	4	1438	558	16	0	295	0	0	0	45
2370	49	1448	570	16	0	276	0	0	0	40
2370	27	1427	588	21	0	265	0	0	0	48
2370	41	1431	561	23	0	288	0	0	0	47
2370	20	1432	587	20	0	257	0	0	0	56
2370	71	1423	585	22	0	279	0	0	0	41
2370	50	1437	573	15	0	277	0	0	0	51
2370	69	1446	578	22	0	253	0	0	0	54
2370	89	1448	580	20	0	254	0	0	0	49
2370	33	1432	564	17	0	286	0	0	0	53
2370	19	1417	589	17	0	273	0	0	0	53
2370	63	1449	578	23	0	256	0	0	0	46
2370	2	1448	560	15	0	280	0	0	0	50
2420	40	997	784	35	0	224	0	0	0	59
2420	5	993	792	32	0	231	0	0	0	49
2420	48	988	788	37	0	238	0	0	0	49
2420	35	953	811	32	0	260	0	0	0	41
2420	79	994	791	33	0	240	0	0	0	40
2420	72	974	793	19	0	261	0	0	0	50
2420	9	975	810	38	0	226	0	0	0	51
2420	28	1005	792	21	0	224	0	0	0	58
2420	52	987	786	35	0	241	0	0	0	50
2420	55	995	781	30	0	247	0	0	0	47
2420	12	978	789	30	0	250	0	0	0	44
2420	61	979	788	36	0	242	0	0	0	53
2420	11	996	790	33	0	228	0	0	0	53
2420	34	998	785	35	0	227	0	0	0	54
2420	70	990	791	37	0	229	0	0	0	47
2420	23	1004	768	27	0	247	0	0	0	53
2420	58	990	781	32	0	242	0	0	0	55
2420	65	964	811	23	0	254	0	0	0	41
2420	54	989	784	35	0	240	0	0	0	51
2420	16	991	781	17	0	261	0	0	0	48
2420	73	973	790	34	0	254	0	0	0	45
2420	66	979	780	29	0	266	0	0	0	44
2420	82	968	800	38	0	248	0	0	0	42
2420	30	993	790	19	0	244	0	0	0	49
2420	26	974	787	25	0	268	0	0	0	46
2420	38	981	786	27	0	258	0	0	0	45
2420	29	1009	785	26	0	225	0	0	0	55
2420	8	1008	766	26	0	253	0	0	0	45
2420	15	923	848	35	0	244	0	0	0	44
2420	42	980	786	29	0	245	0	0	0	53
2420	31	999	788	26	0	227	0	0	0	54
2420	56	995	781	32	0	249	0	0	0	43
2420	21	993	763	30	0	273	0	0	0	40
2420	68	969	801	29	0	250	0	0	0	49
2420	51	1005	763	21	0	257	0	0	0	50
2420	80	996	789	33	0	231	0	0	0	49
2420	53	995	782	30	0	243	0	0	0	49
2420	39	977	807	25	0	238	0	0	0	51
2420	62	1005	784	30	0	226	0	0	0	55
2420	85	988	781	34	0	243	0	0	0	52
2420	90	982	768	33	0	258	0	0	0	53
2420	3	1001	771	24	0	251	0	0	0	51
2420	83	960	821	33	0	226	0	0	0	55
2420	36	994	792	29	0	228	0	0	0	54
2420	84	986	795	27	0	237	0	0	0	49
2420	19	985	785	26	0	248	0	0	0	53
2420	63	970	817	35	0	231	0	0	0	46
2420	2	1002	772	22	0	250	0	0	0	50
2420	89	970	815	31	0	229	0	0	0	49
2420	69	1000	784	34	0	227	0	0	0	54
2420	33	1004	763	25	0	254	0	0	0	53
2420	88	991	788	23	0	249	0	0	0	48
2420	37	972	808	33	0	244	0	0	0	44
2420	18	968	791	32	0	261	0	0	0	45
2420	4	987	768	31	0	266	0	0	0	45
2420	49	980	787	37	0	252	0	0	0	40
2420	41	976	786	31	0	257	0	0	0	47
2420	20	1004	786	24	0	230	0	0	0	56
2420	27	973	811	27	0	239	0	0	0	48
2420	50	942	814	33	0	255	0	0	0	51
2420	71	991	781	31	0	254	0	0	0	41
2420	1	978	806	30	0	237	0	0	0	48
2420	47	962	815	25	0	243	0	0	0	48
2420	67	997	785	26	0	244	0	0	0	47
2420	74	995	789	34	0	233	0	0	0	47
2420	17	1002	782	27	0	232	0	0	0	54
2420	22	1003	786	36	0	227	0	0	0	48
2420	81	988	786	30	0	243	0	0	0	51
2420	46	992	781	31	0	247	0	0	0	49
2420	13	975	806	35	0	233	0	0	0	49
2420	64	991	782	23	0	247	0	0	0	54
2420	45	999	770	30	0	251	0	0	0	49
2420	43	988	784	31	0	241	0	0	0	54
2420	24	1006	783	32	0	224	0	0	0	56
2420	44	991	788	27	0	230	0	0	0	58
2420	7	989	795	33	0	228	0	0	0	54
2420	76	985	801	28	0	230	0	0	0	51
2420	86	960	808	32	0	244	0	0	0	50
2420	25	974	813	26	0	233	0	0	0	48
2420	87	1001	783	34	0	232	0	0	0	47
2420	14	986	764	32	0	262	0	0	0	53
2420	6	986	784	33	0	244	0	0	0	52
2420	59	973	789	32	0	249	0	0	0	55
2420	77	1004	786	29	0	228	0	0	0	52
2420	32	986	780	29	0	252	0	0	0	48
2420	57	991	795	31	0	229	0	0	0	51
2420	60	979	785	31	0	251	0	0	0	52
2420	75	983	806	26	0	237	0	0	0	46
2420	78	1000	764	31	0	249	0	0	0	54
2420	10	995	783	24	0	248	0	0	0	48
2910	82	509	1018	57	0	212	0	4	0	38
530	82	1358	616	24	0	274	0	0	0	42
2722	56	1416	571	21	0	277	0	0	0	43
2722	21	1415	550	19	0	303	0	0	0	40
2722	68	1401	573	22	0	283	0	0	0	49
2722	51	1406	551	28	0	293	0	0	0	50
2722	80	1419	577	24	0	260	0	0	0	49
2722	53	1413	565	31	0	271	0	0	0	49
2722	39	1416	570	22	0	270	0	0	0	51
2722	62	1417	571	31	0	256	0	0	0	55
2722	85	1414	565	26	0	271	0	0	0	52
2722	90	1415	549	20	0	292	0	0	0	53
2722	3	1415	556	23	0	285	0	0	0	51
2722	36	1414	573	29	0	258	0	0	0	54
2722	83	1412	579	27	0	256	0	0	0	55
2722	84	1406	580	25	0	269	0	0	0	49
2722	82	1398	586	25	0	278	0	0	0	42
2722	30	1415	578	14	0	272	0	0	0	49
2722	26	1417	550	17	0	300	0	0	0	46
2722	38	1405	571	22	0	285	0	0	0	45
2722	29	1415	573	30	0	256	0	0	0	55
2722	8	1416	556	26	0	286	0	0	0	45
2722	15	1419	572	20	0	274	0	0	0	44
2722	42	1397	578	23	0	277	0	0	0	53
2722	31	1415	577	25	0	257	0	0	0	54
2722	52	1412	572	25	0	271	0	0	0	50
2722	55	1405	571	27	0	280	0	0	0	47
2722	61	1413	565	27	0	271	0	0	0	53
2722	12	1396	579	24	0	282	0	0	0	44
2722	34	1414	573	31	0	258	0	0	0	54
2722	11	1418	571	30	0	258	0	0	0	53
2722	70	1416	578	28	0	259	0	0	0	47
2722	23	1418	551	27	0	280	0	0	0	53
2722	58	1412	565	28	0	269	0	0	0	55
2722	65	1395	578	28	0	286	0	0	0	41
2722	54	1413	576	20	0	271	0	0	0	51
2722	16	1408	562	18	0	292	0	0	0	48
2722	73	1411	552	31	0	287	0	0	0	45
2722	66	1402	567	20	0	297	0	0	0	44
2722	40	1413	571	33	0	254	0	0	0	59
2722	5	1415	585	20	0	260	0	0	0	49
2722	48	1415	564	33	0	268	0	0	0	49
2722	35	1413	567	19	0	288	0	0	0	41
2722	79	1413	573	32	0	268	0	0	0	40
2722	72	1412	559	14	0	295	0	0	0	50
2722	9	1414	573	35	0	256	0	0	0	51
2722	28	1416	573	29	0	254	0	0	0	58
2722	76	1400	600	18	0	261	0	0	0	51
2722	86	1400	589	17	0	271	0	0	0	50
2722	25	1406	582	24	0	267	0	0	0	48
2722	87	1415	571	32	0	263	0	0	0	47
2722	14	1414	544	25	0	294	0	0	0	53
2722	6	1413	567	26	0	270	0	0	0	52
2722	59	1414	560	22	0	277	0	0	0	55
2722	77	1415	572	32	0	258	0	0	0	52
2722	32	1402	568	26	0	285	0	0	0	48
2722	57	1416	577	27	0	258	0	0	0	51
2722	75	1406	574	32	0	269	0	0	0	46
2722	60	1416	561	19	0	281	0	0	0	52
2722	78	1412	556	25	0	283	0	0	0	54
2722	10	1404	579	18	0	281	0	0	0	48
2722	81	1414	567	26	0	271	0	0	0	51
2722	46	1414	565	27	0	274	0	0	0	49
2722	64	1407	569	20	0	278	0	0	0	54
2722	13	1404	574	35	0	267	0	0	0	49
2722	45	1415	550	30	0	285	0	0	0	49
2722	43	1415	566	24	0	269	0	0	0	54
2722	24	1416	577	26	0	254	0	0	0	56
2722	7	1399	586	33	0	257	0	0	0	54
2722	44	1403	586	20	0	263	0	0	0	58
2722	88	1408	567	26	0	279	0	0	0	48
2722	18	1415	551	22	0	295	0	0	0	45
2722	37	1412	572	27	0	275	0	0	0	44
2722	4	1416	550	19	0	299	0	0	0	45
2722	49	1413	565	28	0	280	0	0	0	40
2722	41	1403	552	33	0	293	0	0	0	47
2722	20	1408	572	30	0	263	0	0	0	56
2722	27	1415	568	27	0	269	0	0	0	48
2722	50	1403	571	21	0	281	0	0	0	51
2722	71	1405	577	20	0	286	0	0	0	41
2722	1	1406	580	25	0	270	0	0	0	48
2722	47	1412	580	15	0	271	0	0	0	48
2722	67	1412	572	25	0	275	0	0	0	47
2722	17	1405	572	33	0	265	0	0	0	54
2722	74	1415	571	32	0	264	0	0	0	47
2722	22	1416	573	35	0	257	0	0	0	48
2722	19	1403	566	28	0	280	0	0	0	53
2722	63	1415	575	31	0	261	0	0	0	46
2722	2	1419	557	20	0	283	0	0	0	50
2722	89	1414	579	26	0	260	0	0	0	49
2722	69	1413	577	28	0	258	0	0	0	54
2722	33	1406	557	23	0	290	0	0	0	53
1570	81	1396	602	19	0	272	0	0	0	51
1570	46	1394	600	20	0	276	0	0	0	49
1570	45	1396	587	22	0	285	0	0	0	49
1570	64	1382	605	20	0	279	0	0	0	54
1570	13	1393	606	25	0	267	0	0	0	49
1570	43	1395	599	20	0	271	0	0	0	54
1570	24	1395	608	26	0	254	0	0	0	56
1570	7	1386	621	21	0	258	0	0	0	54
1570	44	1390	613	16	0	263	0	0	0	58
1570	86	1379	620	17	0	273	0	0	0	50
1570	76	1386	624	18	0	261	0	0	0	51
1570	87	1403	602	23	0	264	0	0	0	47
1570	25	1385	618	20	0	267	0	0	0	48
1570	14	1396	580	15	0	295	0	0	0	53
1570	6	1394	604	16	0	273	0	0	0	52
1570	77	1404	603	22	0	258	0	0	0	52
1570	59	1394	596	15	0	280	0	0	0	55
1570	57	1396	613	20	0	259	0	0	0	51
1570	32	1380	606	19	0	286	0	0	0	48
1570	75	1393	609	20	0	271	0	0	0	46
1570	60	1394	592	19	0	283	0	0	0	52
1570	10	1391	604	15	0	281	0	0	0	48
1570	78	1403	580	20	0	283	0	0	0	54
1570	19	1381	605	20	0	281	0	0	0	53
1570	63	1406	603	23	0	262	0	0	0	46
1570	2	1396	589	21	0	283	0	0	0	50
1570	69	1404	601	23	0	258	0	0	0	54
1570	89	1406	604	20	0	260	0	0	0	49
1570	33	1383	592	20	0	290	0	0	0	53
1570	18	1406	576	16	0	297	0	0	0	45
1570	88	1375	612	23	0	281	0	0	0	48
1570	37	1397	601	23	0	274	0	0	0	44
1570	4	1405	574	17	0	299	0	0	0	45
1570	49	1395	598	22	0	284	0	0	0	40
1570	27	1404	601	14	0	271	0	0	0	48
1570	41	1392	584	23	0	293	0	0	0	47
1570	20	1382	616	21	0	263	0	0	0	56
1570	71	1391	601	20	0	286	0	0	0	41
1570	50	1394	596	16	0	283	0	0	0	51
1570	1	1393	608	20	0	270	0	0	0	48
1570	47	1397	603	17	0	273	0	0	0	48
1570	67	1404	597	18	0	274	0	0	0	47
1570	74	1404	604	19	0	265	0	0	0	47
1570	22	1395	612	26	0	258	0	0	0	48
1570	17	1391	608	21	0	265	0	0	0	54
1570	26	1387	582	23	0	301	0	0	0	46
1570	82	1402	597	20	0	277	0	0	0	42
1570	30	1387	610	18	0	273	0	0	0	49
1570	38	1386	601	20	0	287	0	0	0	45
1570	29	1395	610	23	0	256	0	0	0	55
1570	8	1405	580	23	0	287	0	0	0	45
1570	15	1399	605	15	0	274	0	0	0	44
1570	31	1403	606	19	0	258	0	0	0	54
1570	42	1390	606	14	0	277	0	0	0	53
1570	56	1387	603	26	0	280	0	0	0	43
1570	21	1387	582	23	0	307	0	0	0	40
1570	68	1388	599	20	0	284	0	0	0	49
1570	51	1391	585	20	0	294	0	0	0	50
1570	53	1395	599	23	0	272	0	0	0	49
1570	80	1396	612	20	0	261	0	0	0	49
1570	85	1394	599	22	0	273	0	0	0	52
1570	39	1403	595	20	0	271	0	0	0	51
1570	62	1405	603	20	0	256	0	0	0	55
1570	3	1405	580	19	0	285	0	0	0	51
1570	90	1403	579	11	0	293	0	0	0	53
1570	84	1391	615	15	0	270	0	0	0	49
1570	36	1404	606	17	0	258	0	0	0	54
1570	83	1406	606	17	0	256	0	0	0	55
1570	40	1403	603	21	0	254	0	0	0	59
1570	5	1396	614	19	0	261	0	0	0	49
1570	48	1403	597	20	0	270	0	0	0	49
1570	35	1398	594	18	0	289	0	0	0	41
1570	79	1404	604	20	0	272	0	0	0	40
1570	9	1406	601	26	0	256	0	0	0	51
1570	28	1405	603	20	0	254	0	0	0	58
1570	72	1405	578	13	0	294	0	0	0	50
1570	55	1383	606	23	0	279	0	0	0	47
1570	52	1404	597	18	0	270	0	0	0	50
1570	61	1396	598	21	0	272	0	0	0	53
1570	12	1392	604	16	0	283	0	0	0	44
1570	34	1404	605	18	0	258	0	0	0	54
1570	11	1406	603	19	0	258	0	0	0	53
1570	70	1404	605	24	0	260	0	0	0	47
1570	23	1398	588	20	0	280	0	0	0	53
1570	58	1394	599	20	0	271	0	0	0	55
1570	65	1391	605	16	0	287	0	0	0	41
1570	54	1404	597	17	0	270	0	0	0	51
1570	66	1381	599	18	0	298	0	0	0	44
1570	73	1405	580	20	0	289	0	0	0	45
1570	16	1380	598	19	0	295	0	0	0	48
1900	8	854	882	40	0	258	0	0	0	45
1900	31	853	903	43	0	229	0	0	0	54
1900	42	835	909	38	0	247	0	0	0	53
1900	15	840	919	32	0	243	0	0	0	44
1900	38	842	899	40	0	253	0	0	0	45
1900	26	831	896	36	0	266	0	0	0	46
1900	30	845	906	37	0	242	0	0	0	49
1900	82	857	889	44	0	249	0	0	0	42
1900	29	853	907	40	0	229	0	0	0	55
1900	85	860	888	40	0	239	0	0	0	52
1900	62	873	891	38	0	229	0	0	0	55
1900	39	820	931	36	0	240	0	0	0	51
1900	53	841	904	44	0	243	0	0	0	49
1900	80	875	890	38	0	233	0	0	0	49
1900	84	860	898	34	0	241	0	0	0	49
1900	83	860	902	40	0	228	0	0	0	55
1900	36	871	891	38	0	231	0	0	0	54
1900	3	854	881	39	0	256	0	0	0	51
1900	90	866	866	34	0	265	0	0	0	53
1900	21	863	867	35	0	275	0	0	0	40
1900	56	830	919	41	0	247	0	0	0	43
1900	51	843	889	34	0	265	0	0	0	50
1900	68	857	886	36	0	256	0	0	0	49
1900	35	810	938	36	0	253	0	0	0	41
1900	48	854	899	41	0	243	0	0	0	49
1900	9	858	903	45	0	228	0	0	0	51
1900	28	821	936	42	0	227	0	0	0	58
1900	72	806	925	35	0	265	0	0	0	50
1900	79	859	903	39	0	242	0	0	0	40
1900	40	869	888	43	0	227	0	0	0	59
1900	5	873	891	39	0	233	0	0	0	49
1900	58	830	920	37	0	240	0	0	0	55
1900	23	876	869	34	0	254	0	0	0	53
1900	65	811	938	34	0	254	0	0	0	41
1900	70	869	894	41	0	231	0	0	0	47
1900	16	840	897	31	0	264	0	0	0	48
1900	73	858	881	38	0	262	0	0	0	45
1900	66	847	889	34	0	265	0	0	0	44
1900	54	859	895	39	0	240	0	0	0	51
1900	61	855	891	42	0	242	0	0	0	53
1900	12	861	892	31	0	252	0	0	0	44
1900	55	864	887	36	0	250	0	0	0	47
1900	52	865	893	35	0	241	0	0	0	50
1900	34	874	892	35	0	229	0	0	0	54
1900	11	861	903	38	0	230	0	0	0	53
1900	43	817	935	36	0	239	0	0	0	54
1900	45	841	898	39	0	255	0	0	0	49
1900	64	860	887	33	0	249	0	0	0	54
1900	13	858	900	37	0	240	0	0	0	49
1900	7	872	893	34	0	230	0	0	0	54
1900	44	827	928	37	0	236	0	0	0	58
1900	24	872	890	39	0	227	0	0	0	56
1900	81	846	903	41	0	240	0	0	0	51
1900	46	859	890	37	0	244	0	0	0	49
1900	57	861	900	42	0	232	0	0	0	51
1900	32	856	885	37	0	255	0	0	0	48
1900	10	832	923	30	0	251	0	0	0	48
1900	78	857	879	37	0	255	0	0	0	54
1900	75	844	915	35	0	244	0	0	0	46
1900	60	851	891	36	0	253	0	0	0	52
1900	25	848	915	34	0	241	0	0	0	48
1900	87	870	890	41	0	235	0	0	0	47
1900	86	859	896	34	0	243	0	0	0	50
1900	76	867	896	38	0	232	0	0	0	51
1900	77	842	920	37	0	228	0	0	0	52
1900	59	853	887	38	0	250	0	0	0	55
1900	14	848	880	34	0	264	0	0	0	53
1900	6	860	891	37	0	241	0	0	0	52
1900	69	869	890	40	0	227	0	0	0	54
1900	89	847	914	42	0	231	0	0	0	49
1900	33	875	865	29	0	262	0	0	0	53
1900	19	858	884	37	0	250	0	0	0	53
1900	2	813	926	38	0	256	0	0	0	50
1900	63	857	906	42	0	233	0	0	0	46
1900	47	818	934	37	0	244	0	0	0	48
1900	1	861	899	35	0	242	0	0	0	48
1900	17	861	895	37	0	239	0	0	0	54
1900	74	872	892	37	0	235	0	0	0	47
1900	22	873	890	44	0	229	0	0	0	48
1900	67	855	900	37	0	241	0	0	0	47
1900	4	834	897	36	0	270	0	0	0	45
1900	49	858	888	42	0	250	0	0	0	40
1900	37	850	905	41	0	239	0	0	0	44
1900	88	865	884	35	0	251	0	0	0	48
1900	18	853	880	37	0	270	0	0	0	45
1900	71	861	886	39	0	256	0	0	0	41
1900	50	820	922	36	0	250	0	0	0	51
1900	27	826	934	33	0	244	0	0	0	48
1900	41	847	886	38	0	268	0	0	0	47
1900	20	843	917	34	0	236	0	0	0	56
1550	82	593	917	52	0	208	0	2	0	40
3190	46	580	931	74	0	206	0	2	0	47
3190	82	588	941	63	0	206	0	0	0	42
3190	26	566	934	64	0	228	0	1	0	45
3190	7	596	937	67	0	193	0	1	0	53
3190	24	603	933	71	0	190	0	0	0	56
3190	15	600	933	65	0	202	0	1	0	43
3190	69	597	935	71	0	192	0	1	0	53
3190	13	598	928	72	0	199	0	0	0	49
3190	8	603	919	63	0	218	0	0	0	45
3190	50	581	947	53	0	209	0	5	0	46
3190	77	577	953	72	0	193	0	0	0	52
3190	14	557	930	72	0	224	0	0	0	53
3190	12	597	935	57	0	208	0	2	0	42
3190	78	574	934	68	0	214	0	2	0	52
3190	66	583	926	63	0	219	0	1	0	43
3190	84	579	951	60	0	200	0	2	0	47
3190	39	589	950	54	0	205	0	0	0	51
3190	65	565	966	53	0	211	0	0	0	41
3190	70	600	935	73	0	193	0	0	0	47
220	53	895	871	41	0	239	0	0	0	49
220	80	918	868	37	0	225	0	1	0	48
220	85	917	854	39	0	239	0	2	0	50
220	62	916	872	33	0	223	0	1	0	54
220	39	914	869	27	0	238	0	2	0	49
220	3	915	851	33	0	246	0	2	0	49
220	90	906	850	34	0	257	0	0	0	53
220	84	900	875	34	0	234	0	2	0	47
220	36	920	867	33	0	224	0	0	0	54
220	83	908	875	38	0	222	0	0	0	55
220	56	923	856	33	0	245	0	1	0	42
220	21	920	837	35	0	268	0	0	0	40
220	68	905	862	34	0	247	0	2	0	47
220	51	908	852	28	0	255	0	0	0	50
220	8	907	861	32	0	248	0	0	0	45
220	15	905	876	31	0	239	0	4	0	40
220	42	901	869	32	0	240	0	4	0	49
220	31	902	878	36	0	224	0	2	0	52
220	26	902	848	38	0	262	0	0	0	46
220	30	897	879	29	0	238	0	3	0	46
220	82	898	876	36	0	243	0	0	0	42
220	38	898	863	37	0	249	0	4	0	41
220	29	915	871	33	0	223	0	2	0	53
220	65	893	875	31	0	249	0	0	0	41
220	23	923	846	36	0	244	0	2	0	51
220	58	905	865	36	0	237	0	2	0	53
220	66	891	861	37	0	259	0	1	0	43
220	73	917	848	38	0	254	0	5	0	40
220	16	898	858	31	0	257	0	1	0	47
220	55	903	865	38	0	243	0	3	0	44
220	52	903	874	33	0	235	0	3	0	47
220	12	905	869	30	0	247	0	1	0	43
220	61	917	854	39	0	238	0	2	0	51
220	34	919	866	36	0	225	0	2	0	52
220	11	916	870	35	0	224	0	1	0	52
220	48	889	879	42	0	235	0	0	0	49
220	35	892	874	36	0	250	0	1	0	40
220	79	909	871	39	0	236	0	2	0	38
220	9	917	867	43	0	222	0	0	0	51
220	28	894	880	41	0	221	0	3	0	55
220	72	878	877	28	0	255	0	2	0	48
220	40	921	862	39	0	221	0	5	0	54
220	5	917	875	29	0	226	0	0	0	49
220	57	898	881	39	0	224	0	0	0	51
220	32	911	853	34	0	252	0	0	0	48
220	60	902	858	38	0	249	0	0	0	52
220	75	915	870	29	0	236	0	0	0	46
220	10	897	876	28	0	244	0	4	0	44
220	78	901	863	31	0	246	0	0	0	54
220	86	909	865	33	0	239	0	0	0	50
220	76	906	878	33	0	227	0	2	0	49
220	87	925	860	38	0	229	0	2	0	45
220	25	886	886	37	0	234	0	1	0	47
220	14	907	847	33	0	259	0	0	0	53
220	6	919	861	28	0	239	0	3	0	49
220	77	905	878	36	0	223	0	0	0	52
220	59	903	859	36	0	246	0	3	0	52
220	45	906	853	42	0	248	0	0	0	49
220	13	917	862	39	0	233	0	0	0	49
220	64	898	864	35	0	245	0	0	0	54
220	43	913	865	29	0	238	0	4	0	50
220	24	921	864	40	0	221	0	0	0	56
220	7	933	862	28	0	224	0	2	0	52
220	44	903	878	26	0	229	0	3	0	55
220	81	885	878	41	0	238	0	0	0	51
220	46	905	865	37	0	238	0	1	0	48
220	1	918	867	31	0	233	0	0	0	48
220	47	879	892	31	0	240	0	4	0	44
220	67	903	873	32	0	237	0	1	0	46
220	17	919	865	28	0	232	0	4	0	50
220	74	924	862	37	0	228	0	2	0	45
220	88	906	861	36	0	246	0	1	0	47
220	37	895	879	39	0	237	0	4	0	40
220	18	915	853	27	0	259	0	1	0	44
220	4	903	854	35	0	259	0	2	0	43
220	49	920	852	39	0	250	0	3	0	37
220	27	889	884	36	0	236	0	1	0	47
220	41	905	851	37	0	256	0	0	0	47
220	20	909	868	36	0	229	0	5	0	51
220	71	903	868	34	0	247	0	1	0	40
220	50	895	867	35	0	246	0	2	0	49
220	69	908	873	39	0	225	0	1	0	53
220	89	891	886	40	0	226	0	2	0	47
220	33	925	843	27	0	253	0	3	0	50
220	19	905	859	34	0	246	0	2	0	51
220	63	911	871	42	0	226	0	0	0	46
220	2	901	864	32	0	244	0	1	0	49
977	54	773	988	38	0	239	0	0	0	51
977	66	768	980	32	0	263	0	1	0	43
977	73	775	968	43	0	255	0	4	0	41
977	16	719	1021	36	0	259	0	1	0	47
977	70	767	996	49	0	230	0	0	0	47
977	65	747	1007	36	0	253	0	0	0	41
977	23	728	1010	47	0	247	0	2	0	51
977	58	727	1021	42	0	237	0	2	0	53
977	34	770	993	41	0	228	0	1	0	53
977	11	713	1046	42	0	227	0	2	0	51
977	55	728	1020	42	0	248	0	4	0	43
977	52	754	995	44	0	240	0	4	0	46
977	12	766	993	33	0	251	0	5	0	39
977	61	779	980	36	0	240	0	0	0	53
977	79	755	1007	41	0	238	0	3	0	37
977	9	771	987	50	0	225	0	0	0	51
977	72	718	1020	35	0	260	0	2	0	48
977	28	773	992	39	0	224	0	3	0	55
977	48	756	1002	43	0	239	0	0	0	49
977	35	761	987	38	0	255	0	2	0	39
977	5	758	1002	44	0	229	0	1	0	48
977	40	778	983	45	0	224	0	4	0	55
977	3	733	1013	36	0	251	0	2	0	49
977	90	755	980	41	0	259	0	0	0	53
977	84	752	1013	34	0	239	0	1	0	48
977	83	716	1041	45	0	225	0	0	0	55
977	36	723	1034	44	0	228	0	0	0	54
977	53	778	978	42	0	241	0	0	0	49
977	80	771	995	43	0	229	0	3	0	46
977	85	734	1018	41	0	241	0	3	0	49
977	62	729	1029	45	0	226	0	3	0	52
977	39	724	1033	37	0	240	0	1	0	50
977	68	763	980	41	0	251	0	4	0	45
977	51	765	975	37	0	259	0	0	0	50
977	56	772	983	40	0	245	0	1	0	42
977	21	732	1002	39	0	268	0	3	0	37
977	15	729	1028	38	0	243	0	4	0	40
977	31	771	994	42	0	228	0	4	0	50
977	42	724	1025	39	0	245	0	3	0	50
977	8	780	971	38	0	252	0	0	0	45
977	29	772	989	45	0	226	0	4	0	51
977	26	772	967	35	0	264	0	2	0	44
977	82	779	991	30	0	247	0	0	0	42
977	30	768	992	36	0	240	0	2	0	47
977	38	761	987	40	0	253	0	6	0	39
977	67	718	1032	41	0	242	0	2	0	45
977	17	723	1032	42	0	235	0	5	0	49
977	74	779	991	37	0	234	0	3	0	44
977	22	769	989	53	0	228	0	0	0	48
977	1	774	990	36	0	238	0	0	0	48
977	47	759	1004	35	0	242	0	3	0	45
977	27	716	1035	43	0	240	0	2	0	46
977	41	764	974	43	0	260	0	0	0	47
977	20	779	988	34	0	232	0	4	0	52
977	71	771	985	35	0	254	0	1	0	40
977	50	751	999	34	0	250	0	3	0	48
977	88	780	979	34	0	247	0	3	0	45
977	37	773	986	40	0	242	0	1	0	43
977	18	760	975	41	0	262	0	1	0	44
977	49	774	983	37	0	250	0	2	0	38
977	4	733	999	43	0	264	0	1	0	44
977	33	777	967	36	0	256	0	4	0	49
977	69	779	989	38	0	228	0	3	0	51
977	89	760	1005	43	0	230	0	4	0	45
977	63	765	996	45	0	229	0	0	0	46
977	2	759	985	45	0	249	0	2	0	48
977	19	728	1019	36	0	246	0	4	0	49
977	75	778	988	35	0	239	0	1	0	45
977	60	763	980	42	0	250	0	2	0	50
977	10	723	1031	33	0	248	0	1	0	47
977	78	766	982	37	0	250	0	3	0	51
977	32	771	977	38	0	253	0	0	0	48
977	57	758	1008	43	0	229	0	3	0	48
977	14	765	976	34	0	260	0	0	0	53
977	6	770	984	40	0	240	0	4	0	48
977	77	768	1000	41	0	227	0	0	0	52
977	59	761	986	38	0	247	0	4	0	51
977	86	752	1002	37	0	240	0	5	0	45
977	76	748	1009	44	0	231	0	3	0	48
977	87	733	1025	46	0	234	0	5	0	42
977	25	750	1008	42	0	237	0	4	0	44
977	24	775	990	44	0	224	0	0	0	56
977	44	749	1008	40	0	232	0	1	0	57
977	7	715	1038	45	0	226	0	3	0	51
977	45	776	970	42	0	252	0	0	0	49
977	64	771	980	36	0	245	0	1	0	53
977	13	773	987	42	0	236	0	0	0	49
977	43	768	989	39	0	238	0	3	0	51
977	46	776	984	34	0	242	0	0	0	49
977	81	759	992	44	0	240	0	0	0	51
2090	35	1390	594	24	0	286	0	0	0	41
2090	48	1379	614	25	0	269	0	0	0	49
2090	28	1393	607	27	0	252	0	0	0	58
2090	9	1395	605	32	0	253	0	0	0	51
2090	72	1368	601	24	0	293	0	0	0	50
2090	79	1377	623	27	0	267	0	0	0	40
2090	40	1393	604	29	0	252	0	0	0	59
2090	5	1386	616	27	0	257	0	0	0	49
2090	65	1359	626	26	0	282	0	0	0	41
2090	23	1403	583	19	0	279	0	0	0	53
2090	58	1400	598	15	0	268	0	0	0	55
2090	70	1386	613	33	0	258	0	0	0	47
2090	73	1395	582	26	0	288	0	0	0	45
2090	16	1406	582	7	0	292	0	0	0	48
2090	66	1387	591	19	0	293	0	0	0	44
2090	54	1384	607	26	0	268	0	0	0	51
2090	12	1376	611	24	0	279	0	0	0	44
2090	61	1394	596	24	0	269	0	0	0	53
2090	52	1384	606	27	0	269	0	0	0	50
2090	55	1392	602	18	0	276	0	0	0	47
2090	34	1394	609	24	0	255	0	0	0	54
2090	11	1383	626	19	0	255	0	0	0	53
2090	8	1395	583	28	0	284	0	0	0	45
2090	42	1375	610	24	0	273	0	0	0	53
2090	31	1385	614	28	0	255	0	0	0	54
2090	15	1385	610	24	0	272	0	0	0	44
2090	38	1378	603	25	0	284	0	0	0	45
2090	30	1389	606	21	0	271	0	0	0	49
2090	82	1373	618	26	0	276	0	0	0	42
2090	26	1398	572	21	0	298	0	0	0	46
2090	29	1395	607	26	0	254	0	0	0	55
2090	39	1402	596	17	0	270	0	0	0	51
2090	62	1400	609	19	0	254	0	0	0	55
2090	85	1401	596	17	0	270	0	0	0	52
2090	80	1388	616	25	0	258	0	0	0	49
2090	53	1394	598	25	0	270	0	0	0	49
2090	36	1400	608	18	0	257	0	0	0	54
2090	83	1392	614	22	0	253	0	0	0	55
2090	84	1370	628	23	0	265	0	0	0	49
2090	90	1387	585	18	0	294	0	0	0	53
2090	3	1400	584	18	0	282	0	0	0	51
2090	21	1403	574	14	0	304	0	0	0	40
2090	56	1397	594	25	0	276	0	0	0	43
2090	51	1379	594	22	0	289	0	0	0	50
2090	68	1390	589	26	0	283	0	0	0	49
2090	89	1371	630	28	0	258	0	0	0	49
2090	69	1393	605	29	0	255	0	0	0	54
2090	33	1397	580	19	0	287	0	0	0	53
2090	19	1401	591	14	0	276	0	0	0	53
2090	2	1371	608	26	0	281	0	0	0	50
2090	63	1396	606	29	0	259	0	0	0	46
2090	47	1372	623	22	0	272	0	0	0	48
2090	1	1398	603	21	0	265	0	0	0	48
2090	74	1395	607	25	0	261	0	0	0	47
2090	22	1396	606	31	0	255	0	0	0	48
2090	67	1390	607	20	0	270	0	0	0	47
2090	49	1395	594	25	0	280	0	0	0	40
2090	4	1384	583	26	0	297	0	0	0	45
2090	18	1399	573	22	0	297	0	0	0	45
2090	88	1401	589	21	0	277	0	0	0	48
2090	37	1387	604	29	0	270	0	0	0	44
2090	50	1376	604	24	0	281	0	0	0	51
2090	71	1386	600	25	0	281	0	0	0	41
2090	41	1379	594	25	0	290	0	0	0	47
2090	20	1396	604	21	0	259	0	0	0	56
2090	27	1405	600	12	0	272	0	0	0	48
2090	43	1378	614	22	0	268	0	0	0	54
2090	64	1397	592	18	0	275	0	0	0	54
2090	13	1397	600	27	0	263	0	0	0	49
2090	45	1395	583	26	0	282	0	0	0	49
2090	44	1368	628	23	0	259	0	0	0	58
2090	7	1393	612	22	0	255	0	0	0	54
2090	24	1395	605	29	0	252	0	0	0	56
2090	81	1378	615	23	0	269	0	0	0	51
2090	46	1396	597	21	0	272	0	0	0	49
2090	57	1370	630	29	0	256	0	0	0	51
2090	32	1395	591	19	0	281	0	0	0	48
2090	78	1376	599	26	0	280	0	0	0	54
2090	10	1391	606	13	0	277	0	0	0	48
2090	60	1397	586	19	0	282	0	0	0	52
2090	75	1398	603	22	0	267	0	0	0	46
2090	87	1401	605	21	0	262	0	0	0	47
2090	25	1372	630	22	0	264	0	0	0	48
2090	86	1380	613	22	0	272	0	0	0	50
2090	76	1378	622	27	0	258	0	0	0	51
2090	59	1397	587	18	0	280	0	0	0	55
2090	77	1378	624	27	0	256	0	0	0	52
2090	6	1395	599	20	0	271	0	0	0	52
2090	14	1379	592	19	0	293	0	0	0	53
1265	35	557	934	68	0	227	0	2	0	39
1265	15	575	932	60	0	219	0	3	0	41
1265	72	553	934	59	0	232	0	2	0	48
1265	42	587	908	62	0	222	0	2	0	51
1265	38	586	910	62	0	227	0	4	0	41
1265	65	554	944	59	0	229	0	0	0	41
1265	67	581	917	64	0	217	0	0	0	47
1265	54	588	907	72	0	216	0	0	0	51
1265	10	587	914	55	0	225	0	1	0	47
1265	66	587	912	51	0	237	0	1	0	43
1265	55	581	906	72	0	225	0	1	0	46
1265	37	547	933	85	0	218	0	2	0	42
1265	52	589	912	64	0	217	0	5	0	45
1265	12	579	918	62	0	227	0	3	0	41
1265	4	576	895	79	0	235	0	2	0	43
1265	71	587	904	68	0	229	0	1	0	40
1265	50	563	931	63	0	224	0	3	0	48
