# Supplementary material for: Meneco, a Topology-Based Gap-Filling Tool Applicable to Degraded Genome-Wide Metabolic Networks
Source: PLoS Comput Biol. 2017 Jan 27;13(1):e1005276. doi: 10.1371/journal.pcbi.1005276 (PMC5302834; doi:10.1371/journal.pcbi.1005276)
Supplement: S1 Files — All files needed to run gap-filling experiments on the benchmark are provided in an archive as well as a Readme.txt file detailing the commands used to produce the results shown in this study. This archive also contains the global results for FVA and a detailed analysis of the network 256 and the biomass 89 as an example. (ZIP) [file pcbi.1005276.s003.zip › S3_files/FVA/FVA_afterGapfilling_net256_biomass89.txt]

growth rate is 920.539861524
{'CSND': {'minimum': 0.0, 'maximum': 99999.0}, 'ADNt2pp': {'minimum': 0.0, 'maximum': 99999.0}, 'GTPDPDP': {'minimum': 3.069615554396001e-26, 'maximum': 99999.0}, 'NTD10': {'minimum': 0.0, 'maximum': 99999.0}, 'TDPGDH': {'minimum': 0.0, 'maximum': 0.0}, 'NTD12': {'minimum': 0.0, 'maximum': 0.0}, 'DDPA': {'minimum': 6.462348535570529e-27, 'maximum': 54847.007739119916}, 'Htex': {'minimum': -99999.0, 'maximum': 99999.0}, 'P5CD': {'minimum': 0.0, 'maximum': 54284.21703230584}, 'UDCPPtppi': {'minimum': 0.0, 'maximum': 0.0}, '2DGULRx': {'minimum': 0.0, 'maximum': 0.0}, 'GAMptspp': {'minimum': 0.0, 'maximum': 99999.0}, 'EX_gthrd_LPAREN_e_RPAREN_': {'minimum': -99999.0, 'maximum': 0.0}, 'P5CR': {'minimum': 0.0, 'maximum': 56030.45148727449}, 'GLUTRR': {'minimum': 0.0, 'maximum': 99999.0}, 'GTHOr': {'minimum': -1.7771458472818954e-26, 'maximum': 62817.93536983378}, 'ULA4Ntppi': {'minimum': 0.0, 'maximum': 0.0}, 'GLCtexi': {'minimum': 0.0, 'maximum': 99999.0}, 'AGM4Pt2pp': {'minimum': 0.0, 'maximum': 0.0}, 'EX_uacgam_LPAREN_e_RPAREN_': {'minimum': -99999.0, 'maximum': 0.0}, 'PSD161': {'minimum': 0.0, 'maximum': 0.0}, 'KAS14': {'minimum': 0.0, 'maximum': 0.0}, 'EX_r5p_LPAREN_e_RPAREN_': {'minimum': -99999.0, 'maximum': 0.0}, 'G5SADs': {'minimum': 0.0, 'maximum': 0.0}, 'ALAALAtex': {'minimum': 0.0, 'maximum': 0.0}, 'LYStex': {'minimum': -99998.96840707195, 'maximum': 99999.0}, 'ORNtex': {'minimum': 0.0, 'maximum': 0.0}, '2AGPG141tipp': {'minimum': 0.0, 'maximum': 0.0}, 'RHAT1': {'minimum': 0.0, 'maximum': 0.0}, 'OMMBLHX': {'minimum': 0.0, 'maximum': 0.0}, 'OMPHHX': {'minimum': 0.0, 'maximum': 0.0}, 'PANTS': {'minimum': 0.0, 'maximum': 0.5211224078336144}, 'E4PD': {'minimum': 1.8410797230472906e-05, 'maximum': 0.031405914943531794}, 'PLIPA2A180pp': {'minimum': 0.0, 'maximum': 0.0}, 'TREHpp': {'minimum': 0.0, 'maximum': 99999.0}, 'CTBTCAL2': {'minimum': 0.0, 'maximum': 0.0}, 'ACOAD1f': {'minimum': -4.1359030627651384e-25, 'maximum': 52114.05288924976}, 'FACOAE180': {'minimum': 0.0, 'maximum': 99992.31157645468}, 'GLYCTO4': {'minimum': 0.0, 'maximum': 99999.0}, 'LPLIPAL2ATG120': {'minimum': 0.0, 'maximum': -4.079357513078896e-26}, 'GLYCTO3': {'minimum': 0.0, 'maximum': 99999.0}, 'GLYCTO2': {'minimum': 0.0, 'maximum': 99999.0}, 'O2Stex': {'minimum': 0.0, 'maximum': 0.0}, 'LYXt2pp': {'minimum': 0.0, 'maximum': 0.0}, '2AGPEAT181': {'minimum': 0.0, 'maximum': 99992.31157645467}, 'INDOLEt2pp': {'minimum': 0.0, 'maximum': 99999.0}, 'EX_hacolipa_LPAREN_e_RPAREN_': {'minimum': 0.0, 'maximum': 0.0}, 'DAPAL': {'minimum': 0.0, 'maximum': 99999.0}, 'ARBTNtex': {'minimum': 0.0, 'maximum': 0.0}, 'PAPA181pp': {'minimum': 0.0, 'maximum': 99999.0}, 'COBALT2abcpp': {'minimum': 0.0, 'maximum': 99998.99970542724}, 'CYTBO3_4pp': {'minimum': 0.0, 'maximum': 99999.0}, 'UMPtex': {'minimum': -99999.0, 'maximum': 99999.0}, 'GALCTt2rpp': {'minimum': 0.0, 'maximum': 99999.0}, 'MN2t3pp': {'minimum': 0.0, 'maximum': 99999.0}, 'EX_rmn_LPAREN_e_RPAREN_': {'minimum': -99999.0, 'maximum': 0.0}, 'LPLIPAL2G140': {'minimum': 0.0, 'maximum': 0.0}, 'LPLIPAL2G141': {'minimum': 0.0, 'maximum': 0.0}, 'MTRPOX': {'minimum': 0.0, 'maximum': 0.0}, 'DSERt2pp': {'minimum': 0.0, 'maximum': 99999.0}, 'ACONIs': {'minimum': 0.0, 'maximum': 0.0}, 'UAGPT3': {'minimum': 0.0025591008150357337, 'maximum': 25.59100815035729}, 'TDP': {'minimum': 0.0, 'maximum': 99999.0}, 'DHCIND': {'minimum': 0.0, 'maximum': 0.0}, '2DGULRy': {'minimum': 0.0, 'maximum': 0.0}, 'ASPO4': {'minimum': 0.0, 'maximum': 2.0251876953989503}, 'EAR121y': {'minimum': 0.0, 'maximum': 0.0}, 'EAR121x': {'minimum': 0.0, 'maximum': 0.0}, 'ALATRS': {'minimum': 0.0, 'maximum': 0.0}, 'CTBTt2rpp': {'minimum': -99999.0, 'maximum': 0.0}, 'AOXSr': {'minimum': 0.0, 'maximum': 0.0}, 'INDOLEtex': {'minimum': -99999.0, 'maximum': 99999.0}, '23DAPPAt2pp': {'minimum': 1.2924697071141057e-25, 'maximum': 99999.0}, 'LEUTAi': {'minimum': 0.0, 'maximum': 0.0}, 'GTHOXtex': {'minimum': 0.0, 'maximum': 0.0}, 'EX_butso3_LPAREN_e_RPAREN_': {'minimum': -52114.05288924976, 'maximum': 0.0}, '3AMPtex': {'minimum': 0.0, 'maximum': 0.0}, 'FCLT': {'minimum': 0.0, 'maximum': 12499.875}, 'EX_ump_LPAREN_e_RPAREN_': {'minimum': -99999.0, 'maximum': 99999.0}, 'FCLK': {'minimum': 0.0, 'maximum': 0.0}, 'MALDDH': {'minimum': 0.0, 'maximum': 0.0}, 'PLIPA1A181pp': {'minimum': 0.0, 'maximum': 0.0}, '2AGPG120tipp': {'minimum': 0.0, 'maximum': 0.0}, 'EX_tcynt_LPAREN_e_RPAREN_': {'minimum': 0.0, 'maximum': 0.0}, 'CYNTt2pp': {'minimum': 0.0, 'maximum': 0.0}, 'MOHMT': {'minimum': 0.0, 'maximum': 0.5132799130596234}, 'DHDPS': {'minimum': 0.0, 'maximum': 0.0}, 'ACtex': {'minimum': -99999.0, 'maximum': 99999.0}, 'CFAS180E': {'minimum': 0.0, 'maximum': 0.0}, 'CFAS180G': {'minimum': 0.0, 'maximum': 0.0}, 'EDA': {'minimum': -1.0339757656912846e-25, 'maximum': 99999.0}, 'EDD': {'minimum': 0.0, 'maximum': 99999.0}, 'EX_arg_L_LPAREN_e_RPAREN_': {'minimum': -99999.0, 'maximum': 0.0}, 'GLUTRS': {'minimum': 0.0, 'maximum': 99999.0}, 'FRUK': {'minimum': 0.0, 'maximum': 0.0}, 'GALBDtex': {'minimum': 0.0, 'maximum': 99999.0}, 'EX_4hoxpacd_LPAREN_e_RPAREN_': {'minimum': 0.0, 'maximum': 0.0}, 'GTHRDHpp': {'minimum': 0.0, 'maximum': 99999.0}, 'PRPPS': {'minimum': -99998.99979748123, 'maximum': 99999.0}, '23PDE9pp': {'minimum': 0.0, 'maximum': 0.0}, 'MALTTTRabcpp': {'minimum': 0.0, 'maximum': 34481.26270466848}, 'DPR': {'minimum': 1.6548329639273775e-27, 'maximum': 0.5225796572385746}, '12PPDRtpp': {'minimum': -99999.0, 'maximum': 0.0}, 'EX_14glucan_LPAREN_e_RPAREN_': {'minimum': -23254.80505548767, 'maximum': 0.0}, 'FTHFD': {'minimum': 0.0, 'maximum': 99998.98581448074}, 'XTSNtex': {'minimum': 0.0, 'maximum': 0.0}, 'VALabcpp': {'minimum': 0.0, 'maximum': 99999.0}, 'EX_pi_LPAREN_e_RPAREN_': {'minimum': -99999.0, 'maximum': 99999.0}, 'THMtex': {'minimum': 1.8410797230472906e-05, 'maximum': 0.12419512041047658}, 'GLUPRT': {'minimum': 0.0, 'maximum': 0.0}, 'HBZOPT': {'minimum': 0.0, 'maximum': 0.0}, 'PGPP180pp': {'minimum': 0.0, 'maximum': 29409.504199482086}, 'TRPTRS': {'minimum': 0.0, 'maximum': 0.0}, 'KDOPP': {'minimum': 0.0, 'maximum': 0.0}, '2AGPG181tipp': {'minimum': 0.0, 'maximum': 0.0}, 'OCBT': {'minimum': 0.0, 'maximum': 0.0}, 'EX_ptrc_LPAREN_e_RPAREN_': {'minimum': 0.0, 'maximum': 0.0}, 'DHORD2': {'minimum': 0.0, 'maximum': 0.0}, 'DHORD5': {'minimum': 0.0, 'maximum': 0.0}, 'CPGNexs': {'minimum': 0.0, 'maximum': 99999.0}, 'ARBTNexs': {'minimum': 0.0, 'maximum': 0.0}, 'AGM4PA': {'minimum': 0.0, 'maximum': 0.0}, 'GMPS2': {'minimum': 7.754818242684634e-26, 'maximum': 99998.95338386142}, 'EX_ppa_LPAREN_e_RPAREN_': {'minimum': -99999.0, 'maximum': 0.0}, 'MELIBt3ipp': {'minimum': -5.573775611929581e-25, 'maximum': 99999.0}, 'D_LACt2pp': {'minimum': -99999.0, 'maximum': 99999.0}, 'HPYRI': {'minimum': -99999.0, 'maximum': 0.0}, '4PEPTabcpp': {'minimum': 0.0, 'maximum': 25.591008150357304}, 'GALt2pp': {'minimum': 0.0, 'maximum': 0.0}, 'AGMH': {'minimum': 0.0, 'maximum': 0.0}, 'ACOAD6f': {'minimum': 0.0, 'maximum': 0.0}, 'GALabcpp': {'minimum': 0.0, 'maximum': 0.0}, 'TRPtex': {'minimum': -99998.99477133359, 'maximum': 99999.0}, 'EX_fe3_LPAREN_e_RPAREN_': {'minimum': -99999.0, 'maximum': 99999.0}, 'EX_glcr_LPAREN_e_RPAREN_': {'minimum': 0.0, 'maximum': 0.0}, 'CRNtex': {'minimum': 0.0, 'maximum': 0.0}, 'HMPK1': {'minimum': 0.0, 'maximum': 0.0}, 'EX_dad_2_LPAREN_e_RPAREN_': {'minimum': 0.0, 'maximum': 0.0}, 'GLCURt2rpp': {'minimum': 0.0, 'maximum': 99999.0}, 'SO4tex': {'minimum': 0.0, 'maximum': 60523.782751117615}, 'TAUDO': {'minimum': 2.68833699079734e-24, 'maximum': 80664.92656392738}, 'IDOND2': {'minimum': 0.0, 'maximum': 99999.0}, 'ACOAD2f': {'minimum': 0.0, 'maximum': 0.0}, 'LYSTRS': {'minimum': 0.0, 'maximum': 0.0}, 'FE3Ri': {'minimum': 0.0, 'maximum': 49999.5}, 'DDGLK': {'minimum': 0.0, 'maximum': 99999.0}, 'EX_tre_LPAREN_e_RPAREN_': {'minimum': -99999.0, 'maximum': 0.0}, 'EX_fald_LPAREN_e_RPAREN_': {'minimum': 0.0, 'maximum': 0.0}, 'ACONTb': {'minimum': -99999.0, 'maximum': 0.0}, 'BUTCT': {'minimum': -1.3247814497919584e-25, 'maximum': 52114.05288924977}, 'ASNabcpp': {'minimum': 0.0, 'maximum': 99999.0}, 'PRFGS': {'minimum': 0.0, 'maximum': 0.0}, 'F6Ptex': {'minimum': 0.0, 'maximum': 0.0}, 'PSCVT': {'minimum': 3.682159446094513e-05, 'maximum': 66660.43109131412}, 'MTRI': {'minimum': 0.0, 'maximum': 0.0}, 'MTRK': {'minimum': 0.0, 'maximum': 0.0}, 'EX_nh4_LPAREN_e_RPAREN_': {'minimum': -99999.0, 'maximum': 99999.0}, 'ADNK1': {'minimum': 0.0, 'maximum': 99999.0}, 'EX_lys_L_LPAREN_e_RPAREN_': {'minimum': -99999.0, 'maximum': 99998.96840707195}, 'CRNCAR': {'minimum': 0.0, 'maximum': 0.0}, 'EX_g3pg_LPAREN_e_RPAREN_': {'minimum': -66624.47815108356, 'maximum': 29409.50499304162}, 'DXPS': {'minimum': 0.000119670181998072, 'maximum': 1.1493901015413361}, 'ACSERtex': {'minimum': -99999.0, 'maximum': 0.0}, 'EX_mmet_LPAREN_e_RPAREN_': {'minimum': 0.0, 'maximum': 0.0}, 'FORt2pp': {'minimum': 0.0, 'maximum': 99998.99985271362}, 'PRMICI': {'minimum': 0.0, 'maximum': 0.0}, 'EX_malttr_LPAREN_e_RPAREN_': {'minimum': -45452.57351754406, 'maximum': 0.0}, '42A12BOOXpp': {'minimum': 0.0, 'maximum': 0.0}, 'SUCRtex': {'minimum': 0.0, 'maximum': 68418.61184737337}, 'EAR120x': {'minimum': 0.0, 'maximum': 0.0}, 'EAR120y': {'minimum': 0.0, 'maximum': 0.0}, 'UPP3MT': {'minimum': 0.0, 'maximum': 0.0}, 'MLTP1': {'minimum': -66663.77449239796, 'maximum': 27776.572705165825}, 'MLTP2': {'minimum': -66663.77449239799, 'maximum': 66663.774492398}, 'MLTP3': {'minimum': -69764.41516646302, 'maximum': 66663.774492398}, 'UDPG4E': {'minimum': 0.0, 'maximum': 0.0}, 'EX_23ccmp_LPAREN_e_RPAREN_': {'minimum': 0.0, 'maximum': 0.0}, 'HDCOAI': {'minimum': 0.0, 'maximum': 0.0}, 'AM3PA': {'minimum': 0.0, 'maximum': 0.0}, 'ACMANAtex': {'minimum': 0.0, 'maximum': 0.0}, 'NOtex': {'minimum': 0.0, 'maximum': 0.0}, 'LPLIPAL2E160': {'minimum': 0.0, 'maximum': 0.0}, 'EX_mobd_LPAREN_e_RPAREN_': {'minimum': 0.0, 'maximum': 0.0}, 'UM4PCP': {'minimum': 0.0, 'maximum': 25.59100815035732}, 'GTHS': {'minimum': 0.0, 'maximum': 0.0}, 'OROTt2_2pp': {'minimum': 0.0, 'maximum': 99990.64993710653}, 'UPP3S': {'minimum': -8.077935669463161e-28, 'maximum': 12499.875}, 'LALDO2x': {'minimum': 0.0, 'maximum': 99999.0}, 'ETHSO3abcpp': {'minimum': 0.0, 'maximum': 99999.0}, 'EX_acmana_LPAREN_e_RPAREN_': {'minimum': 0.0, 'maximum': 0.0}, '12DGR160tipp': {'minimum': 0.0, 'maximum': 99999.0}, 'PPA2': {'minimum': 0.0, 'maximum': 0.0}, 'IGPS': {'minimum': -1.8611563782443123e-24, 'maximum': 66660.43105449248}, 'VALTRS': {'minimum': 0.0, 'maximum': 0.0}, 'PYDXK': {'minimum': 0.0, 'maximum': 99999.0}, 'PGPP161pp': {'minimum': 0.0, 'maximum': 35711.53985004893}, 'LDH_D2': {'minimum': 0.0, 'maximum': 99999.0}, '12DGR161tipp': {'minimum': 0.0, 'maximum': 0.0}, 'RMK': {'minimum': 6.203854594147708e-25, 'maximum': 99999.0}, 'RMI': {'minimum': 0.0, 'maximum': 99999.0}, 'G3PEabcpp': {'minimum': 1.5188685493683308e-13, 'maximum': 31247.597367642094}, 'MCITL2': {'minimum': -1.454028420503369e-26, 'maximum': 99999.0}, 'FFSD': {'minimum': -1.0339757656912846e-25, 'maximum': 68418.6118473734}, 'EX_glyc_LPAREN_e_RPAREN_': {'minimum': 0.0, 'maximum': 0.0}, '3OAS100': {'minimum': 0.0, 'maximum': 0.0}, 'MDDEP3pp': {'minimum': 0.0, 'maximum': 0.0}, '23DAPPAtex': {'minimum': 0.0, 'maximum': 99999.0}, 'EX_ni2_LPAREN_e_RPAREN_': {'minimum': 0.0, 'maximum': 0.0}, 'PLIPA1G120pp': {'minimum': 0.0, 'maximum': 0.0}, '2AGPEAT180': {'minimum': -3.877409121342317e-26, 'maximum': 99992.31157645464}, 'LPLIPAL2G180': {'minimum': 0.0, 'maximum': 0.0}, 'MANGLYCtex': {'minimum': 0.0, 'maximum': 0.0}, 'EX_34dhpac_LPAREN_e_RPAREN_': {'minimum': 0.0, 'maximum': 0.0}, 'TDPDRE': {'minimum': 0.0, 'maximum': 0.0}, '12PPDStex': {'minimum': 0.0, 'maximum': 0.0}, 'AMAOTr': {'minimum': 0.0, 'maximum': 0.0}, 'GALURtex': {'minimum': 0.0, 'maximum': 0.0}, 'PPCSCT': {'minimum': 0.0, 'maximum': 99999.0}, 'POX': {'minimum': 0.0, 'maximum': 99999.0}, 'EX_n2o_LPAREN_e_RPAREN_': {'minimum': 0.0, 'maximum': 0.0}, 'VPAMT': {'minimum': 0.0, 'maximum': 99998.9501527665}, 'EX_galctn_L_LPAREN_e_RPAREN_': {'minimum': -99999.0, 'maximum': 0.0}, 'MALTTRabcpp': {'minimum': 0.0, 'maximum': 45452.573517544086}, 'EX_tsul_LPAREN_e_RPAREN_': {'minimum': 0.0, 'maximum': 0.0}, 'CRNt7pp': {'minimum': 0.0, 'maximum': 0.0}, 'EX_gthox_LPAREN_e_RPAREN_': {'minimum': 0.0, 'maximum': 0.0}, 'HPPK2': {'minimum': 3.682159446094513e-05, 'maximum': 0.342336094497155}, 'EX_acgal_LPAREN_e_RPAREN_': {'minimum': 0.0, 'maximum': 99999.0}, 'ACACT1r': {'minimum': -52114.05288924977, 'maximum': 0.0}, 'DTMPK': {'minimum': 0.0024118144371919506, 'maximum': 99999.0}, 'PFK_2': {'minimum': 0.0, 'maximum': 99999.0}, 'FE3HOXUtpp': {'minimum': 0.0, 'maximum': 0.0}, 'EX_tyr_L_LPAREN_e_RPAREN_': {'minimum': -126.94244690411062, 'maximum': -0.012694244690411067}, 'GSNt2pp': {'minimum': 0.0, 'maximum': 99998.94131558386}, 'FACOAL140t2pp': {'minimum': 0.0, 'maximum': 99992.31157645442}, 'UACGAMPpp': {'minimum': 0.0, 'maximum': 99999.0}, 'PSD141': {'minimum': 0.0, 'maximum': 0.0}, 'AMPTASECG': {'minimum': 0.0, 'maximum': 99998.97964686366}, '2AGPE181tipp': {'minimum': -5.490411315820721e-23, 'maximum': 99992.31157645465}, 'MECDPDH2': {'minimum': 0.00010125938476759912, 'maximum': 0.9764979947103274}, 'EX_fecrm_LPAREN_e_RPAREN_': {'minimum': 0.0, 'maximum': 0.0}, 'MLDCP3App': {'minimum': 0.0, 'maximum': 0.0}, 'HDCEAtexi': {'minimum': 0.0, 'maximum': 0.0}, 'DKMPPD': {'minimum': 0.0, 'maximum': 0.0}, 'PGSA161': {'minimum': 0.0, 'maximum': 38458.58137697576}, 'PA120abcpp': {'minimum': 0.0, 'maximum': 0.0}, 'UPPDC1': {'minimum': 9.693522803355793e-27, 'maximum': 12499.875}, 'MANptspp': {'minimum': 0.0, 'maximum': 99999.0}, 'EX_glyc2p_LPAREN_e_RPAREN_': {'minimum': -4.038967834731596e-28, 'maximum': -3.877409121342317e-26}, '3HAD161': {'minimum': 0.0, 'maximum': 0.0}, 'DHQTi': {'minimum': 0.0, 'maximum': 54847.007739119945}, 'PERD': {'minimum': 1.8410797230472906e-05, 'maximum': 0.18395800270384202}, 'THRD': {'minimum': 0.0, 'maximum': 99998.97664590372}, 'RBFSb': {'minimum': 3.682159446094579e-05, 'maximum': 0.2486873770613395}, 'RBFSa': {'minimum': 7.364318892189163e-05, 'maximum': 0.7364318892189162}, 'GLDBRAN2': {'minimum': 0.0, 'maximum': 0.0}, 'EX_met_D_LPAREN_e_RPAREN_': {'minimum': 0.0, 'maximum': 0.0}, 'LEUt2rpp': {'minimum': -99999.0, 'maximum': 0.0}, 'THRS': {'minimum': 0.0, 'maximum': 0.0}, 'DDGLCNt2rpp': {'minimum': -99999.0, 'maximum': 99999.0}, 'BALAt2pp': {'minimum': 0.0, 'maximum': 0.0}, 'ACOATA': {'minimum': 0.0, 'maximum': 0.0}, 'QULNS': {'minimum': 0.00020251879141142126, 'maximum': 1.9346831071634243}, 'ASNS1': {'minimum': 0.02219421606133509, 'maximum': 99998.97557807747}, 'EX_fe3hox_LPAREN_e_RPAREN_': {'minimum': 0.0, 'maximum': 99999.0}, 'MAN6Ptex': {'minimum': 0.0, 'maximum': 0.0}, 'KAT8': {'minimum': 0.0, 'maximum': 0.0}, 'LCTStpp': {'minimum': 0.0, 'maximum': 99999.0}, 'GLYBtex': {'minimum': 0.0, 'maximum': 0.0}, 'KAT2': {'minimum': 0.0, 'maximum': 0.0}, 'KAT3': {'minimum': 0.0, 'maximum': 0.0}, 'KAT4': {'minimum': 0.0, 'maximum': 0.0}, 'FACOAL120t2pp': {'minimum': 0.0, 'maximum': 0.0}, 'KAT7': {'minimum': 0.0, 'maximum': 1.0761972206014598e-42}, 'Kt2pp': {'minimum': 0.0, 'maximum': 99999.0}, 'NADPPPS': {'minimum': 0.0, 'maximum': 99999.0}, 'EX_acolipa_LPAREN_e_RPAREN_': {'minimum': 0.0, 'maximum': 0.0}, 'HCINNMt2rpp': {'minimum': 0.0, 'maximum': 0.0}, 'FECRMabcpp': {'minimum': 0.0, 'maximum': 0.0}, 'ACGAM1PPpp': {'minimum': 0.0, 'maximum': 0.0}, 'GLNS': {'minimum': 0.046616138586743766, 'maximum': 99999.0}, 'DCYTtex': {'minimum': -99999.0, 'maximum': 99998.98581448074}, 'ASNTRS': {'minimum': 0.0, 'maximum': 0.0}, 'CPGNUtex': {'minimum': 0.0, 'maximum': 0.0}, 'PE160abcpp': {'minimum': 0.0, 'maximum': 9.693522803355793e-27}, 'PGSA181': {'minimum': 0.0, 'maximum': 0.0}, 'PGSA180': {'minimum': 0.0, 'maximum': 31247.59821194973}, 'DIMPtex': {'minimum': 0.0, 'maximum': 99999.0}, '3HPPPNH': {'minimum': 0.0, 'maximum': 49999.50000000001}, 'FE2tex': {'minimum': -99999.0, 'maximum': 99999.0}, 'PPND': {'minimum': 0.0, 'maximum': 0.0}, '2AGPE120tipp': {'minimum': 0.0, 'maximum': 8.507681847078601e-23}, 'CLPNH141pp': {'minimum': 0.0, 'maximum': 0.0}, 'HACD4i': {'minimum': 0.0, 'maximum': 0.0}, 'GLNTRS': {'minimum': 0.0, 'maximum': 0.0}, 'UMPK': {'minimum': 0.015980571993022826, 'maximum': 99998.99744089918}, 'G1PPpp': {'minimum': 0.0, 'maximum': 0.0}, 'AMPTASEPG': {'minimum': 0.020353136336780153, 'maximum': 54284.23738544218}, 'DMPPS': {'minimum': 0.0, 'maximum': 0.9815608341582788}, 'URIt2rpp': {'minimum': -99999.0, 'maximum': 71425.46768438803}, 'NTD3pp': {'minimum': 0.0, 'maximum': 99999.0}, 'ACOAD3f': {'minimum': 0.0, 'maximum': 0.0}, '12PPDRtex': {'minimum': -99999.0, 'maximum': 0.0}, 'MLDCP2Bpp': {'minimum': 0.0, 'maximum': 0.0}, 'CRNDabcpp': {'minimum': 0.0, 'maximum': 99999.0}, 'LACZpp': {'minimum': 0.0, 'maximum': 99999.0}, 'UAGCVT': {'minimum': 0.0025591008150357337, 'maximum': 25.591008150357325}, 'NTD2pp': {'minimum': 0.0, 'maximum': 99999.0}, 'GLUNpp': {'minimum': 0.0, 'maximum': 0.0}, 'DALAtex': {'minimum': -38.386512225536, 'maximum': -0.0012795504075178668}, 'ALLPI': {'minimum': 0.0, 'maximum': 99999.0}, 'CTPS2': {'minimum': 0.00015649177343136851, 'maximum': 99990.64828013482}, 'GTHRDabcpp': {'minimum': 7.998646915275469e-14, 'maximum': 99999.0}, 'PGPP181': {'minimum': 0.0, 'maximum': 0.0}, 'PGPP180': {'minimum': 5.2008981014271615e-23, 'maximum': 31247.59821194976}, 'FE3DHBZR': {'minimum': 0.0, 'maximum': 0.0}, 'GALTptspp': {'minimum': -6.462348535570529e-27, 'maximum': 99999.0}, 'CPGNtonex': {'minimum': 0.0, 'maximum': 0.0}, 'EX_taur_LPAREN_e_RPAREN_': {'minimum': -80664.92656392734, 'maximum': 0.0}, 'EX_minohp_LPAREN_e_RPAREN_': {'minimum': 0.0, 'maximum': 0.0}, 'ACGAptspp': {'minimum': 0.0, 'maximum': 0.0}, 'GAMAN6Ptex': {'minimum': 0.0, 'maximum': 0.0}, 'SFGTHi': {'minimum': 0.0, 'maximum': 0.0}, 'ALAtex': {'minimum': 0.0, 'maximum': 0.0}, 'EX_acac_LPAREN_e_RPAREN_': {'minimum': 0.0, 'maximum': 0.0}, 'Zn2tex': {'minimum': 0.0002945727556875665, 'maximum': 2.9457275568756636}, 'GP4GH': {'minimum': 0.0, 'maximum': 0.0}, 'EX_zn2_LPAREN_e_RPAREN_': {'minimum': -2.9304199995191467, 'maximum': -0.0002945727556875665}, 'HCINNMtex': {'minimum': 0.0, 'maximum': 0.0}, 'NMNN': {'minimum': 0.0, 'maximum': 66665.99051843944}, 'CPPPGO2': {'minimum': 0.0, 'maximum': 0.0}, 'FHL': {'minimum': 0.00014728637999789312, 'maximum': 99999.0}, 'CD2tpp': {'minimum': 0.0, 'maximum': 99999.0}, 'TMPK': {'minimum': 1.8410797230472906e-05, 'maximum': 99999.0}, 'RBFK': {'minimum': 1.8410797230472906e-05, 'maximum': 0.18191120712896294}, 'METOX1s': {'minimum': 0.0, 'maximum': 0.0}, 'ACMUMptspp': {'minimum': -1.2924697071140997e-26, 'maximum': 9.848619168209486e-24}, 'FEOXAMUtpp': {'minimum': 4.620579202932928e-25, 'maximum': 99999.0}, 'DURIK1': {'minimum': 0.0, 'maximum': 99999.0}, 'ACGAL1Ptex': {'minimum': 0.0, 'maximum': 99999.0}, 'TSULtex': {'minimum': 0.0, 'maximum': 0.0}, '3NTD9pp': {'minimum': 0.0, 'maximum': 99998.9413155838}, 'PNTOt4pp': {'minimum': 0.0, 'maximum': 0.46681762389703607}, 'EX_23cgmp_LPAREN_e_RPAREN_': {'minimum': 0.0, 'maximum': 0.0}, 'PYDAMK': {'minimum': 0.0, 'maximum': 0.0}, 'METTRS': {'minimum': 0.0, 'maximum': 0.0}, 'EX_cpgn_un_LPAREN_e_RPAREN_': {'minimum': -99999.0, 'maximum': 0.0}, 'GLCabcpp': {'minimum': 0.0, 'maximum': 99999.0}, 'PA181abcpp': {'minimum': 0.0, 'maximum': 99999.0}, 'PLIPA1G160pp': {'minimum': 0.0, 'maximum': 0.0}, 'SHCHCS2': {'minimum': 0.0, 'maximum': 0.0}, 'HKNTDH': {'minimum': 0.0, 'maximum': 0.0}, '12DGR120tipp': {'minimum': 0.0, 'maximum': 0.0}, 'EX_3hpppn_LPAREN_e_RPAREN_': {'minimum': -49999.5, 'maximum': 0.0}, 'EX_LalaDgluMdap_LPAREN_e_RPAREN_': {'minimum': 0.0, 'maximum': 0.0}, 'PTPATi': {'minimum': 5.523238743103138e-05, 'maximum': 0.5205140939327617}, 'FEENTERR2': {'minimum': 0.0, 'maximum': 0.0}, 'SUCCtex': {'minimum': -99999.0, 'maximum': 99999.0}, 'LPLIPAL2G181': {'minimum': 0.0, 'maximum': -6.267217921538977e-22}, 'GUI2': {'minimum': 0.0, 'maximum': 0.0}, 'GUI1': {'minimum': 0.0, 'maximum': 99999.0}, 'GLUtex': {'minimum': 0.0, 'maximum': 0.0}, 'D_LACtex': {'minimum': -99999.0, 'maximum': 99999.0}, 'MALTHXtexi': {'minimum': 0.0, 'maximum': 0.0}, 'THMDtex': {'minimum': -99998.9834026663, 'maximum': 24.117562695243755}, 'NMNt7pp': {'minimum': 0.0, 'maximum': 0.0}, 'X5PL3E': {'minimum': 0.0, 'maximum': 0.0}, 'AHCYSNS': {'minimum': 0.0, 'maximum': 83326.9263137122}, 'AGPAT140': {'minimum': -3.6927705917545876e-27, 'maximum': 49999.5}, 'EX_spmd_LPAREN_e_RPAREN_': {'minimum': 0.0, 'maximum': 0.0}, 'GTHRDabc2pp': {'minimum': 0.0, 'maximum': 99999.0}, 'PPALtpp': {'minimum': 0.0, 'maximum': 0.0}, 'ALLK': {'minimum': 4.1359030627651384e-25, 'maximum': 99999.0}, 'URIC': {'minimum': 0.0, 'maximum': 0.0}, 'MNt2pp': {'minimum': 0.0, 'maximum': 99999.0}, 'PLIPA1E160pp': {'minimum': 0.0, 'maximum': 0.0}, 'EX_k_LPAREN_e_RPAREN_': {'minimum': -163.48787940659955, 'maximum': -0.016348787940659942}, 'OPHHX': {'minimum': 0.0, 'maximum': 0.0}, 'GGPTRCO': {'minimum': 0.0, 'maximum': 0.0}, 'PTRCt2pp': {'minimum': 0.0, 'maximum': 99999.0}, 'CGLYtex': {'minimum': -99999.0, 'maximum': 99998.97964686366}, 'HYXNtpp': {'minimum': 0.0, 'maximum': 0.0}, '2AGPA120tipp': {'minimum': 0.0, 'maximum': 0.0}, 'BSORy': {'minimum': 0.0, 'maximum': 0.0}, 'UDPGPpp': {'minimum': 0.0, 'maximum': 0.0}, 'CBItonex': {'minimum': 0.0, 'maximum': 0.0}, 'DOPAtex': {'minimum': 0.0, 'maximum': 0.0}, '2AGPG180tipp': {'minimum': 0.0, 'maximum': 0.0}, 'NDPK4': {'minimum': 0.0024118144371919506, 'maximum': 99999.0}, 'GTHRDtex': {'minimum': 0.0, 'maximum': 99999.0}, 'AGMtex': {'minimum': -99999.0, 'maximum': 0.0}, 'METS': {'minimum': 0.0141671084688489, 'maximum': 141.67108468848903}, 'KDOCT2': {'minimum': 0.0, 'maximum': 0.0}, 'O16AP1pp': {'minimum': 0.0, 'maximum': 0.0}, 'PROD2': {'minimum': 0.0, 'maximum': 56108.25488613579}, 'G3PStex': {'minimum': 0.0, 'maximum': 99999.0}, 'PSCLYStex': {'minimum': 0.0, 'maximum': 0.0}, 'HOMtex': {'minimum': -99998.9412419406, 'maximum': 0.0}, 'PE120abcpp': {'minimum': 0.0, 'maximum': 0.0}, 'TAGURr': {'minimum': -99999.0, 'maximum': 0.0}, 'GBBTNtex': {'minimum': 0.0, 'maximum': 0.0}, 'EX_ins_LPAREN_e_RPAREN_': {'minimum': -99998.94131558383, 'maximum': 99999.0}, 'GLYCDx': {'minimum': 0.0, 'maximum': 79145.80439705431}, 'RBP4E': {'minimum': 0.0, 'maximum': 0.0}, 'AACPS4': {'minimum': 0.0, 'maximum': 99999.0}, 'MLTGY4pp': {'minimum': 0.0, 'maximum': 0.0}, '12DGR181tipp': {'minimum': 0.0, 'maximum': 99999.0}, 'GALS3': {'minimum': 0.0, 'maximum': 0.0}, 'DMStex': {'minimum': 0.0, 'maximum': 0.0}, 'URAt2rpp': {'minimum': -99999.0, 'maximum': 0.0}, 'METSOXR2': {'minimum': 0.0, 'maximum': 0.0}, 'U23GAAT': {'minimum': 0.0, 'maximum': 0.0}, 'AMPN': {'minimum': 0.0, 'maximum': 99999.0}, 'EX_h2o2_LPAREN_e_RPAREN_': {'minimum': 0.0, 'maximum': 99999.0}, 'FE3HOXexs': {'minimum': 0.0, 'maximum': 99999.0}, 'PAPPT3': {'minimum': 0.0025591008150357337, 'maximum': 25.591008150357325}, '3HCINNMH': {'minimum': 0.0, 'maximum': 0.0}, 'ORNabcpp': {'minimum': 0.0, 'maximum': 99999.0}, 'PG160abcpp': {'minimum': 0.0, 'maximum': 0.0}, 'FLVR': {'minimum': 0.0, 'maximum': 49999.5}, 'NADPHQR3': {'minimum': 0.0, 'maximum': 99999.0}, 'NADPHQR4': {'minimum': 0.0, 'maximum': 99999.0}, 'HG2tex': {'minimum': 0.0, 'maximum': 0.0}, 'ADOCBLS': {'minimum': 0.0, 'maximum': 0.0}, 'DM_5DRIB': {'minimum': 0.0, 'maximum': 0.0}, 'MLTGY3pp': {'minimum': 0.0, 'maximum': 0.0}, 'DDGALK': {'minimum': 0.0, 'maximum': 99999.0}, '3OAR80': {'minimum': 0.0, 'maximum': 0.0}, 'DKMPPD3': {'minimum': 0.0, 'maximum': 0.0}, 'ORNDC': {'minimum': 0.0, 'maximum': 0.0}, 'PItex': {'minimum': -99999.0, 'maximum': 99999.0}, 'AACPS5': {'minimum': 0.0, 'maximum': 0.0}, 'DCYTD': {'minimum': 0.0, 'maximum': 99998.98581448074}, 'AP5AH': {'minimum': 0.0, 'maximum': 0.0}, 'AACPS7': {'minimum': 0.0, 'maximum': 99999.0}, 'DM_4HBA': {'minimum': 0.0, 'maximum': 0.0}, 'MGSA': {'minimum': 0.0, 'maximum': 99999.0}, 'XANt2pp': {'minimum': 0.0, 'maximum': 99999.0}, 'NTD9pp': {'minimum': 0.0, 'maximum': 99998.94131558381}, 'AB6PGH': {'minimum': 0.0, 'maximum': 0.0}, 'RNDR2b': {'minimum': 0.0, 'maximum': 0.0}, 'TYRtex': {'minimum': 0.012694244690411067, 'maximum': 126.94244690411067}, 'AACPS3': {'minimum': 0.0, 'maximum': 99999.0}, 'HDCAtexi': {'minimum': 0.0, 'maximum': 0.0}, 'SBTptspp': {'minimum': 0.0, 'maximum': 0.0}, 'MOBDtex': {'minimum': 0.0, 'maximum': 0.0}, 'FACOAE100': {'minimum': 0.0, 'maximum': 0.0}, 'ADD': {'minimum': 0.0, 'maximum': 99998.94131558383}, 'ADA': {'minimum': 0.0, 'maximum': 99999.0}, 'GALCTND': {'minimum': 0.0, 'maximum': 99999.0}, 'GLCDpp': {'minimum': 0.0, 'maximum': 99999.0}, 'FDH4pp': {'minimum': 0.0, 'maximum': 99999.0}, 'EDTXS1': {'minimum': 0.0, 'maximum': 0.0}, 'ALTRH': {'minimum': 0.0, 'maximum': 99999.0}, 'EDTXS3': {'minimum': 0.0, 'maximum': 0.0}, 'OPHBDC': {'minimum': 0.0, 'maximum': 0.0}, 'FA120ACPHi': {'minimum': 7.26464910626161e-23, 'maximum': 99999.0}, 'CYSTL': {'minimum': 0.0141671084688489, 'maximum': 141.67108468848903}, 'FE3DHBZStonex': {'minimum': 0.0, 'maximum': 0.0}, 'Kt3pp': {'minimum': 0.0, 'maximum': 99999.0}, 'UAGDP': {'minimum': 0.005118201630071467, 'maximum': 51.18201630071467}, 'TRSARr': {'minimum': -99999.0, 'maximum': 99999.0}, 'PDX5POi': {'minimum': 0.0, 'maximum': 0.07355581325869652}, 'R5PPpp': {'minimum': 0.0, 'maximum': 99999.0}, 'HPPPNt2rpp': {'minimum': 0.0, 'maximum': 49999.5}, 'ENLIPAtex': {'minimum': 0.0, 'maximum': 0.0}, 'SHCHD2': {'minimum': 0.0, 'maximum': 0.0}, 'ALAt4pp': {'minimum': 0.0, 'maximum': 0.0}, 'ASPt2_3pp': {'minimum': 0.0, 'maximum': 99999.0}, 'ACGALtex': {'minimum': -99999.0, 'maximum': 0.0}, 'NO3tex': {'minimum': -1.2924697071141057e-26, 'maximum': 99999.0}, 'OXAMTC': {'minimum': 0.0, 'maximum': 0.0}, 'GLUabcpp': {'minimum': 0.0, 'maximum': 99999.0}, 'TPRDCOAS': {'minimum': 0.0, 'maximum': 0.0}, 'NTD9': {'minimum': 0.0, 'maximum': 99999.0}, 'NTD6': {'minimum': 0.0, 'maximum': 0.0}, 'NTD7': {'minimum': 0.0, 'maximum': 99999.0}, 'NTD4': {'minimum': 0.0, 'maximum': 99999.0}, 'NTD5': {'minimum': 0.0, 'maximum': 99999.0}, 'NTD2': {'minimum': 0.0, 'maximum': 99999.0}, 'NTD3': {'minimum': 0.0, 'maximum': 71425.45441940862}, 'NTD1': {'minimum': 0.0, 'maximum': 99999.0}, 'THMDt2rpp': {'minimum': -99998.9834026663, 'maximum': 24.117562695243752}, 'NAtex': {'minimum': 0.0, 'maximum': 0.0}, 'METAT': {'minimum': 1.8410797230472906e-05, 'maximum': 83326.92633212313}, 'EX_pacald_LPAREN_e_RPAREN_': {'minimum': 0.0, 'maximum': 99999.0}, '3OAS120': {'minimum': 0.0, 'maximum': 0.0}, '3OAS121': {'minimum': 0.0, 'maximum': 0.0}, 'INStex': {'minimum': -99999.0, 'maximum': 99998.94131558381}, 'RHCCE': {'minimum': 0.0, 'maximum': 83326.9263137122}, 'PPCK': {'minimum': 0.0, 'maximum': 99999.0}, 'ACM6PH': {'minimum': 0.0, 'maximum': 0.0}, 'ARBTNR3': {'minimum': 0.0, 'maximum': 0.0}, 'EX_thr_L_LPAREN_e_RPAREN_': {'minimum': -99999.0, 'maximum': -0.023354096286854878}, 'ADSL1r': {'minimum': 0.0, 'maximum': 99998.94124194064}, 'PACALDtex': {'minimum': -99999.0, 'maximum': 0.0}, 'EX_ascb_L_LPAREN_e_RPAREN_': {'minimum': 0.0, 'maximum': 0.0}, 'G6PDH2r': {'minimum': 0.0, 'maximum': 0.0}, 'HCYSMT': {'minimum': 7.754818242684634e-26, 'maximum': 83326.92631371217}, 'Kabcpp': {'minimum': 0.0, 'maximum': 99999.0}, 'MELIBt2pp': {'minimum': 6.979336418416171e-25, 'maximum': 99999.0}, 'NTP10': {'minimum': 0.0, 'maximum': 0.0}, 'NTP11': {'minimum': 0.0, 'maximum': 0.0}, 'DSERtex': {'minimum': 0.0, 'maximum': 99999.0}, 'HG2t3pp': {'minimum': 0.0, 'maximum': 0.0}, 'GDPMNH': {'minimum': 0.0, 'maximum': 0.0}, 'UM4PL': {'minimum': 0.0, 'maximum': 25.591008150357336}, 'ACMUMtex': {'minimum': 0.0, 'maximum': 0.0}, 'GDPMNP': {'minimum': 0.0, 'maximum': 99998.99992635682}, 'MALS': {'minimum': 0.0, 'maximum': 99999.0}, 'PG161abcpp': {'minimum': 0.0, 'maximum': 99992.3115764546}, 'PROGLYtex': {'minimum': 0.020353136338287798, 'maximum': 54284.237385442204}, 'EX_cl_LPAREN_e_RPAREN_': {'minimum': 0.0, 'maximum': 0.0}, 'PE180abcpp': {'minimum': 1.9871721746879376e-25, 'maximum': 99992.31157645461}, 'ARBTNabcpp': {'minimum': 0.0, 'maximum': 0.0}, 'EX_nac_LPAREN_e_RPAREN_': {'minimum': 0.0, 'maximum': 0.0}, 'EX_peamn_LPAREN_e_RPAREN_': {'minimum': -99999.0, 'maximum': 0.0}, 'EX_tmao_LPAREN_e_RPAREN_': {'minimum': 0.0, 'maximum': 0.0}, 'PAPA160': {'minimum': 0.0, 'maximum': 99999.0}, 'PAPA161': {'minimum': 0.0, 'maximum': 99999.0}, 'EX_akg_LPAREN_e_RPAREN_': {'minimum': -99999.0, 'maximum': 99999.0}, 'MALTPTabcpp': {'minimum': 7.754818242684634e-27, 'maximum': 27776.572705165836}, 'EX_26dap_M_LPAREN_e_RPAREN_': {'minimum': -99999.0, 'maximum': 0.0}, 'MINOHPtexi': {'minimum': 0.0, 'maximum': 0.0}, 'PHETA1': {'minimum': 0.0, 'maximum': 0.0}, 'FMETTRS': {'minimum': 0.0, 'maximum': 0.0}, 'EX_glcur1p_LPAREN_e_RPAREN_': {'minimum': -99999.0, 'maximum': 0.0}, 'GPDDA3pp': {'minimum': 0.0, 'maximum': 0.0}, 'PTRCORNt7pp': {'minimum': -99999.0, 'maximum': 0.0}, 'ACOAD4f': {'minimum': 0.0, 'maximum': 0.0}, 'ATPHs': {'minimum': 0.0, 'maximum': 99998.94131558384}, 'NTPP9': {'minimum': 0.0, 'maximum': 99998.94131558381}, 'NTPP8': {'minimum': 0.0, 'maximum': 99998.98146032718}, 'NTPP7': {'minimum': 0.0, 'maximum': 99998.99758818556}, 'NTPP6': {'minimum': 0.0, 'maximum': 99999.0}, 'NTPP5': {'minimum': 0.0, 'maximum': 99999.0}, 'NTPP4': {'minimum': 0.0, 'maximum': 99990.64658173868}, 'NTPP3': {'minimum': 0.0, 'maximum': 99999.0}, 'NTPP2': {'minimum': 0.0, 'maximum': 99998.99992635682}, 'NTPP1': {'minimum': 0.0, 'maximum': 99999.0}, 'GUR1PPpp': {'minimum': 0.0, 'maximum': 99999.0}, 'EX_din_LPAREN_e_RPAREN_': {'minimum': 3.554291694563791e-26, 'maximum': 99999.0}, 'MAN6PI': {'minimum': 0.0, 'maximum': 99999.0}, '3HAD100': {'minimum': 0.0, 'maximum': 0.0}, 'HPPPNDO': {'minimum': -1.4217166778255163e-25, 'maximum': 49999.5}, 'DMSOR2pp': {'minimum': 0.0, 'maximum': 0.0}, 'LCADi': {'minimum': 1.2924697071141057e-26, 'maximum': 99999.0}, 'CHLt2pp': {'minimum': 0.0, 'maximum': 0.0}, 'MCITS': {'minimum': 0.0, 'maximum': 99999.0}, 'DMSOR1pp': {'minimum': 0.0, 'maximum': 0.0}, 'MCITD': {'minimum': 0.0, 'maximum': 99999.0}, 'HIStex': {'minimum': 0.008717512488628922, 'maximum': 87.17512488628914}, 'PA160abcpp': {'minimum': 0.0, 'maximum': 99999.0}, 'IG3PS': {'minimum': 0.0, 'maximum': 0.0}, 'DINStex': {'minimum': -99999.0, 'maximum': 0.0}, 'DNMPPA': {'minimum': 3.68215944609473e-05, 'maximum': 0.3025933268510776}, 'PSSA181': {'minimum': 0.0, 'maximum': 0.0}, 'PSSA180': {'minimum': -2.5985562907798584e-13, 'maximum': 31247.59736764206}, 'SULFACtex': {'minimum': 0.0, 'maximum': 0.0}, 'DSBDR': {'minimum': 0.0, 'maximum': 0.0}, 'OCTAtex': {'minimum': 0.0, 'maximum': 0.0}, 'G1PTT': {'minimum': 0.0, 'maximum': 0.0}, 'CD2tex': {'minimum': 0.0, 'maximum': 0.0}, 'GALT1': {'minimum': 0.0, 'maximum': 0.0}, 'URAtex': {'minimum': 0.0, 'maximum': 0.0}, 'LPLIPAL1G161pp': {'minimum': 0.0, 'maximum': 0.0}, 'NNATr': {'minimum': 0.00020251878595445305, 'maximum': 99998.98598017791}, 'EX_glyclt_LPAREN_e_RPAREN_': {'minimum': -99999.0, 'maximum': 99999.0}, 'PE161abcpp': {'minimum': 0.0, 'maximum': 0.0}, 'EAR141x': {'minimum': 0.0, 'maximum': 0.0}, 'SDPDS': {'minimum': 0.0, 'maximum': 0.0}, 'CRNCAL2': {'minimum': 0.0, 'maximum': 0.0}, 'ACACCT': {'minimum': 0.0, 'maximum': 0.0}, 'PPBNGS': {'minimum': 0.0, 'maximum': 49999.5}, 'MLTG1': {'minimum': -4.4428646182047385e-27, 'maximum': 45452.573517544086}, 'EX_melib_LPAREN_e_RPAREN_': {'minimum': 0.0, 'maximum': 0.0}, 'NHFRBO': {'minimum': 0.0, 'maximum': 0.0}, 'HISTRS': {'minimum': 0.0, 'maximum': 0.0}, 'CBPS': {'minimum': 0.0, 'maximum': 99998.95338386142}, 'AGM3PA': {'minimum': 0.0, 'maximum': 0.0}, 'AGM3PH': {'minimum': 0.0, 'maximum': 0.0}, 'EX_succ_LPAREN_e_RPAREN_': {'minimum': -99999.0, 'maximum': 99999.0}, 'EX_pro_L_LPAREN_e_RPAREN_': {'minimum': 0.0, 'maximum': 0.0}, 'TMPPP': {'minimum': 0.0, 'maximum': 0.0}, 'EX_f6p_LPAREN_e_RPAREN_': {'minimum': 0.0, 'maximum': 0.0}, 'LPLIPAL1A160pp': {'minimum': 0.0, 'maximum': 0.0}, 'PGP140abcpp': {'minimum': 0.0, 'maximum': 0.0}, '12DGR141tipp': {'minimum': 0.0, 'maximum': 0.0}, 'ME2': {'minimum': 0.0, 'maximum': 99999.0}, 'LPLIPAL2ATG160': {'minimum': 0.0, 'maximum': 0.0}, 'MME': {'minimum': 0.0, 'maximum': 99999.0}, 'EAR80x': {'minimum': 0.0, 'maximum': 0.0}, 'ILEtex': {'minimum': 0.026741682977261892, 'maximum': 267.41682977261866}, 'HOMt2pp': {'minimum': 0.0, 'maximum': 99998.94124194061}, 'TSULabcpp': {'minimum': 0.0, 'maximum': 0.0}, 'DHFR': {'minimum': 3.682160173690274e-05, 'maximum': 99998.98585130232}, 'DHFS': {'minimum': 3.682159456869261e-05, 'maximum': 0.33688052726575385}, 'NH4tpp': {'minimum': -99999.0, 'maximum': 99999.0}, 'VALTA': {'minimum': 0.0, 'maximum': 99998.95020799889}, 'TMAOR2': {'minimum': 0.0, 'maximum': 0.0}, 'LPLIPAL2A120': {'minimum': 0.0, 'maximum': -5.048709793414476e-29}, 'CFAS160G': {'minimum': 0.0, 'maximum': 0.0}, 'CFAS160E': {'minimum': 0.0, 'maximum': 0.0}, 'ICHORS': {'minimum': 0.0, 'maximum': 0.0}, 'NADPHQR2': {'minimum': 0.0, 'maximum': 99999.0}, 'ADK1': {'minimum': -99999.0, 'maximum': 99999.0}, 'PLIPA2E141pp': {'minimum': 0.0, 'maximum': 0.0}, 'FEROpp': {'minimum': 0.0, 'maximum': 49999.5}, 'PLIPA1G161pp': {'minimum': 0.0, 'maximum': 99992.31157645468}, 'EX_idon_L_LPAREN_e_RPAREN_': {'minimum': 0.0, 'maximum': 0.0}, 'PROt4pp': {'minimum': 0.0, 'maximum': 99999.0}, 'PA161abcpp': {'minimum': 0.0, 'maximum': 0.0}, 'CRNCDH': {'minimum': 0.0, 'maximum': 0.0}, 'PGPP141': {'minimum': 0.0, 'maximum': 0.0}, 'PGPP140': {'minimum': 0.0, 'maximum': 0.0}, 'AMMQLT8': {'minimum': 0.0, 'maximum': 0.0}, 'UAAGDS': {'minimum': 0.0, 'maximum': 0.0}, 'GLCP2': {'minimum': 0.0, 'maximum': 0.0}, 'PG180abcpp': {'minimum': 0.0, 'maximum': 31247.59821194969}, 'M1PD': {'minimum': 6.462348535570529e-26, 'maximum': 99999.0}, 'G3PCabcpp': {'minimum': 0.0, 'maximum': 0.0}, 'EX_cpgn_LPAREN_e_RPAREN_': {'minimum': 0.0, 'maximum': 99999.0}, 'ACONMT': {'minimum': 0.0, 'maximum': 0.0}, 'IPMD': {'minimum': 0.0, 'maximum': 0.0}, 'EX_acgam1p_LPAREN_e_RPAREN_': {'minimum': 0.0, 'maximum': 99999.0}, 'ALR2': {'minimum': 0.0, 'maximum': 99999.0}, 'ENTERES': {'minimum': 0.0, 'maximum': 0.0}, 'TUNGStex': {'minimum': 0.0, 'maximum': 0.0}, 'ACNAMt2pp': {'minimum': 0.0, 'maximum': 0.0}, 'EX_trp_L_LPAREN_e_RPAREN_': {'minimum': -99999.0, 'maximum': 99998.99477133359}, 'O16AT': {'minimum': 0.0, 'maximum': 0.0}, 'HACD7i': {'minimum': 0.0, 'maximum': 0.0}, 'DSBAO1': {'minimum': 0.0, 'maximum': 0.0}, 'PE181abcpp': {'minimum': -1.092275455264022e-19, 'maximum': 99992.3115764547}, 'SO3tex': {'minimum': 0.0, 'maximum': 0.0}, 'PGCD': {'minimum': 0.0, 'maximum': 99999.0}, '2AGPA141tipp': {'minimum': 0.0, 'maximum': 0.0}, 'RIBtex': {'minimum': -99999.0, 'maximum': 99999.0}, 'H2Otex': {'minimum': -99999.0, 'maximum': 99999.0}, 'METDtex': {'minimum': 0.0, 'maximum': 0.0}, 'EX_tyrp_LPAREN_e_RPAREN_': {'minimum': 0.0, 'maximum': 0.0}, 'EX_ttdcea_LPAREN_e_RPAREN_': {'minimum': 0.0, 'maximum': 0.0}, 'CYTDt2pp': {'minimum': -4.52364397489937e-26, 'maximum': 99999.0}, 'FEENTERabcpp': {'minimum': 0.0, 'maximum': 0.0}, 'ME1': {'minimum': 0.0, 'maximum': 99999.0}, 'CYTK1': {'minimum': -99990.64658173894, 'maximum': 0.0}, 'CYTK2': {'minimum': -71425.45441940863, 'maximum': 99999.0}, 'PHEtex': {'minimum': 0.0, 'maximum': 0.0}, 'AGPAT161': {'minimum': 2.095695189322437e-19, 'maximum': 38458.581376975686}, 'ECA4OALpp': {'minimum': 0.0, 'maximum': 0.0}, 'O16AP2pp': {'minimum': 0.0, 'maximum': 0.0}, 'NODOy': {'minimum': 0.0, 'maximum': 0.0}, '2AGPE160tipp': {'minimum': 0.0, 'maximum': 0.0}, 'RNTR2c': {'minimum': 0.0, 'maximum': 0.0}, 'EX_4abut_LPAREN_e_RPAREN_': {'minimum': 0.0, 'maximum': 0.0}, 'GLUt4pp': {'minimum': 0.0, 'maximum': 99999.0}, 'SERt2rpp': {'minimum': 0.0, 'maximum': 99999.0}, 'DCTPD': {'minimum': 0.0, 'maximum': 0.0}, 'ZN2tpp': {'minimum': 0.0, 'maximum': 99999.0}, 'CLPNS140pp': {'minimum': 0.0, 'maximum': 0.0}, 'GDMANE': {'minimum': 0.0, 'maximum': 0.0}, 'CD2abcpp': {'minimum': 0.0, 'maximum': 99999.0}, 'UAG2E': {'minimum': 0.0, 'maximum': 0.0}, 'ENO': {'minimum': -99999.0, 'maximum': 99999.0}, '2AGPG160tipp': {'minimum': 0.0, 'maximum': 0.0}, 'EX_arbtn_LPAREN_e_RPAREN_': {'minimum': 0.0, 'maximum': 0.0}, 'ARGAGMt7pp': {'minimum': -5.169878828456423e-26, 'maximum': 99999.0}, 'G1SAT': {'minimum': 0.0, 'maximum': 99999.0}, 'MSO3tex': {'minimum': 0.0, 'maximum': 0.0}, 'MCTP1App': {'minimum': 0.0012795504075178668, 'maximum': 12.795504075178659}, '12DGR140tipp': {'minimum': 0.0, 'maximum': 99999.0}, 'EX_orot_LPAREN_e_RPAREN_': {'minimum': -99990.6499371067, 'maximum': 0.0}, 'IDONtex': {'minimum': 0.0, 'maximum': 0.0}, 'FDMO4': {'minimum': 4.1359030627651384e-25, 'maximum': 52114.05288924977}, 'MNNH': {'minimum': 0.0, 'maximum': 99999.0}, 'G5SD': {'minimum': 0.0, 'maximum': 0.0}, 'DNTPPA': {'minimum': 3.682159446094556e-05, 'maximum': 0.31054844720678326}, 'S7PI': {'minimum': 0.0, 'maximum': 0.0}, 'XYLt2pp': {'minimum': 0.0, 'maximum': 0.0}, 'PETNT161pp': {'minimum': 0.0, 'maximum': 0.0}, 'RBK_L1': {'minimum': 0.0, 'maximum': 0.0}, 'UAGAAT': {'minimum': 0.0, 'maximum': 0.0}, 'SBTPD': {'minimum': 0.0, 'maximum': 0.0}, 'LYSDC': {'minimum': 0.0, 'maximum': 99999.0}, 'LPLIPAL2ATE181': {'minimum': 0.0, 'maximum': 0.0}, 'ADNCYC': {'minimum': 0.0, 'maximum': 0.0}, 'PA141abcpp': {'minimum': 0.0, 'maximum': 0.0}, 'GALCTNLtex': {'minimum': 0.0, 'maximum': 99999.0}, 'PHETRS': {'minimum': 0.0, 'maximum': 0.0}, 'ALLtex': {'minimum': 0.0, 'maximum': 99999.0}, 'GAM6Pt6_2pp': {'minimum': 0.0, 'maximum': 0.0}, 'GALUi': {'minimum': 0.0, 'maximum': 0.0}, 'CLPNH181pp': {'minimum': 0.0, 'maximum': 0.0}, 'NI2tpp': {'minimum': 0.0, 'maximum': 99999.0}, 'EX_adn_LPAREN_e_RPAREN_': {'minimum': -99999.0, 'maximum': 99993.41918106253}, 'THRA2i': {'minimum': 0.0, 'maximum': 99998.97664590372}, 'CYSabc2pp': {'minimum': 0.0, 'maximum': 99999.0}, 'LPLIPAL1G180pp': {'minimum': 0.0, 'maximum': 31247.598211949757}, 'O16AP3pp': {'minimum': 0.0, 'maximum': 0.0}, 'EX_ala_D_LPAREN_e_RPAREN_': {'minimum': 0.0012795504075178668, 'maximum': 38.38651222553601}, 'NADH17pp': {'minimum': 0.0, 'maximum': 99999.0}, 'UPPRT': {'minimum': 0.0, 'maximum': 99999.0}, 'FEENTERR1': {'minimum': 0.0, 'maximum': 0.0}, 'UPLA4FNT': {'minimum': 0.0, 'maximum': 0.0}, 'FECRMR1': {'minimum': 0.0, 'maximum': 0.0}, 'COLIPAtex': {'minimum': 0.0, 'maximum': 0.0}, 'UPLA4FNF': {'minimum': 0.0, 'maximum': 0.0}, 'FACOAE181': {'minimum': 0.0, 'maximum': 99992.31157645461}, 'SUCptspp': {'minimum': 0.0, 'maximum': 68418.61192101658}, 'BSORx': {'minimum': 0.0, 'maximum': 0.0}, 'PLIPA1A120pp': {'minimum': 0.0, 'maximum': 0.0}, 'AACPS8': {'minimum': 0.0, 'maximum': 99999.0}, 'AACPS9': {'minimum': 0.0, 'maximum': 99999.0}, 'LPLIPAL2E120': {'minimum': 0.0, 'maximum': 0.0}, 'EAR140x': {'minimum': 0.0, 'maximum': 0.0}, 'EAR140y': {'minimum': 0.0, 'maximum': 0.0}, 'AACPS6': {'minimum': 0.0, 'maximum': 63488.061512192544}, 'EX_cu_LPAREN_e_RPAREN_': {'minimum': 0.0, 'maximum': 0.0}, 'AACPS1': {'minimum': 0.0, 'maximum': 99999.0}, 'BTS4': {'minimum': 0.0, 'maximum': 0.0}, 'CLIPAtex': {'minimum': 0.0, 'maximum': 0.0}, 'L_LACt2rpp': {'minimum': 0.0, 'maximum': 0.0}, 'GALCTLO': {'minimum': 0.0, 'maximum': 99999.0}, 'ACCOAL': {'minimum': 0.0, 'maximum': 99999.0}, 'CITL': {'minimum': 0.0, 'maximum': 99999.0}, 'ACCOAC': {'minimum': 0.0, 'maximum': 0.0}, 'EX_cbi_LPAREN_e_RPAREN_': {'minimum': 0.0, 'maximum': 0.0}, 'EX_g6p_LPAREN_e_RPAREN_': {'minimum': -99999.0, 'maximum': 0.0}, 'EX_gal_bD_LPAREN_e_RPAREN_': {'minimum': -99999.0, 'maximum': 0.0}, 'AKGDH': {'minimum': 0.0, 'maximum': 99998.98955187257}, 'MANPGH': {'minimum': 0.0, 'maximum': 0.0}, 'MDDEP2pp': {'minimum': 0.0, 'maximum': 0.0}, 'TYRt2rpp': {'minimum': 0.012694244690411067, 'maximum': 126.94244690411054}, 'MTHFC': {'minimum': 1.8410797230472906e-05, 'maximum': 99998.98583289153}, 'NADH18pp': {'minimum': 0.0, 'maximum': 99999.0}, 'UDCPDPS': {'minimum': 0.002087384972538876, 'maximum': 0.002087384972538876}, 'METSOX2abcpp': {'minimum': 0.0, 'maximum': 0.0}, 'RMNtpp': {'minimum': 0.0, 'maximum': 99999.0}, 'PPGPPDP': {'minimum': 0.0, 'maximum': 99999.0}, 'OCTDPS': {'minimum': 0.0, 'maximum': 0.0}, 'EX_mso3_LPAREN_e_RPAREN_': {'minimum': 0.0, 'maximum': 0.0}, 'EDTXS2': {'minimum': 0.0, 'maximum': 0.0}, 'MALTPTtexi': {'minimum': 0.0, 'maximum': 27776.57270516583}, 'SERTRS2': {'minimum': 0.0, 'maximum': 0.0}, 'DHAtpp': {'minimum': 0.0, 'maximum': 0.0}, 'GPDDA2pp': {'minimum': 0.0, 'maximum': -6.462348535570529e-27}, 'EX_enlipa_LPAREN_e_RPAREN_': {'minimum': 0.0, 'maximum': 0.0}, 'GLYCLTt4pp': {'minimum': 0.0, 'maximum': 99999.0}, 'MDDCP1pp': {'minimum': 0.0, 'maximum': 0.0}, 'FACOAL60t2pp': {'minimum': 0.0, 'maximum': 0.0}, 'ULA4NFT': {'minimum': 0.0, 'maximum': 0.0}, 'CYNTAH': {'minimum': 0.0, 'maximum': 0.0}, 'ALAt2pp': {'minimum': 0.0, 'maximum': 0.0}, 'EX_eca4colipa_LPAREN_e_RPAREN_': {'minimum': 0.0, 'maximum': 0.0}, 'AGM4PCPpp': {'minimum': 0.0, 'maximum': 0.0}, 'CU2tpp': {'minimum': 0.0002945727556875665, 'maximum': 99999.0}, 'EX_udpglcur_LPAREN_e_RPAREN_': {'minimum': 0.0, 'maximum': 0.0}, 'PAPA140': {'minimum': 0.0, 'maximum': 99999.0}, 'PAPA141': {'minimum': 0.0, 'maximum': 0.0}, 'G3PCtex': {'minimum': 0.0, 'maximum': 0.0}, 'CYStex': {'minimum': -99998.95699237766, 'maximum': 226.54485992096528}, 'QMO2': {'minimum': 0.0, 'maximum': 0.0}, 'EX_agm_LPAREN_e_RPAREN_': {'minimum': -3.877409121342317e-26, 'maximum': 99999.0}, 'SELNPS': {'minimum': 0.0, 'maximum': 0.0}, 'ANPRT': {'minimum': -2.0679515313825692e-24, 'maximum': 66660.43105449245}, 'PSD180': {'minimum': 0.0, 'maximum': 31247.597367642098}, 'PSD181': {'minimum': 0.0, 'maximum': 0.0}, 'EX_o16a4colipa_LPAREN_e_RPAREN_': {'minimum': 0.0, 'maximum': 0.0}, 'FORtex': {'minimum': 0.0, 'maximum': 99999.0}, '3HAD121': {'minimum': 0.0, 'maximum': 0.0}, 'ARGDCpp': {'minimum': 0.0, 'maximum': 99999.0}, 'DAGK120': {'minimum': 0.0, 'maximum': 99999.0}, 'CSNt2pp': {'minimum': 0.0, 'maximum': 99999.0}, 'SUCCt2_2pp': {'minimum': 0.0, 'maximum': 99999.0}, 'PAPA160pp': {'minimum': 0.0, 'maximum': 99999.0}, 'THRAi': {'minimum': 0.0, 'maximum': 99998.97664590372}, 'GARFT': {'minimum': 0.0, 'maximum': 0.0}, 'GLYCAtex': {'minimum': -99999.0, 'maximum': 99999.0}, 'ADOCBIK': {'minimum': 0.0, 'maximum': 0.0}, 'PPCDC': {'minimum': 5.523239024861088e-05, 'maximum': 0.5480304688377085}, 'GGGABADr': {'minimum': 0.0, 'maximum': 0.0}, '2AGPG161tipp': {'minimum': 0.0, 'maximum': 99992.31157645462}, 'GDPDPK': {'minimum': 0.0, 'maximum': 99999.0}, 'EX_inost_LPAREN_e_RPAREN_': {'minimum': 0.0, 'maximum': 0.0}, 'GLCP': {'minimum': 0.0, 'maximum': 0.0}, 'DDPGALA': {'minimum': 0.0, 'maximum': 99999.0}, 'EX_asp_L_LPAREN_e_RPAREN_': {'minimum': -99999.0, 'maximum': -0.05875805935564566}, 'RNTR3c': {'minimum': 0.0, 'maximum': 71425.45441940858}, 'PLIPA2G141pp': {'minimum': 0.0, 'maximum': 0.0}, 'LPLIPAL1A161pp': {'minimum': 0.0, 'maximum': 0.0}, 'PUNP4': {'minimum': 0.0, 'maximum': 0.0}, 'EX_sulfac_LPAREN_e_RPAREN_': {'minimum': 0.0, 'maximum': 0.0}, 'AACTOOR': {'minimum': 0.0, 'maximum': 99998.97664590372}, 'FACOAL161t2pp': {'minimum': 0.0, 'maximum': 99992.31157645473}, 'O2tpp': {'minimum': 7.367077330550403e-25, 'maximum': 99999.0}, 'ASO3tex': {'minimum': 0.0, 'maximum': 0.0}, 'INSH': {'minimum': 0.0, 'maximum': 99998.94131558386}, 'INSK': {'minimum': 0.0, 'maximum': 99998.94131558386}, 'PYRt2rpp': {'minimum': 0.0, 'maximum': 0.0}, 'EX_g3pe_LPAREN_e_RPAREN_': {'minimum': 0.0, 'maximum': 0.0}, 'GND': {'minimum': 0.0, 'maximum': 99999.0}, 'GNK': {'minimum': 8.271806125530277e-25, 'maximum': 99999.0}, 'NADH10': {'minimum': 0.0, 'maximum': 99999.0}, 'GLCNt2rpp': {'minimum': -8.191026768835645e-25, 'maximum': 99999.0}, 'LYSabcpp': {'minimum': 0.0, 'maximum': 99999.0}, 'CLPNS180pp': {'minimum': 0.0, 'maximum': -3.0191284564618564e-26}, 'PLIPA2A161pp': {'minimum': 0.0, 'maximum': 0.0}, 'PLIPA2E140pp': {'minimum': 0.0, 'maximum': 0.0}, 'EX_damp_LPAREN_e_RPAREN_': {'minimum': 0.0, 'maximum': 0.0}, 'ACOAD7f': {'minimum': 0.0, 'maximum': 0.0}, 'DM_HMFURN': {'minimum': 0.0, 'maximum': 83326.92631371219}, 'EX_ag_LPAREN_e_RPAREN_': {'minimum': 0.0, 'maximum': 0.0}, '3OAS80': {'minimum': 0.0, 'maximum': 0.0}, 'GLYtex': {'minimum': 0.0, 'maximum': 0.0}, 'ALAALAD': {'minimum': 0.0, 'maximum': 99998.99744089918}, 'DADNt2pp': {'minimum': 0.0, 'maximum': 0.0}, 'ACONTa': {'minimum': -99999.0, 'maximum': 0.0}, 'DADK': {'minimum': 0.0, 'maximum': 99999.0}, '2AGPE140tipp': {'minimum': 0.0, 'maximum': 99992.31157645471}, 'OMMBLHX3': {'minimum': 0.0, 'maximum': -7.159248888166658e-12}, 'LPLIPAL2ATG140': {'minimum': 0.0, 'maximum': 0.0}, 'ALAALAr': {'minimum': 0.0025591008150357337, 'maximum': 99999.0}, 'EX_his_L_LPAREN_e_RPAREN_': {'minimum': -87.17512488628913, 'maximum': -0.008717512488628922}, '2AGPEAT120': {'minimum': 0.0, 'maximum': 1.433833581329711e-26}, 'EX_thymd_LPAREN_e_RPAREN_': {'minimum': -24.11756269524378, 'maximum': 99998.9834026663}, 'EX_hg2_LPAREN_e_RPAREN_': {'minimum': 0.0, 'maximum': 0.0}, 'PA180abcpp': {'minimum': 0.0, 'maximum': 0.0}, '2AGPA140tipp': {'minimum': 3.2311742677852644e-27, 'maximum': 49999.5}, 'NTPP11': {'minimum': 0.0, 'maximum': 99992.31157645465}, 'NTPP10': {'minimum': 0.0, 'maximum': 0.0}, '3HAD120': {'minimum': 0.0, 'maximum': 0.0}, 'EX_duri_LPAREN_e_RPAREN_': {'minimum': 0.0, 'maximum': 0.0}, 'GLYBabcpp': {'minimum': 0.0, 'maximum': 0.0}, 'LPLIPAL2A140': {'minimum': 0.0, 'maximum': 49999.5}, 'PLIPA1A160pp': {'minimum': 0.0, 'maximum': 0.0}, 'EX_cynt_LPAREN_e_RPAREN_': {'minimum': 0.0, 'maximum': 0.0}, 'SO2tex': {'minimum': 0.0, 'maximum': 0.0}, 'SUCCt3pp': {'minimum': 0.0, 'maximum': 99999.0}, 'UGLCURPpp': {'minimum': 0.0, 'maximum': 0.0}, 'EAR161y': {'minimum': 0.0, 'maximum': 0.0}, 'EAR161x': {'minimum': 0.0, 'maximum': 0.0}, 'ALLTN': {'minimum': 0.0, 'maximum': 0.0}, 'EX_dms_LPAREN_e_RPAREN_': {'minimum': 0.0, 'maximum': 0.0}, 'DASYN181': {'minimum': 0.0, 'maximum': 99990.64658173872}, 'PG141abcpp': {'minimum': 0.0, 'maximum': 0.0}, 'NTD4pp': {'minimum': 0.0, 'maximum': 0.0}, 'THIORDXi': {'minimum': 0.0, 'maximum': 0.0}, 'TRPt2rpp': {'minimum': -99998.99477133359, 'maximum': 99999.0}, 'PNTOtex': {'minimum': 0.0, 'maximum': 0.5414746929863337}, 'ASCBptspp': {'minimum': 0.0, 'maximum': 0.0}, 'PGPP161': {'minimum': 0.0, 'maximum': 38458.581376975744}, 'PG120abcpp': {'minimum': 0.0, 'maximum': 0.0}, 'MG2tex': {'minimum': 0.0007272264906036798, 'maximum': 7.272264906036793}, 'DASYN160': {'minimum': 0.0, 'maximum': 0.0}, 'DASYN161': {'minimum': 0.0, 'maximum': 99990.64658173884}, 'AGM3PApp': {'minimum': 0.0, 'maximum': 0.0}, 'MALTTRtexi': {'minimum': 0.0, 'maximum': 45452.573517544086}, 'RNDR4': {'minimum': 0.0, 'maximum': 0.0}, 'RNDR3': {'minimum': 0.0, 'maximum': 0.0}, 'RNDR2': {'minimum': 0.0, 'maximum': 0.0}, 'RNDR1': {'minimum': 0.0, 'maximum': 0.0}, 'ARGtex': {'minimum': 0.0, 'maximum': 99999.0}, 'RNDR1b': {'minimum': 0.0, 'maximum': 0.0}, 'GMAND': {'minimum': 0.0, 'maximum': 0.0}, 'PDXPP': {'minimum': 0.0, 'maximum': 99999.0}, 'GALCTNLt2pp': {'minimum': 0.0, 'maximum': 99999.0}, 'URItex': {'minimum': -99999.0, 'maximum': 71425.46768438802}, 'EX_galctn_D_LPAREN_e_RPAREN_': {'minimum': -99999.0, 'maximum': 0.0}, 'CHLabcpp': {'minimum': 0.0, 'maximum': 0.0}, 'SPMDtex': {'minimum': 0.0, 'maximum': 0.0}, 'EX_acmum_LPAREN_e_RPAREN_': {'minimum': 0.0, 'maximum': 0.0}, 'PGPP141pp': {'minimum': 0.0, 'maximum': 0.0}, 'CYSDabcpp': {'minimum': 0.0, 'maximum': 0.0}, 'HPPPNtex': {'minimum': 0.0, 'maximum': 49999.5}, 'EX_metsox_S_L_LPAREN_e_RPAREN_': {'minimum': 0.0, 'maximum': 0.0}, 'GDPtex': {'minimum': -99999.0, 'maximum': 0.0}, 'LPLIPAL2ATE141': {'minimum': 0.0, 'maximum': 0.0}, 'LPLIPAL2ATE140': {'minimum': 0.0, 'maximum': 0.0}, 'LA4NTpp': {'minimum': 0.0, 'maximum': 0.0}, 'PLIPA2A160pp': {'minimum': 0.0, 'maximum': 0.0}, 'EX_ttdca_LPAREN_e_RPAREN_': {'minimum': 0.0, 'maximum': 0.0}, 'FRUpts2pp': {'minimum': 0.0, 'maximum': 0.0}, 'ALPATE160pp': {'minimum': 0.0, 'maximum': 0.0}, 'EX_skm_LPAREN_e_RPAREN_': {'minimum': -66660.4310913141, 'maximum': 0.0}, 'FA100ACPHi': {'minimum': 0.0, 'maximum': 99999.0}, 'EX_dimp_LPAREN_e_RPAREN_': {'minimum': -99999.0, 'maximum': 0.0}, 'TDSR1': {'minimum': 0.0, 'maximum': 0.0}, 'TDSR2': {'minimum': 0.0, 'maximum': 0.0}, 'NADH5': {'minimum': 0.0, 'maximum': 99999.0}, 'NADH9': {'minimum': 0.0, 'maximum': 99999.0}, 'EX_pser_L_LPAREN_e_RPAREN_': {'minimum': -99999.0, 'maximum': 0.0}, 'BALAtex': {'minimum': 0.0, 'maximum': 0.0}, 'PLIPA1E120pp': {'minimum': 0.0, 'maximum': 0.0}, 'CHORS': {'minimum': 3.682159479625711e-05, 'maximum': 66660.43109131415}, 'FRULYStex': {'minimum': 0.0, 'maximum': 0.0}, 'MCTP1Bpp': {'minimum': 0.0, 'maximum': 0.0}, '2DGLCNRx': {'minimum': 0.0, 'maximum': 0.0}, '2DGLCNRy': {'minimum': 0.0, 'maximum': 0.0}, 'DHNPA2': {'minimum': 3.6821596279933665e-05, 'maximum': 0.3061905085763389}, 'EX_3gmp_LPAREN_e_RPAREN_': {'minimum': -99998.94131558383, 'maximum': 0.0}, 'AGPAT180': {'minimum': -2.1002632740604218e-26, 'maximum': 31744.030756096323}, 'AGPAT181': {'minimum': 0.0, 'maximum': 0.0}, 'FLDR': {'minimum': 0.0, 'maximum': 71425.4544194086}, 'IPDDI': {'minimum': -0.884144497511753, 'maximum': 0.04467703818477737}, 'AM4PA': {'minimum': 0.0, 'maximum': 0.0}, 'AMANK': {'minimum': 0.0, 'maximum': 0.0}, 'DMATT': {'minimum': 0.05547566979219694, 'maximum': 0.05547591599974669}, 'LPLIPAL1G140pp': {'minimum': 0.0, 'maximum': 0.0}, 'THRt2pp': {'minimum': 0.0, 'maximum': 99999.0}, '3GMPtex': {'minimum': 0.0, 'maximum': 99998.94131558383}, 'MNLtex': {'minimum': 4.652890945610781e-25, 'maximum': 99999.0}, 'ICDHyr': {'minimum': -99999.0, 'maximum': 0.0}, 'KDOPS': {'minimum': 0.0, 'maximum': 0.0}, 'SUCFUMtpp': {'minimum': -99999.0, 'maximum': 99999.0}, 'THRabcpp': {'minimum': 0.0, 'maximum': 99999.0}, 'PHEMEtiex': {'minimum': 0.0, 'maximum': 12499.875}, 'DCMPtex': {'minimum': -1.6543612251060553e-24, 'maximum': 99999.0}, 'EX_gam_LPAREN_e_RPAREN_': {'minimum': -99999.0, 'maximum': 0.0}, 'FBP': {'minimum': 0.0, 'maximum': 99999.0}, 'PA140abcpp': {'minimum': 1.2440020930973268e-25, 'maximum': 99999.0}, 'LPLIPAL1E180pp': {'minimum': 0.0, 'maximum': 31247.597367642044}, 'FEENTERtpp': {'minimum': 0.0, 'maximum': 0.0}, 'COBALT2tpp': {'minimum': 0.0002945727556875665, 'maximum': 99999.0}, 'FBA': {'minimum': -47618.55892325658, 'maximum': 99999.0}, '2AGPE141tipp': {'minimum': 0.0, 'maximum': 99992.31157645442}, 'CBIAT': {'minimum': 0.0, 'maximum': 0.0}, 'LPLIPAL1E140pp': {'minimum': 0.0, 'maximum': 0.0}, 'AMPtex': {'minimum': 0.0, 'maximum': 0.0}, 'MALTHXabcpp': {'minimum': 0.0, 'maximum': 23254.805055487665}, 'ACGAtex': {'minimum': 0.0, 'maximum': 0.0}, 'ACOAD8f': {'minimum': 0.0, 'maximum': 0.0}, 'ARGTRS': {'minimum': 0.0, 'maximum': 0.0}, 'MDDEP4pp': {'minimum': 0.0, 'maximum': 0.0}, 'ACACtex': {'minimum': 0.0, 'maximum': 0.0}, 'LPLIPAL1G181pp': {'minimum': 0.0, 'maximum': 0.0}, 'EX_gmp_LPAREN_e_RPAREN_': {'minimum': -99998.94131558381, 'maximum': 0.0}, 'GLUSy': {'minimum': 0.0, 'maximum': 99998.95338386142}, 'GUAt2pp': {'minimum': 0.0, 'maximum': 99999.0}, 'PLIPA2E120pp': {'minimum': 0.0, 'maximum': 0.0}, 'TUNGSabcpp': {'minimum': 0.0, 'maximum': 0.0}, 'PLIPA2G181pp': {'minimum': 0.0, 'maximum': 0.0}, 'ABUTD': {'minimum': 0.0, 'maximum': 0.0}, 'NO3R1bpp': {'minimum': 0.0, 'maximum': 99999.0}, 'ALAabcpp': {'minimum': 0.0, 'maximum': 0.0}, 'EX_gsn_LPAREN_e_RPAREN_': {'minimum': 0.0, 'maximum': 0.0}, 'EX_acald_LPAREN_e_RPAREN_': {'minimum': -99999.0, 'maximum': 99999.0}, 'EX_sucr_LPAREN_e_RPAREN_': {'minimum': -68418.61184737335, 'maximum': 0.0}, 'FALDtex': {'minimum': 0.0, 'maximum': 0.0}, 'PFK': {'minimum': 0.0, 'maximum': 99999.0}, 'GRXR': {'minimum': -3.2311742677852644e-26, 'maximum': 62817.93536983377}, 'THZPSN': {'minimum': 0.0, 'maximum': 0.0}, 'EX_23dappa_LPAREN_e_RPAREN_': {'minimum': -99999.0, 'maximum': 0.0}, 'PEAMNtex': {'minimum': 0.0, 'maximum': 99999.0}, 'FUCtpp': {'minimum': 0.0, 'maximum': 0.0}, 'GLUt2rpp': {'minimum': -99999.0, 'maximum': 99999.0}, 'ALLULPE': {'minimum': 0.0, 'maximum': 99999.0}, 'SO2tpp': {'minimum': 0.0, 'maximum': 0.0}, 'DBTS': {'minimum': 0.0, 'maximum': 0.0}, 'GUAPRT': {'minimum': 0.0, 'maximum': 99999.0}, 'O16A4Lpp': {'minimum': 0.0, 'maximum': 0.0}, 'TYRTRS': {'minimum': 0.0, 'maximum': 0.0}, 'EX_hxa_LPAREN_e_RPAREN_': {'minimum': 0.0, 'maximum': 0.0}, 'KG6PDC': {'minimum': 0.0, 'maximum': 0.0}, 'ATPM': {'minimum': 0.0, 'maximum': 99999.0}, '3NTD4pp': {'minimum': 0.0, 'maximum': 99999.0}, 'UDPGALtex': {'minimum': 7.237830359838992e-25, 'maximum': 99999.0}, 'EX_lac_D_LPAREN_e_RPAREN_': {'minimum': -99999.0, 'maximum': 99999.0}, 'FACOAE141': {'minimum': 0.0, 'maximum': 99992.31157645471}, 'FACOAE140': {'minimum': 0.0, 'maximum': 99992.31157645477}, 'GLCRAL': {'minimum': 0.0, 'maximum': 99999.0}, 'DINSt2pp': {'minimum': 0.0, 'maximum': 0.0}, 'EX_etoh_LPAREN_e_RPAREN_': {'minimum': 0.0, 'maximum': 0.0}, 'EX_acgal1p_LPAREN_e_RPAREN_': {'minimum': -99999.0, 'maximum': 0.0}, 'ISETACabcpp': {'minimum': 0.0, 'maximum': 99999.0}, 'DHNAOT4': {'minimum': 0.0, 'maximum': 0.0}, 'ACODA': {'minimum': 0.0, 'maximum': 0.0}, 'EX_lipa_LPAREN_e_RPAREN_': {'minimum': 0.0, 'maximum': 0.0}, 'DKGLCNR2x': {'minimum': 0.0, 'maximum': 0.0}, 'DKGLCNR2y': {'minimum': 0.0, 'maximum': 0.0}, 'EX_phe_L_LPAREN_e_RPAREN_': {'minimum': 0.0, 'maximum': 0.0}, 'GLCS1': {'minimum': 0.0, 'maximum': 0.0}, 'PPAtex': {'minimum': 0.0, 'maximum': 99999.0}, 'GPDDA5pp': {'minimum': 0.0, 'maximum': 0.0}, 'MNLptspp': {'minimum': 0.0, 'maximum': 99999.0}, 'NAt3_2pp': {'minimum': 0.0, 'maximum': 99999.0}, 'GTPDPK': {'minimum': 0.0, 'maximum': 99999.0}, '3OAR121': {'minimum': 0.0, 'maximum': 0.0}, 'EX_fe2_LPAREN_e_RPAREN_': {'minimum': -99999.0, 'maximum': 99999.0}, 'ADNUC': {'minimum': 0.0, 'maximum': 99999.0}, 'LSERDHr': {'minimum': 0.0, 'maximum': 0.0}, 'PEAMNOpp': {'minimum': 0.0, 'maximum': 99999.0}, 'FRULYSt2pp': {'minimum': 0.0, 'maximum': 0.0}, 'MG2uabcpp': {'minimum': 0.0, 'maximum': 99999.0}, 'G6Pt6_2pp': {'minimum': 0.0, 'maximum': 99999.0}, 'EAR160x': {'minimum': 0.0, 'maximum': 0.0}, 'EAR160y': {'minimum': 0.0, 'maximum': 0.0}, 'THD2pp': {'minimum': 0.0, 'maximum': 99999.0}, 'EX_indole_LPAREN_e_RPAREN_': {'minimum': -99999.0, 'maximum': 99999.0}, 'MANGLYCptspp': {'minimum': 0.0, 'maximum': 0.0}, 'PAPA141pp': {'minimum': 0.0, 'maximum': 0.0}, 'ABTA': {'minimum': 0.0, 'maximum': 99998.98955187255}, 'CADVtpp': {'minimum': 0.0, 'maximum': 99999.0}, 'DHPPD': {'minimum': 0.0, 'maximum': 49999.5}, 'FUMt2_2pp': {'minimum': 0.0, 'maximum': 99999.0}, 'EX_cit_LPAREN_e_RPAREN_': {'minimum': 0.0, 'maximum': 0.0}, 'MLDEP1pp': {'minimum': 0.0, 'maximum': 0.0}, 'EX_lcts_LPAREN_e_RPAREN_': {'minimum': -99999.0, 'maximum': 0.0}, 'HMBS': {'minimum': 0.0, 'maximum': 12499.875}, 'GTPCI': {'minimum': 3.682159446094513e-05, 'maximum': 0.3488140885492475}, 'SUCCt2_3pp': {'minimum': 0.0, 'maximum': 99999.0}, 'THYMt3pp': {'minimum': 0.0, 'maximum': 0.0}, 'EX_feoxam_un_LPAREN_e_RPAREN_': {'minimum': -99999.0, 'maximum': 99999.0}, 'PPTtex': {'minimum': 0.0, 'maximum': 0.0}, 'PPPGO3': {'minimum': 0.0, 'maximum': 12499.875}, 'ASPtex': {'minimum': 0.05875805940015787, 'maximum': 99999.0}, 'H2Otpp': {'minimum': -99999.0, 'maximum': 99999.0}, 'TMAOR1pp': {'minimum': 0.0, 'maximum': 0.0}, 'DM_OXAM': {'minimum': 0.0, 'maximum': 0.0}, 'SADT2': {'minimum': 0.0, 'maximum': 62817.93536983379}, 'UDCPDP': {'minimum': 0.0025591008150357337, 'maximum': 25.591008150357297}, 'EX_no_LPAREN_e_RPAREN_': {'minimum': 0.0, 'maximum': 0.0}, 'DAPabcpp': {'minimum': 3.101927297073854e-25, 'maximum': 99999.0}, 'NTP12': {'minimum': 0.0, 'maximum': 0.0}, 'DHAD1': {'minimum': 0.0, 'maximum': 0.0}, 'DHAD2': {'minimum': 0.0, 'maximum': 0.0}, 'ADPT': {'minimum': 0.0, 'maximum': 99999.0}, 'SKMtex': {'minimum': 0.0, 'maximum': 66660.43109131415}, 'MICITD': {'minimum': 0.0, 'maximum': 99999.0}, 'MNtex': {'minimum': 0.0002945727556875665, 'maximum': 2.9457275568756653}, 'GLTPD': {'minimum': 0.0, 'maximum': 99999.0}, 'GLYt2pp': {'minimum': 0.0, 'maximum': 0.0}, 'TREtex': {'minimum': 0.0, 'maximum': 99999.0}, 'CO2tex': {'minimum': -99999.0, 'maximum': 99998.97910374514}, '3OAS180': {'minimum': 0.0, 'maximum': 0.0}, '3OAS181': {'minimum': 0.0, 'maximum': 8.013312184107456e-25}, 'AMALT4': {'minimum': 0.0, 'maximum': 66663.774492398}, 'MN2tpp': {'minimum': 0.0, 'maximum': 99999.0}, 'AMALT3': {'minimum': 0.0, 'maximum': 66663.774492398}, 'ARGDC': {'minimum': 0.0, 'maximum': 99999.0}, 'CAT': {'minimum': 0.0, 'maximum': 49999.48843341664}, 'FA160ACPHi': {'minimum': 0.0, 'maximum': 99999.0}, 'GLCTR1': {'minimum': 0.0, 'maximum': 0.0}, 'GLCTR2': {'minimum': 0.0, 'maximum': 0.0}, 'GLCTR3': {'minimum': 0.0, 'maximum': 0.0}, 'HEX1': {'minimum': 0.0, 'maximum': 99999.0}, 'DAGK140': {'minimum': 2.908056841006738e-26, 'maximum': 99999.0}, 'HEX7': {'minimum': 0.0, 'maximum': 99999.0}, 'LPLIPAL2A141': {'minimum': 0.0, 'maximum': 0.0}, 'PGM': {'minimum': -99999.0, 'maximum': 99999.0}, 'PGK': {'minimum': -99999.0, 'maximum': 33332.982741923195}, 'PGI': {'minimum': 3.877409121342317e-26, 'maximum': 99999.0}, 'HEPT4': {'minimum': 0.0, 'maximum': 0.0}, 'HEPT2': {'minimum': 0.0, 'maximum': 0.0}, 'HEPT3': {'minimum': 0.0, 'maximum': 0.0}, 'VALt2rpp': {'minimum': -99998.96104275306, 'maximum': 390.12436235936514}, 'ASPTRS': {'minimum': 0.0, 'maximum': 0.0}, 'CAt6pp': {'minimum': -99999.0, 'maximum': -0.0004326537349161133}, 'EX_galct_D_LPAREN_e_RPAREN_': {'minimum': -99999.0, 'maximum': 0.0}, 'OXGDC2': {'minimum': 0.0, 'maximum': 0.0}, 'EX_hxan_LPAREN_e_RPAREN_': {'minimum': 0.0, 'maximum': 0.0}, 'FDMO3': {'minimum': -1.9387045606711586e-25, 'maximum': 99999.0}, 'FADRx': {'minimum': 0.0, 'maximum': 56249.499227695036}, 'LIPACabcpp': {'minimum': 0.0, 'maximum': 0.0}, 'FDMO6': {'minimum': 0.0, 'maximum': 0.0}, 'TMAtex': {'minimum': 0.0, 'maximum': 0.0}, 'FEENTERtex': {'minimum': 0.0, 'maximum': 0.0}, 'EX_g3pc_LPAREN_e_RPAREN_': {'minimum': 0.0, 'maximum': 0.0}, 'AAMYLpp': {'minimum': 0.0, 'maximum': 23254.805055487668}, 'HSST': {'minimum': 0.0141671084688489, 'maximum': 141.67108468848903}, 'OHPBAT': {'minimum': 1.8410797230472906e-05, 'maximum': 0.044331796341677124}, 'UDCPDPpp': {'minimum': 0.0, 'maximum': 0.0}, 'RNTR1c': {'minimum': 0.0, 'maximum': 0.0}, 'MN6PP': {'minimum': 0.0, 'maximum': 0.0}, 'PAPA180': {'minimum': 0.0, 'maximum': 0.0}, 'PAPA181': {'minimum': 0.0, 'maximum': 99999.0}, 'MALt2_3pp': {'minimum': 0.0, 'maximum': 0.0}, 'GLCUR1Ptex': {'minimum': 0.0, 'maximum': 99999.0}, 'ALDD3y': {'minimum': 0.0, 'maximum': 0.0}, 'PRAIi': {'minimum': 1.0339757656912846e-25, 'maximum': 66660.43105449245}, 'PAPSR': {'minimum': 0.0, 'maximum': 0.0}, 'EX_gtp_LPAREN_e_RPAREN_': {'minimum': -99999.0, 'maximum': 0.0}, 'ALR4x': {'minimum': 0.0, 'maximum': 99999.0}, 'UREAtex': {'minimum': 0.0, 'maximum': 0.0}, 'FACOAL141t2pp': {'minimum': 2.8434333556510326e-25, 'maximum': 99992.31157645452}, 'FEOXAMtonex': {'minimum': 9.693522803355793e-26, 'maximum': 99999.0}, 'DAPtex': {'minimum': -99999.0, 'maximum': 0.0}, 'GLNtex': {'minimum': 0.0, 'maximum': 0.0}, 'CSNtex': {'minimum': 0.0, 'maximum': 99999.0}, 'PTRCtex': {'minimum': 0.0, 'maximum': 0.0}, 'NTRIR3pp': {'minimum': 0.0, 'maximum': 99999.0}, 'HXCT': {'minimum': 0.0, 'maximum': 0.0}, '3OAS60': {'minimum': 0.0, 'maximum': 0.0}, 'EX_alaala_LPAREN_e_RPAREN_': {'minimum': 0.0, 'maximum': 0.0}, 'EX_12ppd_R_LPAREN_e_RPAREN_': {'minimum': 0.0, 'maximum': 99999.0}, 'GLCptspp': {'minimum': 0.0, 'maximum': 99999.0}, 'GPDDA1': {'minimum': 0.0, 'maximum': 0.0}, 'PSSA161': {'minimum': 0.0, 'maximum': 0.0}, 'PSSA160': {'minimum': 0.0, 'maximum': 0.0}, 'EX_3cmp_LPAREN_e_RPAREN_': {'minimum': -99999.0, 'maximum': 0.0}, 'PYK': {'minimum': 0.0, 'maximum': 99999.0}, 'GPDDA2': {'minimum': 2.5612158742601907e-18, 'maximum': 31247.59736764209}, 'EX_feoxam_LPAREN_e_RPAREN_': {'minimum': -99999.0, 'maximum': 99999.0}, 'LCARR': {'minimum': 0.0, 'maximum': 99999.0}, 'PSP_L': {'minimum': 0.0, 'maximum': 99999.0}, 'XYLtex': {'minimum': 0.0, 'maximum': 0.0}, 'GUAtpp': {'minimum': -99999.0, 'maximum': 0.0}, 'HACD5i': {'minimum': 0.0, 'maximum': 0.0}, 'SPMDAT1': {'minimum': 0.0, 'maximum': 0.0}, 'SPMDAT2': {'minimum': 0.0, 'maximum': 0.0}, 'LPLIPAL2A160': {'minimum': 0.0, 'maximum': 0.0}, 'LPLIPAL2A161': {'minimum': 0.0, 'maximum': 0.0}, 'OPHHX3': {'minimum': 0.0, 'maximum': 0.0}, 'ILEt2rpp': {'minimum': 0.026741682977261892, 'maximum': 267.4168297726186}, 'EX_leu_L_LPAREN_e_RPAREN_': {'minimum': 0.0, 'maximum': 0.0}, 'O2tex': {'minimum': -2.2491392903385525e-16, 'maximum': 99999.0}, 'DHBD': {'minimum': 0.0, 'maximum': 0.0}, 'CBL1tonex': {'minimum': 0.0, 'maximum': 0.0}, 'KARA2': {'minimum': 0.0, 'maximum': 0.0}, 'ILETA': {'minimum': 0.0, 'maximum': 0.0}, 'DHBS': {'minimum': 0.0, 'maximum': 0.0}, 'ALPATG160pp': {'minimum': 0.0, 'maximum': 0.0}, 'EX_ile_L_LPAREN_e_RPAREN_': {'minimum': -267.4168297726183, 'maximum': -0.026741682977261892}, 'CDAPPA141': {'minimum': 0.0, 'maximum': 99990.64658173866}, 'CDAPPA140': {'minimum': 0.0, 'maximum': 0.0}, 'ICHORT': {'minimum': 0.0, 'maximum': 0.0}, 'EX_h_LPAREN_e_RPAREN_': {'minimum': -99999.0, 'maximum': 99999.0}, 'DASYN141': {'minimum': 0.0, 'maximum': 99990.64658173875}, 'SOTA': {'minimum': 0.0, 'maximum': 0.0}, 'EX_galur_LPAREN_e_RPAREN_': {'minimum': 0.0, 'maximum': 0.0}, '3PEPTabcpp': {'minimum': -1.609276246650864e-28, 'maximum': 25.591008150357318}, 'EX_ethso3_LPAREN_e_RPAREN_': {'minimum': -99999.0, 'maximum': 0.0}, 'AMALT1': {'minimum': 0.0, 'maximum': 66663.77449239799}, 'G3PAT140': {'minimum': -2.2737367544323206e-13, 'maximum': 49999.5}, 'DOGULNR': {'minimum': 0.0, 'maximum': 0.0}, 'ADSS': {'minimum': 0.0, 'maximum': 99998.94124194063}, 'MTHFR2': {'minimum': 0.0141671084688489, 'maximum': 141.67108468848912}, 'MALTtexi': {'minimum': 0.0, 'maximum': 66663.77449239799}, 'SHSL1': {'minimum': 0.01416710846751812, 'maximum': 141.67108468848892}, 'G2PPpp': {'minimum': 0.0, 'maximum': 0.0}, 'PSCLYSt2pp': {'minimum': 0.0, 'maximum': 0.0}, '2AGPG140tipp': {'minimum': 0.0, 'maximum': 0.0}, 'ADSK': {'minimum': 0.0, 'maximum': 62817.93536983378}, 'ACSERtpp': {'minimum': 0.0, 'maximum': 99999.0}, 'G3PGtex': {'minimum': -29409.504993041603, 'maximum': 66624.47815108355}, 'CLPNH161pp': {'minimum': 0.0, 'maximum': 0.0}, 'LPLIPAL2ATE161': {'minimum': 0.0, 'maximum': 0.0}, 'GSPMDA': {'minimum': 0.0, 'maximum': 0.0}, 'HEPK2': {'minimum': 0.0, 'maximum': 0.0}, 'HEPK1': {'minimum': 0.0, 'maximum': 0.0}, 'ALATA_L': {'minimum': -99999.0, 'maximum': -0.0498472335015054}, 'PPPNtex': {'minimum': 2.5849394142282115e-25, 'maximum': 49999.5}, 'MALTabcpp': {'minimum': 0.0, 'maximum': 66663.77449239799}, 'SERTRS': {'minimum': 0.0, 'maximum': 0.0}, 'EX_2ddglcn_LPAREN_e_RPAREN_': {'minimum': -99999.0, 'maximum': 99999.0}, 'LPLIPAL2A180': {'minimum': 0.0, 'maximum': 0.0}, 'LPLIPAL2A181': {'minimum': 0.0, 'maximum': 0.0}, 'AIRC2': {'minimum': 0.0, 'maximum': 0.0}, 'AIRC3': {'minimum': 0.0, 'maximum': 0.0}, 'DB4PS': {'minimum': 7.364318892189163e-05, 'maximum': 0.7136392327421863}, 'HISTP': {'minimum': 0.0, 'maximum': 0.0}, 'NTD6pp': {'minimum': 0.0, 'maximum': 0.0}, 'MPTG': {'minimum': 0.0012795504075178668, 'maximum': 12.795504075178673}, 'GLYCK': {'minimum': 0.0, 'maximum': 99999.0}, 'G3PAT180': {'minimum': 8.077935669463161e-27, 'maximum': 31744.03075609633}, 'LPLIPAL2G120': {'minimum': 0.0, 'maximum': 0.0}, 'GLYCL': {'minimum': 0.020353136336780153, 'maximum': 99999.0}, 'MLDCP1App': {'minimum': 0.0, 'maximum': 0.0}, 'ASP1DC': {'minimum': 0.0, 'maximum': 0.5522052722209672}, 'CGLYabcpp': {'minimum': 0.0, 'maximum': 99998.97964686366}, 'FE3HOXUtex': {'minimum': 0.0, 'maximum': 0.0}, 'EX_g3ps_LPAREN_e_RPAREN_': {'minimum': -99999.0, 'maximum': 0.0}, 'XYLI2': {'minimum': -99999.0, 'maximum': 99999.0}, 'THRTRS': {'minimum': 0.0, 'maximum': 0.0}, 'SSALx': {'minimum': 0.0, 'maximum': 99998.98955187257}, 'SSALy': {'minimum': 0.0, 'maximum': 99998.98955187258}, 'LPLIPAL1E181pp': {'minimum': 0.0, 'maximum': 0.0}, 'SERD_D': {'minimum': 0.0, 'maximum': 99999.0}, 'VALtex': {'minimum': 0.03895724693968067, 'maximum': 390.12436235939134}, 'ACBIPGT': {'minimum': 0.0, 'maximum': 0.0}, 'DSBGGT': {'minimum': 0.0, 'maximum': 0.0}, 'ALATA_L2': {'minimum': 0.0, 'maximum': 0.0}, 'PPPGO': {'minimum': 0.0, 'maximum': 12499.875}, 'EX_cd2_LPAREN_e_RPAREN_': {'minimum': 0.0, 'maximum': 0.0}, 'FEOXAMabcpp': {'minimum': 2.3264454728053903e-25, 'maximum': 99999.0}, 'EX_xylu_L_LPAREN_e_RPAREN_': {'minimum': 0.0, 'maximum': 0.0}, 'HEMEOS': {'minimum': 0.0, 'maximum': 0.0}, 'AKGtex': {'minimum': -99999.0, 'maximum': 99999.0}, 'CLt3_2pp': {'minimum': 0.0, 'maximum': 0.0}, 'NTD12pp': {'minimum': 0.0, 'maximum': 99999.0}, 'PRASCSi': {'minimum': 0.0, 'maximum': 0.0}, 'RPE': {'minimum': -54847.00775753077, 'maximum': -1.8410797230472906e-05}, 'PLIPA1E141pp': {'minimum': 0.0, 'maximum': 99992.3115764548}, 'BETALDHx': {'minimum': 0.0, 'maximum': 0.0}, 'BETALDHy': {'minimum': 0.0, 'maximum': 0.0}, 'RPI': {'minimum': -99999.0, 'maximum': 0.5376287620591014}, 'NI2abcpp': {'minimum': 0.0, 'maximum': 99999.0}, 'PLIPA2G180pp': {'minimum': 0.0, 'maximum': 31247.598211949688}, 'PPPNt2rpp': {'minimum': 6.462348535570529e-27, 'maximum': 49999.5}, 'G3PD2': {'minimum': -99999.0, 'maximum': 99999.0}, 'CO2tpp': {'minimum': -99999.0, 'maximum': 99998.97910374515}, 'G3PD7': {'minimum': 0.0, 'maximum': 99999.0}, 'ECAtpp': {'minimum': 0.0, 'maximum': 0.0}, 'G3PD5': {'minimum': 0.0, 'maximum': 99999.0}, 'CRNt8pp': {'minimum': 0.0, 'maximum': 99999.0}, 'UDPGALPpp': {'minimum': 1.454028420503369e-25, 'maximum': 99999.0}, 'RMPA': {'minimum': 0.0, 'maximum': 99999.0}, 'GLXCL': {'minimum': 0.0, 'maximum': 88783.35010734541}, 'EX_ca2_LPAREN_e_RPAREN_': {'minimum': -4.32653734916113, 'maximum': -0.0004326537349161133}, 'TMDS': {'minimum': 1.550963648536927e-25, 'maximum': 99998.98581448074}, 'PYDXNK': {'minimum': 0.0, 'maximum': 99999.0}, 'MOAT3C': {'minimum': 0.0, 'maximum': 0.0}, 'GLYCLTDy': {'minimum': 0.0, 'maximum': 99999.0}, 'G3PAT161': {'minimum': 0.0, 'maximum': 38458.58137697564}, 'LYXI': {'minimum': 0.0, 'maximum': 0.0}, 'CU1Opp': {'minimum': 0.0, 'maximum': 0.0}, 'EX_ocdcea_LPAREN_e_RPAREN_': {'minimum': 0.0, 'maximum': 0.0}, 'CLPNH180pp': {'minimum': 0.0, 'maximum': 0.0}, 'PG140abcpp': {'minimum': 0.0, 'maximum': 0.0}, 'NAMNPP': {'minimum': 0.0, 'maximum': 66665.99051843942}, 'SBTtex': {'minimum': 0.0, 'maximum': 0.0}, 'MALt2_2pp': {'minimum': 0.0, 'maximum': 0.0}, 'ACOTA': {'minimum': 0.0, 'maximum': 0.0}, 'FALGTHLs': {'minimum': 0.0, 'maximum': 0.0}, 'ALCD2x': {'minimum': 0.0, 'maximum': 0.0}, 'UAPGR': {'minimum': 0.0025591008150357337, 'maximum': 25.59100815035735}, 'ECAP2pp': {'minimum': 0.0, 'maximum': 0.0}, 'FECRMexs': {'minimum': 0.0, 'maximum': 0.0}, 'ACANTHAT': {'minimum': 0.0, 'maximum': 0.0}, 'PPAKr': {'minimum': 0.0, 'maximum': 99999.0}, 'EX_ddca_LPAREN_e_RPAREN_': {'minimum': 0.0, 'maximum': 0.0}, 'EX_15dap_LPAREN_e_RPAREN_': {'minimum': 2.3781442610899546e-24, 'maximum': 99999.0}, 'EX_lipa_cold_LPAREN_e_RPAREN_': {'minimum': 0.0, 'maximum': 0.0}, 'PE140abcpp': {'minimum': 0.0, 'maximum': 99992.31157645471}, 'FALDtpp': {'minimum': 0.0, 'maximum': 0.0}, 'HG2abcpp': {'minimum': 0.0, 'maximum': 0.0}, 'LYSt3pp': {'minimum': 0.0, 'maximum': 99999.0}, 'EX_aso3_LPAREN_e_RPAREN_': {'minimum': 0.0, 'maximum': 0.0}, '3CMPtex': {'minimum': -4.1359030627651384e-25, 'maximum': 99999.0}, 'DHQS': {'minimum': 0.0, 'maximum': 54847.00773911998}, 'PGP141abcpp': {'minimum': 0.0, 'maximum': 0.0}, 'UACGALPpp': {'minimum': 0.0, 'maximum': 0.0}, 'DADNtex': {'minimum': 0.0, 'maximum': 0.0}, 'GLYC2Ptex': {'minimum': 0.0, 'maximum': 0.0}, 'PLIPA1E140pp': {'minimum': 0.0, 'maximum': 99992.31157645467}, 'ACGK': {'minimum': 0.0, 'maximum': 0.0}, 'CRNDCAL2': {'minimum': 0.0, 'maximum': 0.0}, 'TGBPA': {'minimum': -3.101927297073854e-25, 'maximum': 99999.0}, 'EX_tartr_L_LPAREN_e_RPAREN_': {'minimum': 0.0, 'maximum': 0.0}, 'DM_AACALD': {'minimum': 0.0, 'maximum': 80664.92656392737}, 'ENTERES2': {'minimum': 0.0, 'maximum': 0.0}, 'GPDDA4pp': {'minimum': 0.0, 'maximum': 0.0}, 'GK1': {'minimum': 7.364318351284584e-05, 'maximum': 99999.0}, 'SGSAD': {'minimum': 0.0, 'maximum': 0.0}, 'OCDCEAtexi': {'minimum': 0.0, 'maximum': 0.0}, 'HYD2pp': {'minimum': 0.0, 'maximum': 99999.0}, 'GLCRD': {'minimum': 0.0, 'maximum': 0.0}, 'FACOAE161': {'minimum': 0.0, 'maximum': 99992.31157645484}, 'FACOAE160': {'minimum': 0.0, 'maximum': 0.0}, 'DXPRIi': {'minimum': 0.0001012593847675991, 'maximum': 0.9835667249745893}, 'FECRMtonex': {'minimum': 0.0, 'maximum': 0.0}, 'ALDD2y': {'minimum': 0.0, 'maximum': 99999.0}, 'ALDD2x': {'minimum': 0.0, 'maximum': 99999.0}, 'G6Ptex': {'minimum': 0.0, 'maximum': 99999.0}, 'NO2tex': {'minimum': -99999.0, 'maximum': 99999.0}, 'EX_rib_D_LPAREN_e_RPAREN_': {'minimum': -99999.0, 'maximum': 99999.0}, 'XPPT': {'minimum': 0.0, 'maximum': 99999.0}, 'GCALDD': {'minimum': 3.682159583097118e-05, 'maximum': 99999.0}, 'PSERtex': {'minimum': 0.0, 'maximum': 99999.0}, 'ANS': {'minimum': 0.0, 'maximum': 66660.4310544925}, 'EX_lac_L_LPAREN_e_RPAREN_': {'minimum': 0.0, 'maximum': 0.0}, 'CYTDtex': {'minimum': 0.0, 'maximum': 0.0}, 'L_LACD2': {'minimum': 0.0, 'maximum': 99999.0}, 'L_LACD3': {'minimum': 0.0, 'maximum': 99999.0}, 'NADN': {'minimum': 0.0, 'maximum': 66665.9905184395}, 'CU2abcpp': {'minimum': 0.0, 'maximum': 99998.99970542724}, 'GUAD': {'minimum': 0.0, 'maximum': 99992.3116059119}, 'TMK': {'minimum': 1.8410797230472906e-05, 'maximum': 0.054684007815174844}, 'FUMt2_3pp': {'minimum': 0.0, 'maximum': 99999.0}, 'DUMPtex': {'minimum': 0.0, 'maximum': 0.0}, 'CLPNH140pp': {'minimum': 0.0, 'maximum': 0.0}, 'NTRIR2x': {'minimum': 0.0, 'maximum': 99999.0}, 'DASYN180': {'minimum': 7.470474907119531e-24, 'maximum': 99990.64658173885}, 'NO2t2rpp': {'minimum': 0.0, 'maximum': 99999.0}, 'TALA': {'minimum': 0.0, 'maximum': 0.0}, 'NADH16pp': {'minimum': 0.0, 'maximum': 99999.0}, 'ARGt3pp': {'minimum': 8.530300066953098e-25, 'maximum': 99999.0}, 'EX_lyx_L_LPAREN_e_RPAREN_': {'minimum': 0.0, 'maximum': 0.0}, 'HACD6i': {'minimum': 0.0, 'maximum': 0.0}, '3OAR141': {'minimum': 0.0, 'maximum': 0.0}, '3OAR140': {'minimum': 0.0, 'maximum': 0.0}, 'DCYTt2pp': {'minimum': 0.0, 'maximum': 99998.98581448074}, 'LIPAtex': {'minimum': 0.0, 'maximum': 0.0}, 'EAR100y': {'minimum': 0.0, 'maximum': 0.0}, 'PAPSR2': {'minimum': 0.0, 'maximum': 62817.93536983381}, 'HKNDDH': {'minimum': -3.2311742677852644e-27, 'maximum': 49999.5}, 'UACGAMtex': {'minimum': 0.0, 'maximum': 99999.0}, 'IDONt2rpp': {'minimum': 0.0, 'maximum': 0.0}, 'PUNP6': {'minimum': 0.0, 'maximum': 0.0}, 'PUNP7': {'minimum': 0.0, 'maximum': 99999.0}, 'LPLIPAL1A180pp': {'minimum': 0.0, 'maximum': 0.0}, 'PUNP2': {'minimum': 0.0, 'maximum': 0.0}, 'PUNP3': {'minimum': 0.0, 'maximum': 99999.0}, 'EX_but_LPAREN_e_RPAREN_': {'minimum': 0.0, 'maximum': 0.0}, 'EX_thym_LPAREN_e_RPAREN_': {'minimum': 0.0, 'maximum': 0.0}, 'ASPO3': {'minimum': 0.0, 'maximum': 2.025187695326167}, '34dhpactex': {'minimum': 0.0, 'maximum': 0.0}, 'ASPO5': {'minimum': 0.0, 'maximum': 1.9541988699202077}, 'ASPO6': {'minimum': 0.0, 'maximum': 1.9418392711777426}, 'EX_udpgal_LPAREN_e_RPAREN_': {'minimum': -99999.0, 'maximum': 0.0}, 'TTDCEAtexi': {'minimum': 0.0, 'maximum': 0.0}, 'MDH3': {'minimum': 0.0, 'maximum': 99999.0}, 'MDH2': {'minimum': 0.0, 'maximum': 99999.0}, 'EX_na1_LPAREN_e_RPAREN_': {'minimum': 9.04728794979874e-25, 'maximum': 9.04728794979874e-25}, 'PTRCabcpp': {'minimum': 0.0, 'maximum': 99999.0}, 'R5Ptex': {'minimum': 0.0, 'maximum': 99999.0}, 'DMSOR2': {'minimum': 0.0, 'maximum': 0.0}, 'DMSOR1': {'minimum': 0.0, 'maximum': 0.0}, 'SUCDi': {'minimum': 0.0, 'maximum': 99999.0}, 'IPPS': {'minimum': 0.0, 'maximum': 0.0}, 'PGP160abcpp': {'minimum': 0.0, 'maximum': 0.0}, 'ARBtex': {'minimum': 0.0, 'maximum': 0.0}, 'PG181abcpp': {'minimum': 0.0, 'maximum': -3.182152517286825e-12}, 'EX_ppt_LPAREN_e_RPAREN_': {'minimum': 0.0, 'maximum': 0.0}, 'GAL1Ptex': {'minimum': 0.0, 'maximum': 0.0}, 'AGM3Pt2pp': {'minimum': 0.0, 'maximum': 0.0}, 'DHPTDCs': {'minimum': 0.0, 'maximum': 83326.9263137124}, '3KGK': {'minimum': 0.0, 'maximum': 0.0}, 'EX_ac_LPAREN_e_RPAREN_': {'minimum': -99999.0, 'maximum': 99999.0}, 'EX_thm_LPAREN_e_RPAREN_': {'minimum': -0.003773030974357739, 'maximum': -1.8410797230472906e-05}, 'FRUURtex': {'minimum': 0.0, 'maximum': 0.0}, 'MMCD': {'minimum': -5.816113682013476e-26, 'maximum': 99999.0}, 'EX_arab_L_LPAREN_e_RPAREN_': {'minimum': 0.0, 'maximum': 0.0}, 'GAL1PPpp': {'minimum': 0.0, 'maximum': 99999.0}, 'EAR100x': {'minimum': 0.0, 'maximum': -3.1245455169483506e-24}, 'NTPTP1': {'minimum': 0.0, 'maximum': 0.0}, 'DAGK161': {'minimum': 0.0, 'maximum': 99999.0}, 'DAGK160': {'minimum': 0.0, 'maximum': 99999.0}, 'PSD120': {'minimum': 0.0, 'maximum': 0.0}, 'FEOXAMUtex': {'minimum': 0.0, 'maximum': 99999.0}, 'CDAPPA120': {'minimum': 0.0, 'maximum': 99990.6465817387}, 'PSERT': {'minimum': 1.0339757656912846e-25, 'maximum': 99999.0}, 'METSOX1tex': {'minimum': 0.0, 'maximum': 0.0}, 'EX_dha_LPAREN_e_RPAREN_': {'minimum': 0.0, 'maximum': 0.0}, 'AICART': {'minimum': 0.0, 'maximum': 0.0}, 'TAURtex': {'minimum': 0.0, 'maximum': 80664.92656392737}, 'NNDPR': {'minimum': 0.00020251876651040945, 'maximum': 2.025187695342485}, 'ACNML': {'minimum': 0.0, 'maximum': 0.0}, 'GALCTD': {'minimum': 0.0, 'maximum': 99999.0}, 'MACPD': {'minimum': 0.0, 'maximum': 0.0}, 'SPMDabcpp': {'minimum': 0.0, 'maximum': 0.0}, 'ALDD4': {'minimum': 1.1309109937248425e-26, 'maximum': 52114.05288924977}, 'EX_man_LPAREN_e_RPAREN_': {'minimum': -99999.0, 'maximum': 0.0}, 'GLYK': {'minimum': 0.0, 'maximum': 79145.26253214746}, 'GALTtex': {'minimum': 0.0, 'maximum': 99999.0}, '4PCP': {'minimum': 0.0, 'maximum': 25.591008150357307}, 'TKT2': {'minimum': -54847.00775753072, 'maximum': -1.8410797230472906e-05}, 'GLCATr': {'minimum': 0.0, 'maximum': 0.0}, 'FE2t2pp': {'minimum': 0.0, 'maximum': 99999.0}, 'EX_no3_LPAREN_e_RPAREN_': {'minimum': -99999.0, 'maximum': 0.0}, 'GGPTRCS': {'minimum': 0.0, 'maximum': 0.0}, 'SERAT': {'minimum': 0.0, 'maximum': 99999.0}, 'CYStpp': {'minimum': 0.0, 'maximum': 99999.0}, 'EX_cgly_LPAREN_e_RPAREN_': {'minimum': -99998.97964686366, 'maximum': 99999.0}, 'CHRPL': {'minimum': 0.0, 'maximum': 0.0}, '2AGPGAT180': {'minimum': 0.0, 'maximum': 0.0}, 'PMDPHT': {'minimum': 3.682159446094581e-05, 'maximum': 0.35375854245600963}, 'ACALD': {'minimum': -99999.0, 'maximum': 99999.0}, 'METDabcpp': {'minimum': 0.0, 'maximum': 0.0}, 'LGTHL': {'minimum': 0.0, 'maximum': 99999.0}, 'ACt2rpp': {'minimum': -99999.0, 'maximum': 99999.0}, 'O16GLCT2': {'minimum': 0.0, 'maximum': 0.0}, 'MDDCP5pp': {'minimum': 0.0, 'maximum': 0.0}, '23CCMPtex': {'minimum': 0.0, 'maximum': 0.0}, 'O16GLCT1': {'minimum': 0.0, 'maximum': 0.0}, 'G6PDA': {'minimum': 0.0, 'maximum': 99999.0}, 'SPODMpp': {'minimum': 0.0, 'maximum': 0.0}, 'MPTG2': {'minimum': 0.0, 'maximum': 0.0}, 'MLTG5': {'minimum': 0.0, 'maximum': 69764.41516646303}, 'MLTG4': {'minimum': 0.0, 'maximum': 69764.41516646303}, 'K2L4Atex': {'minimum': 0.0, 'maximum': 0.0}, '3HAD80': {'minimum': 0.0, 'maximum': 0.0}, 'MLTG3': {'minimum': 0.0, 'maximum': 69764.41516646302}, 'MLTG2': {'minimum': 0.0, 'maximum': 68962.52533696346}, 'EX_glyb_LPAREN_e_RPAREN_': {'minimum': 0.0, 'maximum': 0.0}, 'EX_so4_LPAREN_e_RPAREN_': {'minimum': -60523.782751117564, 'maximum': 0.0}, 'GLCRtex': {'minimum': 0.0, 'maximum': 0.0}, 'H2St1pp': {'minimum': 0.0, 'maximum': 99999.0}, 'LDH_D': {'minimum': -99999.0, 'maximum': 99999.0}, 'RBK': {'minimum': -1.0501316370302109e-26, 'maximum': 99999.0}, 'EX_udpacgal_LPAREN_e_RPAREN_': {'minimum': 0.0, 'maximum': 0.0}, 'G3PD6': {'minimum': 0.0, 'maximum': 99999.0}, 'OMCDC': {'minimum': 0.0, 'maximum': 0.0}, 'CBIuabcpp': {'minimum': 0.0, 'maximum': 0.0}, 'O16AUNDtpp': {'minimum': 0.0, 'maximum': 0.0}, 'SELCYSS': {'minimum': 0.0, 'maximum': 0.0}, 'SARCOX': {'minimum': 0.0, 'maximum': 0.0}, 'EX_gdp_LPAREN_e_RPAREN_': {'minimum': 0.0, 'maximum': 99999.0}, 'UHGADA': {'minimum': 0.0, 'maximum': 0.0}, 'METOX2s': {'minimum': 0.0, 'maximum': 0.0}, 'IMPtex': {'minimum': 0.0, 'maximum': 99999.0}, 'GALCTNt2pp': {'minimum': 2.5849394142282115e-26, 'maximum': 99999.0}, 'EX_etha_LPAREN_e_RPAREN_': {'minimum': 0.0, 'maximum': 0.0}, '14GLUCANabcpp': {'minimum': 0.0, 'maximum': 23254.80507989269}, 'ASPT': {'minimum': 0.0, 'maximum': 99998.94124194063}, 'EX_gua_LPAREN_e_RPAREN_': {'minimum': 0.0, 'maximum': 0.0}, 'FDMO': {'minimum': 0.0, 'maximum': 99999.0}, 'EX_fe3hox_un_LPAREN_e_RPAREN_': {'minimum': -99999.0, 'maximum': 0.0}, 'AGMt2pp': {'minimum': 0.0, 'maximum': 0.0}, 'PROGLYabcpp': {'minimum': 0.020353136336780153, 'maximum': 54284.23738544217}, 'CLPNH160pp': {'minimum': 0.0, 'maximum': 0.0}, 'PYDXPP': {'minimum': 0.0, 'maximum': 99999.0}, 'EAR60x': {'minimum': 0.0, 'maximum': 0.0}, 'EAR60y': {'minimum': 0.0, 'maximum': 0.0}, 'CDAPPA161': {'minimum': 0.0, 'maximum': 99990.6465817387}, 'RMNtex': {'minimum': 5.169878828456423e-26, 'maximum': 99999.0}, 'PGPP120': {'minimum': 0.0, 'maximum': 0.0}, 'ASCBtex': {'minimum': 0.0, 'maximum': 0.0}, 'MLDCP2App': {'minimum': 0.0, 'maximum': 0.0}, 'DASYN120': {'minimum': 0.0, 'maximum': 99990.6465817388}, 'CYTBDpp': {'minimum': 0.0, 'maximum': 99999.0}, 'EX_23cump_LPAREN_e_RPAREN_': {'minimum': 0.0, 'maximum': 0.0}, 'EX_metsox_R_L_LPAREN_e_RPAREN_': {'minimum': 0.0, 'maximum': 0.0}, 'MTHFD': {'minimum': 1.8410797230472906e-05, 'maximum': 99998.98583289153}, 'CLPNS141pp': {'minimum': 0.0, 'maximum': 0.0}, 'TRPS3': {'minimum': 0.0, 'maximum': 66660.43105449254}, 'CD2t3pp': {'minimum': 0.0, 'maximum': 99999.0}, 'FE2t3pp': {'minimum': 0.0, 'maximum': 99999.0}, 'EX_3ump_LPAREN_e_RPAREN_': {'minimum': 0.0, 'maximum': 0.0}, '3HAD60': {'minimum': 0.0, 'maximum': 0.0}, 'OMPDC': {'minimum': 0.0, 'maximum': 99990.64993710653}, '2AGPEAT160': {'minimum': 0.0, 'maximum': 0.0}, 'EX_mal_L_LPAREN_e_RPAREN_': {'minimum': 0.0, 'maximum': 0.0}, 'OHPHM': {'minimum': 0.0, 'maximum': 0.0}, 'PPAt4pp': {'minimum': 0.0, 'maximum': 99999.0}, 'TYROXDApp': {'minimum': 0.0, 'maximum': 0.0}, 'EX_mn2_LPAREN_e_RPAREN_': {'minimum': -2.8500724070638364, 'maximum': -0.0002945727556875665}, 'NADDP': {'minimum': 0.0, 'maximum': 99998.98577765915}, 'PSP_Lpp': {'minimum': 0.0, 'maximum': 99999.0}, 'GTPtex': {'minimum': 0.0, 'maximum': 99999.0}, 'R1PK': {'minimum': 0.0, 'maximum': 99999.0}, 'AOBUTDs': {'minimum': 0.0, 'maximum': 99998.97664590372}, 'EX_dgmp_LPAREN_e_RPAREN_': {'minimum': 0.0, 'maximum': 0.0}, 'EAR181y': {'minimum': 0.0, 'maximum': 0.0}, 'EAR181x': {'minimum': 0.0, 'maximum': 0.0}, 'MDDCP4pp': {'minimum': 0.0, 'maximum': 0.0}, 'ADCL': {'minimum': 3.682159446094513e-05, 'maximum': 0.34849080143723704}, 'DPCOAK': {'minimum': 5.523239087778988e-05, 'maximum': 0.3940017200276715}, 'G3PAT160': {'minimum': 0.0, 'maximum': 0.0}, 'HSDy': {'minimum': -99998.95540904913, 'maximum': -0.0141671084688489}, 'ADCS': {'minimum': 3.682159446094556e-05, 'maximum': 0.3400935155394594}, 'GLYCLTDx': {'minimum': 0.0, 'maximum': 99999.0}, 'NMNDA': {'minimum': 0.0, 'maximum': 99998.98577765917}, 'GMHEPPA': {'minimum': 0.0, 'maximum': 0.0}, 'MCPST': {'minimum': 0.0, 'maximum': 0.0}, 'CDAPPA181': {'minimum': 0.0, 'maximum': 99990.64658173863}, 'CDAPPA180': {'minimum': 0.0, 'maximum': 99990.64658173866}, 'FUCtex': {'minimum': 0.0, 'maximum': 0.0}, 'EX_co2_LPAREN_e_RPAREN_': {'minimum': -99998.97910374515, 'maximum': 99999.0}, 'EX_malt_LPAREN_e_RPAREN_': {'minimum': -66663.77449239798, 'maximum': 0.0}, 'GLYCLTtex': {'minimum': -99999.0, 'maximum': 99999.0}, 'ZNabcpp': {'minimum': 0.0, 'maximum': 99999.0}, 'FACOAL180t2pp': {'minimum': -6.310560893167048e-21, 'maximum': 99992.31157645458}, 'EX_g3pi_LPAREN_e_RPAREN_': {'minimum': -3.231181688159369e-28, 'maximum': 0.0}, 'FRUURt2rpp': {'minimum': 0.0, 'maximum': 0.0}, 'ADNtex': {'minimum': -99993.41918106246, 'maximum': 99999.0}, 'DHPS2': {'minimum': 3.682159446094513e-05, 'maximum': 0.3003391249433568}, 'DHBSH': {'minimum': 0.0, 'maximum': 0.0}, 'GLYOX3': {'minimum': 0.0, 'maximum': 99999.0}, 'PLIPA1E180pp': {'minimum': 0.0, 'maximum': 99992.31157645467}, 'EX_all_D_LPAREN_e_RPAREN_': {'minimum': -99999.0, 'maximum': 0.0}, 'TMDK1': {'minimum': 0.0, 'maximum': 99999.0}, 'ARGORNt7pp': {'minimum': 0.0, 'maximum': 99999.0}, 'RNTR4c': {'minimum': 0.0, 'maximum': 0.0}, 'UNK3': {'minimum': 0.0, 'maximum': 0.0}, 'G1PACT': {'minimum': 0.005118201630071467, 'maximum': 51.182016300714615}, 'FACOAL80t2pp': {'minimum': 0.0, 'maximum': 0.0}, 'DATPHs': {'minimum': 0.0, 'maximum': 0.0}, 'FACOAE80': {'minimum': 0.0, 'maximum': 8.271806125530277e-25}, 'TRE6PH': {'minimum': 0.0, 'maximum': 0.0}, 'PGSA160': {'minimum': 0.0, 'maximum': 0.0}, 'OMBZLM': {'minimum': 0.0, 'maximum': 0.0}, 'TRE6PP': {'minimum': 0.0, 'maximum': 0.0}, 'THRt4pp': {'minimum': 0.0, 'maximum': 99999.0}, 'THDPS': {'minimum': 0.0, 'maximum': 0.0}, 'DMQMT': {'minimum': 0.0, 'maximum': 0.0}, 'GALtex': {'minimum': -99999.0, 'maximum': 1.3894049351476637e-25}, '4PCPpp': {'minimum': 0.0, 'maximum': 25.591008150357293}, 'FRUptspp': {'minimum': 0.0, 'maximum': 0.0}, 'PPNCL2': {'minimum': 5.523238729718395e-05, 'maximum': 0.5288472081758576}, 'EX_gal_LPAREN_e_RPAREN_': {'minimum': 0.0, 'maximum': 99999.0}, 'DHPPDA2': {'minimum': 3.682159594481474e-05, 'maximum': 0.2569863082882201}, 'G3PAT141': {'minimum': 0.0, 'maximum': 0.0}, 'CITtex': {'minimum': 0.0, 'maximum': 0.0}, 'biomass': {'minimum': 0.09205398615236453, 'maximum': 920.5398615236451}, '4HTHRS': {'minimum': 0.0, 'maximum': 0.0}, 'ETOHt2rpp': {'minimum': 0.0, 'maximum': 0.0}, 'CMPN': {'minimum': 0.0, 'maximum': 99999.0}, 'BUTSO3abcpp': {'minimum': 1.0339757656912846e-25, 'maximum': 52114.05288924976}, 'LPLIPAL2ATG161': {'minimum': 0.0, 'maximum': 0.0}, 'FADRx2': {'minimum': 0.0, 'maximum': 56030.4514872745}, 'EX_fe3dhbzs_LPAREN_e_RPAREN_': {'minimum': 0.0, 'maximum': 0.0}, 'APRAUR': {'minimum': 3.682159412582531e-05, 'maximum': 0.35909333696124035}, 'XYLUt2pp': {'minimum': 0.0, 'maximum': 0.0}, 'HYD3pp': {'minimum': 0.0, 'maximum': 99999.0}, '3HAD160': {'minimum': 0.0, 'maximum': 0.0}, 'UDPGDC': {'minimum': 0.0, 'maximum': 0.0}, 'NTD10pp': {'minimum': 0.0, 'maximum': 0.0}, 'LPLIPAL1G120pp': {'minimum': 0.0, 'maximum': 0.0}, 'GMHEPK': {'minimum': 0.0, 'maximum': 0.0}, 'FE3DCITabcpp': {'minimum': 0.0, 'maximum': 0.0}, 'TAURabcpp': {'minimum': 0.0, 'maximum': 80664.92656392734}, 'EX_progly_LPAREN_e_RPAREN_': {'minimum': -54284.23738544218, 'maximum': -0.020353136338287798}, 'ADNt2rpp': {'minimum': -99999.0, 'maximum': 99999.0}, 'EX_cyan_LPAREN_e_RPAREN_': {'minimum': 0.0, 'maximum': 0.0}, 'CYTDK2': {'minimum': 0.0, 'maximum': 99999.0}, 'EX_pppn_LPAREN_e_RPAREN_': {'minimum': -49999.5, 'maximum': 0.0}, '23CUMPtex': {'minimum': 0.0, 'maximum': 0.0}, 'MG2t3_2pp': {'minimum': -99999.0, 'maximum': 7.272264906036778}, 'PMANM': {'minimum': 0.0, 'maximum': 0.0}, 'ACMANAptspp': {'minimum': 0.0, 'maximum': 0.0}, 'MDH': {'minimum': -99999.0, 'maximum': 99999.0}, 'SHK3Dr': {'minimum': 1.550963648536927e-25, 'maximum': 54847.007739120025}, 'TYRTA': {'minimum': 0.0, 'maximum': 0.0}, 'ASPK': {'minimum': 0.0141671084688489, 'maximum': 99998.95540904914}, 'EX_5dglcn_LPAREN_e_RPAREN_': {'minimum': 0.0, 'maximum': 0.0}, 'PTAr': {'minimum': -99999.0, 'maximum': 99998.99744089918}, 'EX_gbbtn_LPAREN_e_RPAREN_': {'minimum': 0.0, 'maximum': 0.0}, 'LPLIPAL2ATE180': {'minimum': 0.0, 'maximum': 0.0}, 'EX_dcmp_LPAREN_e_RPAREN_': {'minimum': -99999.0, 'maximum': 0.0}, 'EX_glcur_LPAREN_e_RPAREN_': {'minimum': -99999.0, 'maximum': 99999.0}, 'GTPCII2': {'minimum': 3.682159446094581e-05, 'maximum': 0.35850197188656463}, 'PLIPA1G141pp': {'minimum': 0.0, 'maximum': 0.0}, 'MG2tpp': {'minimum': 0.0, 'maximum': 99999.0}, 'EX_for_LPAREN_e_RPAREN_': {'minimum': -99999.0, 'maximum': 0.0}, 'METSOX1abcpp': {'minimum': 0.0, 'maximum': 0.0}, 'LCTStex': {'minimum': 0.0, 'maximum': 99999.0}, 'HSTPT': {'minimum': 0.0, 'maximum': 0.0}, 'TMDPP': {'minimum': 0.0, 'maximum': 0.0}, 'PTA2': {'minimum': 0.0, 'maximum': 99999.0}, 'MEPCT': {'minimum': 0.0001012593847675991, 'maximum': 1.0125938476760017}, 'EX_ade_LPAREN_e_RPAREN_': {'minimum': 0.0, 'maximum': 0.0}, 'PROabcpp': {'minimum': 0.0, 'maximum': 99999.0}, 'MALTATr': {'minimum': 0.0, 'maximum': 0.0}, 'EAR180x': {'minimum': 0.0, 'maximum': 0.0}, 'EAR180y': {'minimum': 0.0, 'maximum': 0.0}, 'CLPNH120pp': {'minimum': 0.0, 'maximum': 0.0}, 'EX_glcn_LPAREN_e_RPAREN_': {'minimum': -99999.0, 'maximum': 99999.0}, 'EX_h2s_LPAREN_e_RPAREN_': {'minimum': 0.0, 'maximum': 99999.0}, 'FEOXAMR2': {'minimum': 0.0, 'maximum': 49999.5}, 'FEOXAMR3': {'minimum': 0.0, 'maximum': 49999.5}, 'EX_adocbl_LPAREN_e_RPAREN_': {'minimum': 0.0, 'maximum': 0.0}, 'FEOXAMR1': {'minimum': 0.0, 'maximum': 49999.5}, 'ACt4pp': {'minimum': 0.0, 'maximum': 99999.0}, 'EX_csn_LPAREN_e_RPAREN_': {'minimum': -99999.0, 'maximum': 0.0}, 'EX_isetac_LPAREN_e_RPAREN_': {'minimum': -99998.9999631784, 'maximum': 0.0}, 'H2O2tex': {'minimum': -99999.0, 'maximum': 0.0}, 'OROTtex': {'minimum': 0.0, 'maximum': 99990.64993710656}, 'ADPRDP': {'minimum': -6.139231108792002e-25, 'maximum': 66665.99051843947}, 'PPKr': {'minimum': -99999.0, 'maximum': 99998.97155531833}, 'SUCOAS': {'minimum': -99999.0, 'maximum': 99999.0}, 'R5PP': {'minimum': 0.0, 'maximum': 99999.0}, 'FE2tpp': {'minimum': 0.0, 'maximum': 99999.0}, 'INSTtex': {'minimum': 0.0, 'maximum': 0.0}, 'EX_maltttr_LPAREN_e_RPAREN_': {'minimum': -34481.26266848173, 'maximum': 0.0}, 'EX_hom_L_LPAREN_e_RPAREN_': {'minimum': 0.0, 'maximum': 99998.94124194063}, 'EX_dump_LPAREN_e_RPAREN_': {'minimum': 0.0, 'maximum': 0.0}, 'ORPT': {'minimum': -99990.64993710651, 'maximum': 0.0}, 'LPLIPAL1A140pp': {'minimum': 0.0, 'maximum': 0.0}, 'HCYSMT2': {'minimum': 0.0, 'maximum': 0.0}, 'EX_o2_LPAREN_e_RPAREN_': {'minimum': -99999.0, 'maximum': -4.265150033476549e-25}, 'HCO3E': {'minimum': 0.0, 'maximum': 99998.95338386142}, 'CTBTabcpp': {'minimum': 0.0, 'maximum': 99999.0}, 'GF6PTA': {'minimum': 0.0, 'maximum': 99998.95338386142}, 'PRAMPC': {'minimum': 0.0, 'maximum': 0.0}, 'NTP3pp': {'minimum': 0.0, 'maximum': 99999.0}, 'GLUABUTt7pp': {'minimum': 0.0, 'maximum': 99999.0}, '2AGPGAT161': {'minimum': 0.0, 'maximum': 99992.3115764547}, '2AGPGAT160': {'minimum': 0.0, 'maximum': 0.0}, 'FEOXAMexs': {'minimum': 0.0, 'maximum': 99999.0}, 'EX_acser_LPAREN_e_RPAREN_': {'minimum': -3.412120026781239e-24, 'maximum': 99999.0}, 'ANHMK': {'minimum': 0.0, 'maximum': 0.0}, 'ADK3': {'minimum': -99999.0, 'maximum': 99998.99992635682}, 'UGLYCH': {'minimum': 0.0, 'maximum': 0.0}, 'ACALDtpp': {'minimum': -99999.0, 'maximum': 99999.0}, 'INSt2rpp': {'minimum': -99999.0, 'maximum': 99998.94131558383}, 'ASNt2rpp': {'minimum': -99999.0, 'maximum': 0.0}, 'MECDPS': {'minimum': 0.000101259384767601, 'maximum': 1.0085767398010055}, 'NACtex': {'minimum': 0.0, 'maximum': 0.0}, 'ACALDtex': {'minimum': -99999.0, 'maximum': 99999.0}, 'IMPC': {'minimum': 0.0, 'maximum': 0.0}, '3OAR160': {'minimum': -5.048709793414476e-29, 'maximum': -4.547473508864644e-13}, 'IMPD': {'minimum': 0.0, 'maximum': 99998.95338386142}, 'HOPNTAL': {'minimum': 0.0, 'maximum': 49999.5}, 'EX_feenter_LPAREN_e_RPAREN_': {'minimum': 0.0, 'maximum': 0.0}, 'OMPHHX3': {'minimum': 0.0, 'maximum': 0.0}, 'HXPRT': {'minimum': 0.0, 'maximum': 99998.94131558383}, '2AGPE180tipp': {'minimum': 0.0, 'maximum': 99992.3115764547}, 'ETHSO3tex': {'minimum': 0.0, 'maximum': 99999.0}, 'G3PItex': {'minimum': 0.0, 'maximum': 0.0}, 'EX_imp_LPAREN_e_RPAREN_': {'minimum': -99999.0, 'maximum': 0.0}, 'DAPDC': {'minimum': 0.0, 'maximum': 99999.0}, 'SERASr': {'minimum': 0.0, 'maximum': 0.0}, '3OAS140': {'minimum': 0.0, 'maximum': 0.0}, '3OAS141': {'minimum': 0.0, 'maximum': 0.0}, 'ISETACtex': {'minimum': 0.0, 'maximum': 99998.9999631784}, 'ASPCT': {'minimum': 0.0, 'maximum': 0.0}, 'ATPS4rpp': {'minimum': -99999.0, 'maximum': 99999.0}, 'ACGAM1Ptex': {'minimum': -99999.0, 'maximum': 0.0}, 'NTP3': {'minimum': 0.0, 'maximum': 99999.0}, 'EX_urea_LPAREN_e_RPAREN_': {'minimum': 0.0, 'maximum': 0.0}, 'DAGK181': {'minimum': 0.0, 'maximum': 99999.0}, 'NTP5': {'minimum': 0.0, 'maximum': 99990.64658173865}, 'KAT6': {'minimum': 0.0, 'maximum': 0.0}, 'FUM': {'minimum': -99999.0, 'maximum': 99999.0}, 'DAPE': {'minimum': 0.0, 'maximum': 0.0}, 'TDPAGTA': {'minimum': 0.0, 'maximum': 0.0}, '14GLUCANtexi': {'minimum': 0.0, 'maximum': 23254.805079892685}, 'ALDD19x': {'minimum': 0.0, 'maximum': 0.0}, 'GMHEPAT': {'minimum': 0.0, 'maximum': 0.0}, 'EX_mnl_LPAREN_e_RPAREN_': {'minimum': -99999.0, 'maximum': 0.0}, 'FRULYSDG': {'minimum': 0.0, 'maximum': 0.0}, 'FMNAT': {'minimum': 1.8410797230472906e-05, 'maximum': 0.0748632566407179}, 'AGM4PApp': {'minimum': 0.0, 'maximum': 0.0}, 'EX_uri_LPAREN_e_RPAREN_': {'minimum': -71425.46768438803, 'maximum': 99999.0}, 'EX_dcyt_LPAREN_e_RPAREN_': {'minimum': -99998.98581448074, 'maximum': 99999.0}, 'ACPS1': {'minimum': 0.0, 'maximum': 0.0}, 'IPPMIa': {'minimum': 0.0, 'maximum': 0.0}, 'LPLIPAL1A141pp': {'minimum': 0.0, 'maximum': 0.0}, 'MDRPD': {'minimum': 0.0, 'maximum': 0.0}, 'FE3HOXabcpp': {'minimum': 0.0, 'maximum': 0.0}, 'SGDS': {'minimum': 0.0, 'maximum': 0.0}, '3HAD180': {'minimum': 0.0, 'maximum': 0.0}, '3HAD181': {'minimum': 0.0, 'maximum': 0.0}, 'ASNNpp': {'minimum': 0.0, 'maximum': 99998.95338386142}, 'FRD2': {'minimum': 0.0, 'maximum': 99999.0}, 'FRD3': {'minimum': 0.0, 'maximum': 99999.0}, 'PACALDt2rpp': {'minimum': 0.0, 'maximum': 0.0}, 'DMSOtex': {'minimum': 0.0, 'maximum': 0.0}, 'EX_LalaDgluMdapDala_LPAREN_e_RPAREN_': {'minimum': -25.591008150357332, 'maximum': -0.0025591008150357337}, 'SUCBZS': {'minimum': 0.0, 'maximum': 0.0}, 'PLIPA1A180pp': {'minimum': 0.0, 'maximum': 0.0}, 'ALAGLUE': {'minimum': 0.0, 'maximum': 0.0}, 'HISt2rpp': {'minimum': -99998.9912824875, 'maximum': 87.17512488628918}, 'TDPADGAT': {'minimum': 0.0, 'maximum': 0.0}, 'FE3DHBZSabcpp': {'minimum': 0.0, 'maximum': 0.0}, 'PGSA120': {'minimum': 0.0, 'maximum': 0.0}, 'MMM2': {'minimum': 0.0, 'maximum': 99999.0}, 'FACOAL181t2pp': {'minimum': -3.308722450212111e-24, 'maximum': 99992.31157645468}, 'AST': {'minimum': 0.0, 'maximum': 0.0}, '5DGLCNt2rpp': {'minimum': 0.0, 'maximum': 0.0}, 'PLIPA2A141pp': {'minimum': 0.0, 'maximum': 0.0}, 'ALCD19': {'minimum': 0.0, 'maximum': 0.0}, 'ALLabcpp': {'minimum': 0.0, 'maximum': 99999.0}, 'FRULYSE': {'minimum': 0.0, 'maximum': 0.0}, 'ACOLIPAtex': {'minimum': 0.0, 'maximum': 0.0}, 'GLCt2pp': {'minimum': 0.0, 'maximum': 99999.0}, 'TRPAS2': {'minimum': -99999.0, 'maximum': 99998.99477133359}, 'LIPAabcpp': {'minimum': 0.0, 'maximum': 0.0}, 'GALCTNtex': {'minimum': 0.0, 'maximum': 99999.0}, 'EX_ppal_LPAREN_e_RPAREN_': {'minimum': 0.0, 'maximum': 0.0}, 'IGPDH': {'minimum': 0.0, 'maximum': 0.0}, 'TDPDRR': {'minimum': 0.0, 'maximum': 0.0}, 'LEUabcpp': {'minimum': 0.0, 'maximum': 99999.0}, 'PSSA120': {'minimum': 0.0, 'maximum': 0.0}, 'GALM2pp': {'minimum': 0.0, 'maximum': 99999.0}, 'PGAMT': {'minimum': -51.18201630071463, 'maximum': -0.005118201630071467}, 'EX_galt_LPAREN_e_RPAREN_': {'minimum': -99999.0, 'maximum': 0.0}, 'HACD1i': {'minimum': 0.0, 'maximum': 52114.05288924976}, 'ACGAMT': {'minimum': 0.0, 'maximum': 0.0}, 'EX_no2_LPAREN_e_RPAREN_': {'minimum': -99999.0, 'maximum': 99999.0}, 'GAMtex': {'minimum': 0.0, 'maximum': 99999.0}, 'EX_colipa_LPAREN_e_RPAREN_': {'minimum': 0.0, 'maximum': 0.0}, 'EX_xmp_LPAREN_e_RPAREN_': {'minimum': 0.0, 'maximum': 0.0}, 'FA161ACPHi': {'minimum': 0.0, 'maximum': 99999.0}, 'PGP120abcpp': {'minimum': 0.0, 'maximum': 0.0}, 'ACMAMUT': {'minimum': 0.0, 'maximum': 0.0}, 'CYTD': {'minimum': 0.0, 'maximum': 99999.0}, 'EX_cu2_LPAREN_e_RPAREN_': {'minimum': -2.9457275568756582, 'maximum': -0.0002945727556875665}, 'NDPK8': {'minimum': 0.0, 'maximum': 99999.0}, 'NDPK2': {'minimum': 0.018539672802601596, 'maximum': 99999.0}, 'NDPK1': {'minimum': -99999.0, 'maximum': 99999.0}, 'NDPK6': {'minimum': 0.0, 'maximum': 0.0}, 'NDPK7': {'minimum': -71425.45441940862, 'maximum': 99999.0}, 'ADOCBLabcpp': {'minimum': 0.0, 'maximum': 0.0}, 'NDPK5': {'minimum': 0.0, 'maximum': 99999.0}, 'LPLIPAL2ATG181': {'minimum': 0.0, 'maximum': 0.0}, 'GLYC3Ptex': {'minimum': 0.0, 'maximum': 0.0}, 'PLIPA2E180pp': {'minimum': -3.101927297073854e-25, 'maximum': 31247.59736764205}, 'CA2t3pp': {'minimum': 0.0, 'maximum': 99999.0}, 'GLCURtex': {'minimum': -99999.0, 'maximum': 99999.0}, 'GLCtex': {'minimum': -99999.0, 'maximum': 99999.0}, 'NI2tex': {'minimum': 0.0, 'maximum': 0.0}, 'URAt2pp': {'minimum': 0.0, 'maximum': 99999.0}, 'ASPabcpp': {'minimum': 0.0, 'maximum': 99999.0}, 'MAN1PT2': {'minimum': 0.0, 'maximum': 99999.0}, '3HAD40': {'minimum': 0.0, 'maximum': 0.0}, '2AGPEAT141': {'minimum': 0.0, 'maximum': 99992.31157645471}, '2AGPEAT140': {'minimum': 0.0, 'maximum': 99992.31157645452}, 'ARBTNR2': {'minimum': 0.0, 'maximum': 0.0}, 'GLCNtex': {'minimum': -99999.0, 'maximum': 99999.0}, 'THRPtex': {'minimum': 0.0, 'maximum': 0.0}, 'ARBTNR1': {'minimum': 0.0, 'maximum': 0.0}, 'MLDCP1Bpp': {'minimum': 0.0, 'maximum': 0.0}, 'MOAT2': {'minimum': 0.0, 'maximum': 0.0}, 'N2Otpp': {'minimum': 0.0, 'maximum': 0.0}, 'MANtex': {'minimum': 0.0, 'maximum': 99999.0}, 'ARGabcpp': {'minimum': 0.0, 'maximum': 99999.0}, 'GALCTtex': {'minimum': 0.0, 'maximum': 99999.0}, 'AMPMS2': {'minimum': 0.0, 'maximum': 0.0}, 'LPLIPAL2ATE120': {'minimum': 0.0, 'maximum': 0.0}, 'IPDPS': {'minimum': 0.0, 'maximum': 0.9613558651947625}, 'SULRi': {'minimum': 2.5849394142282115e-24, 'maximum': 99999.0}, 'EX_psclys_LPAREN_e_RPAREN_': {'minimum': 0.0, 'maximum': 0.0}, 'PLIPA1E181pp': {'minimum': 0.0, 'maximum': 99992.31157645473}, 'THMabcpp': {'minimum': 1.8410797230472906e-05, 'maximum': 0.18265308445193404}, 'GAPD': {'minimum': -33332.98274192325, 'maximum': 99999.0}, 'DSBCGT': {'minimum': 0.0, 'maximum': 0.0}, 'LPLIPAL2G160': {'minimum': 0.0, 'maximum': 0.0}, 'LPLIPAL2G161': {'minimum': 0.0, 'maximum': 38458.581376975715}, 'INOSTt4pp': {'minimum': 0.0, 'maximum': 0.0}, 'GMPtex': {'minimum': 0.0, 'maximum': 99998.94131558384}, 'EAR40x': {'minimum': 0.0, 'maximum': 0.0}, 'EX_dtmp_LPAREN_e_RPAREN_': {'minimum': 0.0, 'maximum': 0.0}, 'CU2tex': {'minimum': 0.0002945727556875665, 'maximum': 2.8183388609535593}, 'GMPR': {'minimum': 0.0, 'maximum': 99999.0}, '3NTD2pp': {'minimum': 0.0, 'maximum': 0.0}, 'HISabcpp': {'minimum': 0.0, 'maximum': 99999.0}, 'DHPTPE': {'minimum': 0.0, 'maximum': 0.0}, 'THRD_L': {'minimum': 0.0, 'maximum': 99998.97664590372}, 'GLYOX': {'minimum': 0.0, 'maximum': 99999.0}, 'PLIPA2E160pp': {'minimum': 0.0, 'maximum': 0.0}, 'THRtex': {'minimum': 0.023354096286854878, 'maximum': 99999.0}, 'EX_23camp_LPAREN_e_RPAREN_': {'minimum': 0.0, 'maximum': 0.0}, 'N2Otex': {'minimum': 0.0, 'maximum': 0.0}, 'AGM4PCP': {'minimum': 0.0, 'maximum': 0.0}, 'URIK2': {'minimum': 0.0, 'maximum': 99999.0}, 'AKGt2rpp': {'minimum': -99999.0, 'maximum': 99999.0}, 'CBMKr': {'minimum': -99998.9533838614, 'maximum': 0.0}, 'ARAI': {'minimum': 0.0, 'maximum': 0.0}, 'GALKr': {'minimum': 0.0, 'maximum': 0.0}, 'XYLK': {'minimum': 0.0, 'maximum': 0.0}, 'NTD11pp': {'minimum': 0.0, 'maximum': 99999.0}, 'ARBt3ipp': {'minimum': 0.0, 'maximum': 0.0}, 'NTD8pp': {'minimum': 0.0, 'maximum': 0.0}, 'EX_glc_LPAREN_e_RPAREN_': {'minimum': -99999.0, 'maximum': 99999.0}, 'DSBAO2': {'minimum': 0.0, 'maximum': 0.0}, 'ECOAH8': {'minimum': 0.0, 'maximum': 0.0}, 'ECOAH6': {'minimum': 0.0, 'maximum': 0.0}, 'ECOAH7': {'minimum': 5.385290446308755e-28, 'maximum': 0.0}, 'ECOAH4': {'minimum': 0.0, 'maximum': 0.0}, 'ECOAH2': {'minimum': 0.0, 'maximum': 0.0}, 'ECOAH1': {'minimum': -52114.05288924976, 'maximum': 0.0}, 'OP4ENH': {'minimum': 0.0, 'maximum': 49999.5}, 'FA80ACPHi': {'minimum': -4.2005265481208437e-26, 'maximum': 99999.0}, 'GRTT': {'minimum': 9.205398615236282e-06, 'maximum': 0.046280933627736755}, 'G3PAT120': {'minimum': 0.0, 'maximum': 0.0}, 'PNTK': {'minimum': 5.5232382415930976e-05, 'maximum': 0.5511056391760057}, 'TYMtex': {'minimum': 0.0, 'maximum': 0.0}, 'ADOCBLtonex': {'minimum': 0.0, 'maximum': 0.0}, 'EX_cys_D_LPAREN_e_RPAREN_': {'minimum': 0.0, 'maximum': 0.0}, 'CPPPGO': {'minimum': 0.0, 'maximum': 12499.875}, 'A5PISO': {'minimum': 0.0, 'maximum': 0.0}, 'ARGSL': {'minimum': 0.0, 'maximum': 0.0}, 'EX_pnto_R_LPAREN_e_RPAREN_': {'minimum': -0.5457336213866234, 'maximum': 0.0}, 'LYSt2pp': {'minimum': 0.0, 'maximum': 99999.0}, 'OBTFL': {'minimum': 0.0, 'maximum': 99998.97664590372}, 'EX_fum_LPAREN_e_RPAREN_': {'minimum': -99999.0, 'maximum': 99999.0}, 'ARGSS': {'minimum': 0.0, 'maximum': 0.0}, 'NO3R1pp': {'minimum': 0.0, 'maximum': 99999.0}, 'CRNDt2rpp': {'minimum': -99999.0, 'maximum': 99999.0}, 'CLPNS160pp': {'minimum': 0.0, 'maximum': 0.0}, 'PGP180abcpp': {'minimum': 9.150685526367869e-24, 'maximum': 29409.504199482115}, 'UGMDDS': {'minimum': 0.0025591008150357337, 'maximum': 25.59100815035734}, '4PEPTtex': {'minimum': 0.0025591008150357337, 'maximum': 25.591008150357297}, 'GTPHs': {'minimum': 0.0, 'maximum': 99992.3115764547}, 'EX_h2_LPAREN_e_RPAREN_': {'minimum': 0.0, 'maximum': 0.0}, 'ASNN': {'minimum': 0.0, 'maximum': 99998.95338386142}, 'PLIPA1A140pp': {'minimum': 0.0, 'maximum': 49999.5}, 'PHEMEabcpp': {'minimum': 0.0, 'maximum': 12499.875}, 'MLTGY1pp': {'minimum': 0.0, 'maximum': 0.0}, '3HAD141': {'minimum': 0.0, 'maximum': 0.0}, 'LPLIPAL1G160pp': {'minimum': 0.0, 'maximum': 6.462348535570529e-27}, 'ADEtex': {'minimum': 0.0, 'maximum': 0.0}, 'PDX5PO2': {'minimum': 0.0, 'maximum': 0.11088723985593402}, 'FE3DCITtonex': {'minimum': 0.0, 'maximum': 0.0}, 'ACKr': {'minimum': -99998.99744089918, 'maximum': 99999.0}, 'PLIPA1E161pp': {'minimum': 0.0, 'maximum': 0.0}, 'DGSNt2pp': {'minimum': 0.0, 'maximum': 0.0}, 'PPC': {'minimum': 0.0, 'maximum': 99999.0}, 'PPA': {'minimum': 0.0, 'maximum': 99999.0}, 'HPYRRy': {'minimum': 0.0, 'maximum': 99999.0}, 'GLYBt2pp': {'minimum': 0.0, 'maximum': 0.0}, 'PPM': {'minimum': -99999.0, 'maximum': 99998.99979748123}, 'PPS': {'minimum': 0.0, 'maximum': 99999.0}, 'PGPP181pp': {'minimum': 0.0, 'maximum': 0.0}, 'GPDDA4': {'minimum': 0.0, 'maximum': 79145.8043970543}, 'GPDDA5': {'minimum': 0.0, 'maximum': 0.0}, 'PRAGSr': {'minimum': 0.0, 'maximum': 0.0}, 'EX_udpg_LPAREN_e_RPAREN_': {'minimum': 0.0, 'maximum': 0.0}, 'ATHRDHr': {'minimum': -99998.97664590372, 'maximum': 0.0}, 'GPDDA3': {'minimum': 0.0, 'maximum': 99999.0}, 'GLYCAt2rpp': {'minimum': -99999.0, 'maximum': 99999.0}, 'SKMt2pp': {'minimum': 0.0, 'maximum': 66660.43109131405}, 'OCDCAtexi': {'minimum': 0.0, 'maximum': 0.0}, 'XANtpp': {'minimum': -99999.0, 'maximum': 0.0}, 'ALLTNt2rpp': {'minimum': 0.0, 'maximum': 0.0}, 'ADMDC': {'minimum': 0.0, 'maximum': 0.0}, '2AGPE161tipp': {'minimum': 0.0, 'maximum': 0.0}, 'ZN2t3pp': {'minimum': 0.0, 'maximum': 99999.0}, 'SDPTA': {'minimum': 0.0, 'maximum': 0.0}, 'PDX5PS': {'minimum': 1.8410797230472906e-05, 'maximum': 0.09132798597512941}, 'CPGNR3': {'minimum': 0.0, 'maximum': 0.0}, 'CPGNR1': {'minimum': 0.0, 'maximum': 0.0}, 'BPNT': {'minimum': 0.0, 'maximum': 62817.93536983375}, 'EX_maltpt_LPAREN_e_RPAREN_': {'minimum': -27776.572734316258, 'maximum': 0.0}, 'FMNRx': {'minimum': 3.6350710512584224e-26, 'maximum': 99999.0}, 'NADK': {'minimum': 3.682159469558597e-05, 'maximum': 99999.0}, 'CBLAT': {'minimum': 0.0, 'maximum': 0.0}, 'LPLIPAL1E160pp': {'minimum': 0.0, 'maximum': 0.0}, 'PROTRS': {'minimum': 0.0, 'maximum': 0.0}, 'GLYTRS': {'minimum': 0.0, 'maximum': 0.0}, 'CA2tex': {'minimum': 0.0004326537309680134, 'maximum': 4.326537349159476}, 'LPLIPAL1A181pp': {'minimum': 0.0, 'maximum': 0.0}, 'PGP161abcpp': {'minimum': 0.0, 'maximum': 35711.53985004885}, 'FLVRx': {'minimum': 0.0, 'maximum': 49999.5}, 'DURItex': {'minimum': 0.0, 'maximum': 0.0}, 'LPADSS': {'minimum': 0.0, 'maximum': 0.0}, 'EX_fuc_L_LPAREN_e_RPAREN_': {'minimum': 0.0, 'maximum': 0.0}, 'BUTSO3tex': {'minimum': -3.311953624479896e-26, 'maximum': 52114.05288924976}, 'MDDEP1pp': {'minimum': 0.0, 'maximum': 0.0}, 'CLPNS161pp': {'minimum': 0.0, 'maximum': 0.0}, 'HACD2i': {'minimum': 0.0, 'maximum': 0.0}, 'NADS1': {'minimum': 0.0002025187714025375, 'maximum': 99998.9859801779}, 'RIBabcpp': {'minimum': 0.0, 'maximum': 99999.0}, 'PLIPA2E161pp': {'minimum': 0.0, 'maximum': 0.0}, 'LPLIPAL2E140': {'minimum': 0.0, 'maximum': 1.6155871338926322e-27}, 'LPLIPAL2E141': {'minimum': 0.0, 'maximum': 0.0}, 'MSO3abcpp': {'minimum': 0.0, 'maximum': 0.0}, 'EX_pheme_LPAREN_e_RPAREN_': {'minimum': 0.0, 'maximum': 12499.875}, 'NAt3pp': {'minimum': 0.0, 'maximum': 99999.0}, '2AGPGAT181': {'minimum': 0.0, 'maximum': 0.0}, 'PPM2': {'minimum': 0.0, 'maximum': 0.0}, 'EX_tma_LPAREN_e_RPAREN_': {'minimum': 0.0, 'maximum': 0.0}, 'PLIPA1A141pp': {'minimum': 0.0, 'maximum': 0.0}, 'EX_ser_L_LPAREN_e_RPAREN_': {'minimum': 0.0, 'maximum': 0.0}, 'INDOLEt2rpp': {'minimum': -99999.0, 'maximum': 99999.0}, 'GLUR': {'minimum': 0.0, 'maximum': 0.0}, '4HOXPACDtex': {'minimum': 0.0, 'maximum': 0.0}, 'GLUN': {'minimum': 0.0, 'maximum': 99998.95338386142}, 'NH4tex': {'minimum': -99999.0, 'maximum': 99999.0}, 'AGt3': {'minimum': 0.0, 'maximum': 0.0}, 'AGMHE': {'minimum': 0.0, 'maximum': 0.0}, 'CYSabcpp': {'minimum': 0.0, 'maximum': 99999.0}, '3OAR181': {'minimum': 0.0, 'maximum': 0.0}, '3OAR180': {'minimum': 0.0, 'maximum': 0.0}, 'GLYCLTt2rpp': {'minimum': -99999.0, 'maximum': 99999.0}, 'PIuabcpp': {'minimum': 0.0, 'maximum': 99999.0}, 'DGK1': {'minimum': 0.0, 'maximum': 99999.0}, 'ETHAt2pp': {'minimum': 0.0, 'maximum': 0.0}, 'SHKK': {'minimum': 3.682159446094426e-05, 'maximum': 66660.4310913141}, 'URDGLYCD': {'minimum': 0.0, 'maximum': 0.0}, 'PAPA140pp': {'minimum': -1.9387045606711586e-25, 'maximum': 99999.0}, 'EX_12ppd_S_LPAREN_e_RPAREN_': {'minimum': 0.0, 'maximum': 0.0}, '3OAS160': {'minimum': 0.0, 'maximum': -3.570447565902717e-25}, 'ETHAAL': {'minimum': 0.0, 'maximum': 31247.597367642033}, 'LALGP': {'minimum': 0.0, 'maximum': 0.0}, 'PLIPA2G160pp': {'minimum': 0.0, 'maximum': 1.6155871338926322e-26}, 'NMNPtpp': {'minimum': 0.0, 'maximum': 0.0}, 'Ktex': {'minimum': 0.016348787940659942, 'maximum': 163.4878794065995}, 'ABUTt2pp': {'minimum': 0.0, 'maximum': 99999.0}, 'FEENTERexs': {'minimum': 0.0, 'maximum': 0.0}, 'FE3abcpp': {'minimum': 0.0, 'maximum': 99999.0}, 'AGPR': {'minimum': 0.0, 'maximum': 0.0}, 'BUTt2rpp': {'minimum': 0.0, 'maximum': 0.0}, 'PSD160': {'minimum': 0.0, 'maximum': 0.0}, 'FE3tex': {'minimum': -99999.0, 'maximum': 99999.0}, 'ALAR': {'minimum': 0.0025591008150357337, 'maximum': 51.18201630071456}, 'EX_man6p_LPAREN_e_RPAREN_': {'minimum': 0.0, 'maximum': 0.0}, 'CRNt2rpp': {'minimum': -99999.0, 'maximum': 0.0}, 'GLUDC': {'minimum': 0.0, 'maximum': 99998.98955187257}, 'ACGAL1PPpp': {'minimum': 0.0, 'maximum': 99999.0}, 'CYANST': {'minimum': 0.0, 'maximum': 0.0}, 'F6PP': {'minimum': 0.0, 'maximum': 99999.0}, 'EX_val_L_LPAREN_e_RPAREN_': {'minimum': -390.12436235937577, 'maximum': -0.03895724693968067}, 'T2DECAI': {'minimum': 0.0, 'maximum': -6.462348535570529e-27}, 'PLIPA2A140pp': {'minimum': 0.0, 'maximum': 1.2427593337635633e-27}, 'F6PA': {'minimum': -79145.80439705428, 'maximum': 0.0}, 'FRUtex': {'minimum': 0.0, 'maximum': 0.0}, 'UM3PL': {'minimum': 0.0, 'maximum': 25.591008150357332}, 'MI1PP': {'minimum': 0.0, 'maximum': 0.0}, '26DAHtex': {'minimum': 0.0, 'maximum': 99999.0}, 'EX_chol_LPAREN_e_RPAREN_': {'minimum': 0.0, 'maximum': 0.0}, 'ECA4COLIPAtex': {'minimum': 0.0, 'maximum': 0.0}, 'EX_kdo2lipid4_LPAREN_e_RPAREN_': {'minimum': -17.858473313558708, 'maximum': -0.001785847331355872}, 'FUMtex': {'minimum': -99999.0, 'maximum': 99999.0}, 'PPPNDO': {'minimum': 0.0, 'maximum': 49999.5}, 'PLIPA2A181pp': {'minimum': 0.0, 'maximum': 0.0}, 'ACGAMK': {'minimum': 0.0, 'maximum': 0.0}, 'MALTTTRtexi': {'minimum': 0.0, 'maximum': 34481.26266848172}, 'G3PSabcpp': {'minimum': 1.990403348955723e-24, 'maximum': 99999.0}, 'PAPA120': {'minimum': 0.0, 'maximum': 99999.0}, 'EX_cobalt2_LPAREN_e_RPAREN_': {'minimum': -2.9457275568756613, 'maximum': -0.0002945727556875665}, 'DHCINDO': {'minimum': 0.0, 'maximum': 0.0}, 'R15BPK': {'minimum': 0.0, 'maximum': 99999.0}, 'CINNDO': {'minimum': 0.0, 'maximum': 0.0}, 'HETZK': {'minimum': 0.0, 'maximum': 0.0}, 'EX_h2o_LPAREN_e_RPAREN_': {'minimum': -99999.0, 'maximum': 99999.0}, 'MOAT': {'minimum': 0.0, 'maximum': 0.0}, 'PGSA141': {'minimum': 0.0, 'maximum': 0.0}, 'PGSA140': {'minimum': 0.0, 'maximum': 0.0}, 'EX_glyc_R_LPAREN_e_RPAREN_': {'minimum': -99999.0, 'maximum': 99999.0}, 'PE141abcpp': {'minimum': -4.8467614016778965e-26, 'maximum': 99992.31157645474}, 'H2Stex': {'minimum': -99999.0, 'maximum': 0.0}, 'NNAM': {'minimum': 0.0, 'maximum': 66665.9905184395}, 'CYTBD2pp': {'minimum': 0.0, 'maximum': 99999.0}, 'ASAD': {'minimum': -99998.9554090491, 'maximum': -0.0141671084688489}, '3HAD140': {'minimum': 0.0, 'maximum': 0.0}, 'MANAO': {'minimum': -99999.0, 'maximum': 0.0}, 'RZ5PP': {'minimum': 0.0, 'maximum': 0.0}, 'HPYRRx': {'minimum': 0.0, 'maximum': 99999.0}, 'CLPNS120pp': {'minimum': 0.0, 'maximum': 0.0}, 'EX_cys_L_LPAREN_e_RPAREN_': {'minimum': -226.54485992095462, 'maximum': 99998.95699237767}, 'EX_mal_D_LPAREN_e_RPAREN_': {'minimum': 0.0, 'maximum': 0.0}, 'PAPA180pp': {'minimum': 0.0, 'maximum': 0.0}, 'IDOND': {'minimum': -99999.0, 'maximum': 0.0}, 'UDPGD': {'minimum': 0.0, 'maximum': 0.0}, 'SULabcpp': {'minimum': 0.0, 'maximum': 60523.7827511176}, 'CMPtex': {'minimum': 0.0, 'maximum': 0.0}, 'FECRMUtpp': {'minimum': 0.0, 'maximum': 0.0}, 'DDGLCNtex': {'minimum': -99999.0, 'maximum': 99999.0}, 'EX_mg2_LPAREN_e_RPAREN_': {'minimum': -7.272264906036793, 'maximum': -0.0007272264906036798}, 'H2SO': {'minimum': 0.0, 'maximum': 49999.5}, 'PROt2rpp': {'minimum': -99999.0, 'maximum': 0.0}, 'MLDEP2pp': {'minimum': 0.0, 'maximum': 0.0}, 'TTDCAtexi': {'minimum': 0.0, 'maximum': 0.0}, 'AAMYL': {'minimum': 0.0, 'maximum': 23254.805055487675}, 'COBALT2tex': {'minimum': 0.0002945727556875665, 'maximum': 2.9457275568756627}, 'G3PGabcpp': {'minimum': 0.0, 'maximum': 73312.91616397734}, 'NO3t7pp': {'minimum': 0.0, 'maximum': 99999.0}, 'CHLtex': {'minimum': 0.0, 'maximum': 0.0}, 'EX_ser_D_LPAREN_e_RPAREN_': {'minimum': -99999.0, 'maximum': 0.0}, 'CDPMEK': {'minimum': 0.0001012593847675991, 'maximum': 0.8818037283684289}, 'CU1abcpp': {'minimum': 0.0, 'maximum': 0.0}, 'LCTSt3ipp': {'minimum': 0.0, 'maximum': 99999.0}}
