# Supplementary material for: Meneco, a Topology-Based Gap-Filling Tool Applicable to Degraded Genome-Wide Metabolic Networks
Source: PLoS Comput Biol. 2017 Jan 27;13(1):e1005276. doi: 10.1371/journal.pcbi.1005276 (PMC5302834; doi:10.1371/journal.pcbi.1005276)
Supplement: S1 Files — All files needed to run gap-filling experiments on the benchmark are provided in an archive as well as a Readme.txt file detailing the commands used to produce the results shown in this study. This archive also contains the global results for FVA and a detailed analysis of the network 256 and the biomass 89 as an example. (ZIP) [file pcbi.1005276.s003.zip › S3_files/FVA/FVA_initialResult_biomass89.txt]

{'CSND': {'minimum': 0.0, 'maximum': 99999.0}, 'ADNt2pp': {'minimum': 0.0, 'maximum': 99999.0}, 'GTPDPDP': {'minimum': 0.0, 'maximum': 99999.0}, 'EX_asn_L_LPAREN_e_RPAREN_': {'minimum': -99999.0, 'maximum': 99999.0}, 'NTD10': {'minimum': 0.0, 'maximum': 99999.0}, 'NTD11': {'minimum': 0.0, 'maximum': 99999.0}, 'NTD12': {'minimum': 0.0, 'maximum': 99999.0}, 'HACD3i': {'minimum': 0.0, 'maximum': 59221.720454865914}, 'XTSNH': {'minimum': 0.0, 'maximum': 99999.0}, 'DDPA': {'minimum': 0.0, 'maximum': 99999.0}, 'Htex': {'minimum': -99999.0, 'maximum': 99999.0}, 'P5CD': {'minimum': 0.0, 'maximum': 99999.0}, '2DGULRy': {'minimum': 0.0, 'maximum': 0.0}, '2DGULRx': {'minimum': 0.0, 'maximum': 0.0}, 'GAMptspp': {'minimum': 0.0, 'maximum': 99999.0}, 'P5CR': {'minimum': 0.0, 'maximum': 99999.0}, 'GLUTRR': {'minimum': 3.554291694563791e-26, 'maximum': 99999.0}, 'GLUTRS': {'minimum': 0.0, 'maximum': 99999.0}, 'ULA4Ntppi': {'minimum': 3.2311742677852644e-26, 'maximum': 8391.500358071537}, 'GLCtexi': {'minimum': 0.0, 'maximum': 99999.0}, 'AGM4Pt2pp': {'minimum': 0.0, 'maximum': 49999.41767576914}, 'EX_uacgam_LPAREN_e_RPAREN_': {'minimum': -99999.0, 'maximum': 0.0}, 'KAS15': {'minimum': 0.0, 'maximum': 19836.936252442145}, 'HBZOPT': {'minimum': 0.0, 'maximum': 0.0}, 'LEUtex': {'minimum': -99999.0, 'maximum': -4.52364397489937e-26}, 'G5SADs': {'minimum': 0.0, 'maximum': 99999.0}, 'ALAALAtex': {'minimum': -49999.417675769146, 'maximum': 99999.0}, 'LYStex': {'minimum': -99999.0, 'maximum': 99999.0}, 'ORNtex': {'minimum': -99999.0, 'maximum': 99999.0}, '2AGPG141tipp': {'minimum': 0.0, 'maximum': 99998.65512042296}, 'RHAT1': {'minimum': 5.169878828456423e-26, 'maximum': 8695.540226117606}, 'OMMBLHX': {'minimum': 0.0, 'maximum': 0.0}, 'OMPHHX': {'minimum': 0.0, 'maximum': 0.0}, 'PANTS': {'minimum': 0.0, 'maximum': 4.946812983839421}, 'E4PD': {'minimum': 0.00016489580542100387, 'maximum': 1.648779973058666}, 'PLIPA2A180pp': {'minimum': 6.203854594147708e-25, 'maximum': 49999.5}, 'TREHpp': {'minimum': 0.0, 'maximum': 99999.0}, '42A12BOOXpp': {'minimum': 0.0, 'maximum': 99999.0}, 'ACOAD1f': {'minimum': 1.7122638679847673e-22, 'maximum': 60712.474402142085}, 'ACLS': {'minimum': 0.0, 'maximum': 99999.0}, 'IDONt2rpp': {'minimum': -99999.0, 'maximum': 99999.0}, 'GLYCTO4': {'minimum': 0.0, 'maximum': 99999.0}, 'LPLIPAL2ATG120': {'minimum': 0.0, 'maximum': 0.0}, 'GLYCTO3': {'minimum': 0.0, 'maximum': 99999.0}, 'GLYCTO2': {'minimum': 0.0, 'maximum': 99999.0}, 'O2Stex': {'minimum': -4.549493369041652e-24, 'maximum': 99999.0}, 'LYXt2pp': {'minimum': 0.0, 'maximum': 99999.0}, 'PUNP1': {'minimum': -99999.0, 'maximum': 99999.0}, '2AGPEAT181': {'minimum': 0.0, 'maximum': 99998.65512042295}, '2AGPEAT180': {'minimum': 0.0, 'maximum': 99998.65512042296}, 'EX_hacolipa_LPAREN_e_RPAREN_': {'minimum': 0.0, 'maximum': 99999.0}, 'DAPAL': {'minimum': 2.4375978676172034e-23, 'maximum': 99999.0}, 'LPLIPAL2E181': {'minimum': 0.0, 'maximum': 51699.32346386914}, 'ARBTNtex': {'minimum': 4.549493369041652e-24, 'maximum': 99999.0}, 'PAPA181pp': {'minimum': 0.0, 'maximum': 99999.0}, 'COBALT2abcpp': {'minimum': 0.0, 'maximum': 99999.0}, 'CYTBO3_4pp': {'minimum': 0.0, 'maximum': 99999.0}, 'UMPtex': {'minimum': -99999.0, 'maximum': 99999.0}, 'GALCTt2rpp': {'minimum': 0.0, 'maximum': 99999.0}, 'MN2t3pp': {'minimum': 0.0, 'maximum': 99999.0}, 'EX_rmn_LPAREN_e_RPAREN_': {'minimum': -99999.0, 'maximum': 0.0}, 'LPLIPAL2G140': {'minimum': 0.0, 'maximum': 52630.018133877136}, 'LPLIPAL2G141': {'minimum': 0.0, 'maximum': 53059.51863570014}, 'MTRPOX': {'minimum': 0.0, 'maximum': 0.0}, 'ADSL2r': {'minimum': 4.265150033476549e-25, 'maximum': 62156.1351758193}, 'DSERt2pp': {'minimum': 0.0, 'maximum': 99999.0}, 'ACONIs': {'minimum': 0.0, 'maximum': 0.0}, 'UAGPT3': {'minimum': 0.022920516953519536, 'maximum': 49999.4405962861}, 'ASPTA': {'minimum': -99999.0, 'maximum': 99999.0}, 'GART': {'minimum': 0.0, 'maximum': 99999.0}, 'CYSDDS': {'minimum': 0.0, 'maximum': 99999.0}, 'GAMAN6Ptex': {'minimum': 0.0, 'maximum': 99999.0}, 'DHCIND': {'minimum': 0.0, 'maximum': 0.0}, 'UDCPPtppi': {'minimum': 0.0, 'maximum': 24242.11214554}, '34dhpactex': {'minimum': -99999.0, 'maximum': 0.0}, 'EAR121y': {'minimum': 0.0, 'maximum': 32375.964227149103}, 'EAR121x': {'minimum': 0.0, 'maximum': 32375.964227149107}, 'ALATRS': {'minimum': 0.0, 'maximum': 0.0}, 'CTBTt2rpp': {'minimum': -99999.0, 'maximum': 0.0}, 'EX_tungs_LPAREN_e_RPAREN_': {'minimum': 0.0, 'maximum': 0.0}, 'EX_frulys_LPAREN_e_RPAREN_': {'minimum': -99999.0, 'maximum': 0.0}, 'MDDCP2pp': {'minimum': -1.0178198943523583e-25, 'maximum': 16666.472558589714}, 'UDPACGALtex': {'minimum': 0.0, 'maximum': 99999.0}, 'AOXSr': {'minimum': 0.0, 'maximum': 0.0}, 'EX_hdcea_LPAREN_e_RPAREN_': {'minimum': -73462.44621316482, 'maximum': 0.0}, '23DAPPAt2pp': {'minimum': 0.0, 'maximum': 99999.0}, 'LEUTAi': {'minimum': 0.0, 'maximum': 99999.0}, 'EX_dcyt_LPAREN_e_RPAREN_': {'minimum': -99999.0, 'maximum': 99999.0}, 'EX_butso3_LPAREN_e_RPAREN_': {'minimum': -99999.0, 'maximum': 0.0}, '3AMPtex': {'minimum': -99999.0, 'maximum': 99999.0}, 'FCLT': {'minimum': 0.0, 'maximum': 12499.875}, 'IPPMIb': {'minimum': -99999.0, 'maximum': 0.0}, 'EX_ump_LPAREN_e_RPAREN_': {'minimum': -99999.0, 'maximum': 99999.0}, 'FCLK': {'minimum': 0.0, 'maximum': 99999.0}, 'EX_3amp_LPAREN_e_RPAREN_': {'minimum': -99999.0, 'maximum': 99999.0}, 'PLIPA1A181pp': {'minimum': 0.0, 'maximum': 58015.96534057863}, '2AGPG120tipp': {'minimum': 3.1019272970738538e-24, 'maximum': 99998.65512042299}, 'EX_tcynt_LPAREN_e_RPAREN_': {'minimum': 0.0, 'maximum': 99999.0}, 'CYNTt2pp': {'minimum': 0.0, 'maximum': 99999.0}, 'EX_so2_LPAREN_e_RPAREN_': {'minimum': 0.0, 'maximum': 0.0}, 'MOHMT': {'minimum': 0.0, 'maximum': 4.946812983835794}, 'CYSDtex': {'minimum': 0.0, 'maximum': 99999.0}, 'DHDPS': {'minimum': 0.0, 'maximum': 99999.0}, 'ACtex': {'minimum': -99999.0, 'maximum': 99999.0}, 'CFAS180E': {'minimum': 0.0, 'maximum': 0.0}, 'ALATA_D2': {'minimum': 0.0, 'maximum': 99999.0}, 'CFAS180G': {'minimum': 0.0, 'maximum': 0.0}, 'EDA': {'minimum': 0.0, 'maximum': 99999.0}, 'EDD': {'minimum': 0.0, 'maximum': 99999.0}, 'EX_arg_L_LPAREN_e_RPAREN_': {'minimum': -99999.0, 'maximum': 99999.0}, 'GTHOr': {'minimum': -7.237830359838992e-25, 'maximum': 99999.0}, 'FRUK': {'minimum': 0.0, 'maximum': 99999.0}, 'GALBDtex': {'minimum': 0.0, 'maximum': 99999.0}, 'EX_4hoxpacd_LPAREN_e_RPAREN_': {'minimum': 0.0, 'maximum': 99999.0}, 'GTHRDHpp': {'minimum': 0.0, 'maximum': 99999.0}, 'PRPPS': {'minimum': -99999.0, 'maximum': 99999.0}, '23PDE9pp': {'minimum': 0.0, 'maximum': 99999.0}, 'MALTTTRabcpp': {'minimum': 0.0, 'maximum': 66666.0}, 'DPR': {'minimum': 1.0791617183423441e-27, 'maximum': 4.946812983873062}, '12PPDRtpp': {'minimum': -99999.0, 'maximum': 0.0}, 'EX_14glucan_LPAREN_e_RPAREN_': {'minimum': -56861.182563546005, 'maximum': 0.0}, 'FTHFD': {'minimum': 0.0, 'maximum': 99999.0}, 'AGPAT120': {'minimum': 0.0, 'maximum': 67739.4894253523}, 'XTSNtex': {'minimum': -99999.0, 'maximum': 99999.0}, 'VALabcpp': {'minimum': 0.0, 'maximum': 99999.0}, 'EX_acgam1p_LPAREN_e_RPAREN_': {'minimum': -99999.0, 'maximum': 99999.0}, 'THMtex': {'minimum': -1.1832913578315177e-30, 'maximum': 1.6471430224470778}, 'GLUPRT': {'minimum': 2.908056841006738e-26, 'maximum': 62156.13520255911}, 'KAS14': {'minimum': 0.0, 'maximum': 19836.93625244215}, 'PGPP180pp': {'minimum': 0.0, 'maximum': 99999.0}, 'TRPTRS': {'minimum': 0.0, 'maximum': 0.0}, 'KDOPP': {'minimum': -1.2924697071141057e-23, 'maximum': 35293.66327071264}, '2AGPG181tipp': {'minimum': 0.0, 'maximum': 99998.65512042293}, 'OCBT': {'minimum': 0.0, 'maximum': 99999.0}, 'EX_ptrc_LPAREN_e_RPAREN_': {'minimum': -99999.0, 'maximum': 99999.0}, 'DHORD2': {'minimum': 0.0, 'maximum': 99999.0}, 'DHORD5': {'minimum': 0.0, 'maximum': 99999.0}, 'CPGNexs': {'minimum': 0.0, 'maximum': 99999.0}, 'AGM4PH': {'minimum': 0.0, 'maximum': 49999.41767576914}, 'EX_23cgmp_LPAREN_e_RPAREN_': {'minimum': -99999.0, 'maximum': 0.0}, 'ARBTNexs': {'minimum': 0.0, 'maximum': 99999.0}, 'AGM4PA': {'minimum': 0.0, 'maximum': 49999.417675769146}, 'GMPS2': {'minimum': 0.0, 'maximum': 99999.0}, 'EX_ppa_LPAREN_e_RPAREN_': {'minimum': -99999.0, 'maximum': 0.0}, 'MELIBt3ipp': {'minimum': 0.0, 'maximum': 99999.0}, 'D_LACt2pp': {'minimum': -99999.0, 'maximum': 99999.0}, 'HPYRI': {'minimum': -99999.0, 'maximum': 0.0}, 'ADEt2rpp': {'minimum': -99999.0, 'maximum': 99999.0}, '4PEPTabcpp': {'minimum': 0.0, 'maximum': 99999.0}, 'GALt2pp': {'minimum': 0.0, 'maximum': 99999.0}, 'LPLIPAL1E161pp': {'minimum': 0.0, 'maximum': 41828.86724015482}, 'AGMH': {'minimum': 0.0, 'maximum': 49999.5}, 'AGMT': {'minimum': 0.0, 'maximum': 99999.0}, 'ARGAGMt7pp': {'minimum': -99999.0, 'maximum': 99999.0}, 'GALabcpp': {'minimum': 0.0, 'maximum': 99999.0}, 'TRPtex': {'minimum': -99999.0, 'maximum': 99999.0}, 'EX_anhgm_LPAREN_e_RPAREN_': {'minimum': -49999.5, 'maximum': 49999.417675769146}, 'EX_gthrd_LPAREN_e_RPAREN_': {'minimum': -99999.0, 'maximum': 99999.0}, 'CRNtex': {'minimum': 0.0, 'maximum': 0.0}, 'HMPK1': {'minimum': 0.0, 'maximum': 0.0}, 'EX_dad_2_LPAREN_e_RPAREN_': {'minimum': -99999.0, 'maximum': 99999.0}, 'GLCURt2rpp': {'minimum': -99999.0, 'maximum': 99999.0}, 'EX_LalaDgluMdapDala_LPAREN_e_RPAREN_': {'minimum': -99999.0, 'maximum': 49999.417675769146}, 'TAUDO': {'minimum': 0.0, 'maximum': 99999.0}, 'IDOND2': {'minimum': 0.0, 'maximum': 99999.0}, 'ACOAD2f': {'minimum': 0.0, 'maximum': 30721.9749986743}, 'LYSTRS': {'minimum': 0.0, 'maximum': 0.0}, 'FE3Ri': {'minimum': 0.0, 'maximum': 56262.42632604231}, 'DDGLK': {'minimum': 0.0, 'maximum': 99999.0}, 'EX_tre_LPAREN_e_RPAREN_': {'minimum': -99999.0, 'maximum': 0.0}, 'ACONTa': {'minimum': -99999.0, 'maximum': 99999.0}, 'ACONTb': {'minimum': -99999.0, 'maximum': 99999.0}, 'PGLYCP': {'minimum': 0.0, 'maximum': 0.0}, 'BUTCT': {'minimum': 0.0, 'maximum': 60712.474402142085}, 'ASNabcpp': {'minimum': 0.0, 'maximum': 99999.0}, 'PLIPA1G160pp': {'minimum': 0.0, 'maximum': 99998.65512042298}, 'DADNt2pp': {'minimum': 0.0, 'maximum': 99999.0}, 'ARGtex': {'minimum': -99999.0, 'maximum': 99999.0}, 'MTRI': {'minimum': 0.0, 'maximum': 0.0}, 'ETHAtex': {'minimum': -99999.0, 'maximum': 99999.0}, 'EX_nh4_LPAREN_e_RPAREN_': {'minimum': -99999.0, 'maximum': 99999.0}, 'ASPt2pp': {'minimum': 0.0, 'maximum': 99999.0}, 'ADNK1': {'minimum': 0.0, 'maximum': 99999.0}, '23CGMPtex': {'minimum': 9.326461406535387e-23, 'maximum': 99999.0}, 'CLtex': {'minimum': 0.0, 'maximum': 0.0}, '3OAR60': {'minimum': 1.0339757656912846e-25, 'maximum': 19836.949576364575}, 'CRNCAR': {'minimum': 0.0, 'maximum': 0.0}, 'EX_g3pg_LPAREN_e_RPAREN_': {'minimum': -99999.0, 'maximum': 42855.6982662225}, 'MDDEP2pp': {'minimum': 0.0, 'maximum': 24999.708837884573}, 'DXPS': {'minimum': 0.0010718227380783743, 'maximum': 12.366899908731236}, 'ACSERtex': {'minimum': -99999.0, 'maximum': 0.0}, 'EX_mmet_LPAREN_e_RPAREN_': {'minimum': -634.0343527284969, 'maximum': 0.0}, 'FORt2pp': {'minimum': 0.0, 'maximum': 99999.0}, 'PLIPA2E120pp': {'minimum': 1.320257805817059e-23, 'maximum': 42476.444299264775}, 'EX_malttr_LPAREN_e_RPAREN_': {'minimum': -99999.0, 'maximum': 0.0}, 'CTBTCAL2': {'minimum': 0.0, 'maximum': 0.0}, 'DBTS': {'minimum': 0.0, 'maximum': 0.0}, 'EAR120x': {'minimum': 0.0, 'maximum': 77741.37195891954}, 'EAR120y': {'minimum': 0.0, 'maximum': 77741.37195891952}, 'UPP3MT': {'minimum': 0.0, 'maximum': 0.0}, 'METSOX2tex': {'minimum': 0.0, 'maximum': 1268.873222714632}, 'MLTP1': {'minimum': -99999.0, 'maximum': 99999.0}, 'MLTP2': {'minimum': -99999.0, 'maximum': 99999.0}, 'MLTP3': {'minimum': -99999.0, 'maximum': 99999.0}, 'UDPG4E': {'minimum': -99999.0, 'maximum': 0.0}, 'EX_23ccmp_LPAREN_e_RPAREN_': {'minimum': -99999.0, 'maximum': 0.0}, 'EX_indole_LPAREN_e_RPAREN_': {'minimum': -99999.0, 'maximum': 99999.0}, 'AM3PA': {'minimum': 1.3234889800848443e-23, 'maximum': 49999.417675769146}, 'EX_acmum_LPAREN_e_RPAREN_': {'minimum': -99999.0, 'maximum': 0.0}, 'ACMANAtex': {'minimum': 0.0, 'maximum': 99999.0}, 'NOtex': {'minimum': 1.0422475718168149e-22, 'maximum': 99999.0}, 'LPLIPAL2E160': {'minimum': 0.0, 'maximum': 51797.164954727115}, 'LPLIPAL2E161': {'minimum': 0.0, 'maximum': 52031.029981655964}, 'SHCHF': {'minimum': 0.0, 'maximum': 0.0}, 'EX_mobd_LPAREN_e_RPAREN_': {'minimum': 0.0, 'maximum': 0.0}, 'THRt2rpp': {'minimum': -99999.0, 'maximum': 99999.0}, 'UM4PCP': {'minimum': 0.0, 'maximum': 49999.4405962861}, 'GTHS': {'minimum': 0.0, 'maximum': 99999.0}, 'PLIPA2A141pp': {'minimum': 0.0, 'maximum': 49999.5}, 'ECAP3pp': {'minimum': -3.877409121342317e-26, 'maximum': 6060.528036384999}, 'UPP3S': {'minimum': -2.3910689581610956e-25, 'maximum': 12499.875}, 'PUNP5': {'minimum': -99999.0, 'maximum': 99999.0}, 'LALDO2x': {'minimum': 0.0, 'maximum': 99999.0}, 'ETHSO3abcpp': {'minimum': 0.0, 'maximum': 99999.0}, 'EX_acmana_LPAREN_e_RPAREN_': {'minimum': -99999.0, 'maximum': 0.0}, '12DGR160tipp': {'minimum': 0.0, 'maximum': 99999.0}, 'PPA2': {'minimum': 0.0, 'maximum': 99999.0}, 'CRNBTCT': {'minimum': 0.0, 'maximum': 0.0}, 'VALTRS': {'minimum': 0.0, 'maximum': 0.0}, 'PYDXK': {'minimum': 0.0, 'maximum': 99999.0}, 'PGPP161pp': {'minimum': 0.0, 'maximum': 99999.0}, 'LDH_D2': {'minimum': 0.0, 'maximum': 99999.0}, '12DGR161tipp': {'minimum': 0.0, 'maximum': 99999.0}, 'UDPGtex': {'minimum': 0.0, 'maximum': 99999.0}, 'RMK': {'minimum': 0.0, 'maximum': 99999.0}, 'RMI': {'minimum': 0.0, 'maximum': 99999.0}, 'G3PEabcpp': {'minimum': 0.0, 'maximum': 99999.0}, 'MCITL2': {'minimum': 1.5600109364867256e-23, 'maximum': 99999.0}, 'NO3R2pp': {'minimum': 0.0, 'maximum': 99999.0}, 'FFSD': {'minimum': 3.877409121342317e-25, 'maximum': 99999.0}, 'EX_glyc_LPAREN_e_RPAREN_': {'minimum': -99999.0, 'maximum': 99999.0}, '3OAS100': {'minimum': -1.6155871338926322e-25, 'maximum': 43834.467743208545}, 'CYSDS': {'minimum': 0.0, 'maximum': 99999.0}, '23DAPPAtex': {'minimum': -2.8434333556510326e-24, 'maximum': 99999.0}, 'GLYCtex': {'minimum': -99999.0, 'maximum': 99999.0}, 'EX_ni2_LPAREN_e_RPAREN_': {'minimum': 0.0, 'maximum': 0.0}, 'PLIPA1G120pp': {'minimum': 0.0, 'maximum': 99998.65512042295}, 'INDOLEt2pp': {'minimum': 0.0, 'maximum': 99999.0}, '2MAHMP': {'minimum': 0.0, 'maximum': 99999.0}, 'FEENTERtonex': {'minimum': 0.0, 'maximum': 99999.0}, 'MCOATA': {'minimum': 0.0, 'maximum': 99999.0}, 'MANGLYCtex': {'minimum': 0.0, 'maximum': 99999.0}, 'EX_34dhpac_LPAREN_e_RPAREN_': {'minimum': 0.0, 'maximum': 99999.0}, 'SO2tex': {'minimum': 0.0, 'maximum': 0.0}, 'TDPDRE': {'minimum': -4.8467614016778965e-26, 'maximum': 8695.540226117608}, '12PPDStex': {'minimum': -99999.0, 'maximum': 99999.0}, 'AMAOTr': {'minimum': 0.0, 'maximum': 0.0}, 'GALURtex': {'minimum': -99999.0, 'maximum': 99999.0}, 'PPCSCT': {'minimum': 0.0, 'maximum': 99999.0}, 'ASPt2_2pp': {'minimum': 0.0, 'maximum': 99999.0}, '23CAMPtex': {'minimum': 0.0, 'maximum': 99999.0}, 'POX': {'minimum': 0.0, 'maximum': 99999.0}, 'EX_n2o_LPAREN_e_RPAREN_': {'minimum': 0.0, 'maximum': 49999.5}, 'VPAMT': {'minimum': 0.0, 'maximum': 99999.0}, 'MALTTRabcpp': {'minimum': 0.0, 'maximum': 99999.0}, 'EX_tsul_LPAREN_e_RPAREN_': {'minimum': -99999.0, 'maximum': 0.0}, 'PA141abcpp': {'minimum': 0.0, 'maximum': 99999.0}, 'DGMPtex': {'minimum': 1.550963648536927e-25, 'maximum': 99999.0}, 'EX_gthox_LPAREN_e_RPAREN_': {'minimum': 0.0, 'maximum': 0.0}, 'HPPK2': {'minimum': 0.00032979161084200774, 'maximum': 3.2979161084200745}, 'D_LACtex': {'minimum': -99999.0, 'maximum': 99999.0}, 'ACACT1r': {'minimum': -99999.0, 'maximum': 99999.0}, 'DTMPK': {'minimum': 0.021601350510151506, 'maximum': 99999.0}, 'PFK_2': {'minimum': 0.0, 'maximum': 99999.0}, 'FE3HOXUtpp': {'minimum': 0.0, 'maximum': 99999.0}, 'EX_tyr_L_LPAREN_e_RPAREN_': {'minimum': -1138.5792515972016, 'maximum': 99999.0}, 'GSNt2pp': {'minimum': 0.0, 'maximum': 99999.0}, 'FACOAL140t2pp': {'minimum': 0.0, 'maximum': 99999.0}, 'MALTATr': {'minimum': 0.0, 'maximum': 0.0}, 'NTPTP1': {'minimum': 0.0, 'maximum': 99999.0}, 'PSD140': {'minimum': 0.0, 'maximum': 52172.3658022782}, 'PSD141': {'minimum': 0.0, 'maximum': 52523.563902006135}, 'GLYK': {'minimum': 0.0, 'maximum': 99999.0}, '2AGPE181tipp': {'minimum': -5.169878828456423e-25, 'maximum': 99998.65512042296}, 'MECDPDH2': {'minimum': 0.0009069269326573705, 'maximum': 9.069269298155385}, 'GUAtex': {'minimum': -99999.0, 'maximum': 99999.0}, 'EX_fecrm_LPAREN_e_RPAREN_': {'minimum': -99999.0, 'maximum': 99999.0}, 'MLDCP3App': {'minimum': 1.2278462217584005e-25, 'maximum': 24999.708837884573}, 'HDCEAtexi': {'minimum': 0.0, 'maximum': 73462.44621316485}, 'DKMPPD': {'minimum': 0.0, 'maximum': 0.0}, 'DATPHs': {'minimum': 7.754818242684634e-26, 'maximum': 99999.0}, 'PA120abcpp': {'minimum': 0.0, 'maximum': 99999.0}, 'UPPDC1': {'minimum': 1.2924697071141057e-26, 'maximum': 12499.875}, 'MANptspp': {'minimum': 0.0, 'maximum': 99999.0}, 'EX_glyc2p_LPAREN_e_RPAREN_': {'minimum': -99999.0, 'maximum': 0.0}, '3HAD161': {'minimum': 1.8740810753154533e-25, 'maximum': 46392.706295765216}, 'DHQTi': {'minimum': 0.0, 'maximum': 99999.0}, 'PERD': {'minimum': 0.00016489580542100387, 'maximum': 1.6471430224470767}, 'THRD': {'minimum': 0.0, 'maximum': 99999.0}, 'RBFSb': {'minimum': 0.00032979161084200774, 'maximum': 3.2979161084200763}, 'GSNtex': {'minimum': -99999.0, 'maximum': 99999.0}, 'RBFSa': {'minimum': 0.0006595832235030049, 'maximum': 6.595832216840154}, 'GLDBRAN2': {'minimum': 0.0, 'maximum': 99999.0}, 'EX_met_D_LPAREN_e_RPAREN_': {'minimum': 0.0, 'maximum': 0.0}, 'LEUt2rpp': {'minimum': -99999.0, 'maximum': 0.0}, 'THRS': {'minimum': 0.0, 'maximum': 99999.0}, 'DDGLCNt2rpp': {'minimum': -99999.0, 'maximum': 99999.0}, 'NI2uabcpp': {'minimum': 0.0, 'maximum': 99999.0}, 'BALAt2pp': {'minimum': 0.0, 'maximum': 4.946812983867931}, 'QULNS': {'minimum': 0.0, 'maximum': 18.13722265225288}, 'ASNS2': {'minimum': 0.0, 'maximum': 99999.0}, 'ASNS1': {'minimum': 0.0, 'maximum': 99999.0}, 'EX_fe3hox_LPAREN_e_RPAREN_': {'minimum': -99999.0, 'maximum': 99999.0}, 'LPLIPAL1E120pp': {'minimum': 0.0, 'maximum': 42476.444299264745}, 'EX_ala_L_LPAREN_e_RPAREN_': {'minimum': -99999.0, 'maximum': 0.0}, 'KAT8': {'minimum': 0.0, 'maximum': 54837.073653547675}, 'EX_ethso3_LPAREN_e_RPAREN_': {'minimum': -99999.0, 'maximum': 0.0}, 'THYMtex': {'minimum': -99999.0, 'maximum': 0.0}, 'GLYBtex': {'minimum': 0.0, 'maximum': 0.0}, 'KAT1': {'minimum': 0.0, 'maximum': 99999.0}, 'KAT2': {'minimum': 0.0, 'maximum': 30721.9749986743}, 'KAT3': {'minimum': 0.0, 'maximum': 59221.72045486591}, 'KAT4': {'minimum': 0.0, 'maximum': 47756.409459664574}, 'KAT5': {'minimum': 0.0, 'maximum': 59372.29620977939}, 'FACOAL120t2pp': {'minimum': 0.0, 'maximum': 99999.0}, 'KAT7': {'minimum': 0.0, 'maximum': 62193.26646073091}, 'Kt2pp': {'minimum': 0.0, 'maximum': 99999.0}, 'NADPPPS': {'minimum': 0.0, 'maximum': 99998.99967020839}, 'PSERT': {'minimum': 0.0, 'maximum': 99999.0}, 'HCINNMt2rpp': {'minimum': 0.0, 'maximum': 49999.5}, 'FECRMabcpp': {'minimum': 0.0, 'maximum': 99999.0}, 'ACGAM1PPpp': {'minimum': 0.0, 'maximum': 99999.0}, 'GLNS': {'minimum': 0.0, 'maximum': 99999.0}, 'DCYTtex': {'minimum': -99999.0, 'maximum': 99999.0}, 'ASNTRS': {'minimum': 0.0, 'maximum': 0.0}, 'CPGNUtex': {'minimum': 0.0, 'maximum': 99999.0}, 'PE160abcpp': {'minimum': 0.0, 'maximum': 99998.65512042293}, 'PGSA181': {'minimum': 0.0, 'maximum': 99999.0}, 'PGSA180': {'minimum': 0.0, 'maximum': 99999.0}, 'GLCNtex': {'minimum': -99999.0, 'maximum': 99999.0}, 'UDPGALM': {'minimum': 0.0, 'maximum': 0.0}, 'PGAMT': {'minimum': -99998.8811925722, 'maximum': -0.04584103390703907}, 'O16A4COLIPAtex': {'minimum': 0.0, 'maximum': 0.0}, 'FE2tex': {'minimum': -99999.0, 'maximum': 99999.0}, '5DGLCNR': {'minimum': -99999.0, 'maximum': 99999.0}, '2AGPE120tipp': {'minimum': 0.0, 'maximum': 99998.65512042295}, 'TARTRt7pp': {'minimum': 0.0, 'maximum': 99999.0}, '2AGPA161tipp': {'minimum': 0.0, 'maximum': 59407.99297636297}, 'EX_fe3_LPAREN_e_RPAREN_': {'minimum': -99999.0, 'maximum': 99999.0}, 'ADK1': {'minimum': -99999.0, 'maximum': 99999.0}, 'LSERDHr': {'minimum': -99999.0, 'maximum': 99999.0}, 'GLNTRS': {'minimum': 0.0, 'maximum': 0.0}, 'UMPK': {'minimum': 0.14172794475692324, 'maximum': 99999.0}, 'G1PPpp': {'minimum': 0.0, 'maximum': 99999.0}, 'ICHORSi': {'minimum': 0.0, 'maximum': 99999.0}, 'URIH': {'minimum': 0.0, 'maximum': 99999.0}, 'AMPTASEPG': {'minimum': 0.0, 'maximum': 99999.0}, 'DMPPS': {'minimum': 0.0, 'maximum': 9.069269298155199}, 'GLYBt2pp': {'minimum': 0.0, 'maximum': 0.0}, 'NTD3pp': {'minimum': 0.0, 'maximum': 99999.0}, 'ACOAD3f': {'minimum': 0.0, 'maximum': 59221.72045486592}, '12PPDRtex': {'minimum': -99999.0, 'maximum': 0.0}, 'MLDCP2Bpp': {'minimum': 0.0, 'maximum': 24999.708837884573}, 'CRNDabcpp': {'minimum': 0.0, 'maximum': 99999.0}, 'LACZpp': {'minimum': 0.0, 'maximum': 99999.0}, 'UAGCVT': {'minimum': 0.022920516953519536, 'maximum': 49999.4405962861}, 'NTD2pp': {'minimum': 0.0, 'maximum': 99999.0}, 'GGGABAH': {'minimum': -5.169878828456423e-26, 'maximum': 99999.0}, 'GLUNpp': {'minimum': 0.0, 'maximum': 99999.0}, 'DALAtex': {'minimum': -99999.0, 'maximum': 99998.98853974152}, 'ALLPI': {'minimum': 0.0, 'maximum': 99999.0}, 'CTPS2': {'minimum': 0.0, 'maximum': 99998.83535153829}, 'URIt2pp': {'minimum': 0.0, 'maximum': 99999.0}, 'GTHRDabcpp': {'minimum': 0.0, 'maximum': 99999.0}, 'PGPP181': {'minimum': 0.0, 'maximum': 99999.0}, 'PGPP180': {'minimum': 0.0, 'maximum': 99999.0}, 'FE3DHBZR': {'minimum': -3.2311742677852644e-25, 'maximum': 99998.65512042292}, 'GALTptspp': {'minimum': 2.016252743098005e-24, 'maximum': 99999.0}, 'PHEt2rpp': {'minimum': -99999.0, 'maximum': 0.0}, 'CPGNtonex': {'minimum': 0.0, 'maximum': 99999.0}, 'EX_alltn_LPAREN_e_RPAREN_': {'minimum': -99999.0, 'maximum': 99999.0}, 'EX_minohp_LPAREN_e_RPAREN_': {'minimum': -25832.976976314298, 'maximum': 0.0}, 'ACGAptspp': {'minimum': 0.0, 'maximum': 99999.0}, 'CS': {'minimum': 0.0, 'maximum': 99999.0}, 'GLYCtpp': {'minimum': -99999.0, 'maximum': 99999.0}, 'SFGTHi': {'minimum': 0.0, 'maximum': 99999.0}, 'ALAtex': {'minimum': 0.0, 'maximum': 99999.0}, 'Zn2tex': {'minimum': 0.002638332880451344, 'maximum': 26.383328867360625}, 'GP4GH': {'minimum': 0.0, 'maximum': 0.0}, 'EX_zn2_LPAREN_e_RPAREN_': {'minimum': -26.38332886736062, 'maximum': -0.002638332886736062}, 'HCINNMtex': {'minimum': 0.0, 'maximum': 49999.5}, 'NMNN': {'minimum': 0.0, 'maximum': 66665.77068489994}, 'CPPPGO2': {'minimum': 0.0, 'maximum': 12499.875}, 'TDSK': {'minimum': -6.139231108792002e-26, 'maximum': 17646.83163535632}, 'FHL': {'minimum': 0.0, 'maximum': 99999.0}, 'CD2tpp': {'minimum': 0.0, 'maximum': 99999.0}, 'FE3HOXabcpp': {'minimum': 0.0, 'maximum': 99999.0}, 'RBFK': {'minimum': 0.00016489580542100387, 'maximum': 1.6489553351246666}, 'THD2pp': {'minimum': 0.0, 'maximum': 99999.0}, 'ACMUMptspp': {'minimum': -1.3958672836832342e-24, 'maximum': 99999.0}, 'FEOXAMUtpp': {'minimum': 0.0, 'maximum': 99999.0}, 'DURIK1': {'minimum': 0.0, 'maximum': 99999.0}, 'ACGAL1Ptex': {'minimum': -99999.0, 'maximum': 99999.0}, 'TSULtex': {'minimum': 0.0, 'maximum': 99999.0}, '3NTD9pp': {'minimum': 0.0, 'maximum': 99999.0}, 'MDDEP3pp': {'minimum': 0.0, 'maximum': 24999.708837884573}, 'PNTOt4pp': {'minimum': 0.0, 'maximum': 4.946874162644689}, 'FE3HOXR1': {'minimum': 0.0, 'maximum': 49999.5}, 'TARTD': {'minimum': 0.0, 'maximum': 99999.0}, 'FE3HOXR3': {'minimum': 0.0, 'maximum': 49999.5}, 'FE3HOXR2': {'minimum': 0.0, 'maximum': 49999.5}, 'PYDAMK': {'minimum': 1.001664023013432e-25, 'maximum': 99999.0}, 'METTRS': {'minimum': 0.0, 'maximum': 0.0}, 'EX_cpgn_un_LPAREN_e_RPAREN_': {'minimum': -99999.0, 'maximum': 99999.0}, 'GLCabcpp': {'minimum': 0.0, 'maximum': 99999.0}, 'PA181abcpp': {'minimum': 0.0, 'maximum': 99999.0}, 'EX_ala_B_LPAREN_e_RPAREN_': {'minimum': -4.94681298382936, 'maximum': 0.0}, 'ACGAL1PPpp': {'minimum': 0.0, 'maximum': 99999.0}, 'SHCHCS2': {'minimum': 4.290456878663923e-13, 'maximum': 4.290456878663923e-13}, 'O16GALFT': {'minimum': 0.0, 'maximum': 0.0}, 'HKNTDH': {'minimum': 0.0, 'maximum': 49999.5}, '12DGR120tipp': {'minimum': 0.0, 'maximum': 99999.0}, 'EX_3hpppn_LPAREN_e_RPAREN_': {'minimum': -49999.5, 'maximum': 0.0}, 'EX_LalaDgluMdap_LPAREN_e_RPAREN_': {'minimum': -99999.0, 'maximum': 99999.0}, 'PTPATi': {'minimum': 0.0004946873892281859, 'maximum': 4.946874162629688}, 'PTRCt2pp': {'minimum': 0.0, 'maximum': 99999.0}, 'UPLA4FNT': {'minimum': 0.0, 'maximum': 8391.500358071538}, 'LPLIPAL2G180': {'minimum': 0.0, 'maximum': 51850.554260198434}, 'LPLIPAL2G181': {'minimum': 0.0, 'maximum': 52053.42841910111}, 'GUI2': {'minimum': -99999.0, 'maximum': 99999.0}, 'GUI1': {'minimum': -99999.0, 'maximum': 99999.0}, 'MCTP2App': {'minimum': 0.0, 'maximum': 16666.472558589714}, 'GLUtex': {'minimum': -99999.0, 'maximum': 99999.0}, 'EX_acgal_LPAREN_e_RPAREN_': {'minimum': 1.3234889800848443e-23, 'maximum': 99999.0}, 'MALTHXtexi': {'minimum': 0.0, 'maximum': 56861.18256354599}, 'THMDtex': {'minimum': -99999.0, 'maximum': 99999.0}, 'NMNt7pp': {'minimum': 0.0, 'maximum': 18.136564751878147}, 'FECRMR3': {'minimum': 0.0, 'maximum': 49999.5}, 'X5PL3E': {'minimum': 0.0, 'maximum': 99999.0}, 'AHCYSNS': {'minimum': 0.0, 'maximum': 99999.0}, 'INDOLEtex': {'minimum': -99999.0, 'maximum': 99999.0}, 'AGPAT140': {'minimum': 0.0, 'maximum': 67497.90257271148}, 'AGPAT141': {'minimum': -3.1019272970738538e-24, 'maximum': 61901.72908289743}, 'EX_spmd_LPAREN_e_RPAREN_': {'minimum': 0.0, 'maximum': 0.0}, 'GTHRDabc2pp': {'minimum': 3.39706867756049e-12, 'maximum': 99999.0}, 'COLIPAtex': {'minimum': 0.0, 'maximum': 8695.540226117608}, 'PPALtpp': {'minimum': -99999.0, 'maximum': 0.0}, 'ALLK': {'minimum': 0.0, 'maximum': 99999.0}, 'URIC': {'minimum': 0.0, 'maximum': 99999.0}, 'MNt2pp': {'minimum': 0.0, 'maximum': 99999.0}, 'PLIPA1E160pp': {'minimum': 0.0, 'maximum': 99998.655120423}, 'EX_k_LPAREN_e_RPAREN_': {'minimum': -1464.2747521385138, 'maximum': -0.14642747521385144}, 'OPHHX': {'minimum': 0.0, 'maximum': 0.0}, 'GGPTRCO': {'minimum': -6.72084247699335e-24, 'maximum': 99999.0}, 'ACNAMtex': {'minimum': 0.0, 'maximum': 99999.0}, 'CGLYtex': {'minimum': -99999.0, 'maximum': 99999.0}, 'HYXNtpp': {'minimum': -99999.0, 'maximum': 99999.0}, '2AGPA120tipp': {'minimum': 0.0, 'maximum': 67739.48942535231}, 'SUCptspp': {'minimum': 0.0, 'maximum': 99999.0}, 'HYD1pp': {'minimum': 0.0, 'maximum': 99999.0}, 'UDPGPpp': {'minimum': 0.0, 'maximum': 99999.0}, 'CBItonex': {'minimum': 0.0, 'maximum': 0.0}, 'TRDR': {'minimum': 0.0, 'maximum': 99999.0}, 'DOPAtex': {'minimum': 0.0, 'maximum': 99999.0}, '2AGPG180tipp': {'minimum': 0.0, 'maximum': 99998.65512042295}, 'EX_fruur_LPAREN_e_RPAREN_': {'minimum': -99999.0, 'maximum': 99999.0}, 'NDPK4': {'minimum': 0.021601350510151506, 'maximum': 99999.0}, 'FUMt2_2pp': {'minimum': 0.0, 'maximum': 99999.0}, 'AGMtex': {'minimum': -99999.0, 'maximum': 99999.0}, 'METS': {'minimum': 0.0, 'maximum': 1263.2629447782824}, 'KDOCT2': {'minimum': -2.5332406259436473e-24, 'maximum': 35293.663270712656}, 'O16AP1pp': {'minimum': 0.0, 'maximum': 0.0}, 'PROD2': {'minimum': 0.0, 'maximum': 62193.26646073091}, 'G3PStex': {'minimum': -2.481541837659083e-24, 'maximum': 99999.0}, 'PSCLYStex': {'minimum': 0.0, 'maximum': 99999.0}, 'HOMtex': {'minimum': -99999.0, 'maximum': 0.0}, 'EX_manglyc_LPAREN_e_RPAREN_': {'minimum': -99999.0, 'maximum': 0.0}, 'PE120abcpp': {'minimum': 0.0, 'maximum': 99998.65512042299}, 'TAGURr': {'minimum': -99999.0, 'maximum': 0.0}, 'EX_pacald_LPAREN_e_RPAREN_': {'minimum': 0.0, 'maximum': 99999.0}, 'EX_ins_LPAREN_e_RPAREN_': {'minimum': -99999.0, 'maximum': 99999.0}, 'GLYCDx': {'minimum': 0.0, 'maximum': 99999.0}, 'RBP4E': {'minimum': 0.0, 'maximum': 99999.0}, 'ARBTNabcpp': {'minimum': 0.0, 'maximum': 99999.0}, 'ACOAD4f': {'minimum': 0.0, 'maximum': 47756.40945966459}, 'GALS3': {'minimum': 0.0, 'maximum': 99999.0}, 'DMStex': {'minimum': -99999.0, 'maximum': 0.0}, 'EX_enter_LPAREN_e_RPAREN_': {'minimum': -99999.0, 'maximum': 99999.0}, 'XYLK': {'minimum': 8.142559154818866e-25, 'maximum': 99999.0}, 'METSOXR2': {'minimum': -1.7319094075329017e-24, 'maximum': 99999.0}, 'U23GAAT': {'minimum': 4.642551187953868e-23, 'maximum': 35293.66327071263}, 'EX_pro_L_LPAREN_e_RPAREN_': {'minimum': -62193.4487530438, 'maximum': 99999.0}, 'EX_feoxam_un_LPAREN_e_RPAREN_': {'minimum': -99999.0, 'maximum': 99999.0}, 'FE3HOXexs': {'minimum': 0.0, 'maximum': 99999.0}, 'DXYLK': {'minimum': 0.0, 'maximum': 0.0}, 'PAPPT3': {'minimum': 0.022920516953519536, 'maximum': 49999.4405962861}, '3HCINNMH': {'minimum': 0.0, 'maximum': 49999.5}, 'ORNabcpp': {'minimum': 0.0, 'maximum': 99999.0}, 'PG160abcpp': {'minimum': 0.0, 'maximum': 99999.0}, 'FLVR': {'minimum': 0.0, 'maximum': 56263.14951064201}, 'NADPHQR3': {'minimum': 0.0, 'maximum': 99999.0}, 'NADPHQR4': {'minimum': 0.0, 'maximum': 99999.0}, 'HG2tex': {'minimum': 0.0, 'maximum': 0.0}, 'ADOCBLS': {'minimum': 0.0, 'maximum': 0.0}, 'DM_5DRIB': {'minimum': 0.0, 'maximum': 24999.75}, 'MLTGY3pp': {'minimum': 1.4499894526686374e-25, 'maximum': 24999.708837884573}, 'LADGMDH': {'minimum': 0.0, 'maximum': 99999.0}, 'DDGALK': {'minimum': 0.0, 'maximum': 99999.0}, 'CPGNabcpp': {'minimum': 0.0, 'maximum': 99999.0}, 'ECAP1pp': {'minimum': -2.1971985020939798e-25, 'maximum': 6060.528036384996}, '3OAR80': {'minimum': 3.877409121342317e-26, 'maximum': 19836.957018918336}, 'DKMPPD3': {'minimum': 0.0, 'maximum': 0.0}, 'EAR140x': {'minimum': 0.0, 'maximum': 55355.38480283132}, 'PItex': {'minimum': -99999.0, 'maximum': 54998.86185788636}, 'EAR140y': {'minimum': 0.0, 'maximum': 55355.38480283131}, 'DCYTD': {'minimum': 5.557619740590655e-25, 'maximum': 99999.0}, 'AP5AH': {'minimum': 0.0, 'maximum': 0.0}, 'AACPS7': {'minimum': 0.0, 'maximum': 99999.0}, 'DM_4HBA': {'minimum': -9.071900410041636e-30, 'maximum': 1.6489199878308491}, 'MGSA': {'minimum': 0.0, 'maximum': 99999.0}, 'IDONtex': {'minimum': -99999.0, 'maximum': 99999.0}, 'GLCtex': {'minimum': -99999.0, 'maximum': 99999.0}, 'AB6PGH': {'minimum': 0.0, 'maximum': 0.0}, 'RNDR2b': {'minimum': 0.0, 'maximum': 99998.99934041678}, 'EX_xtsn_LPAREN_e_RPAREN_': {'minimum': -99999.0, 'maximum': 99999.0}, 'TYRtex': {'minimum': -99999.0, 'maximum': 1138.5792515972003}, 'BTS4': {'minimum': 0.0, 'maximum': 0.0}, 'HDCAtexi': {'minimum': 0.0, 'maximum': 31096.633230365445}, 'SBTptspp': {'minimum': 0.0, 'maximum': 99999.0}, 'MOBDtex': {'minimum': 0.0, 'maximum': 0.0}, 'FACOAE100': {'minimum': 0.0, 'maximum': 77741.37195891952}, 'ADD': {'minimum': 0.0, 'maximum': 99999.0}, 'H2Otpp': {'minimum': -99999.0, 'maximum': 99999.0}, 'GALCTND': {'minimum': 0.0, 'maximum': 99999.0}, 'GLCDpp': {'minimum': 0.0, 'maximum': 99999.0}, 'FDH4pp': {'minimum': 0.0, 'maximum': 99999.0}, 'EDTXS4': {'minimum': 0.0, 'maximum': 13636.188081866256}, 'EDTXS1': {'minimum': 0.0, 'maximum': 13636.188081866245}, 'EDTXS2': {'minimum': -1.6155871338926322e-27, 'maximum': 13636.188081866247}, 'EDTXS3': {'minimum': 0.0, 'maximum': 13636.188081866245}, 'OPHBDC': {'minimum': 0.0, 'maximum': 0.0}, 'FA120ACPHi': {'minimum': 0.0, 'maximum': 99999.0}, 'CYSTL': {'minimum': 0.0, 'maximum': 1263.2629447782765}, 'FE3DHBZStonex': {'minimum': 0.0, 'maximum': 99998.655120423}, 'EX_fru_LPAREN_e_RPAREN_': {'minimum': -99999.0, 'maximum': 0.0}, 'Kt3pp': {'minimum': 0.0, 'maximum': 99999.0}, 'UAGDP': {'minimum': 0.04584103390703907, 'maximum': 99998.8811925722}, 'FACOAL160t2pp': {'minimum': 0.0, 'maximum': 99999.0}, 'TRSARr': {'minimum': -99999.0, 'maximum': 99999.0}, 'O2tpp': {'minimum': -3.1019272970738538e-24, 'maximum': 99999.0}, 'R5PPpp': {'minimum': 0.0, 'maximum': 99999.0}, 'HPPPNt2rpp': {'minimum': 0.0, 'maximum': 49999.5}, 'ENLIPAtex': {'minimum': 0.0, 'maximum': 12903.059690368062}, 'SHCHD2': {'minimum': 0.0, 'maximum': 0.0}, 'ALAt4pp': {'minimum': 0.0, 'maximum': 99999.0}, 'ASPt2_3pp': {'minimum': 0.0, 'maximum': 99999.0}, 'EX_hg2_LPAREN_e_RPAREN_': {'minimum': 0.0, 'maximum': 0.0}, 'NO3tex': {'minimum': 6.785465962349055e-25, 'maximum': 99999.0}, 'OXAMTC': {'minimum': 0.0, 'maximum': 99999.0}, 'SPODM': {'minimum': 0.0, 'maximum': 99999.0}, 'GLUabcpp': {'minimum': 0.0, 'maximum': 99999.0}, 'TPRDCOAS': {'minimum': 0.0, 'maximum': 0.0}, 'NTD8': {'minimum': 0.0, 'maximum': 99998.99934041679}, 'NTD9': {'minimum': 0.0, 'maximum': 99999.0}, 'NTD6': {'minimum': 0.0, 'maximum': 99999.0}, 'NTD7': {'minimum': 0.0, 'maximum': 99999.0}, 'NTD4': {'minimum': 0.0, 'maximum': 99999.0}, 'NTD5': {'minimum': 0.0, 'maximum': 99999.0}, 'NTD2': {'minimum': 0.0, 'maximum': 99999.0}, 'NTD3': {'minimum': 0.0, 'maximum': 99999.0}, 'NTD1': {'minimum': 0.0, 'maximum': 99999.0}, 'THMDt2rpp': {'minimum': -99999.0, 'maximum': 99999.0}, 'NAtex': {'minimum': -4.1359030627651384e-24, 'maximum': -4.1359030627651384e-24}, 'METAT': {'minimum': 0.00016489580542100387, 'maximum': 99999.0}, 'ME2': {'minimum': 0.0, 'maximum': 99999.0}, 'GBBTNtex': {'minimum': 0.0, 'maximum': 0.0}, '3OAS120': {'minimum': 4.911384887033602e-25, 'maximum': 77741.37195891948}, '3OAS121': {'minimum': -3.2311742677852644e-26, 'maximum': 32375.964227149107}, 'PSD161': {'minimum': 0.0, 'maximum': 52031.029981656}, 'INStex': {'minimum': -99999.0, 'maximum': 99999.0}, 'RHCCE': {'minimum': 0.0, 'maximum': 99999.0}, 'PPCK': {'minimum': 0.0, 'maximum': 99999.0}, 'EX_xan_LPAREN_e_RPAREN_': {'minimum': -99999.0, 'maximum': 99999.0}, 'ADSL1r': {'minimum': 0.0, 'maximum': 99999.0}, 'PACALDtex': {'minimum': -99999.0, 'maximum': 0.0}, 'EX_ascb_L_LPAREN_e_RPAREN_': {'minimum': -99999.0, 'maximum': 0.0}, 'G6PDH2r': {'minimum': -6.203854594147708e-25, 'maximum': 99999.0}, 'HCYSMT': {'minimum': 1.6155871338926322e-25, 'maximum': 99998.9998351042}, 'NMNAT': {'minimum': 0.0, 'maximum': 99999.0}, 'Kabcpp': {'minimum': 0.0, 'maximum': 99999.0}, 'MELIBt2pp': {'minimum': 0.0, 'maximum': 99999.0}, 'NTP10': {'minimum': 0.0, 'maximum': 99999.0}, 'PPPNtex': {'minimum': 4.1876018510497026e-24, 'maximum': 49999.5}, 'NTP11': {'minimum': 0.0, 'maximum': 0.0}, 'NACODA': {'minimum': 0.0, 'maximum': 99999.0}, 'DSERtex': {'minimum': 0.0, 'maximum': 99999.0}, 'HG2t3pp': {'minimum': 0.0, 'maximum': 0.0}, 'NI2t3pp': {'minimum': 0.0, 'maximum': 99999.0}, 'GDPMNH': {'minimum': 0.0, 'maximum': 99999.0}, 'UM4PL': {'minimum': 7.754818242684634e-26, 'maximum': 49999.4405962861}, 'ACMUMtex': {'minimum': -2.4608623223452573e-23, 'maximum': 99999.0}, 'LPLIPAL1A120pp': {'minimum': 3.2053248736429822e-24, 'maximum': 49999.5}, 'GDPMNP': {'minimum': 0.0, 'maximum': 99999.0}, 'MMETt2pp': {'minimum': 0.0, 'maximum': 634.0343527284969}, 'MALDDH': {'minimum': -2.0679515313825692e-25, 'maximum': 99999.0}, 'MN2tpp': {'minimum': 0.0, 'maximum': 99999.0}, 'EX_cl_LPAREN_e_RPAREN_': {'minimum': 0.0, 'maximum': 0.0}, 'PE180abcpp': {'minimum': 2.0679515313825692e-25, 'maximum': 99998.655120423}, 'ARBt2rpp': {'minimum': -99999.0, 'maximum': 99999.0}, 'EX_nac_LPAREN_e_RPAREN_': {'minimum': -18.13656475183507, 'maximum': 0.0}, 'EX_peamn_LPAREN_e_RPAREN_': {'minimum': -99999.0, 'maximum': 0.0}, 'EX_tmao_LPAREN_e_RPAREN_': {'minimum': -99999.0, 'maximum': 0.0}, 'PAPA160': {'minimum': 0.0, 'maximum': 99999.0}, 'PAPA161': {'minimum': 0.0, 'maximum': 99999.0}, 'EX_akg_LPAREN_e_RPAREN_': {'minimum': -99999.0, 'maximum': 99999.0}, 'MALTPTabcpp': {'minimum': 0.0, 'maximum': 66666.0}, 'EX_26dap_M_LPAREN_e_RPAREN_': {'minimum': -99999.0, 'maximum': 0.0}, 'MINOHPtexi': {'minimum': 0.0, 'maximum': 25832.976976314418}, 'PGPP120pp': {'minimum': 0.0, 'maximum': 99999.0}, 'FEOXAMtonex': {'minimum': -1.2407709188295415e-24, 'maximum': 99999.0}, 'FMETTRS': {'minimum': 0.0, 'maximum': 0.0}, 'EX_glcur1p_LPAREN_e_RPAREN_': {'minimum': -99999.0, 'maximum': 99999.0}, 'GPDDA3pp': {'minimum': 0.0, 'maximum': 99999.0}, 'PTRCORNt7pp': {'minimum': -99999.0, 'maximum': 99999.0}, '12DGR181tipp': {'minimum': 0.0, 'maximum': 99999.0}, 'TYRt2rpp': {'minimum': -99998.88597455055, 'maximum': 1138.579251597201}, 'NTPP9': {'minimum': 2.3264454728053903e-25, 'maximum': 99999.0}, 'NTPP8': {'minimum': 0.0, 'maximum': 99998.83535153829}, 'NTPP7': {'minimum': 0.0, 'maximum': 99998.97839864949}, 'NTPP6': {'minimum': 0.0, 'maximum': 99999.0}, 'NTPP5': {'minimum': 0.0, 'maximum': 99999.0}, 'NTPP4': {'minimum': 0.0, 'maximum': 99999.0}, 'NTPP3': {'minimum': 0.0, 'maximum': 99999.0}, 'NTPP2': {'minimum': 0.0, 'maximum': 99998.99934041682}, 'NTPP1': {'minimum': 0.0, 'maximum': 99999.0}, 'GUR1PPpp': {'minimum': 0.0, 'maximum': 99999.0}, 'FCLPA': {'minimum': 0.0, 'maximum': 99999.0}, 'F6Pt6_2pp': {'minimum': 0.0, 'maximum': 99999.0}, 'EX_din_LPAREN_e_RPAREN_': {'minimum': -99999.0, 'maximum': 99999.0}, 'MAN6PI': {'minimum': 9.305781891221561e-25, 'maximum': 99999.0}, 'O16GLCT1': {'minimum': 0.0, 'maximum': 0.0}, 'PPALtex': {'minimum': 0.0, 'maximum': 99999.0}, '3HAD100': {'minimum': -6.333101564859118e-25, 'maximum': 43834.467743208545}, 'HPPPNDO': {'minimum': 0.0, 'maximum': 49999.5}, 'LACZ': {'minimum': 0.0, 'maximum': 99999.0}, 'DMSOR2pp': {'minimum': 0.0, 'maximum': 99999.0}, 'LCADi': {'minimum': 0.0, 'maximum': 99999.0}, 'CHLt2pp': {'minimum': 0.0, 'maximum': 0.0}, 'MCITS': {'minimum': 0.0, 'maximum': 99999.0}, 'MCITD': {'minimum': 2.1672019577931394e-12, 'maximum': 99999.0}, 'HIStex': {'minimum': -95990.85164037145, 'maximum': 780.7816386684533}, 'PA160abcpp': {'minimum': 0.0, 'maximum': 99999.0}, 'IG3PS': {'minimum': 2.5849394142282115e-26, 'maximum': 95990.92971853529}, 'URAt2rpp': {'minimum': -99999.0, 'maximum': 99999.0}, 'DINStex': {'minimum': -99999.0, 'maximum': 99999.0}, 'DNMPPA': {'minimum': 0.00032979161084200774, 'maximum': 3.2979161084200728}, 'PSSA181': {'minimum': 0.0, 'maximum': 51699.32346386911}, 'PSSA180': {'minimum': 0.0, 'maximum': 51532.45270031992}, 'TCYNTtex': {'minimum': -99999.0, 'maximum': 0.0}, 'SULFACtex': {'minimum': 0.0, 'maximum': 99999.0}, 'DRPA': {'minimum': 0.0, 'maximum': 99999.0}, 'CLPNH140pp': {'minimum': 0.0, 'maximum': 99999.0}, 'OCTAtex': {'minimum': 0.0, 'maximum': 93342.07303479894}, 'G1PTT': {'minimum': 0.0, 'maximum': 30302.640181925006}, 'CD2tex': {'minimum': 0.0, 'maximum': 0.0}, 'GALT1': {'minimum': 6.462348535570529e-26, 'maximum': 8695.540226117606}, 'URAtex': {'minimum': -99999.0, 'maximum': 99999.0}, 'LPLIPAL1G161pp': {'minimum': 0.0, 'maximum': 42104.05715620846}, 'EX_gam6p_LPAREN_e_RPAREN_': {'minimum': -99999.0, 'maximum': 0.0}, 'NNATr': {'minimum': 5.686866711302065e-25, 'maximum': 99998.65602734992}, 'EX_glyclt_LPAREN_e_RPAREN_': {'minimum': -99999.0, 'maximum': 99999.0}, 'PE161abcpp': {'minimum': 3.618915179919496e-25, 'maximum': 99998.65512042303}, 'EAR141y': {'minimum': 0.0, 'maximum': 32375.96422714911}, 'EAR141x': {'minimum': 0.0, 'maximum': 32375.96422714911}, 'SDPDS': {'minimum': 2.5849394142282115e-25, 'maximum': 99999.0}, 'CRNCAL2': {'minimum': 0.0, 'maximum': 0.0}, 'K2L4Atex': {'minimum': 0.0, 'maximum': 17646.831635356324}, 'PPBNGS': {'minimum': 1.880543423851024e-24, 'maximum': 49999.5}, 'MLTG1': {'minimum': -1.2763138357751794e-25, 'maximum': 99999.0}, 'SULFACabcpp': {'minimum': 0.0, 'maximum': 99999.0}, 'EX_fe3hox_un_LPAREN_e_RPAREN_': {'minimum': -99999.0, 'maximum': 99999.0}, 'MLTG3': {'minimum': 0.0, 'maximum': 99999.0}, 'MLTG2': {'minimum': 0.0, 'maximum': 99999.0}, 'TYRPpp': {'minimum': 0.0, 'maximum': 99999.0}, 'HISTRS': {'minimum': 0.0, 'maximum': 0.0}, 'CBPS': {'minimum': 0.0, 'maximum': 99999.0}, 'MALDt2_2pp': {'minimum': -2.8434333556510326e-24, 'maximum': 99999.0}, 'AGM3PA': {'minimum': 0.0, 'maximum': 49999.417675769146}, 'AGM3PH': {'minimum': 0.0, 'maximum': 49999.417675769146}, 'EX_succ_LPAREN_e_RPAREN_': {'minimum': -99999.0, 'maximum': 99999.0}, 'AMPN': {'minimum': 0.0, 'maximum': 99999.0}, 'TMDK1': {'minimum': 0.0, 'maximum': 99999.0}, 'EX_f6p_LPAREN_e_RPAREN_': {'minimum': -99999.0, 'maximum': 0.0}, 'LPLIPAL1A160pp': {'minimum': 0.0, 'maximum': 49999.5}, 'PGP140abcpp': {'minimum': 0.0, 'maximum': 99999.0}, 'PHYTSpp': {'minimum': 0.0, 'maximum': 25832.976976314316}, '12DGR141tipp': {'minimum': 0.0, 'maximum': 99999.0}, 'LPLIPAL2ATG161': {'minimum': 0.0, 'maximum': 0.0}, 'LPLIPAL2ATG160': {'minimum': 0.0, 'maximum': 0.0}, 'GLYC3Pabcpp': {'minimum': 0.0, 'maximum': 99999.0}, 'MME': {'minimum': 0.0, 'maximum': 99999.0}, 'EAR80x': {'minimum': 0.0, 'maximum': 19836.976518099735}, 'EX_pppn_LPAREN_e_RPAREN_': {'minimum': -49999.5, 'maximum': 0.0}, 'HOMt2pp': {'minimum': 0.0, 'maximum': 99999.0}, 'PLIPA2G141pp': {'minimum': 0.0, 'maximum': 42621.58054343125}, 'TSULabcpp': {'minimum': 0.0, 'maximum': 0.0}, 'DHFR': {'minimum': 0.00032979161084200774, 'maximum': 99999.0}, 'DHFS': {'minimum': 0.00032979161084200774, 'maximum': 3.297916108420075}, 'NH4tpp': {'minimum': -99999.0, 'maximum': 99999.0}, 'VALTA': {'minimum': -99999.0, 'maximum': 99999.0}, 'TMAOR1': {'minimum': 0.0, 'maximum': 0.0}, 'R5PP': {'minimum': 0.0, 'maximum': 99999.0}, 'LPLIPAL2A120': {'minimum': 3.1763735522036263e-21, 'maximum': 67739.48942535238}, 'CFAS160G': {'minimum': 0.0, 'maximum': 0.0}, 'CFAS160E': {'minimum': 0.0, 'maximum': 0.0}, 'ICHORS': {'minimum': -99999.0, 'maximum': 99990.55179014114}, 'ADK4': {'minimum': -99999.0, 'maximum': 0.0}, 'ADK3': {'minimum': -99999.0, 'maximum': 99998.99934041678}, 'ACALDtpp': {'minimum': -99999.0, 'maximum': 99999.0}, 'PLIPA2E141pp': {'minimum': -1.6155871338926322e-24, 'maximum': 42275.063628444}, 'PSSA120': {'minimum': 0.0, 'maximum': 52745.47478919689}, 'GLYALDtpp': {'minimum': -99999.0, 'maximum': 99999.0}, 'FEROpp': {'minimum': 0.0, 'maximum': 49999.5}, 'PLIPA1G161pp': {'minimum': 0.0, 'maximum': 99998.65512042302}, 'EX_idon_L_LPAREN_e_RPAREN_': {'minimum': -99999.0, 'maximum': 99999.0}, 'PROt4pp': {'minimum': 0.0, 'maximum': 99999.0}, 'SADH': {'minimum': 2.3388531819936858e-22, 'maximum': 99999.0}, 'PA161abcpp': {'minimum': 0.0, 'maximum': 99999.0}, 'CRNCDH': {'minimum': 0.0, 'maximum': 0.0}, 'PGPP141': {'minimum': 0.0, 'maximum': 99999.0}, 'PGPP140': {'minimum': 0.0, 'maximum': 99999.0}, 'CYTDt2rpp': {'minimum': -99999.0, 'maximum': 99999.0}, 'TDPADGAT': {'minimum': -1.737079286361358e-23, 'maximum': 24242.112145539984}, 'L_LACtex': {'minimum': -99999.0, 'maximum': 99999.0}, 'AMMQLT8': {'minimum': 0.0, 'maximum': 0.0}, 'USHD': {'minimum': -2.5849394142282115e-25, 'maximum': 17646.831635356324}, 'UAAGDS': {'minimum': 0.0, 'maximum': 49999.4405962861}, 'GLCP2': {'minimum': 0.0, 'maximum': 99999.0}, 'PG180abcpp': {'minimum': 0.0, 'maximum': 99999.0}, 'M1PD': {'minimum': 0.0, 'maximum': 99999.0}, 'RNDR3b': {'minimum': 0.0, 'maximum': 99999.0}, 'G3PCabcpp': {'minimum': 0.0, 'maximum': 0.0}, 'EX_cpgn_LPAREN_e_RPAREN_': {'minimum': -99999.0, 'maximum': 99999.0}, 'ACONMT': {'minimum': 0.0, 'maximum': 0.0}, 'DUTPDP': {'minimum': 0.0, 'maximum': 99999.0}, 'TREptspp': {'minimum': 0.0, 'maximum': 99999.0}, 'GALCTtex': {'minimum': 0.0, 'maximum': 99999.0}, 'EX_pi_LPAREN_e_RPAREN_': {'minimum': -54998.86185788634, 'maximum': 99999.0}, 'ALR2': {'minimum': 0.0, 'maximum': 99999.0}, 'ENTERES': {'minimum': 0.0, 'maximum': 33332.88504014098}, 'TUNGStex': {'minimum': 0.0, 'maximum': 0.0}, 'ACNAMt2pp': {'minimum': 2.5849394142282115e-26, 'maximum': 99999.0}, 'EX_trp_L_LPAREN_e_RPAREN_': {'minimum': -99999.0, 'maximum': 99999.0}, 'FMNRx2': {'minimum': 0.0, 'maximum': 99999.0}, 'DHDPRy': {'minimum': 0.0, 'maximum': 99999.0}, 'O16AT': {'minimum': 0.0, 'maximum': 0.0}, 'DSBAO2': {'minimum': 0.0, 'maximum': 0.0}, 'DSBAO1': {'minimum': 0.0, 'maximum': 0.0}, 'PE181abcpp': {'minimum': 0.0, 'maximum': 99998.65512042292}, 'SO3tex': {'minimum': -99999.0, 'maximum': 0.0}, 'PGCD': {'minimum': 5.169878828456423e-26, 'maximum': 99999.0}, 'DMSOR1pp': {'minimum': 0.0, 'maximum': 99999.0}, 'PLIPA1E161pp': {'minimum': 0.0, 'maximum': 99998.65512042296}, 'H2Otex': {'minimum': -99999.0, 'maximum': 99999.0}, 'METDtex': {'minimum': 0.0, 'maximum': 0.0}, 'TMAOtex': {'minimum': 0.0, 'maximum': 99999.0}, 'CYANtex': {'minimum': 0.0, 'maximum': 99999.0}, 'EX_tyrp_LPAREN_e_RPAREN_': {'minimum': -99999.0, 'maximum': 0.0}, 'ORNDC': {'minimum': 0.0, 'maximum': 99999.0}, 'EX_ttdcea_LPAREN_e_RPAREN_': {'minimum': -87633.80786040533, 'maximum': 0.0}, 'CYTDt2pp': {'minimum': 0.0, 'maximum': 99999.0}, 'FEENTERabcpp': {'minimum': 0.0, 'maximum': 99999.0}, 'EX_nmn_LPAREN_e_RPAREN_': {'minimum': -18.13853859629307, 'maximum': 0.0}, 'UHGADA': {'minimum': -5.2506581851510546e-27, 'maximum': 35293.66327071264}, 'PDE1': {'minimum': -1.9387045606711586e-26, 'maximum': 99999.0}, 'CYTK1': {'minimum': -99998.83394992397, 'maximum': 99999.0}, 'CYTK2': {'minimum': -99999.0, 'maximum': 99999.0}, 'AGPAT160': {'minimum': 0.0, 'maximum': 67345.06191083668}, 'AGPAT161': {'minimum': 0.0, 'maximum': 59407.99297636297}, 'ECA4OALpp': {'minimum': -1.0339757656912846e-25, 'maximum': 6060.528036384999}, 'O16AP2pp': {'minimum': 0.0, 'maximum': 0.0}, 'NODOy': {'minimum': 0.0, 'maximum': 49999.5}, '2AGPE160tipp': {'minimum': 0.0, 'maximum': 99998.65512042298}, 'EX_arbtn_fe3_LPAREN_e_RPAREN_': {'minimum': -99999.0, 'maximum': 99999.0}, 'KDOPS': {'minimum': -3.1503949110906327e-25, 'maximum': 35293.66327071262}, 'EX_4abut_LPAREN_e_RPAREN_': {'minimum': -99999.0, 'maximum': 99999.0}, 'GLUt4pp': {'minimum': 0.0, 'maximum': 99999.0}, 'SERt2rpp': {'minimum': -99999.0, 'maximum': 99999.0}, 'H2tpp': {'minimum': -99999.0, 'maximum': 99999.0}, 'DCTPD': {'minimum': 0.0, 'maximum': 99999.0}, 'ZN2tpp': {'minimum': 0.0, 'maximum': 99999.0}, 'CLPNS140pp': {'minimum': 0.0, 'maximum': 99999.0}, 'GDMANE': {'minimum': 0.0, 'maximum': 0.0}, 'CD2abcpp': {'minimum': 0.0, 'maximum': 99999.0}, 'UAG2E': {'minimum': 3.1019272970738538e-24, 'maximum': 24242.112145540006}, 'ENO': {'minimum': -99999.0, 'maximum': 99999.0}, '2AGPG160tipp': {'minimum': 0.0, 'maximum': 99998.65512042299}, 'EX_arbtn_LPAREN_e_RPAREN_': {'minimum': -99999.0, 'maximum': 99999.0}, '3PEPTabcpp': {'minimum': 0.0, 'maximum': 99999.0}, 'G1SAT': {'minimum': 5.62224322594636e-25, 'maximum': 99999.0}, 'PPTHpp': {'minimum': 0.0, 'maximum': 99999.0}, 'MSO3tex': {'minimum': 0.0, 'maximum': 99999.0}, 'MCTP1App': {'minimum': 0.011460258476759768, 'maximum': 24999.72029814305}, 'MALtex': {'minimum': 0.0, 'maximum': 99999.0}, '12DGR140tipp': {'minimum': 0.0, 'maximum': 99999.0}, 'ACOAD6f': {'minimum': -13636.188081866245, 'maximum': 54735.23005930248}, 'EX_acgam_LPAREN_e_RPAREN_': {'minimum': -99999.0, 'maximum': 99999.0}, 'EX_sulfac_LPAREN_e_RPAREN_': {'minimum': -99999.0, 'maximum': 0.0}, 'TMAtex': {'minimum': -99999.0, 'maximum': 0.0}, 'MNNH': {'minimum': 0.0, 'maximum': 99999.0}, 'G5SD': {'minimum': 0.0, 'maximum': 99999.0}, 'PGPP160pp': {'minimum': 0.0, 'maximum': 99999.0}, 'DNTPPA': {'minimum': 0.00032979161084200774, 'maximum': 3.297916108420075}, 'S7PI': {'minimum': -2.261821987449685e-26, 'maximum': 34782.16090447044}, 'XYLt2pp': {'minimum': 0.0, 'maximum': 99999.0}, 'PETNT161pp': {'minimum': 0.0, 'maximum': 12903.059690368067}, 'RBK_L1': {'minimum': 0.0, 'maximum': 99999.0}, 'UAGAAT': {'minimum': 0.0, 'maximum': 35293.66327071264}, 'SBTPD': {'minimum': 2.0679515313825692e-24, 'maximum': 99999.0}, 'LYSDC': {'minimum': 0.0, 'maximum': 99999.0}, 'LPLIPAL2ATE181': {'minimum': 0.0, 'maximum': 0.0}, 'ADNCYC': {'minimum': 0.0, 'maximum': 99999.0}, 'CRNt7pp': {'minimum': 0.0, 'maximum': 0.0}, 'GALCTNLtex': {'minimum': 0.0, 'maximum': 99999.0}, 'AMPTASECG': {'minimum': 0.0, 'maximum': 99999.0}, 'PDH': {'minimum': 0.0, 'maximum': 99999.0}, 'ALLtex': {'minimum': 0.0, 'maximum': 99999.0}, 'GAM6Pt6_2pp': {'minimum': 0.0, 'maximum': 99999.0}, 'GALUi': {'minimum': -8.481832452936319e-27, 'maximum': 99998.83535153828}, 'PYRtex': {'minimum': -99999.0, 'maximum': 99999.0}, 'CLPNH181pp': {'minimum': 0.0, 'maximum': 99999.0}, 'NI2tpp': {'minimum': 0.0, 'maximum': 99999.0}, 'SO4tex': {'minimum': 0.0, 'maximum': 99999.0}, 'EX_adn_LPAREN_e_RPAREN_': {'minimum': -99999.0, 'maximum': 99999.0}, 'THRA2i': {'minimum': 0.0, 'maximum': 99999.0}, 'URIK2': {'minimum': 0.0, 'maximum': 99999.0}, 'LPLIPAL1G180pp': {'minimum': 0.0, 'maximum': 41583.11777303042}, 'O16AP3pp': {'minimum': 0.0, 'maximum': 0.0}, 'EX_ala_D_LPAREN_e_RPAREN_': {'minimum': -99998.98853974152, 'maximum': 99999.0}, 'NADH17pp': {'minimum': 0.0, 'maximum': 99999.0}, 'UPPRT': {'minimum': 0.0, 'maximum': 99999.0}, 'PGPP120': {'minimum': 0.0, 'maximum': 99999.0}, 'FEENTERR1': {'minimum': 0.0, 'maximum': 49999.5}, 'FEENTERR2': {'minimum': 0.0, 'maximum': 49999.5}, 'FEENTERR3': {'minimum': 0.0, 'maximum': 49999.5}, 'FECRMR1': {'minimum': 0.0, 'maximum': 49999.5}, 'FECRMR2': {'minimum': 0.0, 'maximum': 49999.5}, 'HACD8i': {'minimum': -9.822769774067204e-25, 'maximum': 54837.073653547675}, '23PDE2pp': {'minimum': 0.0, 'maximum': 99999.0}, 'UPLA4FNF': {'minimum': 0.0, 'maximum': 8391.500358071537}, 'BSORy': {'minimum': 0.0, 'maximum': 0.0}, 'BSORx': {'minimum': 0.0, 'maximum': 0.0}, 'PLIPA1A120pp': {'minimum': 0.0, 'maximum': 67739.48942535232}, 'BUTtex': {'minimum': -99999.0, 'maximum': 60712.47440214208}, 'AACPS8': {'minimum': 5.492996255234949e-26, 'maximum': 99999.0}, 'AACPS9': {'minimum': 0.0, 'maximum': 99999.0}, 'LPLIPAL2E120': {'minimum': 0.0, 'maximum': 52745.474789196945}, 'FACOAE120': {'minimum': 0.0, 'maximum': 99998.65512042295}, 'AACPS4': {'minimum': 0.0, 'maximum': 99999.0}, 'AACPS5': {'minimum': 0.0, 'maximum': 99999.0}, 'AACPS6': {'minimum': 0.0, 'maximum': 99999.0}, 'EX_cu_LPAREN_e_RPAREN_': {'minimum': -99999.0, 'maximum': 0.0}, 'AACPS1': {'minimum': 0.0, 'maximum': 99999.0}, 'AACPS2': {'minimum': 0.0, 'maximum': 99999.0}, 'AACPS3': {'minimum': 0.0, 'maximum': 99999.0}, 'CLIPAtex': {'minimum': 0.0, 'maximum': 13636.188081866236}, 'XMPtex': {'minimum': 1.0339757656912846e-25, 'maximum': 99999.0}, 'L_LACt2rpp': {'minimum': -99999.0, 'maximum': 99999.0}, 'GALCTLO': {'minimum': 0.0, 'maximum': 99999.0}, 'MG2tex': {'minimum': 0.006513384316349402, 'maximum': 65.13384314130244}, 'ACCOAL': {'minimum': 0.0, 'maximum': 99999.0}, 'CITL': {'minimum': 0.0, 'maximum': 99999.0}, 'FORtppi': {'minimum': 0.0, 'maximum': 99999.0}, 'ACCOAC': {'minimum': 0.0, 'maximum': 99999.0}, 'EX_cbi_LPAREN_e_RPAREN_': {'minimum': 0.0, 'maximum': 0.0}, 'EX_g6p_LPAREN_e_RPAREN_': {'minimum': -99999.0, 'maximum': 0.0}, 'EX_gal_bD_LPAREN_e_RPAREN_': {'minimum': -99999.0, 'maximum': 0.0}, 'AKGDH': {'minimum': 0.0, 'maximum': 99999.0}, 'ADA': {'minimum': 0.0, 'maximum': 99999.0}, 'MANPGH': {'minimum': 0.0, 'maximum': 99999.0}, 'EX_phe_L_LPAREN_e_RPAREN_': {'minimum': -2.0679515313825692e-25, 'maximum': 99999.0}, 'ATPHs': {'minimum': 0.0, 'maximum': 99999.0}, 'MTHFC': {'minimum': -99998.9998351042, 'maximum': 99999.0}, 'XYLabcpp': {'minimum': 0.0, 'maximum': 99999.0}, 'NADH18pp': {'minimum': 0.0, 'maximum': 99999.0}, 'UDCPDPS': {'minimum': 8.244790296885185e-05, 'maximum': 0.8227519517928377}, 'MMETtex': {'minimum': 0.0, 'maximum': 634.0343527284969}, 'HSK': {'minimum': 0.0, 'maximum': 99999.0}, 'METSOX2abcpp': {'minimum': 0.0, 'maximum': 1268.873222714632}, 'RMNtpp': {'minimum': 0.0, 'maximum': 99999.0}, 'PPGPPDP': {'minimum': 0.0, 'maximum': 99999.0}, 'ALAt2pp': {'minimum': 0.0, 'maximum': 99999.0}, 'TRPS2': {'minimum': 0.0, 'maximum': 99999.0}, '3OAR100': {'minimum': 1.550963648536927e-25, 'maximum': 43834.467743208545}, 'OCTDPS': {'minimum': 0.0, 'maximum': 0.0}, 'LIPAHT2ex': {'minimum': 0.0, 'maximum': 99999.0}, 'EX_mso3_LPAREN_e_RPAREN_': {'minimum': -99999.0, 'maximum': 0.0}, 'MALt2_3pp': {'minimum': 0.0, 'maximum': 99999.0}, 'ALTRH': {'minimum': 0.0, 'maximum': 99999.0}, 'MALTPTtexi': {'minimum': 4.1359030627651384e-25, 'maximum': 66666.0}, 'SERTRS2': {'minimum': 0.0, 'maximum': 0.0}, 'DHAtpp': {'minimum': -99999.0, 'maximum': 99999.0}, 'GPDDA2pp': {'minimum': 0.0, 'maximum': 99999.0}, 'EX_3hcinnm_LPAREN_e_RPAREN_': {'minimum': -49999.5, 'maximum': 0.0}, 'CPGNUtpp': {'minimum': 0.0, 'maximum': 99999.0}, 'TPI': {'minimum': -99999.0, 'maximum': 99999.0}, 'EX_enlipa_LPAREN_e_RPAREN_': {'minimum': 0.0, 'maximum': 12903.05969036806}, 'GLYCLTt4pp': {'minimum': 0.0, 'maximum': 99999.0}, 'MDDCP1pp': {'minimum': 0.0, 'maximum': 24999.708837884573}, 'FACOAL60t2pp': {'minimum': 0.0, 'maximum': 99999.0}, 'ULA4NFT': {'minimum': 0.0, 'maximum': 8391.500358071535}, 'UDPKAAT': {'minimum': 5.686866711302065e-25, 'maximum': 8391.500358071535}, 'CYNTAH': {'minimum': 2.0679515313825692e-25, 'maximum': 99999.0}, 'CYTDH': {'minimum': 0.0, 'maximum': 99999.0}, 'DCYTt2pp': {'minimum': 0.0, 'maximum': 99999.0}, 'THMDt2pp': {'minimum': 0.0, 'maximum': 99999.0}, 'EX_eca4colipa_LPAREN_e_RPAREN_': {'minimum': -6.462348535570529e-27, 'maximum': 6060.528036384998}, 'AGM4PCPpp': {'minimum': 0.0, 'maximum': 49999.417675769146}, 'CU2tpp': {'minimum': 0.002638332886736062, 'maximum': 99999.0}, 'EX_glcr_LPAREN_e_RPAREN_': {'minimum': -99999.0, 'maximum': 0.0}, 'PAPA140': {'minimum': 0.0, 'maximum': 99999.0}, 'PAPA141': {'minimum': 0.0, 'maximum': 99999.0}, '5DGLCNtex': {'minimum': -99999.0, 'maximum': 99999.0}, 'ALLTNtex': {'minimum': -99999.0, 'maximum': 99999.0}, 'G3PCtex': {'minimum': 0.0, 'maximum': 99999.0}, 'EX_g1p_LPAREN_e_RPAREN_': {'minimum': -99999.0, 'maximum': 99999.0}, 'CYStex': {'minimum': -99999.0, 'maximum': 99999.0}, 'QMO2': {'minimum': 0.0, 'maximum': 99999.0}, 'PAPA120pp': {'minimum': 0.0, 'maximum': 99999.0}, 'EX_agm_LPAREN_e_RPAREN_': {'minimum': -99999.0, 'maximum': 99999.0}, 'EX_udpglcur_LPAREN_e_RPAREN_': {'minimum': -99999.0, 'maximum': 0.0}, 'ANPRT': {'minimum': 0.0, 'maximum': 99998.99967020839}, 'PSD180': {'minimum': 0.0, 'maximum': 51532.452700319925}, 'PSD181': {'minimum': 0.0, 'maximum': 51699.32346386916}, 'SARCOX': {'minimum': 0.0, 'maximum': 0.0}, 'EX_o16a4colipa_LPAREN_e_RPAREN_': {'minimum': 0.0, 'maximum': 0.0}, '3HAD120': {'minimum': 0.0, 'maximum': 77741.37195891947}, '3HAD121': {'minimum': 5.169878828456423e-26, 'maximum': 32375.964227149107}, 'ARGDCpp': {'minimum': 0.0, 'maximum': 99999.0}, 'DAGK120': {'minimum': 0.0, 'maximum': 99999.0}, 'CSNt2pp': {'minimum': 0.0, 'maximum': 99999.0}, 'SUCCt2_2pp': {'minimum': 0.0, 'maximum': 99999.0}, 'NTD5pp': {'minimum': 0.0, 'maximum': 99999.0}, 'PAPA160pp': {'minimum': 0.0, 'maximum': 99999.0}, 'THRAi': {'minimum': 0.0, 'maximum': 99999.0}, 'GARFT': {'minimum': -99999.0, 'maximum': 49999.5}, 'G3PT': {'minimum': 0.0, 'maximum': 99999.0}, 'GLYCAtex': {'minimum': -99999.0, 'maximum': 99999.0}, 'ADOCBIK': {'minimum': 0.0, 'maximum': 0.0}, 'MALTHXabcpp': {'minimum': 0.0, 'maximum': 56861.182563546}, 'GGGABADr': {'minimum': 0.0, 'maximum': 99999.0}, '2AGPG161tipp': {'minimum': 0.0, 'maximum': 99998.65512042299}, 'GDPDPK': {'minimum': 0.0, 'maximum': 99999.0}, 'EX_cytd_LPAREN_e_RPAREN_': {'minimum': -99999.0, 'maximum': 99999.0}, 'EX_inost_LPAREN_e_RPAREN_': {'minimum': 0.0, 'maximum': 99999.0}, 'GLCP': {'minimum': 0.0, 'maximum': 99999.0}, 'DDPGALA': {'minimum': 0.0, 'maximum': 99999.0}, 'EX_asp_L_LPAREN_e_RPAREN_': {'minimum': -99999.0, 'maximum': 99999.0}, 'ARBabcpp': {'minimum': 0.0, 'maximum': 99999.0}, 'RNTR3c': {'minimum': 0.0, 'maximum': 99999.0}, 'MNtex': {'minimum': 0.002638332886736062, 'maximum': 26.383328867360568}, 'G3PEtex': {'minimum': -42476.44429926475, 'maximum': 99999.0}, 'LPLIPAL1A161pp': {'minimum': 0.0, 'maximum': 49999.5}, 'PUNP4': {'minimum': 3.101927297073854e-25, 'maximum': 99999.0}, 'AACTOOR': {'minimum': -3.101927297073854e-25, 'maximum': 99999.0}, 'QMO3': {'minimum': 0.0, 'maximum': 99999.0}, 'FACOAL161t2pp': {'minimum': 0.0, 'maximum': 99999.0}, 'UACMAMO': {'minimum': -1.2924697071141057e-25, 'maximum': 24242.11214553999}, 'PDX5POi': {'minimum': 0.0, 'maximum': 1.648779973058665}, 'ARBTNtonex': {'minimum': 7.444625512977249e-24, 'maximum': 99999.0}, 'ASO3tex': {'minimum': 0.0, 'maximum': 0.0}, 'INSH': {'minimum': 0.0, 'maximum': 99999.0}, 'PLIPA2A120pp': {'minimum': 7.754818242684634e-26, 'maximum': 49999.5}, 'INSK': {'minimum': 0.0, 'maximum': 99999.0}, 'TYRPtex': {'minimum': 0.0, 'maximum': 99999.0}, 'PYRt2rpp': {'minimum': -99999.0, 'maximum': 99999.0}, 'AMANAPEr': {'minimum': -5.37667398159468e-24, 'maximum': 99999.0}, 'EX_g3pe_LPAREN_e_RPAREN_': {'minimum': -99999.0, 'maximum': 42476.44429926479}, 'GND': {'minimum': 0.0, 'maximum': 99999.0}, 'GNK': {'minimum': 0.0, 'maximum': 99999.0}, 'NADH10': {'minimum': 0.0, 'maximum': 99999.0}, 'GLCNt2rpp': {'minimum': -99999.0, 'maximum': 99999.0}, 'LYSabcpp': {'minimum': 0.0, 'maximum': 99999.0}, 'CLPNS180pp': {'minimum': 0.0, 'maximum': 99999.0}, 'SELNPS': {'minimum': 0.0, 'maximum': 0.0}, 'PLIPA2A161pp': {'minimum': 0.0, 'maximum': 49999.5}, 'PLIPA2E140pp': {'minimum': -1.2924697071141057e-26, 'maximum': 41956.79767316081}, 'PACCOAL': {'minimum': 0.0, 'maximum': 0.0}, 'EX_damp_LPAREN_e_RPAREN_': {'minimum': -99999.0, 'maximum': 0.0}, 'ACOAD7f': {'minimum': -1.1632227364026952e-25, 'maximum': 54837.073653547675}, 'DM_HMFURN': {'minimum': -5.790264287871194e-24, 'maximum': 99999.0}, 'EX_ag_LPAREN_e_RPAREN_': {'minimum': 0.0, 'maximum': 0.0}, '3OAS80': {'minimum': -6.72084247699335e-25, 'maximum': 19836.97651809973}, 'GLYtex': {'minimum': 0.0, 'maximum': 99999.0}, 'ALAALAD': {'minimum': 0.0, 'maximum': 99999.0}, 'EX_fald_LPAREN_e_RPAREN_': {'minimum': -99999.0, 'maximum': 99999.0}, 'DADK': {'minimum': -99999.0, 'maximum': 99999.0}, '2AGPE140tipp': {'minimum': 0.0, 'maximum': 99998.65512042298}, 'LPLIPAL2ATG141': {'minimum': 0.0, 'maximum': 0.0}, 'LPLIPAL2ATG140': {'minimum': 0.0, 'maximum': 0.0}, 'DADA': {'minimum': 0.0, 'maximum': 99999.0}, 'ALAALAr': {'minimum': -99998.97707948304, 'maximum': 99999.0}, 'PSSA141': {'minimum': 0.0, 'maximum': 52523.56390200619}, 'PSSA140': {'minimum': 0.0, 'maximum': 52172.36580227819}, 'EX_his_L_LPAREN_e_RPAREN_': {'minimum': -780.7816386684528, 'maximum': 95990.85164037147}, '2AGPEAT120': {'minimum': 0.0, 'maximum': 99998.65512042296}, 'EX_thymd_LPAREN_e_RPAREN_': {'minimum': -99999.0, 'maximum': 99999.0}, 'ACGALtex': {'minimum': -99999.0, 'maximum': 0.0}, 'PA180abcpp': {'minimum': 0.0, 'maximum': 99999.0}, '2AGPA140tipp': {'minimum': 0.0, 'maximum': 67497.9025727115}, 'MALt2_2pp': {'minimum': 0.0, 'maximum': 99999.0}, 'NTPP10': {'minimum': 0.0, 'maximum': 99999.0}, 'FORtex': {'minimum': -99999.0, 'maximum': 99999.0}, 'EX_duri_LPAREN_e_RPAREN_': {'minimum': -99999.0, 'maximum': 99999.0}, 'GLYBabcpp': {'minimum': 0.0, 'maximum': 0.0}, 'LPLIPAL2A140': {'minimum': 0.0, 'maximum': 67497.9025727115}, 'LPLIPAL2A141': {'minimum': 0.0, 'maximum': 61901.729082897415}, 'EX_cynt_LPAREN_e_RPAREN_': {'minimum': -99999.0, 'maximum': 0.0}, 'GLCRD': {'minimum': 0.0, 'maximum': 99999.0}, 'SUCCt3pp': {'minimum': 0.0, 'maximum': 99999.0}, 'UGLCURPpp': {'minimum': 0.0, 'maximum': 99999.0}, 'EAR161y': {'minimum': 0.0, 'maximum': 46392.70629576525}, 'EAR161x': {'minimum': 0.0, 'maximum': 46392.70629576517}, 'ALLTN': {'minimum': -1.0856745539758488e-24, 'maximum': 99999.0}, 'EX_dms_LPAREN_e_RPAREN_': {'minimum': 0.0, 'maximum': 99999.0}, 'DASYN181': {'minimum': 0.0, 'maximum': 99999.0}, 'EX_ura_LPAREN_e_RPAREN_': {'minimum': -99999.0, 'maximum': 99999.0}, 'PG141abcpp': {'minimum': 0.0, 'maximum': 99999.0}, 'SERt4pp': {'minimum': 0.0, 'maximum': 99999.0}, 'NTD4pp': {'minimum': 0.0, 'maximum': 99999.0}, 'EX_alaala_LPAREN_e_RPAREN_': {'minimum': -99999.0, 'maximum': 49999.417675769146}, 'TRPt2rpp': {'minimum': -99999.0, 'maximum': 99999.0}, 'EX_glu_L_LPAREN_e_RPAREN_': {'minimum': -99999.0, 'maximum': 99999.0}, 'PNTOtex': {'minimum': 0.0, 'maximum': 4.946874162644689}, 'ASCBPL': {'minimum': -2.0679515313825692e-25, 'maximum': 99999.0}, 'ASCBptspp': {'minimum': 0.0, 'maximum': 99999.0}, 'PGPP161': {'minimum': 0.0, 'maximum': 99999.0}, 'PGPP160': {'minimum': 0.0, 'maximum': 99999.0}, 'PRFGS': {'minimum': 4.8467614016778965e-26, 'maximum': 62156.135202559104}, 'PG120abcpp': {'minimum': -6.72084247699335e-24, 'maximum': 99999.0}, 'ETOHtex': {'minimum': -99999.0, 'maximum': 99999.0}, 'EX_aso3_LPAREN_e_RPAREN_': {'minimum': 0.0, 'maximum': 0.0}, 'DASYN160': {'minimum': 0.0, 'maximum': 99999.0}, 'DASYN161': {'minimum': 6.462348535570529e-27, 'maximum': 99999.0}, 'AGM3PApp': {'minimum': 0.0, 'maximum': 49999.417675769146}, 'XTSNt2rpp': {'minimum': -99999.0, 'maximum': 99999.0}, 'PLIPA2G140pp': {'minimum': 2.68833699079734e-24, 'maximum': 42252.26807930981}, 'MALTTRtexi': {'minimum': 0.0, 'maximum': 99999.0}, 'RNDR4': {'minimum': 0.0, 'maximum': 99998.85827205524}, 'RNDR3': {'minimum': 0.0, 'maximum': 99999.0}, 'RNDR2': {'minimum': 0.0, 'maximum': 99999.0}, 'RNDR1': {'minimum': 0.0, 'maximum': 99999.0}, 'PSCVT': {'minimum': 0.00032979161084200774, 'maximum': 99999.0}, 'RNDR1b': {'minimum': 0.0, 'maximum': 99999.0}, 'GMAND': {'minimum': 0.0, 'maximum': 0.0}, 'PDXPP': {'minimum': 0.0, 'maximum': 99999.0}, 'GALCTNLt2pp': {'minimum': 0.0, 'maximum': 99999.0}, '2AGPA160tipp': {'minimum': 0.0, 'maximum': 67345.06191083665}, 'AOBUTDs': {'minimum': 0.0, 'maximum': 99999.0}, 'K2L4Aabcpp': {'minimum': 0.0, 'maximum': 17646.831635356324}, 'CHLabcpp': {'minimum': 0.0, 'maximum': 0.0}, 'GLYC3Pt6pp': {'minimum': 0.0, 'maximum': 99999.0}, 'MTRK': {'minimum': 0.0, 'maximum': 0.0}, 'SPMDtex': {'minimum': 0.0, 'maximum': 0.0}, 'EX_dgmp_LPAREN_e_RPAREN_': {'minimum': -99999.0, 'maximum': 0.0}, 'PSSA161': {'minimum': 0.0, 'maximum': 52031.02998165598}, 'CYSDabcpp': {'minimum': -4.0389678347315804e-24, 'maximum': 99999.0}, 'HPPPNtex': {'minimum': 0.0, 'maximum': 49999.5}, 'EX_metsox_S_L_LPAREN_e_RPAREN_': {'minimum': -1268.8732227146227, 'maximum': 0.0}, 'GDPtex': {'minimum': -99999.0, 'maximum': 0.0}, 'FACOAL180t2pp': {'minimum': -3.153626085358418e-24, 'maximum': 99999.0}, 'LPLIPAL2ATE140': {'minimum': 0.0, 'maximum': 0.0}, 'PYK': {'minimum': 0.0, 'maximum': 99999.0}, 'CLPNS181pp': {'minimum': 0.0, 'maximum': 99999.00000000001}, 'LA4NTpp': {'minimum': 0.0, 'maximum': 8391.500358071535}, 'PLIPA2A160pp': {'minimum': 0.0, 'maximum': 49999.5}, 'EX_ttdca_LPAREN_e_RPAREN_': {'minimum': -62193.26646073091, 'maximum': 0.0}, 'AM4PCP': {'minimum': 0.0, 'maximum': 49999.41767576914}, 'FRUpts2pp': {'minimum': 0.0, 'maximum': 99999.0}, 'BUTSO3abcpp': {'minimum': 0.0, 'maximum': 99999.0}, 'EX_skm_LPAREN_e_RPAREN_': {'minimum': -99999.0, 'maximum': 0.0}, 'FA100ACPHi': {'minimum': 0.0, 'maximum': 99999.0}, 'EX_ocdca_LPAREN_e_RPAREN_': {'minimum': -20731.088820243633, 'maximum': 0.0}, 'EX_dimp_LPAREN_e_RPAREN_': {'minimum': -99999.0, 'maximum': 0.0}, 'TDSR1': {'minimum': 0.0, 'maximum': 0.0}, 'TDSR2': {'minimum': 0.0, 'maximum': 0.0}, 'CYANSTpp': {'minimum': 0.0, 'maximum': 99999.0}, 'NADH5': {'minimum': 0.0, 'maximum': 99999.0}, 'LCARS': {'minimum': -99999.0, 'maximum': 99999.0}, 'CHORM': {'minimum': 0.0, 'maximum': 99998.99967020839}, 'BALAtex': {'minimum': 0.0, 'maximum': 4.946812983867931}, 'PLIPA1E120pp': {'minimum': -1.2924697071141057e-25, 'maximum': 99998.65512042296}, 'CHORS': {'minimum': 0.000329791610056418, 'maximum': 99999.0}, 'FRULYStex': {'minimum': 0.0, 'maximum': 99999.0}, 'EX_galctn_L_LPAREN_e_RPAREN_': {'minimum': -99999.0, 'maximum': -2.4880041861946536e-25}, '2DGLCNRx': {'minimum': 0.0, 'maximum': 0.0}, 'HCO3E': {'minimum': 3.101927297073854e-25, 'maximum': 99999.0}, 'DHNPA2': {'minimum': 0.00032979160963985885, 'maximum': 3.2979161084200768}, 'EX_3gmp_LPAREN_e_RPAREN_': {'minimum': -99999.0, 'maximum': 99999.0}, 'XYLK2': {'minimum': 0.0, 'maximum': 99999.0}, 'AGPAT180': {'minimum': -8.271806125530277e-25, 'maximum': 67239.65455781958}, 'AGPAT181': {'minimum': 5.877440926820248e-13, 'maximum': 58015.965340578645}, 'FLDR': {'minimum': 0.0, 'maximum': 99999.0}, '2AGPE180tipp': {'minimum': 0.0, 'maximum': 99998.65512042298}, 'EX_lys_L_LPAREN_e_RPAREN_': {'minimum': -99999.0, 'maximum': 99999.0}, 'AM4PA': {'minimum': 0.0, 'maximum': 49999.417675769146}, 'AMANK': {'minimum': 0.0, 'maximum': 99999.0}, '3NTD7pp': {'minimum': 0.0, 'maximum': 99999.0}, 'TARTRtex': {'minimum': 0.0, 'maximum': 99999.0}, 'DMATT': {'minimum': 8.244790296885185e-05, 'maximum': 0.8243899865293256}, 'LPLIPAL1G140pp': {'minimum': 0.0, 'maximum': 42252.26807930981}, 'THRt2pp': {'minimum': 0.0, 'maximum': 99999.0}, '3GMPtex': {'minimum': -99999.0, 'maximum': 99999.0}, 'PHETRS': {'minimum': 0.0, 'maximum': 0.0}, 'MNLtex': {'minimum': 0.0, 'maximum': 99999.0}, 'ICDHyr': {'minimum': -99999.0, 'maximum': 99999.0}, 'SUCFUMtpp': {'minimum': -99999.0, 'maximum': 99999.0}, 'THRabcpp': {'minimum': 0.0, 'maximum': 99999.0}, 'PHEMEtiex': {'minimum': -1.0339757656912846e-25, 'maximum': 12499.875}, 'MCPST': {'minimum': 0.0, 'maximum': 0.0}, 'EX_gam_LPAREN_e_RPAREN_': {'minimum': -99999.0, 'maximum': 0.0}, 'FBP': {'minimum': 0.0, 'maximum': 99999.0}, 'HISabcpp': {'minimum': 0.0, 'maximum': 99999.0}, 'LPLIPAL1E180pp': {'minimum': 0.0, 'maximum': 41378.2748283357}, 'FEENTERtpp': {'minimum': -1.660823573641626e-24, 'maximum': 99999.0}, 'COBALT2tpp': {'minimum': 0.002638332886736062, 'maximum': 99999.0}, 'FBA': {'minimum': -99999.0, 'maximum': 99999.0}, '2AGPE141tipp': {'minimum': 0.0, 'maximum': 99998.65512042295}, 'CBIAT': {'minimum': 0.0, 'maximum': 0.0}, 'LPLIPAL1E140pp': {'minimum': 0.0, 'maximum': 41956.7976731608}, 'AMPtex': {'minimum': 4.1876018510497026e-24, 'maximum': 99999.0}, 'PPCDC': {'minimum': 0.0004946874129037926, 'maximum': 4.946874162619091}, 'ACGAtex': {'minimum': -99999.0, 'maximum': 99999.0}, 'ACOAD8f': {'minimum': 0.0, 'maximum': 54837.0736535477}, 'ARGTRS': {'minimum': 0.0, 'maximum': 0.0}, 'MDDEP4pp': {'minimum': -1.0985992510469899e-25, 'maximum': 16666.472558589714}, 'ACACtex': {'minimum': 0.0, 'maximum': 99999.0}, 'LPLIPAL1G181pp': {'minimum': 0.0, 'maximum': 41757.14587466352}, 'EX_gmp_LPAREN_e_RPAREN_': {'minimum': -99999.0, 'maximum': 0.0}, 'GLUSy': {'minimum': 0.0, 'maximum': 99999.0}, 'GUAt2pp': {'minimum': 0.0, 'maximum': 99999.0}, 'SERtex': {'minimum': -99999.0, 'maximum': 99999.0}, 'PRMICI': {'minimum': -1.6155871338926322e-27, 'maximum': 95990.92971853536}, 'PGP180abcpp': {'minimum': 0.0, 'maximum': 99999.0}, 'PPND': {'minimum': 0.0, 'maximum': 99999.0}, 'PLIPA2G181pp': {'minimum': 0.0, 'maximum': 41757.14587466355}, 'ABUTD': {'minimum': 0.0, 'maximum': 99999.0}, 'ICL': {'minimum': 0.0, 'maximum': 99999.0}, 'DGK1': {'minimum': -99998.99934041678, 'maximum': 99999.0}, 'ALAabcpp': {'minimum': 0.0, 'maximum': 99999.0}, 'EX_gsn_LPAREN_e_RPAREN_': {'minimum': -99999.0, 'maximum': 99999.0}, 'EX_acald_LPAREN_e_RPAREN_': {'minimum': -99999.0, 'maximum': 99999.0}, 'EX_sucr_LPAREN_e_RPAREN_': {'minimum': -99999.0, 'maximum': 0.0}, 'SUCCtex': {'minimum': -99999.0, 'maximum': 99999.0}, 'FALDtex': {'minimum': -99999.0, 'maximum': 99999.0}, 'EX_fe3dcit_LPAREN_e_RPAREN_': {'minimum': -99999.0, 'maximum': 0.0}, 'G3PGabcpp': {'minimum': 0.0, 'maximum': 99999.0}, 'PFK': {'minimum': 0.0, 'maximum': 99999.0}, 'PFL': {'minimum': 0.0, 'maximum': 99999.0}, 'GRXR': {'minimum': -1.0339757656912846e-25, 'maximum': 99999.0}, 'THZPSN': {'minimum': -5.206481974458678e-29, 'maximum': 1.6487419149009834}, 'EX_23dappa_LPAREN_e_RPAREN_': {'minimum': -99999.0, 'maximum': 0.0}, 'PEAMNtex': {'minimum': 0.0, 'maximum': 99999.0}, 'FUCtpp': {'minimum': 0.0, 'maximum': 99999.0}, 'GLUt2rpp': {'minimum': -99999.0, 'maximum': 99999.0}, 'ALLULPE': {'minimum': 0.0, 'maximum': 99999.0}, 'EX_r5p_LPAREN_e_RPAREN_': {'minimum': -99999.0, 'maximum': 0.0}, 'SUCRtex': {'minimum': 0.0, 'maximum': 99999.0}, 'AADDGT': {'minimum': 0.0, 'maximum': 24242.112145540028}, 'GUAPRT': {'minimum': 0.0, 'maximum': 99999.0}, 'O16A4Lpp': {'minimum': 0.0, 'maximum': 0.0}, 'TYRTRS': {'minimum': 0.0, 'maximum': 0.0}, 'ARBTNtpp': {'minimum': 0.0, 'maximum': 99999.0}, 'EX_hxa_LPAREN_e_RPAREN_': {'minimum': -30721.9749986743, 'maximum': 59221.72045486591}, 'KG6PDC': {'minimum': 0.0, 'maximum': 99999.0}, 'ATPM': {'minimum': 0.0, 'maximum': 99999.0}, '3NTD4pp': {'minimum': 0.0, 'maximum': 99999.0}, 'UDPGALtex': {'minimum': 0.0, 'maximum': 99999.0}, 'EX_lac_D_LPAREN_e_RPAREN_': {'minimum': -99999.0, 'maximum': 99999.0}, 'FACOAE141': {'minimum': 0.0, 'maximum': 99998.65512042295}, 'FACOAE140': {'minimum': 0.0, 'maximum': 99998.65512042299}, 'FACOAL100t2pp': {'minimum': 0.0, 'maximum': 80583.55396628483}, 'GLCRAL': {'minimum': 0.0, 'maximum': 99999.0}, 'NNDMBRT': {'minimum': 0.0, 'maximum': 0.0}, 'DINSt2pp': {'minimum': 0.0, 'maximum': 99999.0}, 'PYNP2r': {'minimum': -99999.0, 'maximum': 99999.0}, 'EX_etoh_LPAREN_e_RPAREN_': {'minimum': -99999.0, 'maximum': 99999.0}, 'EX_acgal1p_LPAREN_e_RPAREN_': {'minimum': -99999.0, 'maximum': 99999.0}, 'ISETACabcpp': {'minimum': 0.0, 'maximum': 99998.99967020839}, 'DHNAOT4': {'minimum': 0.0, 'maximum': 0.0}, 'ACODA': {'minimum': 0.0, 'maximum': 99999.0}, 'EX_lipa_LPAREN_e_RPAREN_': {'minimum': -99999.0, 'maximum': 13636.188081866247}, '2AGPGAT120': {'minimum': 0.0, 'maximum': 99998.655120423}, 'DKGLCNR2x': {'minimum': 0.0, 'maximum': 0.0}, 'DKGLCNR2y': {'minimum': 0.0, 'maximum': 0.0}, 'GLCS1': {'minimum': 1.809457589959748e-25, 'maximum': 99999.0}, 'PPAtex': {'minimum': 0.0, 'maximum': 99999.0}, 'GPDDA5pp': {'minimum': 0.0, 'maximum': 99999.0}, 'PROtex': {'minimum': -99999.0, 'maximum': 62193.448753043805}, 'MNLptspp': {'minimum': 0.0, 'maximum': 99999.0}, 'NAt3_2pp': {'minimum': 0.0, 'maximum': 99999.0}, 'GTPDPK': {'minimum': -2.3264454728053903e-25, 'maximum': 99999.0}, 'UGLT': {'minimum': -2.114480440838677e-23, 'maximum': 99999.0}, '3OAR121': {'minimum': -3.2311742677852644e-25, 'maximum': 32375.964227149107}, '3OAR120': {'minimum': 0.0, 'maximum': 77741.3719589195}, 'EX_fe2_LPAREN_e_RPAREN_': {'minimum': -99999.0, 'maximum': 99999.0}, 'ADNUC': {'minimum': 0.0, 'maximum': 99999.0}, 'HACD4i': {'minimum': -5.816113682013476e-26, 'maximum': 47756.40945966458}, 'PEAMNOpp': {'minimum': 0.0, 'maximum': 99999.0}, 'FRULYSt2pp': {'minimum': 0.0, 'maximum': 99999.0}, 'ACHBS': {'minimum': 0.0, 'maximum': 99999.0}, 'MG2uabcpp': {'minimum': 0.0, 'maximum': 99999.0}, 'G6Pt6_2pp': {'minimum': 0.0, 'maximum': 99999.0}, 'XANtex': {'minimum': -99999.0, 'maximum': 99999.0}, 'EAR160x': {'minimum': 0.0, 'maximum': 54837.07365354767}, 'EAR160y': {'minimum': 0.0, 'maximum': 54837.07365354768}, 'METOX1s': {'minimum': 0.0, 'maximum': 99999.0}, 'HDCOAI': {'minimum': 0.0, 'maximum': 62193.2664607309}, 'PPK2r': {'minimum': -99998.99934041678, 'maximum': 99999.0}, 'MANGLYCptspp': {'minimum': 0.0, 'maximum': 99999.0}, 'PAPA141pp': {'minimum': 9.512577044359818e-24, 'maximum': 99999.0}, 'ABTA': {'minimum': 1.809457589959748e-24, 'maximum': 99999.0}, 'CADVtpp': {'minimum': 0.0, 'maximum': 99999.0}, 'MLTGY2pp': {'minimum': 0.0, 'maximum': 24999.708837884573}, 'DHPPD': {'minimum': -1.2407709188295415e-24, 'maximum': 49999.5}, 'GTHRDtex': {'minimum': -99999.0, 'maximum': 99999.0}, 'EX_cit_LPAREN_e_RPAREN_': {'minimum': -99999.0, 'maximum': 0.0}, 'MLDEP1pp': {'minimum': 1.3328593854614215e-26, 'maximum': 24999.708837884576}, 'EX_lcts_LPAREN_e_RPAREN_': {'minimum': -99999.0, 'maximum': 0.0}, 'HMBS': {'minimum': 2.3426013441443167e-26, 'maximum': 12499.875}, 'GTPCI': {'minimum': 0.00032979161084200774, 'maximum': 3.29791610842008}, 'SUCCt2_3pp': {'minimum': 0.0, 'maximum': 99999.0}, 'THYMt3pp': {'minimum': 0.0, 'maximum': 99999.0}, 'EX_xyl_D_LPAREN_e_RPAREN_': {'minimum': -99999.0, 'maximum': 0.0}, 'PPTtex': {'minimum': 0.0, 'maximum': 99999.0}, 'PPPGO3': {'minimum': 0.0, 'maximum': 12499.875}, 'PAPA161pp': {'minimum': 0.0, 'maximum': 99999.0}, 'PG161abcpp': {'minimum': -2.518228952187035e-18, 'maximum': 99999.0}, 'ASPtex': {'minimum': -99999.0, 'maximum': 99999.0}, 'FCI': {'minimum': 0.0, 'maximum': 99999.0}, 'HXAtex': {'minimum': -59221.720454865914, 'maximum': 30721.97499867431}, 'TMAOR1pp': {'minimum': 0.0, 'maximum': 99999.0}, 'DM_OXAM': {'minimum': 0.0, 'maximum': 99999.0}, 'SADT2': {'minimum': 2.1971985020939798e-25, 'maximum': 99999.0}, 'RNTR4c': {'minimum': 0.0, 'maximum': 99998.83535153829}, 'UDCPDP': {'minimum': 0.022920516953519536, 'maximum': 49999.4405962861}, 'EX_no_LPAREN_e_RPAREN_': {'minimum': -99999.0, 'maximum': 0.0}, 'DAPabcpp': {'minimum': 0.0, 'maximum': 99999.0}, 'NTP12': {'minimum': 0.0, 'maximum': 0.0}, 'DHAD1': {'minimum': 0.0, 'maximum': 99999.0}, 'DHAD2': {'minimum': 0.0, 'maximum': 99999.0}, 'ADPT': {'minimum': 0.0, 'maximum': 99999.0}, 'SKMtex': {'minimum': 0.0, 'maximum': 99999.0}, 'MICITD': {'minimum': 5.169878828456423e-24, 'maximum': 99999.0}, 'EX_acac_LPAREN_e_RPAREN_': {'minimum': -99999.0, 'maximum': 0.0}, 'GLTPD': {'minimum': 0.0, 'maximum': 99999.0}, 'GLYt2pp': {'minimum': 0.0, 'maximum': 99999.0}, 'TREtex': {'minimum': -1.2924697071141057e-25, 'maximum': 99999.0}, 'CO2tex': {'minimum': -99999.0, 'maximum': 99999.0}, '3OAS180': {'minimum': 0.0, 'maximum': 54837.07365354768}, '3OAS181': {'minimum': 0.0, 'maximum': 29141.987713028215}, 'AMALT4': {'minimum': 0.0, 'maximum': 99999.0}, 'PROGLYtex': {'minimum': 0.0, 'maximum': 99999.0}, 'ARGDC': {'minimum': 0.0, 'maximum': 99999.0}, 'CAT': {'minimum': 0.0, 'maximum': 99999.0}, 'FA160ACPHi': {'minimum': 0.0, 'maximum': 99999.0}, 'EX_thrp_LPAREN_e_RPAREN_': {'minimum': -99999.0, 'maximum': 0.0}, 'GLCTR1': {'minimum': 2.5849394142282115e-26, 'maximum': 8695.540226117615}, 'GLCTR2': {'minimum': -3.2311742677852644e-27, 'maximum': 8695.540226117602}, 'GLCTR3': {'minimum': -1.454028420503369e-25, 'maximum': 8695.540226117606}, 'HEX1': {'minimum': 0.0, 'maximum': 99999.0}, 'DAGK141': {'minimum': 0.0, 'maximum': 99999.0}, 'DAGK140': {'minimum': 0.0, 'maximum': 99999.0}, 'HEX4': {'minimum': 0.0, 'maximum': 99999.0}, 'HEX7': {'minimum': 0.0, 'maximum': 99999.0}, 'URIDK2r': {'minimum': -99999.0, 'maximum': 99999.0}, 'PPNDH': {'minimum': 0.0, 'maximum': 99998.99967020839}, 'PGL': {'minimum': 0.0, 'maximum': 99999.0}, 'PGM': {'minimum': -99999.0, 'maximum': 99999.0}, 'PGK': {'minimum': -99999.0, 'maximum': 99999.0}, 'PGI': {'minimum': -99999.0, 'maximum': 99999.0}, 'HEPT4': {'minimum': 2.972680326362443e-25, 'maximum': 8695.540226117611}, '2AGPA141tipp': {'minimum': 0.0, 'maximum': 61901.729082897415}, 'HEPT3': {'minimum': -2.3264454728053903e-25, 'maximum': 8695.540226117606}, 'HEPT1': {'minimum': 1.1632227364026952e-25, 'maximum': 8695.540226117606}, 'VALt2rpp': {'minimum': -99999.0, 'maximum': 99999.0}, 'ASPTRS': {'minimum': 0.0, 'maximum': 0.0}, 'CAt6pp': {'minimum': -99999.0, 'maximum': -0.003875051427393591}, 'EX_hdca_LPAREN_e_RPAREN_': {'minimum': -99999.0, 'maximum': -1.6543612251060553e-24}, 'EX_galct_D_LPAREN_e_RPAREN_': {'minimum': -99999.0, 'maximum': 0.0}, 'OXGDC2': {'minimum': 0.0, 'maximum': 0.0}, 'PPA': {'minimum': 0.0, 'maximum': 99999.0}, 'FDMO3': {'minimum': 0.0, 'maximum': 99999.0}, 'FDMO2': {'minimum': 0.0, 'maximum': 99999.0}, 'FADRx': {'minimum': 0.0, 'maximum': 62193.26646073091}, 'LIPACabcpp': {'minimum': -8.077935669463161e-27, 'maximum': 13636.188081866247}, 'FDMO6': {'minimum': 0.0, 'maximum': 99999.0}, 'FDMO4': {'minimum': -3.877409121342317e-26, 'maximum': 99999.0}, 'FEENTERtex': {'minimum': -2.4233807008389483e-25, 'maximum': 99999.0}, 'EX_g3pc_LPAREN_e_RPAREN_': {'minimum': -99999.0, 'maximum': 0.0}, 'AAMYLpp': {'minimum': 0.0, 'maximum': 56861.18256354599}, 'HSST': {'minimum': -9.774302160050425e-26, 'maximum': 1263.2629447782767}, 'OHPBAT': {'minimum': 0.00016489580542100387, 'maximum': 1.6487799730586654}, 'UDCPDPpp': {'minimum': -1.7249825970833826e-18, 'maximum': 24242.112145539988}, 'RNTR1c': {'minimum': 0.0, 'maximum': 99999.0}, 'MN6PP': {'minimum': 0.0, 'maximum': 99999.0}, 'CBL1abcpp': {'minimum': 0.0, 'maximum': 0.0}, 'PAPA180': {'minimum': 0.0, 'maximum': 99999.0}, 'PAPA181': {'minimum': 0.0, 'maximum': 99999.0}, 'ILEtex': {'minimum': -99998.76048884263, 'maximum': 2395.1115737400805}, 'CYSSADS': {'minimum': 0.0, 'maximum': 0.0}, 'GLCUR1Ptex': {'minimum': -99999.0, 'maximum': 99999.0}, 'ALDD3y': {'minimum': 0.0, 'maximum': 99999.0}, 'THRt4pp': {'minimum': 0.0, 'maximum': 99999.0}, 'PRAIi': {'minimum': 4.265150033476549e-25, 'maximum': 99998.99967020839}, 'PAPSR': {'minimum': 0.0, 'maximum': 99999.0}, '5DOAN': {'minimum': 0.0, 'maximum': 24999.75}, 'EX_gtp_LPAREN_e_RPAREN_': {'minimum': -99999.0, 'maximum': 0.0}, 'PLIPA1A161pp': {'minimum': 0.0, 'maximum': 59407.99297636298}, 'PRAIS': {'minimum': 2.3665827156630354e-30, 'maximum': 62156.13520255913}, 'ALR4x': {'minimum': 0.0, 'maximum': 99999.0}, 'FA141ACPHi': {'minimum': 0.0, 'maximum': 99999.0}, 'UREAtex': {'minimum': -99999.0, 'maximum': 0.0}, 'FACOAL141t2pp': {'minimum': 3.877409121342317e-26, 'maximum': 99999.0}, 'NTD7pp': {'minimum': 0.0, 'maximum': 99999.0}, 'THDPS': {'minimum': 0.0, 'maximum': 99999.0}, 'PHETA1': {'minimum': -99998.99967020839, 'maximum': 0.0}, 'DAPtex': {'minimum': -99999.0, 'maximum': 0.0}, 'EX_gal1p_LPAREN_e_RPAREN_': {'minimum': -99999.0, 'maximum': 99999.0}, 'GLNtex': {'minimum': -1.406207041340147e-23, 'maximum': 99999.0}, 'CRNabcpp': {'minimum': 0.0, 'maximum': 99999.0}, 'DGSNtex': {'minimum': -99999.0, 'maximum': 99999.0}, 'CSNtex': {'minimum': 0.0, 'maximum': 99999.0}, 'PTRCtex': {'minimum': -99999.0, 'maximum': 99999.0}, 'NTRIR3pp': {'minimum': 0.0, 'maximum': 99999.0}, 'HXCT': {'minimum': 0.0, 'maximum': 99999.0}, '3OAS60': {'minimum': 0.0, 'maximum': 19836.97651809973}, 'AGDC': {'minimum': 0.0, 'maximum': 99999.0}, 'SHSL1': {'minimum': 0.0, 'maximum': 1263.2629447782792}, 'EX_12ppd_R_LPAREN_e_RPAREN_': {'minimum': 0.0, 'maximum': 99999.0}, 'PRAGSr': {'minimum': 1.1632227364026952e-25, 'maximum': 62156.135202559104}, 'GLCptspp': {'minimum': 0.0, 'maximum': 99999.0}, 'PLIPA2E160pp': {'minimum': 0.0, 'maximum': 41617.37531044548}, 'EX_udpg_LPAREN_e_RPAREN_': {'minimum': -99999.0, 'maximum': 0.0}, 'PGPP141pp': {'minimum': -9.289626019882635e-26, 'maximum': 99999.0}, 'PSSA160': {'minimum': 0.0, 'maximum': 51797.164954727115}, 'EX_3cmp_LPAREN_e_RPAREN_': {'minimum': -99999.0, 'maximum': 99999.0}, 'MTHFR2': {'minimum': 0.0, 'maximum': 1263.262944778277}, 'GPDDA2': {'minimum': 0.0, 'maximum': 99999.0}, 'EX_feoxam_LPAREN_e_RPAREN_': {'minimum': -99999.0, 'maximum': 99999.0}, 'EX_acnam_LPAREN_e_RPAREN_': {'minimum': -99999.0, 'maximum': 0.0}, 'LCARR': {'minimum': 0.0, 'maximum': 99999.0}, 'PSP_L': {'minimum': 0.0, 'maximum': 99999.0}, 'XYLtex': {'minimum': 5.169878828456423e-26, 'maximum': 99999.0}, 'PHEtex': {'minimum': -99999.0, 'maximum': 2.3264454728053903e-25}, 'GUAtpp': {'minimum': -99999.0, 'maximum': 99999.0}, 'HACD5i': {'minimum': 0.0, 'maximum': 59372.29620977937}, 'SPMDAT1': {'minimum': 0.0, 'maximum': 0.0}, 'SPMDAT2': {'minimum': 0.0, 'maximum': 0.0}, 'LPLIPAL2A160': {'minimum': 1.9645539548134407e-23, 'maximum': 67345.06191083667}, 'LPLIPAL2A161': {'minimum': 0.0, 'maximum': 59407.992976363}, 'PYAM5PO': {'minimum': 0.0, 'maximum': 99999.0}, 'OPHHX3': {'minimum': 0.0, 'maximum': 0.0}, 'ILEt2rpp': {'minimum': -99999.0, 'maximum': 2395.111573740082}, 'IGPS': {'minimum': 0.0, 'maximum': 99999.0}, 'EX_leu_L_LPAREN_e_RPAREN_': {'minimum': 4.782137916322191e-25, 'maximum': 99999.0}, 'O2tex': {'minimum': -49999.5, 'maximum': 99999.0}, 'DHBD': {'minimum': 3.153626085358418e-24, 'maximum': 99990.55179014099}, 'CBL1tonex': {'minimum': 0.0, 'maximum': 0.0}, 'KARA1': {'minimum': -99999.0, 'maximum': 0.0}, 'KARA2': {'minimum': 0.0, 'maximum': 99999.0}, 'ILETA': {'minimum': -99999.0, 'maximum': 0.0}, 'DHBS': {'minimum': -8.271806125530277e-25, 'maximum': 99998.65512042287}, 'ALPATG160pp': {'minimum': 0.0, 'maximum': 0.0}, 'EX_ile_L_LPAREN_e_RPAREN_': {'minimum': -2395.11157374008, 'maximum': 99998.76048884263}, 'CDAPPA141': {'minimum': 0.0, 'maximum': 99999.0}, 'CDAPPA140': {'minimum': 0.0, 'maximum': 99999.0}, 'ICHORT': {'minimum': 0.0, 'maximum': 99990.551790141}, 'EX_h_LPAREN_e_RPAREN_': {'minimum': -99999.0, 'maximum': 99999.0}, 'DASYN140': {'minimum': 0.0, 'maximum': 99999.0}, 'DASYN141': {'minimum': 0.0, 'maximum': 99999.0}, 'DAMPtex': {'minimum': 6.462348535570529e-27, 'maximum': 99999.0}, 'SOTA': {'minimum': 0.0, 'maximum': 99999.0}, 'EX_galur_LPAREN_e_RPAREN_': {'minimum': -99999.0, 'maximum': 99999.0}, 'AMALT3': {'minimum': 0.0, 'maximum': 99999.0}, 'AMALT2': {'minimum': 0.0, 'maximum': 99999.0}, 'AMALT1': {'minimum': 0.0, 'maximum': 99999.0}, 'GLCRt2rpp': {'minimum': 0.0, 'maximum': 99999.0}, 'G3PAT140': {'minimum': 0.0, 'maximum': 67497.90257271151}, 'PPM2': {'minimum': 0.0, 'maximum': 99999.0}, 'FALDH2': {'minimum': 0.0, 'maximum': 99999.0}, '2AGPA181tipp': {'minimum': 0.0, 'maximum': 58015.96534057866}, 'DOGULNR': {'minimum': 0.0, 'maximum': 0.0}, 'ADSS': {'minimum': 0.0, 'maximum': 99999.0}, 'MALTtexi': {'minimum': 0.0, 'maximum': 99999.0}, 'AGM4PApp': {'minimum': 0.0, 'maximum': 49999.417675769146}, 'G2PPpp': {'minimum': 0.0, 'maximum': 99999.0}, 'PSCLYSt2pp': {'minimum': 0.0, 'maximum': 99999.0}, '2AGPG140tipp': {'minimum': -6.462348535570529e-27, 'maximum': 99998.65512042293}, 'ADSK': {'minimum': 6.061579528788587e-21, 'maximum': 99999.0}, 'ACSERtpp': {'minimum': 0.0, 'maximum': 99999.0}, 'G3PGtex': {'minimum': -42855.69826622248, 'maximum': 99999.0}, 'CLPNH161pp': {'minimum': 0.0, 'maximum': 99999.0}, 'LPLIPAL2ATE161': {'minimum': 0.0, 'maximum': -7.108583389127582e-26}, 'LPLIPAL2ATE160': {'minimum': 0.0, 'maximum': 2.5849394142282115e-26}, 'GSPMDA': {'minimum': 0.0, 'maximum': 99999.0}, 'HEPK2': {'minimum': -6.462348535570529e-27, 'maximum': 8695.540226117606}, 'HEPK1': {'minimum': 0.0, 'maximum': 8695.540226117611}, 'ALATA_L': {'minimum': -99999.0, 'maximum': 99999.0}, 'LPLIPAL1G141pp': {'minimum': 0.0, 'maximum': 42621.58054343125}, 'MALTabcpp': {'minimum': 0.0, 'maximum': 99999.0}, 'SERTRS': {'minimum': 0.0, 'maximum': 0.0}, 'EX_2ddglcn_LPAREN_e_RPAREN_': {'minimum': -99999.0, 'maximum': 99999.0}, 'GSPMDS': {'minimum': 0.0, 'maximum': 99999.0}, 'LPLIPAL2A180': {'minimum': 0.0, 'maximum': 67239.65455781958}, 'LPLIPAL2A181': {'minimum': 9.09575556381552e-25, 'maximum': 58015.965340578645}, 'AIRC2': {'minimum': 1.137373342260413e-24, 'maximum': 62156.135175819276}, 'AIRC3': {'minimum': -62156.13517581927, 'maximum': -1.137373342260413e-24}, 'DB4PS': {'minimum': 0.0006595832216840154, 'maximum': 6.595832216840144}, 'HISTP': {'minimum': 3.2311742677852644e-26, 'maximum': 95990.92971853534}, 'NTD6pp': {'minimum': 0.0, 'maximum': 99999.0}, 'MPTG': {'minimum': 0.011460258476759768, 'maximum': 24999.72029814305}, 'GLYCK': {'minimum': 0.0, 'maximum': 99999.0}, 'G3PAT180': {'minimum': 1.9387045606711586e-25, 'maximum': 67239.65455781957}, 'G3PAT181': {'minimum': 1.4217166778255163e-25, 'maximum': 58015.96534057861}, 'LPLIPAL2G120': {'minimum': 0.0, 'maximum': 53331.535620188}, 'GLYCL': {'minimum': 0.0, 'maximum': 99999.0}, 'HISTD': {'minimum': 0.0, 'maximum': 95990.92971853534}, 'MLDCP1App': {'minimum': 0.0, 'maximum': 24999.708837884573}, 'ASP1DC': {'minimum': 0.0, 'maximum': 4.946812983876965}, '3PEPTtex': {'minimum': -99999.0, 'maximum': 99999.0}, 'CGLYabcpp': {'minimum': 1.3150186506123013e-18, 'maximum': 99999.0}, 'FE3HOXUtex': {'minimum': 0.0, 'maximum': 99999.0}, 'XYLI1': {'minimum': 1.2924697071141057e-26, 'maximum': 99999.0}, 'EX_g3ps_LPAREN_e_RPAREN_': {'minimum': -99999.0, 'maximum': 0.0}, 'XYLI2': {'minimum': -99999.0, 'maximum': 99999.0}, 'THRTRS': {'minimum': 0.0, 'maximum': 0.0}, 'SSALx': {'minimum': 0.0, 'maximum': 99999.0}, 'CRNDCAL2': {'minimum': 0.0, 'maximum': 0.0}, 'LPLIPAL1E181pp': {'minimum': 0.0, 'maximum': 41528.96474966537}, 'COLIPAabcpp': {'minimum': -3.618915179919496e-25, 'maximum': 8695.540226117611}, 'PGPP140pp': {'minimum': 0.0, 'maximum': 99999.0}, 'OMMBLHX3': {'minimum': 0.0, 'maximum': 0.0}, 'VALtex': {'minimum': -99998.65108047573, 'maximum': 99999.0}, 'GUAD': {'minimum': 0.0, 'maximum': 99999.0}, 'DSBGGT': {'minimum': 0.0, 'maximum': 0.0}, 'ALATA_L2': {'minimum': 0.0, 'maximum': 99999.0}, 'PPPGO': {'minimum': 0.0, 'maximum': 12499.875}, 'EX_cd2_LPAREN_e_RPAREN_': {'minimum': 0.0, 'maximum': 0.0}, 'FEOXAMabcpp': {'minimum': 4.0389678347315804e-26, 'maximum': 99999.0}, 'EX_xylu_L_LPAREN_e_RPAREN_': {'minimum': -99999.0, 'maximum': 0.0}, 'HEMEOS': {'minimum': 0.0, 'maximum': 0.0}, 'AKGtex': {'minimum': -99999.0, 'maximum': 99999.0}, 'PTHRpp': {'minimum': 0.0, 'maximum': 99999.0}, 'CLt3_2pp': {'minimum': 0.0, 'maximum': 0.0}, 'HEPT2': {'minimum': -1.2924697071141057e-26, 'maximum': 8695.540226117602}, 'NTD12pp': {'minimum': 0.0, 'maximum': 99999.0}, 'METtex': {'minimum': 0.0, 'maximum': 1268.8732227146245}, 'PRASCSi': {'minimum': 0.0, 'maximum': 62156.135175819276}, 'RPE': {'minimum': -99999.0, 'maximum': 99999.0}, 'PLIPA1E141pp': {'minimum': 0.0, 'maximum': 99998.65512042296}, 'BETALDHx': {'minimum': 0.0, 'maximum': 0.0}, 'BETALDHy': {'minimum': 0.0, 'maximum': 0.0}, 'RPI': {'minimum': -99999.0, 'maximum': 99999.0}, 'NI2abcpp': {'minimum': 0.0, 'maximum': 99999.0}, 'PLIPA2G180pp': {'minimum': 1.2924697071141057e-25, 'maximum': 41583.11777303042}, 'CYStpp': {'minimum': 0.0, 'maximum': 99999.0}, 'G3PD2': {'minimum': -99999.0, 'maximum': 99999.0}, 'CO2tpp': {'minimum': -99999.0, 'maximum': 99999.0}, 'G3PD7': {'minimum': 0.0, 'maximum': 99999.0}, 'G3PD6': {'minimum': 0.0, 'maximum': 99999.0}, 'G3PD5': {'minimum': 0.0, 'maximum': 99999.0}, 'CRNt8pp': {'minimum': 0.0, 'maximum': 99999.0}, 'ASCBtex': {'minimum': 0.0, 'maximum': 99999.0}, 'RMPA': {'minimum': -8.271806125530277e-25, 'maximum': 99999.0}, 'GLXCL': {'minimum': 0.0, 'maximum': 99999.0}, 'EX_ca2_LPAREN_e_RPAREN_': {'minimum': -38.750514273931344, 'maximum': -0.003875051421346143}, 'EX_mal_L_LPAREN_e_RPAREN_': {'minimum': -99999.0, 'maximum': 0.0}, 'PYDXNK': {'minimum': 0.0, 'maximum': 99999.0}, 'MOAT3C': {'minimum': -6.462348535570529e-25, 'maximum': 8695.540226117608}, 'G3PAT160': {'minimum': 0.0, 'maximum': 67345.06191083668}, 'G3PAT161': {'minimum': 1.4863401631812216e-25, 'maximum': 59407.99297636299}, 'LYXI': {'minimum': 1.0339757656912846e-25, 'maximum': 99999.0}, 'CU1Opp': {'minimum': 0.0, 'maximum': 24999.75}, '12PPDStpp': {'minimum': -99999.0, 'maximum': 99999.0}, 'EX_ocdcea_LPAREN_e_RPAREN_': {'minimum': -31096.633230365453, 'maximum': 0.0}, 'CLPNH180pp': {'minimum': 0.0, 'maximum': 99999.0}, 'PG140abcpp': {'minimum': 0.0, 'maximum': 99999.0}, 'EX_glyald_LPAREN_e_RPAREN_': {'minimum': -99999.0, 'maximum': 99999.0}, 'NAMNPP': {'minimum': 0.0, 'maximum': 66665.77068489991}, 'SBTtex': {'minimum': 0.0, 'maximum': 99999.0}, 'NTPP11': {'minimum': 0.0, 'maximum': 99998.99934041682}, 'ACOTA': {'minimum': -99999.0, 'maximum': 0.0}, 'DAAD': {'minimum': 0.0, 'maximum': 62193.26646073091}, 'FALGTHLs': {'minimum': 8.271806125530277e-25, 'maximum': 99999.0}, 'INSt2pp': {'minimum': 0.0, 'maximum': 99999.0}, 'ALCD2x': {'minimum': -99999.0, 'maximum': 99999.0}, 'HSTPT': {'minimum': -1.0339757656912846e-24, 'maximum': 95990.92971853536}, 'GLBRAN2': {'minimum': 0.0, 'maximum': 99999.0}, 'FECRMexs': {'minimum': 0.0, 'maximum': 99999.0}, 'ACANTHAT': {'minimum': 0.0, 'maximum': 0.0}, 'ATPPRT': {'minimum': 8.271806125530277e-25, 'maximum': 95990.92971853541}, 'EX_ddca_LPAREN_e_RPAREN_': {'minimum': -83714.15080062248, 'maximum': 0.0}, 'EX_fecrm_un_LPAREN_e_RPAREN_': {'minimum': -99999.0, 'maximum': 99999.0}, 'EX_15dap_LPAREN_e_RPAREN_': {'minimum': 0.0, 'maximum': 99999.0}, 'GLNabcpp': {'minimum': 0.0, 'maximum': 99999.0}, 'EX_lipa_cold_LPAREN_e_RPAREN_': {'minimum': 0.0, 'maximum': 13636.188081866243}, 'PE140abcpp': {'minimum': 1.550963648536927e-25, 'maximum': 99998.65512042296}, 'GALURt2rpp': {'minimum': -99999.0, 'maximum': 99999.0}, 'LYSt3pp': {'minimum': 0.0, 'maximum': 99999.0}, '3CMPtex': {'minimum': -99999.0, 'maximum': 99999.0}, 'DHQS': {'minimum': -4.0389678347315804e-26, 'maximum': 99999.0}, 'ACGS': {'minimum': 0.0, 'maximum': 99999.0}, 'PGP141abcpp': {'minimum': 0.0, 'maximum': 99999.0}, 'UACGALPpp': {'minimum': 0.0, 'maximum': 99999.0}, 'DADNtex': {'minimum': -99999.0, 'maximum': 99999.0}, 'GLYC2Ptex': {'minimum': 4.1359030627651384e-25, 'maximum': 99999.0}, 'PLIPA1A160pp': {'minimum': 0.0, 'maximum': 67345.06191083668}, 'ACGK': {'minimum': 0.0, 'maximum': 99999.0}, 'SSALy': {'minimum': 0.0, 'maximum': 99999.0}, 'TGBPA': {'minimum': 0.0, 'maximum': 99999.0}, 'EX_tartr_L_LPAREN_e_RPAREN_': {'minimum': -99999.0, 'maximum': 0.0}, 'DM_AACALD': {'minimum': 0.0, 'maximum': 99999.0}, 'ENTERES2': {'minimum': 0.0, 'maximum': 33332.88504014095}, 'GPDDA4pp': {'minimum': 0.0, 'maximum': 99999.0}, 'GK1': {'minimum': 0.0006595832216839874, 'maximum': 99999.0}, 'EX_cbl1_LPAREN_e_RPAREN_': {'minimum': 0.0, 'maximum': 0.0}, 'SGSAD': {'minimum': 0.0, 'maximum': 99999.0}, 'OCDCEAtexi': {'minimum': 0.0, 'maximum': 31096.63323036545}, 'FECRMUtex': {'minimum': 2.5849394142282115e-26, 'maximum': 99999.0}, 'HYD2pp': {'minimum': 0.0, 'maximum': 99999.0}, 'SERD_D': {'minimum': 0.0, 'maximum': 99999.0}, 'FACOAE161': {'minimum': 0.0, 'maximum': 99998.65512042295}, 'FACOAE160': {'minimum': 0.0, 'maximum': 99998.65512042299}, 'GLYALDtex': {'minimum': -99999.0, 'maximum': 99999.0}, 'FECRMtonex': {'minimum': 0.0, 'maximum': 99999.0}, 'ALDD2y': {'minimum': 0.0, 'maximum': 99999.0}, 'GRTT': {'minimum': 8.244790296885185e-05, 'maximum': 0.8195521356093698}, 'G6Ptex': {'minimum': 0.0, 'maximum': 99999.0}, 'PLIPA2G160pp': {'minimum': 0.0, 'maximum': 41859.33679480855}, 'NO2tex': {'minimum': -99999.0, 'maximum': 99999.0}, 'EX_rib_D_LPAREN_e_RPAREN_': {'minimum': -99999.0, 'maximum': 99999.0}, 'XPPT': {'minimum': 0.0, 'maximum': 99999.0}, 'GCALDD': {'minimum': 0.00032979160408275, 'maximum': 99999.0}, '23PDE4pp': {'minimum': 0.0, 'maximum': 99999.0}, 'PSERtex': {'minimum': 0.0, 'maximum': 99999.0}, 'SERD_L': {'minimum': 0.0, 'maximum': 99999.0}, 'ALLTNt2rpp': {'minimum': -99999.0, 'maximum': 99999.0}, 'EX_lac_L_LPAREN_e_RPAREN_': {'minimum': -99999.0, 'maximum': 99999.0}, 'CYTDtex': {'minimum': -99999.0, 'maximum': 99999.0}, 'EX_crn_LPAREN_e_RPAREN_': {'minimum': 0.0, 'maximum': 0.0}, 'L_LACD2': {'minimum': 0.0, 'maximum': 99999.0}, 'L_LACD3': {'minimum': 0.0, 'maximum': 99999.0}, '2AGPGAT141': {'minimum': 0.0, 'maximum': 99998.65512042296}, '2AGPGAT140': {'minimum': 0.0, 'maximum': 99998.65512042299}, 'FA140ACPHi': {'minimum': 0.0, 'maximum': 99999.0}, 'CU2abcpp': {'minimum': 0.0, 'maximum': 99999.0}, 'H2tex': {'minimum': -99999.0, 'maximum': 99999.0}, 'MELIBtex': {'minimum': -9.952016744778614e-25, 'maximum': 99999.0}, 'EX_dca_LPAREN_e_RPAREN_': {'minimum': -80583.55396628482, 'maximum': 0.0}, 'ACBIPGT': {'minimum': 0.0, 'maximum': 0.0}, 'NO3R2bpp': {'minimum': 0.0, 'maximum': 99999.0}, 'TMK': {'minimum': 0.0, 'maximum': 1.6487799730586663}, 'FUMt2_3pp': {'minimum': 0.0, 'maximum': 99999.0}, 'GLUCYS': {'minimum': 0.0, 'maximum': 99999.0}, 'DUMPtex': {'minimum': 0.0, 'maximum': 99999.0}, 'DSBDR': {'minimum': 0.0, 'maximum': 0.0}, 'NTRIR2x': {'minimum': 0.0, 'maximum': 99999.0}, 'DASYN180': {'minimum': 0.0, 'maximum': 99999.0}, 'ALAALAabcpp': {'minimum': 0.0, 'maximum': 99999.0}, 'TALA': {'minimum': -66813.43009302794, 'maximum': 99999.0}, 'GOFUCR': {'minimum': 0.0, 'maximum': 0.0}, 'NADH16pp': {'minimum': 0.0, 'maximum': 99999.0}, 'ARGt3pp': {'minimum': 0.0, 'maximum': 99999.0}, 'EX_lyx_L_LPAREN_e_RPAREN_': {'minimum': -99999.0, 'maximum': 0.0}, 'HACD6i': {'minimum': 0.0, 'maximum': 83714.15080062246}, '3OAR141': {'minimum': 7.237830359838992e-25, 'maximum': 32375.964227149107}, '3OAR140': {'minimum': 1.737079286361358e-23, 'maximum': 77265.81065891174}, 'LYXtex': {'minimum': 0.0, 'maximum': 99999.0}, 'DXPRIi': {'minimum': 0.0009069269326573703, 'maximum': 9.069269298155195}, 'LIPAtex': {'minimum': 0.0, 'maximum': 13636.188081866247}, 'PAPSR2': {'minimum': 0.0, 'maximum': 99999.0}, 'THIORDXi': {'minimum': 0.0, 'maximum': 99999.0}, 'HKNDDH': {'minimum': -3.101927297073854e-25, 'maximum': 49999.5}, 'FACOAE181': {'minimum': 0.0, 'maximum': 99998.65512042299}, 'FACOAE180': {'minimum': 0.0, 'maximum': 99998.65512042298}, 'PUNP6': {'minimum': -1.6543612251060553e-24, 'maximum': 99999.0}, 'PUNP7': {'minimum': -99999.0, 'maximum': 99999.0}, 'LPLIPAL1A180pp': {'minimum': 0.0, 'maximum': 49999.5}, 'PUNP2': {'minimum': -99999.0, 'maximum': 99999.0}, 'PUNP3': {'minimum': -99999.0, 'maximum': 99999.0}, 'LPLIPAL2E180': {'minimum': 0.0, 'maximum': 51532.45270031991}, 'EX_but_LPAREN_e_RPAREN_': {'minimum': -60712.47440214208, 'maximum': 99999.0}, 'EX_thym_LPAREN_e_RPAREN_': {'minimum': 7.754818242684634e-26, 'maximum': 99999.0}, 'PMPK': {'minimum': 0.0, 'maximum': 99999.0}, 'ASPO3': {'minimum': 0.0, 'maximum': 18.13722265226975}, 'ASPO4': {'minimum': 0.0, 'maximum': 18.137222652266505}, 'ASPO5': {'minimum': 0.0, 'maximum': 18.137222652266505}, 'ASPO6': {'minimum': 0.0, 'maximum': 18.137222652266516}, 'EX_thr_L_LPAREN_e_RPAREN_': {'minimum': -99999.0, 'maximum': 99999.0}, 'GLYt4pp': {'minimum': 0.0, 'maximum': 99999.0}, 'CYTDK2': {'minimum': 0.0, 'maximum': 99999.0}, 'EX_udpgal_LPAREN_e_RPAREN_': {'minimum': -99999.0, 'maximum': 0.0}, 'TTDCEAtexi': {'minimum': 0.0, 'maximum': 87633.80786040526}, 'MDH3': {'minimum': 0.0, 'maximum': 99999.0}, 'MDH2': {'minimum': 0.0, 'maximum': 99999.0}, 'EX_malthx_LPAREN_e_RPAREN_': {'minimum': -56861.182563546, 'maximum': 0.0}, 'EX_na1_LPAREN_e_RPAREN_': {'minimum': 0.0, 'maximum': 0.0}, 'PTRCabcpp': {'minimum': 0.0, 'maximum': 99999.0}, 'RNTR2c': {'minimum': 0.0, 'maximum': 99999.0}, 'R5Ptex': {'minimum': 0.0, 'maximum': 99999.0}, 'DMSOR2': {'minimum': 0.0, 'maximum': 0.0}, 'DMSOR1': {'minimum': 0.0, 'maximum': -2.0194839173657898e-28}, 'SUCDi': {'minimum': 0.0, 'maximum': 99999.0}, 'NADTRHD': {'minimum': 0.0, 'maximum': 99999.0}, 'IPPS': {'minimum': -1.1632227364026952e-25, 'maximum': 99999.0}, 'COBALT2t3pp': {'minimum': 0.0, 'maximum': 99998.99736166712}, 'PGP160abcpp': {'minimum': 1.375963250193677e-22, 'maximum': 99999.0}, 'ARBtex': {'minimum': 8.375203702099405e-24, 'maximum': 99999.0}, 'PG181abcpp': {'minimum': 0.0, 'maximum': 99999.0}, 'EX_ppt_LPAREN_e_RPAREN_': {'minimum': -99999.0, 'maximum': 0.0}, 'GAL1Ptex': {'minimum': -99999.0, 'maximum': 99999.0}, 'AGM3Pt2pp': {'minimum': 0.0, 'maximum': 49999.417675769146}, 'DHPTDCs': {'minimum': -3.432799542095065e-22, 'maximum': 99998.9998351042}, '3KGK': {'minimum': 0.0, 'maximum': 0.0}, 'EX_ac_LPAREN_e_RPAREN_': {'minimum': -99999.0, 'maximum': 99999.0}, 'EX_thm_LPAREN_e_RPAREN_': {'minimum': -1.6487799730586667, 'maximum': 0.0}, 'FRUURtex': {'minimum': -99999.0, 'maximum': 99999.0}, 'MMCD': {'minimum': 1.0598251598335667e-24, 'maximum': 99999.0}, 'EX_arab_L_LPAREN_e_RPAREN_': {'minimum': -99999.0, 'maximum': 0.0}, 'GAL1PPpp': {'minimum': 0.0, 'maximum': 99999.0}, 'EAR100x': {'minimum': 0.0, 'maximum': 43834.467743208545}, 'EAR100y': {'minimum': 0.0, 'maximum': 43834.467743208545}, 'NTPTP2': {'minimum': 0.0, 'maximum': 99998.99934041678}, 'DAGK161': {'minimum': 0.0, 'maximum': 99999.0}, 'DAGK160': {'minimum': 0.0, 'maximum': 99999.0}, 'PSD120': {'minimum': 0.0, 'maximum': 52745.47478919692}, 'FEOXAMUtex': {'minimum': 0.0, 'maximum': 99999.0}, 'CDAPPA120': {'minimum': 0.0, 'maximum': 99999.0}, 'ZN2abcpp': {'minimum': 0.0, 'maximum': 99999.0}, 'EX_acolipa_LPAREN_e_RPAREN_': {'minimum': 0.0, 'maximum': 8391.500358071531}, 'CUt3': {'minimum': 0.0, 'maximum': 0.0}, 'METSOX1tex': {'minimum': 0.0, 'maximum': 1268.8732227146327}, 'EX_dha_LPAREN_e_RPAREN_': {'minimum': -99999.0, 'maximum': 99999.0}, 'AICART': {'minimum': 1.2924697071141057e-26, 'maximum': 95990.92971853552}, 'TAURtex': {'minimum': 0.0, 'maximum': 99999.0}, 'NNDPR': {'minimum': 2.1002632740604218e-26, 'maximum': 18.137222652307205}, 'EX_tym_LPAREN_e_RPAREN_': {'minimum': -99999.0, 'maximum': 0.0}, 'ACNML': {'minimum': -8.271806125530277e-25, 'maximum': 99999.0}, 'MG2t3_2pp': {'minimum': -99999.0, 'maximum': 65.13384314129657}, 'NADN': {'minimum': 0.0, 'maximum': 66665.770080282}, 'GALCTD': {'minimum': 0.0, 'maximum': 99999.0}, 'TREH': {'minimum': 0.0, 'maximum': 99999.0}, 'MACPD': {'minimum': 0.0, 'maximum': 99999.0}, 'SPMDabcpp': {'minimum': 0.0, 'maximum': 0.0}, 'ALDD4': {'minimum': -2.0679515313825692e-25, 'maximum': 99999.0}, 'EX_man_LPAREN_e_RPAREN_': {'minimum': -99999.0, 'maximum': 0.0}, 'GALTtex': {'minimum': 1.3534581214185526e-24, 'maximum': 99999.0}, '4PCP': {'minimum': 0.0, 'maximum': 99999.0}, 'GLGC': {'minimum': 0.0, 'maximum': 99999.0}, 'TKT2': {'minimum': -99999.0, 'maximum': 99998.9998351042}, 'TKT1': {'minimum': -49999.49991755209, 'maximum': 99999.0}, 'HYXNtex': {'minimum': -99999.0, 'maximum': 99999.0}, 'UDPGLCURtex': {'minimum': 0.0, 'maximum': 99999.0}, 'GLCATr': {'minimum': 0.0, 'maximum': 0.0}, 'FE2t2pp': {'minimum': 0.0, 'maximum': 99999.0}, 'EX_no3_LPAREN_e_RPAREN_': {'minimum': -99999.0, 'maximum': 0.0}, 'GGPTRCS': {'minimum': -1.9387045606711586e-26, 'maximum': 99999.0}, 'NTRIR4pp': {'minimum': 0.0, 'maximum': 99999.0}, 'SERAT': {'minimum': -2.3522948669476725e-24, 'maximum': 99999.0}, 'NTD9pp': {'minimum': 0.0, 'maximum': 99999.0}, 'ASNtex': {'minimum': -99999.0, 'maximum': 99999.0}, 'EX_cgly_LPAREN_e_RPAREN_': {'minimum': -99999.0, 'maximum': 99999.0}, 'CHRPL': {'minimum': 0.0, 'maximum': 0.0}, 'CYNTtex': {'minimum': 0.0, 'maximum': 99999.0}, 'ACM6PH': {'minimum': -1.3635555410053816e-24, 'maximum': 99999.0}, 'PMDPHT': {'minimum': 0.00032979161084200774, 'maximum': 3.2979161084200794}, 'ACALD': {'minimum': -99999.0, 'maximum': 99999.0}, 'METDabcpp': {'minimum': 0.0, 'maximum': 0.0}, 'LGTHL': {'minimum': 0.0, 'maximum': 99999.0}, 'ACt2rpp': {'minimum': -99999.0, 'maximum': 99999.0}, 'O16GLCT2': {'minimum': 0.0, 'maximum': 0.0}, 'MDDCP5pp': {'minimum': 0.0, 'maximum': 24999.708837884573}, '23CCMPtex': {'minimum': -1.2407709188295415e-24, 'maximum': 99999.0}, 'GLU5K': {'minimum': 0.0, 'maximum': 99999.0}, 'GLYCK2': {'minimum': 0.0, 'maximum': 99999.0}, 'G6PDA': {'minimum': 0.0, 'maximum': 99999.0}, 'SPODMpp': {'minimum': 0.0, 'maximum': 49999.5}, 'MPTG2': {'minimum': 0.0, 'maximum': 16666.472558589714}, 'MLTG5': {'minimum': 0.0, 'maximum': 99999.0}, 'MLTG4': {'minimum': 0.0, 'maximum': 99999.0}, 'ACACCT': {'minimum': 0.0, 'maximum': 99999.0}, '3HAD80': {'minimum': 0.0, 'maximum': 19836.97651809973}, 'LPLIPAL2ATG181': {'minimum': 0.0, 'maximum': 0.0}, 'LPLIPAL2ATG180': {'minimum': 0.0, 'maximum': -4.0389678347315795e-28}, 'EX_glyb_LPAREN_e_RPAREN_': {'minimum': 0.0, 'maximum': 0.0}, 'DKGLCNR1': {'minimum': 0.0, 'maximum': 0.0}, 'NPHS': {'minimum': 0.0, 'maximum': 0.0}, 'HXAND': {'minimum': 0.0, 'maximum': 99999.0}, 'G1Ptex': {'minimum': -99999.0, 'maximum': 99999.0}, 'EX_so4_LPAREN_e_RPAREN_': {'minimum': -99999.0, 'maximum': 0.0}, 'EX_halipa_LPAREN_e_RPAREN_': {'minimum': 0.0, 'maximum': 99999.0}, 'GLCRtex': {'minimum': 0.0, 'maximum': 99999.0}, 'H2St1pp': {'minimum': 0.0, 'maximum': 99999.0}, 'G3PIabcpp': {'minimum': 0.0, 'maximum': 0.0}, 'LDH_D': {'minimum': -99999.0, 'maximum': 99999.0}, 'RBK': {'minimum': 0.0, 'maximum': 99999.0}, 'EX_udpacgal_LPAREN_e_RPAREN_': {'minimum': -99999.0, 'maximum': 0.0}, 'ECAtpp': {'minimum': 0.0, 'maximum': 24242.112145539995}, 'OMCDC': {'minimum': -2.5849394142282115e-25, 'maximum': 99999.0}, 'CBIuabcpp': {'minimum': 0.0, 'maximum': 0.0}, 'SHK3Dr': {'minimum': -2.0117032497289633e-21, 'maximum': 99999.0}, 'O16AUNDtpp': {'minimum': 0.0, 'maximum': 0.0}, 'SELCYSS': {'minimum': 0.0, 'maximum': 0.0}, 'HACD7i': {'minimum': -1.2924697071141057e-23, 'maximum': 62193.26646073091}, 'EX_gdp_LPAREN_e_RPAREN_': {'minimum': -1.22138387322283e-24, 'maximum': 99999.0}, 'ACS': {'minimum': 0.0, 'maximum': 99999.0}, 'URItex': {'minimum': -99999.0, 'maximum': 99999.0}, 'ME1': {'minimum': 0.0, 'maximum': 99999.0}, 'METOX2s': {'minimum': 0.0, 'maximum': 99999.0}, 'IMPtex': {'minimum': 0.0, 'maximum': 99999.0}, 'GALCTNt2pp': {'minimum': 0.0, 'maximum': 99999.0}, 'EX_etha_LPAREN_e_RPAREN_': {'minimum': -99999.0, 'maximum': 99999.0}, '14GLUCANabcpp': {'minimum': 3.2311742677852644e-26, 'maximum': 56861.182563546}, 'EX_5dglcn_LPAREN_e_RPAREN_': {'minimum': -99999.0, 'maximum': 99999.0}, 'EX_gua_LPAREN_e_RPAREN_': {'minimum': -99999.0, 'maximum': 99999.0}, 'FDMO': {'minimum': 0.0, 'maximum': 99998.99967020839}, 'EX_melib_LPAREN_e_RPAREN_': {'minimum': -99999.0, 'maximum': 0.0}, 'AGMt2pp': {'minimum': 0.0, 'maximum': 49999.5}, 'PROGLYabcpp': {'minimum': -2.0886310466963949e-22, 'maximum': 99999.0}, 'CLPNH160pp': {'minimum': 0.0, 'maximum': 99999.0}, 'PYDXPP': {'minimum': 0.0, 'maximum': 99999.0}, 'NHFRBO': {'minimum': 0.0, 'maximum': 49999.5}, 'EAR60x': {'minimum': 0.0, 'maximum': 19836.976518099735}, 'EAR60y': {'minimum': 0.0, 'maximum': 19836.976518099735}, 'CDAPPA161': {'minimum': 0.0, 'maximum': 99999.0}, 'CDAPPA160': {'minimum': 0.0, 'maximum': 99999.0}, 'RMNtex': {'minimum': 0.0, 'maximum': 99999.0}, 'NTD1pp': {'minimum': 0.0, 'maximum': 99999.0}, 'MLDCP2App': {'minimum': 0.0, 'maximum': 24999.708837884573}, 'DASYN120': {'minimum': 0.0, 'maximum': 99999.0}, 'EX_dcmp_LPAREN_e_RPAREN_': {'minimum': -99999.0, 'maximum': 0.0}, 'EX_23cump_LPAREN_e_RPAREN_': {'minimum': -99999.0, 'maximum': 0.0}, 'EX_metsox_R_L_LPAREN_e_RPAREN_': {'minimum': -1268.8732227146227, 'maximum': 0.0}, 'MTHFD': {'minimum': -99998.9998351042, 'maximum': 99999.0}, 'CLPNS141pp': {'minimum': 0.0, 'maximum': 99999.0}, 'TRPS3': {'minimum': 0.0, 'maximum': 99999.0}, 'TRPS1': {'minimum': 0.0, 'maximum': 99999.0}, 'CD2t3pp': {'minimum': 0.0, 'maximum': 99999.0}, 'FE2t3pp': {'minimum': 0.0, 'maximum': 99999.0}, 'DHAtex': {'minimum': -99999.0, 'maximum': 99999.0}, 'DURIt2pp': {'minimum': 0.0, 'maximum': 99999.0}, 'EX_3ump_LPAREN_e_RPAREN_': {'minimum': -99999.0, 'maximum': 99999.0}, '3HAD60': {'minimum': 1.2924697071141057e-26, 'maximum': 19836.97651809973}, 'OMPDC': {'minimum': 0.0, 'maximum': 99999.0}, '2AGPEAT161': {'minimum': 0.0, 'maximum': 99998.65512042298}, '2AGPEAT160': {'minimum': 0.0, 'maximum': 99998.65512042296}, 'PLIPA1A180pp': {'minimum': 0.0, 'maximum': 67239.65455781957}, 'TDP': {'minimum': 0.0, 'maximum': 99999.0}, 'OHPHM': {'minimum': 0.0, 'maximum': 0.0}, 'UACGAMPpp': {'minimum': 0.0, 'maximum': 99999.0}, 'PPAt4pp': {'minimum': 0.0, 'maximum': 99999.0}, 'TYROXDApp': {'minimum': 0.0, 'maximum': 99999.0}, 'EX_mn2_LPAREN_e_RPAREN_': {'minimum': -26.38332886736062, 'maximum': -0.002638332886736062}, 'NADDP': {'minimum': 0.0, 'maximum': 99999.0}, 'PSP_Lpp': {'minimum': 0.0, 'maximum': 99999.0}, 'GTPtex': {'minimum': 0.0, 'maximum': 99999.0}, 'R1PK': {'minimum': -1.809457589959748e-25, 'maximum': 99999.0}, 'EX_galctn_D_LPAREN_e_RPAREN_': {'minimum': -99999.0, 'maximum': 0.0}, 'HCYSMT2': {'minimum': -1.0097419586828951e-28, 'maximum': 634.0343527284967}, 'EAR181y': {'minimum': 0.0, 'maximum': 29141.987713028197}, 'EAR181x': {'minimum': 0.0, 'maximum': 29141.987713028197}, 'MDDCP4pp': {'minimum': 0.0, 'maximum': 24999.708837884573}, 'ADCL': {'minimum': 0.00032979160720402893, 'maximum': 3.2979161084200754}, 'DPCOAK': {'minimum': 0.0004946874128503843, 'maximum': 4.946874162641425}, 'GLYCLTDy': {'minimum': 0.0, 'maximum': 99999.0}, 'HSDy': {'minimum': -99999.0, 'maximum': 2.261821987449685e-26}, 'ADCS': {'minimum': 0.0003297916110834853, 'maximum': 3.2979161084200763}, 'NOtpp': {'minimum': -5.289820017276612e-22, 'maximum': 99999.0}, 'GLYCLTDx': {'minimum': 0.0, 'maximum': 99999.0}, 'FE2abcpp': {'minimum': 0.0, 'maximum': 99999.0}, 'NMNDA': {'minimum': 0.0, 'maximum': 99998.6560273499}, 'GMHEPPA': {'minimum': -3.101927297073854e-25, 'maximum': 34782.160904470424}, 'DCMPtex': {'minimum': 0.0, 'maximum': 99999.0}, 'CDAPPA181': {'minimum': 0.0, 'maximum': 99999.0}, 'CDAPPA180': {'minimum': 0.0, 'maximum': 99999.0}, 'FUCtex': {'minimum': 0.0, 'maximum': 99999.0}, 'PGMT': {'minimum': -99999.0, 'maximum': 99999.0}, 'EX_co2_LPAREN_e_RPAREN_': {'minimum': -99999.0, 'maximum': 99999.0}, 'GLYAT': {'minimum': -99999.0, 'maximum': 99999.0}, 'ANHGMtex': {'minimum': -49999.417675769146, 'maximum': 49999.5}, 'EX_malt_LPAREN_e_RPAREN_': {'minimum': -99999.0, 'maximum': 0.0}, 'Ec_biomass_iAF1260_core_59p81M': {'minimum': 0.8244790271050193, 'maximum': 8244.790271050191}, 'GLYCLTtex': {'minimum': -99999.0, 'maximum': 99999.0}, 'ZNabcpp': {'minimum': 0.0, 'maximum': 99999.0}, 'LPLIPAL2ATE141': {'minimum': 0.0, 'maximum': 0.0}, 'EX_g3pi_LPAREN_e_RPAREN_': {'minimum': -99999.0, 'maximum': 0.0}, 'UAMAGS': {'minimum': 3.877409121342317e-25, 'maximum': 49999.4405962861}, 'FRUURt2rpp': {'minimum': -99999.0, 'maximum': 99999.0}, 'ADNtex': {'minimum': -99999.0, 'maximum': 99999.0}, 'DHPS2': {'minimum': 0.00032979161084200774, 'maximum': 3.2979161084200754}, 'LPLIPAL1E141pp': {'minimum': 0.0, 'maximum': 42275.06362844399}, 'FACOAE60': {'minimum': 0.0, 'maximum': 99999.0}, 'DHBSH': {'minimum': 0.0, 'maximum': 99998.65512042303}, 'GLYOX3': {'minimum': 0.0, 'maximum': 99999.0}, 'PLIPA1E180pp': {'minimum': 5.790264287871194e-24, 'maximum': 99998.65512042296}, 'EX_all_D_LPAREN_e_RPAREN_': {'minimum': -99999.0, 'maximum': 0.0}, 'TMPPP': {'minimum': 0.0, 'maximum': 1.648919987830849}, 'ARGORNt7pp': {'minimum': -99999.0, 'maximum': 99999.0}, 'METSOXR1': {'minimum': 0.0, 'maximum': 99999.0}, 'UNK3': {'minimum': 0.0, 'maximum': 0.0}, 'PLIPA1G140pp': {'minimum': -8.271806125530277e-25, 'maximum': 99998.65512042293}, 'G1PACT': {'minimum': 0.04584103390703908, 'maximum': 99998.8811925722}, 'FACOAL80t2pp': {'minimum': 0.0, 'maximum': 93342.07303479896}, 'PGSA161': {'minimum': 7.605376432799566e-25, 'maximum': 99999.0}, 'FACOAE80': {'minimum': 0.0, 'maximum': 43834.46774320854}, 'TRE6PH': {'minimum': 0.0, 'maximum': 99999.0}, 'PGSA160': {'minimum': 0.0, 'maximum': 99999.0}, 'OMBZLM': {'minimum': 0.0, 'maximum': 0.0}, 'TRE6PP': {'minimum': 0.0, 'maximum': 99999.0}, 'TRE6PS': {'minimum': 0.0, 'maximum': 99998.83535153829}, 'PDX5PS': {'minimum': 0.00016489580542100387, 'maximum': 1.6487799730586656}, 'RNDR4b': {'minimum': 0.0, 'maximum': 99998.85827205524}, 'DMQMT': {'minimum': 0.0, 'maximum': 0.0}, 'GALtex': {'minimum': -99999.0, 'maximum': 99999.0}, '4PCPpp': {'minimum': 0.0, 'maximum': 99999.0}, 'FRUptspp': {'minimum': 0.0, 'maximum': 99999.0}, 'PPNCL2': {'minimum': 0.0004946874231816562, 'maximum': 4.946874162626865}, 'AP4AH': {'minimum': 0.0, 'maximum': 0.0}, 'TMDPP': {'minimum': 0.0, 'maximum': 99999.0}, 'DHPPDA2': {'minimum': 0.00032979161084200774, 'maximum': 3.2979161084200754}, 'G3PAT141': {'minimum': -2.2860557944580745e-25, 'maximum': 61901.72908289743}, 'CITtex': {'minimum': 1.6543612251060553e-23, 'maximum': 99999.0}, 'PTAr': {'minimum': -99999.0, 'maximum': 99999.0}, '4HTHRS': {'minimum': 0.0, 'maximum': 0.0}, 'ETOHt2rpp': {'minimum': -99999.0, 'maximum': 99999.0}, 'CMPN': {'minimum': 0.0, 'maximum': 99999.0}, 'ALPATE160pp': {'minimum': 0.0, 'maximum': 0.0}, 'PTA2': {'minimum': 0.0, 'maximum': 99999.0}, 'EX_fe3dhbzs_LPAREN_e_RPAREN_': {'minimum': -99998.65512042305, 'maximum': 0.0}, 'APRAUR': {'minimum': 0.0003297916108420077, 'maximum': 3.2979161084200777}, 'XYLUt2pp': {'minimum': 0.0, 'maximum': 99999.0}, 'HYD3pp': {'minimum': 0.0, 'maximum': 99999.0}, '3HAD160': {'minimum': 0.0, 'maximum': 54837.0736535477}, 'UDPGDC': {'minimum': 0.0, 'maximum': 8391.500358071535}, 'NTD10pp': {'minimum': 0.0, 'maximum': 99999.0}, 'CITt7pp': {'minimum': 0.0, 'maximum': 99999.0}, 'PROabcpp': {'minimum': 0.0, 'maximum': 99999.0}, 'LPLIPAL1G120pp': {'minimum': 0.0, 'maximum': 42855.698266222484}, 'GMHEPK': {'minimum': 1.7448341046040428e-25, 'maximum': 34782.160904470446}, 'FE3DCITabcpp': {'minimum': 0.0, 'maximum': 99999.0}, 'TAURabcpp': {'minimum': 0.0, 'maximum': 99999.0}, 'EX_progly_LPAREN_e_RPAREN_': {'minimum': -99999.0, 'maximum': 0.0}, 'ADNt2rpp': {'minimum': -99999.0, 'maximum': 99999.0}, 'EX_cyan_LPAREN_e_RPAREN_': {'minimum': -99999.0, 'maximum': 0.0}, '23PDE7pp': {'minimum': 0.0, 'maximum': 99999.0}, 'PLIPA2E181pp': {'minimum': 0.0, 'maximum': 41528.96474966534}, 'ACOAD5f': {'minimum': 0.0, 'maximum': 59372.29620977935}, 'EAR80y': {'minimum': 0.0, 'maximum': 19836.97651809973}, '23CUMPtex': {'minimum': 0.0, 'maximum': 99999.0}, '3OAS161': {'minimum': 0.0, 'maximum': 46392.706295765194}, 'PMANM': {'minimum': -99999.0, 'maximum': 0.0}, 'PIt2rpp': {'minimum': -99999.0, 'maximum': 99999.0}, 'ACMANAptspp': {'minimum': 0.0, 'maximum': 99999.0}, 'GSNK': {'minimum': 0.0, 'maximum': 99999.0}, 'MDH': {'minimum': -99999.0, 'maximum': 99999.0}, 'EX_gly_LPAREN_e_RPAREN_': {'minimum': -99999.0, 'maximum': 0.0}, 'NAt3_1p5pp': {'minimum': 0.0, 'maximum': 99999.0}, 'EX_o2s_LPAREN_e_RPAREN_': {'minimum': -99999.0, 'maximum': -9.887393259422909e-25}, 'TYRTA': {'minimum': -99999.0, 'maximum': 0.0}, 'ASPK': {'minimum': -1.6155871338926322e-25, 'maximum': 99999.0}, 'ASPT': {'minimum': 0.0, 'maximum': 99999.0}, '2AGPA180tipp': {'minimum': 0.0, 'maximum': 67239.65455781955}, 'EX_gbbtn_LPAREN_e_RPAREN_': {'minimum': 0.0, 'maximum': 0.0}, 'LPLIPAL2ATE180': {'minimum': 0.0, 'maximum': 0.0}, 'CYTBDpp': {'minimum': 0.0, 'maximum': 99999.0}, 'CYSTRS': {'minimum': 0.0, 'maximum': 0.0}, 'EX_glcur_LPAREN_e_RPAREN_': {'minimum': -99999.0, 'maximum': 99999.0}, 'GTPCII2': {'minimum': 0.0003297916108420082, 'maximum': 3.297916108420079}, 'PPKr': {'minimum': -99999.0, 'maximum': 99998.31024084594}, 'PLIPA1G141pp': {'minimum': 0.0, 'maximum': 99998.65512042292}, 'MG2tpp': {'minimum': 0.0, 'maximum': 99999.0}, 'MAN6Pt6_2pp': {'minimum': 0.0, 'maximum': 99999.0}, 'PLIPA1G181pp': {'minimum': 8.271806125530277e-25, 'maximum': 99998.65512042296}, 'EX_for_LPAREN_e_RPAREN_': {'minimum': -99999.0, 'maximum': 99999.0}, 'METSOX1abcpp': {'minimum': 0.0, 'maximum': 1268.8732227146327}, 'LCTStex': {'minimum': -3.970466940254533e-22, 'maximum': 99999.0}, 'UAPGR': {'minimum': 0.022920516953519536, 'maximum': 49999.440596286106}, 'EX_gal_LPAREN_e_RPAREN_': {'minimum': -99999.0, 'maximum': 99999.0}, 'FADRx2': {'minimum': 0.0, 'maximum': 62193.2664607309}, 'MEPCT': {'minimum': 0.0009069269265555116, 'maximum': 9.069269298155183}, 'EX_ade_LPAREN_e_RPAREN_': {'minimum': -99999.0, 'maximum': 99999.0}, 'NADH9': {'minimum': 0.0, 'maximum': 99999.0}, 'EX_pser_L_LPAREN_e_RPAREN_': {'minimum': -99999.0, 'maximum': 0.0}, 'PETNT181pp': {'minimum': 0.0, 'maximum': 12903.059690368065}, 'EAR180x': {'minimum': 0.0, 'maximum': 54837.07365354768}, 'EAR180y': {'minimum': 0.0, 'maximum': 54837.0736535477}, 'CLPNH120pp': {'minimum': 0.0, 'maximum': 99999.0}, 'EX_glcn_LPAREN_e_RPAREN_': {'minimum': -99999.0, 'maximum': 99999.0}, 'EX_h2s_LPAREN_e_RPAREN_': {'minimum': 0.0, 'maximum': 99999.0}, 'FE3HOXtonex': {'minimum': 0.0, 'maximum': 99999.0}, 'FEOXAMR2': {'minimum': 0.0, 'maximum': 49999.5}, 'FEOXAMR3': {'minimum': 0.0, 'maximum': 49999.5}, 'EX_adocbl_LPAREN_e_RPAREN_': {'minimum': 0.0, 'maximum': 0.0}, 'FEOXAMR1': {'minimum': 0.0, 'maximum': 49999.5}, 'ACt4pp': {'minimum': 0.0, 'maximum': 99999.0}, 'EX_csn_LPAREN_e_RPAREN_': {'minimum': -99999.0, 'maximum': 0.0}, 'EX_isetac_LPAREN_e_RPAREN_': {'minimum': -99999.0, 'maximum': 0.0}, 'H2O2tex': {'minimum': -99999.0, 'maximum': 0.0}, 'OROTtex': {'minimum': 0.0, 'maximum': 99999.0}, 'MLTGY4pp': {'minimum': -8.401053096241687e-25, 'maximum': 16666.472558589714}, 'ADPRDP': {'minimum': 1.3328593854614215e-25, 'maximum': 66665.77008028199}, 'ACOATA': {'minimum': -99999.0, 'maximum': 19836.967846517724}, 'SUCOAS': {'minimum': -99999.0, 'maximum': 99999.0}, 'TMAOR2': {'minimum': 0.0, 'maximum': 0.0}, 'FE2tpp': {'minimum': 0.0, 'maximum': 99999.0}, 'ENTCS': {'minimum': -7.270142102516845e-26, 'maximum': 33332.885040140995}, 'EX_maltttr_LPAREN_e_RPAREN_': {'minimum': -66666.0, 'maximum': 0.0}, 'EX_hom_L_LPAREN_e_RPAREN_': {'minimum': 0.0, 'maximum': 99999.0}, 'EX_dump_LPAREN_e_RPAREN_': {'minimum': -99999.0, 'maximum': 0.0}, 'PRATPP': {'minimum': -1.0339757656912846e-25, 'maximum': 95990.92971853529}, 'ACACt2pp': {'minimum': 0.0, 'maximum': 99999.0}, 'MCTP1Bpp': {'minimum': 0.0, 'maximum': 24999.708837884573}, 'LPLIPAL1A140pp': {'minimum': 0.0, 'maximum': 49999.5}, 'PPAKr': {'minimum': 0.0, 'maximum': 99999.0}, 'EX_o2_LPAREN_e_RPAREN_': {'minimum': -99999.0, 'maximum': 49999.5}, '2DGLCNRy': {'minimum': 0.0, 'maximum': 0.0}, 'CTBTabcpp': {'minimum': 0.0, 'maximum': 99999.0}, 'HG2abcpp': {'minimum': 0.0, 'maximum': 0.0}, 'DDCAtexi': {'minimum': 0.0, 'maximum': 83714.15080062248}, 'PRAMPC': {'minimum': 0.0, 'maximum': 95990.92971853535}, 'NTP3pp': {'minimum': 0.0, 'maximum': 99999.0}, 'GLUABUTt7pp': {'minimum': -99999.0, 'maximum': 99999.0}, 'ASO3t8pp': {'minimum': 0.0, 'maximum': 0.0}, 'CYSS': {'minimum': 0.0, 'maximum': 99999.0}, '2AGPGAT160': {'minimum': 0.0, 'maximum': 99998.65512042298}, 'TMDS': {'minimum': 0.0, 'maximum': 99999.0}, 'FEOXAMexs': {'minimum': 0.0, 'maximum': 99999.0}, 'HEXt2rpp': {'minimum': -99999.0, 'maximum': 30721.974998674308}, 'EX_acser_LPAREN_e_RPAREN_': {'minimum': 0.0, 'maximum': 99999.0}, 'ANHMK': {'minimum': 0.0, 'maximum': 49999.5}, 'DIMPtex': {'minimum': 0.0, 'maximum': 99999.0}, 'CBMKr': {'minimum': -99999.0, 'maximum': 99999.0}, 'ARAI': {'minimum': 0.0, 'maximum': 99999.0}, 'INSt2rpp': {'minimum': -99999.0, 'maximum': 99999.0}, 'DCAtex': {'minimum': 0.0, 'maximum': 80583.55396628485}, 'ASNt2rpp': {'minimum': -99999.0, 'maximum': 99999.0}, 'MECDPS': {'minimum': 0.000906926918891941, 'maximum': 9.069269298155978}, 'NACtex': {'minimum': 0.0, 'maximum': 18.13656475188882}, 'ACALDtex': {'minimum': -99999.0, 'maximum': 99999.0}, 'IMPC': {'minimum': -95990.92971853535, 'maximum': 8.013312184107456e-25}, '3OAR161': {'minimum': 5.686866711302065e-25, 'maximum': 46392.706295765194}, '3OAR160': {'minimum': -2.5849394142282115e-26, 'maximum': 54837.07365354768}, 'IMPD': {'minimum': 0.0, 'maximum': 99999.0}, 'HOPNTAL': {'minimum': -7.108583389127582e-26, 'maximum': 49999.5}, 'EX_feenter_LPAREN_e_RPAREN_': {'minimum': -99999.0, 'maximum': 99999.0}, 'OMPHHX3': {'minimum': 0.0, 'maximum': 0.0}, 'HXPRT': {'minimum': 0.0, 'maximum': 99999.0}, 'IPDDI': {'minimum': -8.244790271050151, 'maximum': 0.7691748854728643}, 'LCTStpp': {'minimum': -2.1519930816179568e-20, 'maximum': 99999.0}, 'DURIPP': {'minimum': -99999.0, 'maximum': 99999.0}, 'G3PItex': {'minimum': 0.0, 'maximum': 99999.0}, 'DALAt2pp': {'minimum': 0.0, 'maximum': 99999.0}, 'EX_imp_LPAREN_e_RPAREN_': {'minimum': -99999.0, 'maximum': 0.0}, 'DAPDC': {'minimum': 0.0, 'maximum': 99999.0}, 'SERASr': {'minimum': -4.652890945610781e-25, 'maximum': 99998.65512042292}, '3OAS140': {'minimum': 0.0, 'maximum': 77265.81065891159}, '3OAS141': {'minimum': 0.0, 'maximum': 32375.964227149107}, 'ISETACtex': {'minimum': 2.3264454728053903e-25, 'maximum': 99998.99967020839}, 'SPMS': {'minimum': 0.0, 'maximum': 0.0}, 'ASPCT': {'minimum': 0.0, 'maximum': 99999.0}, 'ATPS4rpp': {'minimum': -99999.0, 'maximum': 99999.0}, 'PPPNt2rpp': {'minimum': 1.0339757656912846e-25, 'maximum': 49999.5}, 'XAND': {'minimum': 0.0, 'maximum': 99999.0}, 'ACGAM1Ptex': {'minimum': -99999.0, 'maximum': 99999.0}, 'NTP3': {'minimum': 0.0, 'maximum': 99999.0}, 'NTP1': {'minimum': 0.0, 'maximum': 99999.0}, 'EX_urea_LPAREN_e_RPAREN_': {'minimum': 0.0, 'maximum': 99999.0}, 'DAGK181': {'minimum': 0.0, 'maximum': 99999.0}, 'DAGK180': {'minimum': 0.0, 'maximum': 99999.0}, 'KAT6': {'minimum': 0.0, 'maximum': 83714.1508006225}, 'EX_sbt_D_LPAREN_e_RPAREN_': {'minimum': -99999.0, 'maximum': 0.0}, 'INSTtex': {'minimum': -99999.0, 'maximum': 2.0194839173657902e-27}, 'FUM': {'minimum': -99999.0, 'maximum': 99999.0}, 'DAPE': {'minimum': 0.0, 'maximum': 99999.0}, 'TDPAGTA': {'minimum': -2.5849394142282115e-26, 'maximum': 24242.11214553999}, '14GLUCANtexi': {'minimum': 0.0, 'maximum': 56861.18256354599}, 'ALDD19x': {'minimum': 0.0, 'maximum': 0.0}, 'ABUTtex': {'minimum': -99999.0, 'maximum': 99999.0}, 'GMHEPAT': {'minimum': -5.816113682013476e-26, 'maximum': 34782.1609044704}, 'FRULYSDG': {'minimum': 7.031035206700735e-24, 'maximum': 99999.0}, 'FMNAT': {'minimum': 0.00016489580542100387, 'maximum': 1.6487799730586674}, 'GPDDA1pp': {'minimum': 0.0, 'maximum': 99999.0}, 'EX_cmp_LPAREN_e_RPAREN_': {'minimum': -99999.0, 'maximum': 0.0}, 'EX_uri_LPAREN_e_RPAREN_': {'minimum': -99999.0, 'maximum': 99999.0}, 'GTHOXtex': {'minimum': 0.0, 'maximum': 0.0}, 'ACPS1': {'minimum': 0.0, 'maximum': 0.0}, 'IPPMIa': {'minimum': -99999.0, 'maximum': -3.308722450212111e-24}, 'LPLIPAL1A141pp': {'minimum': 1.0339757656912846e-25, 'maximum': 49999.5}, 'MDRPD': {'minimum': 0.0, 'maximum': 0.0}, 'TMPK': {'minimum': 0.00016489580542100387, 'maximum': 99999.0}, 'SGDS': {'minimum': 2.5849394142282115e-24, 'maximum': 99999.0}, '3HAD180': {'minimum': 0.0, 'maximum': 54837.07365354768}, '3HAD181': {'minimum': -5.002220859751244e-12, 'maximum': 29141.9877130282}, 'ASNNpp': {'minimum': 0.0, 'maximum': 99999.0}, 'EX_pyr_LPAREN_e_RPAREN_': {'minimum': -99999.0, 'maximum': 99999.0}, 'FRD2': {'minimum': 0.0, 'maximum': 99999.0}, 'FRD3': {'minimum': 0.0, 'maximum': 99999.0}, 'PACALDt2rpp': {'minimum': 0.0, 'maximum': 0.0}, 'EX_h2o2_LPAREN_e_RPAREN_': {'minimum': 0.0, 'maximum': 99999.0}, 'DMSOtex': {'minimum': 0.0, 'maximum': 99999.0}, 'EX_mnl_LPAREN_e_RPAREN_': {'minimum': -99999.0, 'maximum': 0.0}, 'SUCBZS': {'minimum': 0.0, 'maximum': 0.0}, 'ORPT': {'minimum': -99999.0, 'maximum': -6.72084247699335e-25}, 'ALAGLUE': {'minimum': -1.7577588016751838e-24, 'maximum': 99999.0}, 'HISt2rpp': {'minimum': -99999.0, 'maximum': 780.7816386684535}, 'F6Ptex': {'minimum': 0.0, 'maximum': 99999.0}, 'FE3DHBZSabcpp': {'minimum': 0.0, 'maximum': 99998.655120423}, 'SUCBZL': {'minimum': 0.0, 'maximum': 0.0}, 'PGSA120': {'minimum': 0.0, 'maximum': 99999.0}, 'T2DECAI': {'minimum': 3.2311742677852644e-26, 'maximum': 32375.964227149107}, 'ASR': {'minimum': 0.0, 'maximum': 0.0}, 'FACOAL181t2pp': {'minimum': 0.0, 'maximum': 99999.0}, 'AST': {'minimum': -6.617444900424221e-22, 'maximum': 99999.0}, '5DGLCNt2rpp': {'minimum': -99999.0, 'maximum': 99999.0}, 'OROTt2_2pp': {'minimum': 0.0, 'maximum': 99999.0}, 'ALCD19': {'minimum': -99999.0, 'maximum': 99999.0}, 'ALLabcpp': {'minimum': 0.0, 'maximum': 99999.0}, 'FRULYSK': {'minimum': 0.0, 'maximum': 99999.0}, 'EX_glyc3p_LPAREN_e_RPAREN_': {'minimum': -99999.0, 'maximum': 99999.0}, 'FRULYSE': {'minimum': 0.0, 'maximum': 99999.0}, 'ACOLIPAtex': {'minimum': 0.0, 'maximum': 8391.500358071538}, 'GLCt2pp': {'minimum': 0.0, 'maximum': 99999.0}, 'TRPAS2': {'minimum': -99999.0, 'maximum': 99999.0}, 'LIPAabcpp': {'minimum': 0.0, 'maximum': 13636.188081866245}, 'GALCTNtex': {'minimum': -2.3264454728053903e-25, 'maximum': 99999.0}, 'EX_ppal_LPAREN_e_RPAREN_': {'minimum': -99999.0, 'maximum': 0.0}, 'IGPDH': {'minimum': -6.139231108792002e-26, 'maximum': 95990.9297185353}, 'TDPDRR': {'minimum': 7.108583389127582e-26, 'maximum': 8695.54022611761}, 'LEUabcpp': {'minimum': 0.0, 'maximum': 99999.0}, 'HYPOE': {'minimum': 3.0864176605884845e-22, 'maximum': 99999.0}, 'MAN6Ptex': {'minimum': 0.0, 'maximum': 99999.0}, 'GALM2pp': {'minimum': 0.0, 'maximum': 99999.0}, '3HPPPNH': {'minimum': 0.0, 'maximum': 49999.5}, 'EX_galt_LPAREN_e_RPAREN_': {'minimum': -99999.0, 'maximum': 0.0}, 'HACD1i': {'minimum': 0.0, 'maximum': 60712.47440214208}, 'ECA4COLIPAtex': {'minimum': 1.2924697071141057e-25, 'maximum': 6060.528036384998}, 'EX_no2_LPAREN_e_RPAREN_': {'minimum': -99999.0, 'maximum': 99999.0}, 'PLIPA1E140pp': {'minimum': 0.0, 'maximum': 99998.65512042295}, 'PLIPA2G120pp': {'minimum': 0.0, 'maximum': 42855.69826622252}, 'GAMtex': {'minimum': 0.0, 'maximum': 99999.0}, 'EX_colipa_LPAREN_e_RPAREN_': {'minimum': -99999.0, 'maximum': 8695.540226117604}, 'NADPHQR2': {'minimum': 0.0, 'maximum': 99999.0}, 'EX_xmp_LPAREN_e_RPAREN_': {'minimum': -99999.0, 'maximum': 0.0}, 'EX_gln_L_LPAREN_e_RPAREN_': {'minimum': -99999.0, 'maximum': 0.0}, 'PGP120abcpp': {'minimum': 2.8434333556510326e-25, 'maximum': 99999.0}, 'ACMAMUT': {'minimum': 6.462348535570529e-27, 'maximum': 24242.112145539973}, 'CYTD': {'minimum': 0.0, 'maximum': 99999.0}, 'EX_cu2_LPAREN_e_RPAREN_': {'minimum': -26.383328867360607, 'maximum': 99998.99736166712}, 'NDPK8': {'minimum': -99999.0, 'maximum': 99999.0}, 'DSERDHr': {'minimum': -99999.0, 'maximum': 99999.0}, 'NDPK2': {'minimum': 0.16464846171287234, 'maximum': 99999.0}, 'NDPK3': {'minimum': -99998.83394992394, 'maximum': 99999.0}, 'NDPK1': {'minimum': -99998.99934041678, 'maximum': 99999.0}, 'NDPK6': {'minimum': -99999.0, 'maximum': 99999.0}, 'NDPK7': {'minimum': -99999.0, 'maximum': 99999.0}, 'ADOCBLabcpp': {'minimum': 0.0, 'maximum': 0.0}, 'NDPK5': {'minimum': -99999.0, 'maximum': 99999.0}, 'GLYC3Ptex': {'minimum': -99999.0, 'maximum': 99999.0}, 'PLIPA2E180pp': {'minimum': 0.0, 'maximum': 41378.274828335685}, 'CA2t3pp': {'minimum': 0.0, 'maximum': 99998.99612494858}, 'GLCURtex': {'minimum': -99999.0, 'maximum': 99999.0}, 'FA161ACPHi': {'minimum': 0.0, 'maximum': 99999.0}, 'NI2tex': {'minimum': 0.0, 'maximum': 0.0}, 'URAt2pp': {'minimum': 0.0, 'maximum': 99999.0}, 'ASPabcpp': {'minimum': 0.0, 'maximum': 99999.0}, 'ALLTAMH': {'minimum': 0.0, 'maximum': 99999.0}, 'MAN1PT2': {'minimum': 0.0, 'maximum': 99999.0}, '3HAD40': {'minimum': -1.6155871338926322e-27, 'maximum': 19836.97651809973}, '2AGPGAT161': {'minimum': 0.0, 'maximum': 99998.65512042298}, '2AGPEAT141': {'minimum': 0.0, 'maximum': 99998.65512042296}, '2AGPEAT140': {'minimum': 0.0, 'maximum': 99998.65512042298}, 'ARBTNR2': {'minimum': 0.0, 'maximum': 49999.5}, 'ARBTNR3': {'minimum': 0.0, 'maximum': 49999.5}, 'THRPtex': {'minimum': 0.0, 'maximum': 99999.0}, 'ARBTNR1': {'minimum': 0.0, 'maximum': 49999.5}, 'GHMT2r': {'minimum': -99999.0, 'maximum': 99999.0}, 'MLDCP1Bpp': {'minimum': 0.0, 'maximum': 24999.708837884573}, 'MOAT2': {'minimum': 1.0339757656912846e-24, 'maximum': 17646.831635356317}, 'N2Otpp': {'minimum': -49999.5, 'maximum': 0.0}, 'MANtex': {'minimum': 0.0, 'maximum': 99999.0}, 'ARGabcpp': {'minimum': 0.0, 'maximum': 99999.0}, 'IPMD': {'minimum': 0.0, 'maximum': 99999.0}, 'AMPMS2': {'minimum': -7.888609052210118e-30, 'maximum': 1.6191773335817468}, 'LPLIPAL2ATE120': {'minimum': 0.0, 'maximum': 0.0}, 'IPDPS': {'minimum': 0.0, 'maximum': 9.069269298155167}, 'SULRi': {'minimum': 0.0, 'maximum': 99999.0}, 'EX_psclys_LPAREN_e_RPAREN_': {'minimum': -99999.0, 'maximum': 0.0}, 'PLIPA1E181pp': {'minimum': -2.0679515313825692e-25, 'maximum': 99998.65512042299}, 'THMabcpp': {'minimum': -1.1832913578315177e-30, 'maximum': 1.6471430224470778}, 'GAPD': {'minimum': -99999.0, 'maximum': 99999.0}, 'DSBCGT': {'minimum': 0.0, 'maximum': 0.0}, 'LPLIPAL2G160': {'minimum': 0.0, 'maximum': 52172.5067297614}, 'LPLIPAL2G161': {'minimum': 0.0, 'maximum': 52457.51383396467}, 'INOSTt4pp': {'minimum': 0.0, 'maximum': 0.0}, 'GMPtex': {'minimum': 0.0, 'maximum': 99999.0}, 'EAR40x': {'minimum': 0.0, 'maximum': 19836.976518099735}, 'EAR40y': {'minimum': 0.0, 'maximum': 19836.97651809973}, 'EX_dtmp_LPAREN_e_RPAREN_': {'minimum': -99999.0, 'maximum': 0.0}, 'CU2tex': {'minimum': -99998.99736166712, 'maximum': 26.383328867360603}, 'GMPR': {'minimum': 0.0, 'maximum': 99999.0}, 'XANt2pp': {'minimum': 0.0, 'maximum': 99999.0}, '3NTD2pp': {'minimum': 0.0, 'maximum': 99999.0}, 'PA140abcpp': {'minimum': 0.0, 'maximum': 99999.0}, 'DHPTPE': {'minimum': 0.0, 'maximum': 0.0}, 'THRD_L': {'minimum': 0.0, 'maximum': 99999.0}, 'GLYOX': {'minimum': 0.0, 'maximum': 99999.0}, 'FALDtpp': {'minimum': -99999.0, 'maximum': 99999.0}, 'SO2tpp': {'minimum': 0.0, 'maximum': 0.0}, 'THRtex': {'minimum': -99999.0, 'maximum': 99999.0}, 'NACtpp': {'minimum': 0.0, 'maximum': 18.13656475188884}, 'EX_23camp_LPAREN_e_RPAREN_': {'minimum': -99999.0, 'maximum': 0.0}, 'PAPA120': {'minimum': 0.0, 'maximum': 99999.0}, 'AGM4PCP': {'minimum': 0.0, 'maximum': 49999.41767576914}, 'CYSabc2pp': {'minimum': 0.0, 'maximum': 99999.0}, 'AKGt2rpp': {'minimum': -99999.0, 'maximum': 99999.0}, 'UGLYCH': {'minimum': 0.0, 'maximum': 99999.0}, 'EX_met_L_LPAREN_e_RPAREN_': {'minimum': -1268.8732227146236, 'maximum': 0.0}, 'GALKr': {'minimum': -1.137373342260413e-24, 'maximum': 99999.0}, 'MALS': {'minimum': 0.0, 'maximum': 99999.0}, 'NTD11pp': {'minimum': 0.0, 'maximum': 99999.0}, 'ARBt3ipp': {'minimum': 0.0, 'maximum': 99999.0}, 'XYLUtex': {'minimum': 0.0, 'maximum': 99999.0}, 'LIPAHTex': {'minimum': 0.0, 'maximum': 99999.0}, 'NTD8pp': {'minimum': 0.0, 'maximum': 99999.0}, 'PTRCTA': {'minimum': 0.0, 'maximum': 99999.0}, 'EX_glc_LPAREN_e_RPAREN_': {'minimum': -99999.0, 'maximum': 99999.0}, 'DTMPtex': {'minimum': 0.0, 'maximum': 99999.0}, 'ECOAH8': {'minimum': -54837.07365354768, 'maximum': 0.0}, 'ECOAH6': {'minimum': -83714.1508006225, 'maximum': -3.877409121342317e-26}, 'ECOAH7': {'minimum': -62193.266460730905, 'maximum': 0.0}, 'ECOAH4': {'minimum': -47756.40945966458, 'maximum': 0.0}, 'ECOAH5': {'minimum': -59372.29620977937, 'maximum': 0.0}, 'ECOAH2': {'minimum': -30721.97499867431, 'maximum': 0.0}, 'ECOAH3': {'minimum': -59221.72045486593, 'maximum': 0.0}, 'ECOAH1': {'minimum': -60712.474402142056, 'maximum': 3.6835386652752014e-25}, 'OP4ENH': {'minimum': 0.0, 'maximum': 49999.5}, 'FA80ACPHi': {'minimum': 0.0, 'maximum': 99999.0}, 'ALDD2x': {'minimum': 0.0, 'maximum': 99999.0}, 'G3PAT120': {'minimum': 0.0, 'maximum': 67739.48942535232}, 'CLPNH141pp': {'minimum': 0.0, 'maximum': 99998.99999999999}, 'PNTK': {'minimum': 0.0004946874050458289, 'maximum': 4.946874162621181}, 'TYMtex': {'minimum': 0.0, 'maximum': 99999.0}, 'NMNtex': {'minimum': 0.0, 'maximum': 18.138538596305107}, 'ADOCBLtonex': {'minimum': 0.0, 'maximum': 0.0}, 'EX_cys_D_LPAREN_e_RPAREN_': {'minimum': -99999.0, 'maximum': 0.0}, 'CPPPGO': {'minimum': 0.0, 'maximum': 12499.875}, 'A5PISO': {'minimum': -2.1002632740604218e-26, 'maximum': 35293.66327071264}, 'ARGSL': {'minimum': 0.0, 'maximum': 99999.0}, 'EX_pnto_R_LPAREN_e_RPAREN_': {'minimum': -4.946874162615484, 'maximum': 0.0}, 'LYSt2pp': {'minimum': 0.0, 'maximum': 99999.0}, 'OBTFL': {'minimum': 0.0, 'maximum': 99999.0}, 'EX_fum_LPAREN_e_RPAREN_': {'minimum': -99999.0, 'maximum': 99999.0}, 'UAMAS': {'minimum': 0.0, 'maximum': 49999.4405962861}, 'ARGSS': {'minimum': 0.0, 'maximum': 99999.0}, 'NO3R1pp': {'minimum': 0.0, 'maximum': 99999.0}, 'CRNDt2rpp': {'minimum': -99999.0, 'maximum': 99999.0}, 'CLPNS160pp': {'minimum': 0.0, 'maximum': 99999.0}, 'ODECOAI': {'minimum': 0.0, 'maximum': 31096.63323036545}, 'UGMDDS': {'minimum': 0.022920516953519536, 'maximum': 49999.4405962861}, '4PEPTtex': {'minimum': -49999.41767576915, 'maximum': 99999.0}, 'GTPHs': {'minimum': 0.0, 'maximum': 99999.0}, 'EX_h2_LPAREN_e_RPAREN_': {'minimum': -99999.0, 'maximum': 99999.0}, 'ASNN': {'minimum': 0.0, 'maximum': 99999.0}, 'PLIPA1A140pp': {'minimum': 0.0, 'maximum': 67497.90257271148}, 'PHEMEabcpp': {'minimum': -1.4734154661100805e-24, 'maximum': 12499.875}, 'MLTGY1pp': {'minimum': 0.0, 'maximum': 24999.708837884573}, 'MANAO': {'minimum': -99999.0, 'maximum': -6.947024675738318e-25}, 'LPLIPAL1G160pp': {'minimum': 0.0, 'maximum': 41859.33679480855}, 'ADEtex': {'minimum': -99999.0, 'maximum': 99999.0}, 'PDX5PO2': {'minimum': 0.0, 'maximum': 1.6487799730586656}, 'FE3DCITtonex': {'minimum': 0.0, 'maximum': 99999.0}, 'ACKr': {'minimum': -99999.0, 'maximum': 99999.0}, 'RIBtex': {'minimum': -99999.0, 'maximum': 99999.0}, 'DHORTS': {'minimum': -99999.0, 'maximum': 0.0}, 'EX_orn_LPAREN_e_RPAREN_': {'minimum': -99999.0, 'maximum': 99999.0}, 'EX_amp_LPAREN_e_RPAREN_': {'minimum': -99999.0, 'maximum': 0.0}, 'DGSNt2pp': {'minimum': 0.0, 'maximum': 99999.0}, 'PPC': {'minimum': 0.0, 'maximum': 99999.0}, 'EX_hxan_LPAREN_e_RPAREN_': {'minimum': -99999.0, 'maximum': 99999.0}, 'FDH5pp': {'minimum': 0.0, 'maximum': 99999.0}, 'RZ5PP': {'minimum': 0.0, 'maximum': 0.0}, '12DGR180tipp': {'minimum': 0.0, 'maximum': 99999.0}, 'URIt2rpp': {'minimum': -99999.0, 'maximum': 99999.0}, 'PPM': {'minimum': -99999.0, 'maximum': 99999.0}, 'PPS': {'minimum': 0.0, 'maximum': 99999.0}, 'EX_dgsn_LPAREN_e_RPAREN_': {'minimum': -99999.0, 'maximum': 99999.0}, 'PGPP181pp': {'minimum': 0.0, 'maximum': 99999.0}, 'GPDDA4': {'minimum': 0.0, 'maximum': 99999.0}, 'GPDDA5': {'minimum': 0.0, 'maximum': 0.0}, 'EX_dopa_LPAREN_e_RPAREN_': {'minimum': -99999.0, 'maximum': 0.0}, 'GPDDA1': {'minimum': 0.0, 'maximum': 0.0}, 'ATHRDHr': {'minimum': -99999.0, 'maximum': 0.0}, 'GPDDA3': {'minimum': 0.0, 'maximum': 99999.0}, 'GLYCAt2rpp': {'minimum': -99999.0, 'maximum': 99999.0}, 'SKMt2pp': {'minimum': 0.0, 'maximum': 99999.0}, 'OCDCAtexi': {'minimum': 0.0, 'maximum': 20731.088820243636}, 'XANtpp': {'minimum': -99999.0, 'maximum': 99999.0}, 'ANS': {'minimum': 1.0339757656912846e-24, 'maximum': 99999.0}, 'ADMDC': {'minimum': 0.0, 'maximum': 0.0}, '2AGPE161tipp': {'minimum': 0.0, 'maximum': 99998.65512042299}, 'PLIPA2G161pp': {'minimum': 0.0, 'maximum': 42104.05715620847}, 'ZN2t3pp': {'minimum': 0.0, 'maximum': 99999.0}, 'SDPTA': {'minimum': -99999.0, 'maximum': -2.5849394142282115e-25}, 'CPGNR2': {'minimum': 0.0, 'maximum': 49999.5}, 'CPGNR3': {'minimum': 0.0, 'maximum': 49999.5}, 'CRNCBCT': {'minimum': 0.0, 'maximum': 0.0}, 'CPGNR1': {'minimum': 0.0, 'maximum': 49999.5}, 'BPNT': {'minimum': 0.0, 'maximum': 99999.0}, 'EX_maltpt_LPAREN_e_RPAREN_': {'minimum': -66666.0, 'maximum': 0.0}, 'ETHSO3tex': {'minimum': 1.3732490638087374e-25, 'maximum': 99999.0}, 'FMNRx': {'minimum': 0.0, 'maximum': 99999.0}, 'NADK': {'minimum': 0.00032979162103044594, 'maximum': 99999.0}, 'CBLAT': {'minimum': 0.0, 'maximum': 0.0}, 'LPLIPAL1E160pp': {'minimum': 0.0, 'maximum': 41617.3753104455}, 'PROTRS': {'minimum': 0.0, 'maximum': 0.0}, 'GLYTRS': {'minimum': 0.0, 'maximum': 0.0}, 'CA2tex': {'minimum': 0.003875051427393591, 'maximum': 38.7505142739359}, 'LPLIPAL1A181pp': {'minimum': 0.0, 'maximum': 49999.5}, 'PGP161abcpp': {'minimum': 1.2924697071141057e-26, 'maximum': 99999.0}, '3OAR40': {'minimum': 2.5849394142282115e-25, 'maximum': 19836.96983392193}, 'FLVRx': {'minimum': 0.0, 'maximum': 56263.14951064201}, 'SULabcpp': {'minimum': 0.0, 'maximum': 99999.0}, 'DURItex': {'minimum': -99999.0, 'maximum': 99999.0}, 'LPADSS': {'minimum': -8.465676581597393e-25, 'maximum': 17646.831635356328}, 'EX_fuc_L_LPAREN_e_RPAREN_': {'minimum': -99999.0, 'maximum': 0.0}, 'BUTSO3tex': {'minimum': 0.0, 'maximum': 99999.0}, 'MDDEP1pp': {'minimum': 8.401053096241687e-26, 'maximum': 24999.708837884573}, 'ILEabcpp': {'minimum': 0.0, 'maximum': 99999.0}, 'CLPNS161pp': {'minimum': 0.0, 'maximum': 99999.0}, 'TUNGSabcpp': {'minimum': 0.0, 'maximum': 0.0}, '3UMPtex': {'minimum': -99999.0, 'maximum': 99999.0}, 'METabcpp': {'minimum': 0.0, 'maximum': 1268.8732227146252}, 'HACD2i': {'minimum': -9.564275832644382e-25, 'maximum': 30721.974998674308}, 'NADS1': {'minimum': 4.1359030627651384e-25, 'maximum': 99998.65602734999}, 'RIBabcpp': {'minimum': 0.0, 'maximum': 99999.0}, 'PLIPA2E161pp': {'minimum': 0.0, 'maximum': 41828.86724015482}, 'LPLIPAL2E140': {'minimum': 0.0, 'maximum': 52172.36580227822}, 'LPLIPAL2E141': {'minimum': 0.0, 'maximum': 52523.56390200615}, 'MSO3abcpp': {'minimum': 0.0, 'maximum': 99999.0}, 'EX_pheme_LPAREN_e_RPAREN_': {'minimum': 0.0, 'maximum': 12499.875}, 'NAt3pp': {'minimum': 0.0, 'maximum': 99999.0}, '2AGPGAT181': {'minimum': 0.0, 'maximum': 99998.65512042295}, '2AGPGAT180': {'minimum': 0.0, 'maximum': 99998.65512042295}, 'CUtex': {'minimum': 5.848166930749906e-22, 'maximum': 99999.0}, 'EX_tma_LPAREN_e_RPAREN_': {'minimum': -1.0856745539758488e-24, 'maximum': 99999.0}, 'PLIPA1A141pp': {'minimum': -2.5849394142282115e-25, 'maximum': 61901.72908289742}, 'EX_ser_L_LPAREN_e_RPAREN_': {'minimum': -99999.0, 'maximum': 99999.0}, 'UDPGALPpp': {'minimum': 0.0, 'maximum': 99999.0}, 'INDOLEt2rpp': {'minimum': -99999.0, 'maximum': 99999.0}, 'LEUTRS': {'minimum': 0.0, 'maximum': 0.0}, 'GLUR': {'minimum': -49999.4405962861, 'maximum': 0.0}, '4HOXPACDtex': {'minimum': -99999.0, 'maximum': 0.0}, 'GLUN': {'minimum': 0.0, 'maximum': 99999.0}, 'NH4tex': {'minimum': -99999.0, 'maximum': 99999.0}, 'UACGAMtex': {'minimum': 0.0, 'maximum': 99999.0}, 'AGt3': {'minimum': 0.0, 'maximum': 0.0}, 'AGMHE': {'minimum': -1.1713006720721583e-26, 'maximum': 34782.160904470424}, 'MALTptspp': {'minimum': 0.0, 'maximum': 0.0}, 'EX_octa_LPAREN_e_RPAREN_': {'minimum': -93342.07303479893, 'maximum': 0.0}, 'CYSabcpp': {'minimum': 0.0, 'maximum': 99999.0}, '3OAR181': {'minimum': 0.0, 'maximum': 29141.987713028222}, '3OAR180': {'minimum': -1.1632227364026952e-24, 'maximum': 54837.07365354767}, 'GLYCLTt2rpp': {'minimum': -99999.0, 'maximum': 99999.0}, 'PIuabcpp': {'minimum': 0.0, 'maximum': 99999.0}, 'NO3R1bpp': {'minimum': 0.0, 'maximum': 99999.0}, 'ETHAt2pp': {'minimum': 0.0, 'maximum': 99999.0}, 'SHKK': {'minimum': 0.0003297916094690227, 'maximum': 99999.0}, 'URDGLYCD': {'minimum': -3.890333818413458e-24, 'maximum': 99999.0}, 'PAPA140pp': {'minimum': 0.0, 'maximum': 99999.0}, 'EX_12ppd_S_LPAREN_e_RPAREN_': {'minimum': -99999.0, 'maximum': 99999.0}, 'UREAtpp': {'minimum': -99999.0, 'maximum': 0.0}, '3OAS160': {'minimum': 0.0, 'maximum': 54837.07365354771}, 'ETHAAL': {'minimum': 0.0, 'maximum': 99999.0}, 'PROt2rpp': {'minimum': -99999.0, 'maximum': 62193.448753043784}, 'LALGP': {'minimum': 7.237830359838992e-25, 'maximum': 99999.0}, 'ECAP2pp': {'minimum': 2.5874209560658706e-21, 'maximum': 6060.528036384998}, 'NMNPtpp': {'minimum': 0.0, 'maximum': 18.138538596305107}, 'Ktex': {'minimum': 0.14642747521385144, 'maximum': 1464.2747521385145}, 'DHAPT': {'minimum': 0.0, 'maximum': 99999.0}, 'ABUTt2pp': {'minimum': 0.0, 'maximum': 99999.0}, 'FEENTERexs': {'minimum': 0.0, 'maximum': 99999.0}, 'FE3abcpp': {'minimum': 0.0, 'maximum': 99999.0}, 'G6PP': {'minimum': 0.0, 'maximum': 99999.0}, 'AGPR': {'minimum': -99999.0, 'maximum': 0.0}, 'BUTt2rpp': {'minimum': -99999.0, 'maximum': 60712.47440214208}, 'PSD160': {'minimum': 3.130200071916975e-26, 'maximum': 51797.1649547271}, 'FE3tex': {'minimum': -99999.0, 'maximum': 99999.0}, 'ALAR': {'minimum': -99999.0, 'maximum': 99999.0}, 'EX_man6p_LPAREN_e_RPAREN_': {'minimum': -99999.0, 'maximum': 0.0}, 'CRNt2rpp': {'minimum': -99999.0, 'maximum': 0.0}, 'MALDtex': {'minimum': 0.0, 'maximum': 99999.0}, 'GLUDC': {'minimum': 0.0, 'maximum': 99999.0}, 'CYANST': {'minimum': 0.0, 'maximum': 0.0}, 'F6PP': {'minimum': 0.0, 'maximum': 99999.0}, 'EX_val_L_LPAREN_e_RPAREN_': {'minimum': -99999.0, 'maximum': 99998.65108047573}, 'GLUDy': {'minimum': -99999.0, 'maximum': 99999.0}, 'PGP181abcpp': {'minimum': 3.2311742677852644e-26, 'maximum': 99999.0}, 'MMM2': {'minimum': 0.0, 'maximum': 99999.0}, 'PLIPA2A140pp': {'minimum': 0.0, 'maximum': 49999.5}, 'F6PA': {'minimum': -99999.0, 'maximum': 99999.0}, 'FRUtex': {'minimum': 8.788794008375919e-25, 'maximum': 99999.0}, 'NO2t2rpp': {'minimum': -99999.0, 'maximum': 99999.0}, 'UM3PL': {'minimum': 0.0, 'maximum': 49999.4405962861}, 'MI1PP': {'minimum': 0.0, 'maximum': 0.0}, '26DAHtex': {'minimum': 0.0, 'maximum': 99999.0}, 'EX_chol_LPAREN_e_RPAREN_': {'minimum': 0.0, 'maximum': 99999.0}, 'ACGAMT': {'minimum': 0.0, 'maximum': 24242.11214553999}, 'AAMYL': {'minimum': 0.0, 'maximum': 56861.182563546005}, 'FUMtex': {'minimum': -99999.0, 'maximum': 99999.0}, 'PPPNDO': {'minimum': 0.0, 'maximum': 49999.5}, 'NTP5': {'minimum': 0.0, 'maximum': 99999.0}, 'PLIPA2A181pp': {'minimum': 0.0, 'maximum': 49999.5}, 'ACGAMK': {'minimum': -5.169878828456423e-26, 'maximum': 49999.5}, 'MALTTTRtexi': {'minimum': 0.0, 'maximum': 66666.0}, 'G3PSabcpp': {'minimum': 0.0, 'maximum': 99999.0}, 'N2Otex': {'minimum': -49999.5, 'maximum': 0.0}, 'EX_cobalt2_LPAREN_e_RPAREN_': {'minimum': -26.383328867360653, 'maximum': -0.002638332886736062}, 'DHCINDO': {'minimum': 0.0, 'maximum': 49999.5}, 'R15BPK': {'minimum': 0.0, 'maximum': 99999.0}, 'CINNDO': {'minimum': 0.0, 'maximum': 0.0}, 'HETZK': {'minimum': 0.0, 'maximum': 0.0}, 'EX_h2o_LPAREN_e_RPAREN_': {'minimum': -99999.0, 'maximum': 99999.0}, 'MOAT': {'minimum': 4.8467614016778965e-26, 'maximum': 17646.831635356313}, 'TDPGDH': {'minimum': 2.5849394142282115e-26, 'maximum': 30302.640181924988}, 'PGSA141': {'minimum': 1.4863401631812216e-24, 'maximum': 99999.0}, 'PGSA140': {'minimum': -4.6852026882886333e-26, 'maximum': 99999.0}, 'EX_glyc_R_LPAREN_e_RPAREN_': {'minimum': -99999.0, 'maximum': 99999.0}, 'PE141abcpp': {'minimum': 5.505714157152952e-21, 'maximum': 99998.65512042299}, 'H2Stex': {'minimum': -99999.0, 'maximum': 0.0}, 'NODOx': {'minimum': 0.0, 'maximum': 49999.5}, 'NNAM': {'minimum': 0.0, 'maximum': 66665.77068489994}, 'CYTBD2pp': {'minimum': 0.0, 'maximum': 99999.0}, 'ASAD': {'minimum': -99999.0, 'maximum': 1.5367700154414986e-11}, '3HAD140': {'minimum': 0.0, 'maximum': 55355.3848028313}, '3HAD141': {'minimum': 0.0, 'maximum': 32375.96422714911}, 'HPYRRy': {'minimum': 0.0, 'maximum': 99999.0}, 'HPYRRx': {'minimum': 0.0, 'maximum': 99999.0}, 'CLPNS120pp': {'minimum': 0.0, 'maximum': 99999.0}, 'EX_cys_L_LPAREN_e_RPAREN_': {'minimum': -99999.0, 'maximum': 99999.0}, 'EX_mal_D_LPAREN_e_RPAREN_': {'minimum': -99999.0, 'maximum': 0.0}, 'OAADC': {'minimum': 0.0, 'maximum': 99999.0}, 'PAPA180pp': {'minimum': 0.0, 'maximum': 99999.0}, 'IDOND': {'minimum': -99999.0, 'maximum': 99999.0}, 'UDPGD': {'minimum': 0.0, 'maximum': 8391.500358071537}, 'EX_dmso_LPAREN_e_RPAREN_': {'minimum': -99999.0, 'maximum': 0.0}, 'CMPtex': {'minimum': 0.0, 'maximum': 99999.0}, 'TMAOR2pp': {'minimum': 0.0, 'maximum': 99999.0}, 'EX_orot_LPAREN_e_RPAREN_': {'minimum': -99999.0, 'maximum': 0.0}, 'FECRMUtpp': {'minimum': -5.169878828456423e-26, 'maximum': 99999.0}, 'DDGLCNtex': {'minimum': -99999.0, 'maximum': 99999.0}, 'EX_ser_D_LPAREN_e_RPAREN_': {'minimum': -99999.0, 'maximum': 0.0}, 'MTAN': {'minimum': 0.0, 'maximum': 0.0}, 'EX_mg2_LPAREN_e_RPAREN_': {'minimum': -65.13384314129651, 'maximum': -0.006513384314129653}, 'MOBDabcpp': {'minimum': 0.0, 'maximum': 0.0}, 'H2SO': {'minimum': 0.0, 'maximum': 49999.5}, 'EX_taur_LPAREN_e_RPAREN_': {'minimum': -99999.0, 'maximum': 0.0}, 'MLDEP2pp': {'minimum': 0.0, 'maximum': 24999.708837884573}, 'TDECOAI': {'minimum': 0.0, 'maximum': 87633.80786040536}, 'TTDCAtexi': {'minimum': 0.0, 'maximum': 62193.266460730905}, 'ILETRS': {'minimum': 0.0, 'maximum': 0.0}, 'EX_kdo2lipid4_LPAREN_e_RPAREN_': {'minimum': -159.94893125837365, 'maximum': 17646.815640463206}, 'COBALT2tex': {'minimum': 0.002638332880451344, 'maximum': 26.38332886736062}, 'GF6PTA': {'minimum': 0.0, 'maximum': 99999.0}, 'NO3t7pp': {'minimum': 0.0, 'maximum': 99999.0}, 'CHLtex': {'minimum': -99999.0, 'maximum': 0.0}, 'EX_so3_LPAREN_e_RPAREN_': {'minimum': 0.0, 'maximum': 99999.0}, 'MDDCP3pp': {'minimum': 0.0, 'maximum': 24999.708837884573}, 'CDPMEK': {'minimum': 0.0009069269228956915, 'maximum': 9.069269298155165}, 'CU1abcpp': {'minimum': 0.0, 'maximum': 0.0}, 'LCTSt3ipp': {'minimum': 0.0, 'maximum': 99999.0}, 'PLIPA1G180pp': {'minimum': 0.0, 'maximum': 99998.65512042298}}
