# Supplementary material for: Meneco, a Topology-Based Gap-Filling Tool Applicable to Degraded Genome-Wide Metabolic Networks
Source: PLoS Comput Biol. 2017 Jan 27;13(1):e1005276. doi: 10.1371/journal.pcbi.1005276 (PMC5302834; doi:10.1371/journal.pcbi.1005276)
Supplement: S1 Files — All files needed to run gap-filling experiments on the benchmark are provided in an archive as well as a Readme.txt file detailing the commands used to produce the results shown in this study. This archive also contains the global results for FVA and a detailed analysis of the network 256 and the biomass 89 as an example. (ZIP) [file pcbi.1005276.s003.zip › S3_files/README.txt]

Three folders are provided, one for each E. coli network containing all informations on degraded networks, seeds and targets to redo all experimentations.
One file (allResultsOtherSemantic) is provided containing the results of the completion using another semantic for the producibility of a metabolic compound.
One folder (FVA) is provided containing the FVA result before degradation and after gapfilling for the network #256 and the biomass #89.
One file (changingClasses.ods) is provided containing the number of reactions according to their initial and final class (essential, alternative, blocked) for each degraded network and biomass.


Concerning the use of meneco: 
For example, to complete the network #58 (degraded at 20%) according to the biomass #1 with Ec_iJR904, the command-line is:

meneco.py -d S1_Ec_iJR904/degraded_networks/58.sbml -r S1_Ec_iJR904/Ec_iJR904_initial.sbml -s S1_Ec_iJR904/seeds/seeds.sbml -t S1_Ec_iJR904/targets/1.sbml

In this example we have 8 targets to reconstruct. It can be done with 8 reactions. The union of all minimal completions is of size 9.
The output of meneco is: 


Reading draft network from  S1_Ec_iJR904/degraded_networks/58.sbml ... done.
Reading seeds from  S1_Ec_iJR904/seeds/seeds.sbml ... done.
Reading targets from  S1_Ec_iJR904/targets/1.sbml ... done.

Checking draftnet for unproducible targets ... done.
  8 unproducible targets:
  "M_nadph_c"
  "M_his_DASH_L_c"
  "M_cys_DASH_L_c"
  "M_met_DASH_L_c"
  "M_dttp_c"
  "M_spmd_c"
  "M_nadp_c"
  "M_5mthf_c"

Reading repair network from  S1_Ec_iJR904/Ec_iJR904_initial.sbml ... done.

Checking draftnet + repairnet for unproducible targets ... done.
  still 0 unproducible targets:

  8 targets to reconstruct:
  "M_nadp_c"
  "M_spmd_c"
  "M_met_DASH_L_c"
  "M_5mthf_c"
  "M_nadph_c"
  "M_his_DASH_L_c"
  "M_cys_DASH_L_c"
  "M_dttp_c"

Computing essential reactions for target("M_nadp_c") ... done.
  1 essential reactions found:
  "R_NADK"

Computing essential reactions for target("M_spmd_c") ... done.
  0 essential reactions found:

Computing essential reactions for target("M_met_DASH_L_c") ... done.
  0 essential reactions found:

Computing essential reactions for target("M_5mthf_c") ... done.
  4 essential reactions found:
  "R_ADCL"
  "R_NADK"
  "R_DHNPA2"
  "R_DHFR"

Computing essential reactions for target("M_nadph_c") ... done.
  1 essential reactions found:
  "R_NADK"

Computing essential reactions for target("M_his_DASH_L_c") ... done.
  0 essential reactions found:

Computing essential reactions for target("M_cys_DASH_L_c") ... done.
  1 essential reactions found:
  "R_CYSabc"

Computing essential reactions for target("M_dttp_c") ... done.
  1 essential reactions found:
  "R_DTMPK"

  Overall 6 essential reactions found.
  "R_DTMPK"
  "R_ADCL"
  "R_NADK"
  "R_DHNPA2"
  "R_CYSabc"
  "R_DHFR"

 Add essential reactions to network.

Computing one minimal completion to produce all targets ... done.
  "R_DTMPK"
  "R_DHFR"
  "R_DHNPA2"
  "R_CYSabc"
  "R_EX_met_L_LPAREN_e_RPAREN_"
  "R_ADCL"
  "R_ATPPRT"
  "R_NADK"

Computing common reactions in all completion with size 8 ... done.
  "R_DTMPK"
  "R_DHFR"
  "R_DHNPA2"
  "R_CYSabc"
  "R_EX_met_L_LPAREN_e_RPAREN_"
  "R_ADCL"
  "R_NADK"

Computing union of reactions from all completion with size 8 ... done.
  "R_DTMPK"
  "R_DHFR"
  "R_DHNPA2"
  "R_CYSabc"
  "R_EX_met_L_LPAREN_e_RPAREN_"
  "R_ADCL"
  "R_ATPPRT"
  "R_NADK"
  "R_EX_his_L_LPAREN_e_RPAREN_"
