# Supplementary material for: Meneco, a Topology-Based Gap-Filling Tool Applicable to Degraded Genome-Wide Metabolic Networks
Source: PLoS Comput Biol. 2017 Jan 27;13(1):e1005276. doi: 10.1371/journal.pcbi.1005276 (PMC5302834; doi:10.1371/journal.pcbi.1005276)
Supplement: S1 Files — All files needed to run gap-filling experiments on the benchmark are provided in an archive as well as a Readme.txt file detailing the commands used to produce the results shown in this study. This archive also contains the global results for FVA and a detailed analysis of the network 256 and the biomass 89 as an example. (ZIP) [file pcbi.1005276.s003.zip › S3_files/S3_Ec_iAF1260/networks/1119.sbml]

<?xml version="1.0" encoding="UTF-8"?>
      <sbml xmlns="http://www.sbml.org/sbml/level2" level="2" version="1" xmlns:html="http://www.w3.org/1999/xhtml">
      <model id="MODELID_1461534" name="E. coli iJR904">
      <listOfUnitDefinitions>
      <unitDefinition id="mmol_per_gDW_per_hr">
      <listOfUnits>
      <unit kind="mole" scale="-3" multiplier="1" offset="0" />
      <unit kind="gram" exponent="-1" multiplier="1" offset="0" />
      <unit kind="second" exponent="-1" multiplier="0.00027777" offset="0" />
      </listOfUnits>
      </unitDefinition>
      </listOfUnitDefinitions>
      <listOfCompartments>
      <compartment id="C_e" name="Extraorganism"/>
      <compartment id="C_c" name="Cytosol"/>
      <compartment id="C_p" name="Periplasm"/>
      </listOfCompartments>
      <listOfSpecies>
        <species id="M_lald_DASH_L_c" name="lald_DASH_L_c" compartment="C_c" boundaryCondition="false" />
        <species id="M_2dhp_c" name="2dhp_c" compartment="C_c" boundaryCondition="false" />
        <species id="M_udpgal_b" name="udpgal_b" compartment="C_b" boundaryCondition="true" />
        <species id="M_23dhba_c" name="23dhba_c" compartment="C_c" boundaryCondition="false" />
        <species id="M_xan_p" name="xan_p" compartment="C_p" boundaryCondition="false" />
        <species id="M_t3c7mrseACP_c" name="t3c7mrseACP_c" compartment="C_c" boundaryCondition="false" />
        <species id="M_glu_DASH_L_c" name="glu_DASH_L_c" compartment="C_c" boundaryCondition="false" />
        <species id="M_tartr_DASH_L_p" name="tartr_DASH_L_p" compartment="C_p" boundaryCondition="false" />
        <species id="M_lcts_c" name="lcts_c" compartment="C_c" boundaryCondition="false" />
        <species id="M_ctbt_c" name="ctbt_c" compartment="C_c" boundaryCondition="false" />
        <species id="M_na1_e" name="na1_e" compartment="C_e" boundaryCondition="false" />
        <species id="M_glyc2p_p" name="glyc2p_p" compartment="C_p" boundaryCondition="false" />
        <species id="M_g3pg_e" name="g3pg_e" compartment="C_e" boundaryCondition="false" />
        <species id="M_ptrc_e" name="ptrc_e" compartment="C_e" boundaryCondition="false" />
        <species id="M_k_e" name="k_e" compartment="C_e" boundaryCondition="false" />
        <species id="M_cit_e" name="cit_e" compartment="C_e" boundaryCondition="false" />
        <species id="M_etha_b" name="etha_b" compartment="C_b" boundaryCondition="true" />
        <species id="M_pe120_c" name="pe120_c" compartment="C_c" boundaryCondition="false" />
        <species id="M_bglycogen_c" name="bglycogen_c" compartment="C_c" boundaryCondition="false" />
        <species id="M_cl_e" name="cl_e" compartment="C_e" boundaryCondition="false" />
        <species id="M_athr_DASH_L_c" name="athr_DASH_L_c" compartment="C_c" boundaryCondition="false" />
        <species id="M_aso3_p" name="aso3_p" compartment="C_p" boundaryCondition="false" />
        <species id="M_fecrm_b" name="fecrm_b" compartment="C_b" boundaryCondition="true" />
        <species id="M_asp_DASH_L_e" name="asp_DASH_L_e" compartment="C_e" boundaryCondition="false" />
        <species id="M_prlp_c" name="prlp_c" compartment="C_c" boundaryCondition="false" />
        <species id="M_rdmbzi_c" name="rdmbzi_c" compartment="C_c" boundaryCondition="false" />
        <species id="M_pa120_p" name="pa120_p" compartment="C_p" boundaryCondition="false" />
        <species id="M_prfp_c" name="prfp_c" compartment="C_c" boundaryCondition="false" />
        <species id="M_fald_e" name="fald_e" compartment="C_e" boundaryCondition="false" />
        <species id="M_dhna_c" name="dhna_c" compartment="C_c" boundaryCondition="false" />
        <species id="M_manglyc_e" name="manglyc_e" compartment="C_e" boundaryCondition="false" />
        <species id="M_cys_DASH_D_p" name="cys_DASH_D_p" compartment="C_p" boundaryCondition="false" />
        <species id="M_ura_c" name="ura_c" compartment="C_c" boundaryCondition="false" />
        <species id="M_uamag_c" name="uamag_c" compartment="C_c" boundaryCondition="false" />
        <species id="M_eca2und_p" name="eca2und_p" compartment="C_p" boundaryCondition="false" />
        <species id="M_histd_c" name="histd_c" compartment="C_c" boundaryCondition="false" />
        <species id="M_fe2_e" name="fe2_e" compartment="C_e" boundaryCondition="false" />
        <species id="M_orot_c" name="orot_c" compartment="C_c" boundaryCondition="false" />
        <species id="M_uri_c" name="uri_c" compartment="C_c" boundaryCondition="false" />
        <species id="M_fe3hox_e" name="fe3hox_e" compartment="C_e" boundaryCondition="false" />
        <species id="M_ala_DASH_L_c" name="ala_DASH_L_c" compartment="C_c" boundaryCondition="false" />
        <species id="M_acmanap_c" name="acmanap_c" compartment="C_c" boundaryCondition="false" />
        <species id="M_1agpe120_p" name="1agpe120_p" compartment="C_p" boundaryCondition="false" />
        <species id="M_gly_e" name="gly_e" compartment="C_e" boundaryCondition="false" />
        <species id="M_adocbip_c" name="adocbip_c" compartment="C_c" boundaryCondition="false" />
        <species id="M_octa_p" name="octa_p" compartment="C_p" boundaryCondition="false" />
        <species id="M_dms_b" name="dms_b" compartment="C_b" boundaryCondition="true" />
        <species id="M_cpe180_c" name="cpe180_c" compartment="C_c" boundaryCondition="false" />
        <species id="M_udpgalfur_c" name="udpgalfur_c" compartment="C_c" boundaryCondition="false" />
        <species id="M_murein4px4p4p_p" name="murein4px4p4p_p" compartment="C_p" boundaryCondition="false" />
        <species id="M_23camp_e" name="23camp_e" compartment="C_e" boundaryCondition="false" />
        <species id="M_dudp_c" name="dudp_c" compartment="C_c" boundaryCondition="false" />
        <species id="M_3ocpalm9eACP_c" name="3ocpalm9eACP_c" compartment="C_c" boundaryCondition="false" />
        <species id="M_2omph_c" name="2omph_c" compartment="C_c" boundaryCondition="false" />
        <species id="M_3amp_b" name="3amp_b" compartment="C_b" boundaryCondition="true" />
        <species id="M_glc_DASH_D_e" name="glc_DASH_D_e" compartment="C_e" boundaryCondition="false" />
        <species id="M_acorn_c" name="acorn_c" compartment="C_c" boundaryCondition="false" />
        <species id="M_trnaile_c" name="trnaile_c" compartment="C_c" boundaryCondition="false" />
        <species id="M_2agpg140_p" name="2agpg140_p" compartment="C_p" boundaryCondition="false" />
        <species id="M_acser_p" name="acser_p" compartment="C_p" boundaryCondition="false" />
        <species id="M_23doguln_c" name="23doguln_c" compartment="C_c" boundaryCondition="false" />
        <species id="M_acac_b" name="acac_b" compartment="C_b" boundaryCondition="true" />
        <species id="M_acgal_p" name="acgal_p" compartment="C_p" boundaryCondition="false" />
        <species id="M_hlipa_c" name="hlipa_c" compartment="C_c" boundaryCondition="false" />
        <species id="M_cyan_e" name="cyan_e" compartment="C_e" boundaryCondition="false" />
        <species id="M_o2_c" name="o2_c" compartment="C_c" boundaryCondition="false" />
        <species id="M_nh4_p" name="nh4_p" compartment="C_p" boundaryCondition="false" />
        <species id="M_galctn_DASH_L_e" name="galctn_DASH_L_e" compartment="C_e" boundaryCondition="false" />
        <species id="M_all_DASH_D_p" name="all_DASH_D_p" compartment="C_p" boundaryCondition="false" />
        <species id="M_gmp_e" name="gmp_e" compartment="C_e" boundaryCondition="false" />
        <species id="M_xyl_DASH_D_e" name="xyl_DASH_D_e" compartment="C_e" boundaryCondition="false" />
        <species id="M_cdpdhdec9eg_c" name="cdpdhdec9eg_c" compartment="C_c" boundaryCondition="false" />
        <species id="M_ala_DASH_B_b" name="ala_DASH_B_b" compartment="C_b" boundaryCondition="true" />
        <species id="M_ppap_c" name="ppap_c" compartment="C_c" boundaryCondition="false" />
        <species id="M_murein5px4px4p_p" name="murein5px4px4p_p" compartment="C_p" boundaryCondition="false" />
        <species id="M_metsox_DASH_R_DASH_L_e" name="metsox_DASH_R_DASH_L_e" compartment="C_e" boundaryCondition="false" />
        <species id="M_hdd2coa_c" name="hdd2coa_c" compartment="C_c" boundaryCondition="false" />
        <species id="M_pheme_c" name="pheme_c" compartment="C_c" boundaryCondition="false" />
        <species id="M_rib_DASH_D_b" name="rib_DASH_D_b" compartment="C_b" boundaryCondition="true" />
        <species id="M_hx2coa_c" name="hx2coa_c" compartment="C_c" boundaryCondition="false" />
        <species id="M_cpgn_b" name="cpgn_b" compartment="C_b" boundaryCondition="true" />
        <species id="M_feoxam_p" name="feoxam_p" compartment="C_p" boundaryCondition="false" />
        <species id="M_4abut_p" name="4abut_p" compartment="C_p" boundaryCondition="false" />
        <species id="M_etha_c" name="etha_c" compartment="C_c" boundaryCondition="false" />
        <species id="M_3ohdcoa_c" name="3ohdcoa_c" compartment="C_c" boundaryCondition="false" />
        <species id="M_myrsACP_c" name="myrsACP_c" compartment="C_c" boundaryCondition="false" />
        <species id="M_12dgr181_c" name="12dgr181_c" compartment="C_c" boundaryCondition="false" />
        <species id="M_pa180_c" name="pa180_c" compartment="C_c" boundaryCondition="false" />
        <species id="M_udpacgal_p" name="udpacgal_p" compartment="C_p" boundaryCondition="false" />
        <species id="M_gam6p_c" name="gam6p_c" compartment="C_c" boundaryCondition="false" />
        <species id="M_LalaDglu_c" name="LalaDglu_c" compartment="C_c" boundaryCondition="false" />
        <species id="M_4abut_c" name="4abut_c" compartment="C_c" boundaryCondition="false" />
        <species id="M_damp_p" name="damp_p" compartment="C_p" boundaryCondition="false" />
        <species id="M_seramp_c" name="seramp_c" compartment="C_c" boundaryCondition="false" />
        <species id="M_o2_p" name="o2_p" compartment="C_p" boundaryCondition="false" />
        <species id="M_LalaDgluMdapDala_b" name="LalaDgluMdapDala_b" compartment="C_b" boundaryCondition="true" />
        <species id="M_minohp_p" name="minohp_p" compartment="C_p" boundaryCondition="false" />
        <species id="M_no3_p" name="no3_p" compartment="C_p" boundaryCondition="false" />
        <species id="M_2agpe181_c" name="2agpe181_c" compartment="C_c" boundaryCondition="false" />
        <species id="M_lys_DASH_L_c" name="lys_DASH_L_c" compartment="C_c" boundaryCondition="false" />
        <species id="M_cpgn_DASH_un_b" name="cpgn_DASH_un_b" compartment="C_b" boundaryCondition="true" />
        <species id="M_zn2_e" name="zn2_e" compartment="C_e" boundaryCondition="false" />
        <species id="M_pppn_b" name="pppn_b" compartment="C_b" boundaryCondition="true" />
        <species id="M_cbl1_p" name="cbl1_p" compartment="C_p" boundaryCondition="false" />
        <species id="M_pppn_c" name="pppn_c" compartment="C_c" boundaryCondition="false" />
        <species id="M_2tdec7eg3p_p" name="2tdec7eg3p_p" compartment="C_p" boundaryCondition="false" />
        <species id="M_cu_p" name="cu_p" compartment="C_p" boundaryCondition="false" />
        <species id="M_12dgr160_c" name="12dgr160_c" compartment="C_c" boundaryCondition="false" />
        <species id="M_2agpg120_c" name="2agpg120_c" compartment="C_c" boundaryCondition="false" />
        <species id="M_pe141_p" name="pe141_p" compartment="C_p" boundaryCondition="false" />
        <species id="M_lald_DASH_D_c" name="lald_DASH_D_c" compartment="C_c" boundaryCondition="false" />
        <species id="M_psclys_e" name="psclys_e" compartment="C_e" boundaryCondition="false" />
        <species id="M_iasp_c" name="iasp_c" compartment="C_c" boundaryCondition="false" />
        <species id="M_lipa_cold_p" name="lipa_cold_p" compartment="C_p" boundaryCondition="false" />
        <species id="M_1ddecg3p_c" name="1ddecg3p_c" compartment="C_c" boundaryCondition="false" />
        <species id="M_pyr_p" name="pyr_p" compartment="C_p" boundaryCondition="false" />
        <species id="M_dump_e" name="dump_e" compartment="C_e" boundaryCondition="false" />
        <species id="M_hg2_b" name="hg2_b" compartment="C_b" boundaryCondition="true" />
        <species id="M_alltn_e" name="alltn_e" compartment="C_e" boundaryCondition="false" />
        <species id="M_3ump_b" name="3ump_b" compartment="C_b" boundaryCondition="true" />
        <species id="M_h2o2_c" name="h2o2_c" compartment="C_c" boundaryCondition="false" />
        <species id="M_Nmtrp_c" name="Nmtrp_c" compartment="C_c" boundaryCondition="false" />
        <species id="M_3hhcoa_c" name="3hhcoa_c" compartment="C_c" boundaryCondition="false" />
        <species id="M_acolipa_b" name="acolipa_b" compartment="C_b" boundaryCondition="true" />
        <species id="M_trnatrp_c" name="trnatrp_c" compartment="C_c" boundaryCondition="false" />
        <species id="M_2ddg6p_c" name="2ddg6p_c" compartment="C_c" boundaryCondition="false" />
        <species id="M_ps141_c" name="ps141_c" compartment="C_c" boundaryCondition="false" />
        <species id="M_cytd_p" name="cytd_p" compartment="C_p" boundaryCondition="false" />
        <species id="M_3haACP_c" name="3haACP_c" compartment="C_c" boundaryCondition="false" />
        <species id="M_uLa4fn_c" name="uLa4fn_c" compartment="C_c" boundaryCondition="false" />
        <species id="M_5dglcn_b" name="5dglcn_b" compartment="C_b" boundaryCondition="true" />
        <species id="M_anhm3p_c" name="anhm3p_c" compartment="C_c" boundaryCondition="false" />
        <species id="M_4hoxpacd_e" name="4hoxpacd_e" compartment="C_e" boundaryCondition="false" />
        <species id="M_hxcoa_c" name="hxcoa_c" compartment="C_c" boundaryCondition="false" />
        <species id="M_duri_p" name="duri_p" compartment="C_p" boundaryCondition="false" />
        <species id="M_murein5p5p_p" name="murein5p5p_p" compartment="C_p" boundaryCondition="false" />
        <species id="M_23ccmp_p" name="23ccmp_p" compartment="C_p" boundaryCondition="false" />
        <species id="M_nac_c" name="nac_c" compartment="C_c" boundaryCondition="false" />
        <species id="M_nadp_c" name="nadp_c" compartment="C_c" boundaryCondition="false" />
        <species id="M_arbt6p_c" name="arbt6p_c" compartment="C_c" boundaryCondition="false" />
        <species id="M_asn_DASH_L_p" name="asn_DASH_L_p" compartment="C_p" boundaryCondition="false" />
        <species id="M_sl26da_c" name="sl26da_c" compartment="C_c" boundaryCondition="false" />
        <species id="M_colipa_c" name="colipa_c" compartment="C_c" boundaryCondition="false" />
        <species id="M_fuc_DASH_L_b" name="fuc_DASH_L_b" compartment="C_b" boundaryCondition="true" />
        <species id="M_crn_b" name="crn_b" compartment="C_b" boundaryCondition="true" />
        <species id="M_xtp_c" name="xtp_c" compartment="C_c" boundaryCondition="false" />
        <species id="M_pgp180_p" name="pgp180_p" compartment="C_p" boundaryCondition="false" />
        <species id="M_mg2_e" name="mg2_e" compartment="C_e" boundaryCondition="false" />
        <species id="M_ap5a_c" name="ap5a_c" compartment="C_c" boundaryCondition="false" />
        <species id="M_zn2_b" name="zn2_b" compartment="C_b" boundaryCondition="true" />
        <species id="M_pacald_p" name="pacald_p" compartment="C_p" boundaryCondition="false" />
        <species id="M_3hdcoa_c" name="3hdcoa_c" compartment="C_c" boundaryCondition="false" />
        <species id="M_pg140_c" name="pg140_c" compartment="C_c" boundaryCondition="false" />
        <species id="M_pppn_p" name="pppn_p" compartment="C_p" boundaryCondition="false" />
        <species id="M_cbasp_c" name="cbasp_c" compartment="C_c" boundaryCondition="false" />
        <species id="M_halipa_b" name="halipa_b" compartment="C_b" boundaryCondition="true" />
        <species id="M_mso3_c" name="mso3_c" compartment="C_c" boundaryCondition="false" />
        <species id="M_arg_DASH_L_e" name="arg_DASH_L_e" compartment="C_e" boundaryCondition="false" />
        <species id="M_2agpg161_p" name="2agpg161_p" compartment="C_p" boundaryCondition="false" />
        <species id="M_2agpe140_p" name="2agpe140_p" compartment="C_p" boundaryCondition="false" />
        <species id="M_ins_c" name="ins_c" compartment="C_c" boundaryCondition="false" />
        <species id="M_spmd_e" name="spmd_e" compartment="C_e" boundaryCondition="false" />
        <species id="M_h2s_b" name="h2s_b" compartment="C_b" boundaryCondition="true" />
        <species id="M_ascb_DASH_L_p" name="ascb_DASH_L_p" compartment="C_p" boundaryCondition="false" />
        <species id="M_chol_p" name="chol_p" compartment="C_p" boundaryCondition="false" />
        <species id="M_h_e" name="h_e" compartment="C_e" boundaryCondition="false" />
        <species id="M_pnto_DASH_R_c" name="pnto_DASH_R_c" compartment="C_c" boundaryCondition="false" />
        <species id="M_3oocoa_c" name="3oocoa_c" compartment="C_c" boundaryCondition="false" />
        <species id="M_1agpg160_p" name="1agpg160_p" compartment="C_p" boundaryCondition="false" />
        <species id="M_sbt6p_c" name="sbt6p_c" compartment="C_c" boundaryCondition="false" />
        <species id="M_trp_DASH_L_p" name="trp_DASH_L_p" compartment="C_p" boundaryCondition="false" />
        <species id="M_malthx_e" name="malthx_e" compartment="C_e" boundaryCondition="false" />
        <species id="M_csn_e" name="csn_e" compartment="C_e" boundaryCondition="false" />
        <species id="M_apg140_c" name="apg140_c" compartment="C_c" boundaryCondition="false" />
        <species id="M_12dgr180_c" name="12dgr180_c" compartment="C_c" boundaryCondition="false" />
        <species id="M_enter_b" name="enter_b" compartment="C_b" boundaryCondition="true" />
        <species id="M_trnathr_c" name="trnathr_c" compartment="C_c" boundaryCondition="false" />
        <species id="M_fum_c" name="fum_c" compartment="C_c" boundaryCondition="false" />
        <species id="M_5apru_c" name="5apru_c" compartment="C_c" boundaryCondition="false" />
        <species id="M_cynt_c" name="cynt_c" compartment="C_c" boundaryCondition="false" />
        <species id="M_o2_b" name="o2_b" compartment="C_b" boundaryCondition="true" />
        <species id="M_malt_c" name="malt_c" compartment="C_c" boundaryCondition="false" />
        <species id="M_tpalm2eACP_c" name="tpalm2eACP_c" compartment="C_c" boundaryCondition="false" />
        <species id="M_mn2_p" name="mn2_p" compartment="C_p" boundaryCondition="false" />
        <species id="M_fmettrna_c" name="fmettrna_c" compartment="C_c" boundaryCondition="false" />
        <species id="M_dhpppn_c" name="dhpppn_c" compartment="C_c" boundaryCondition="false" />
        <species id="M_fe3dcit_p" name="fe3dcit_p" compartment="C_p" boundaryCondition="false" />
        <species id="M_cynt_b" name="cynt_b" compartment="C_b" boundaryCondition="true" />
        <species id="M_gln_DASH_L_e" name="gln_DASH_L_e" compartment="C_e" boundaryCondition="false" />
        <species id="M_tma_e" name="tma_e" compartment="C_e" boundaryCondition="false" />
        <species id="M_10fthf_c" name="10fthf_c" compartment="C_c" boundaryCondition="false" />
        <species id="M_chol_c" name="chol_c" compartment="C_c" boundaryCondition="false" />
        <species id="M_2hdecg3p_p" name="2hdecg3p_p" compartment="C_p" boundaryCondition="false" />
        <species id="M_2dda7p_c" name="2dda7p_c" compartment="C_c" boundaryCondition="false" />
        <species id="M_nmn_p" name="nmn_p" compartment="C_p" boundaryCondition="false" />
        <species id="M_2obut_c" name="2obut_c" compartment="C_c" boundaryCondition="false" />
        <species id="M_tyrp_p" name="tyrp_p" compartment="C_p" boundaryCondition="false" />
        <species id="M_sertrna_c" name="sertrna_c" compartment="C_c" boundaryCondition="false" />
        <species id="M_dopa_p" name="dopa_p" compartment="C_p" boundaryCondition="false" />
        <species id="M_no2_b" name="no2_b" compartment="C_b" boundaryCondition="true" />
        <species id="M_alaala_c" name="alaala_c" compartment="C_c" boundaryCondition="false" />
        <species id="M_suchms_c" name="suchms_c" compartment="C_c" boundaryCondition="false" />
        <species id="M_glcn_b" name="glcn_b" compartment="C_b" boundaryCondition="true" />
        <species id="M_cys_DASH_L_p" name="cys_DASH_L_p" compartment="C_p" boundaryCondition="false" />
        <species id="M_acgal1p_e" name="acgal1p_e" compartment="C_e" boundaryCondition="false" />
        <species id="M_glyc_e" name="glyc_e" compartment="C_e" boundaryCondition="false" />
        <species id="M_pphn_c" name="pphn_c" compartment="C_c" boundaryCondition="false" />
        <species id="M_3dhsk_c" name="3dhsk_c" compartment="C_c" boundaryCondition="false" />
        <species id="M_dtdpglu_c" name="dtdpglu_c" compartment="C_c" boundaryCondition="false" />
        <species id="M_thym_p" name="thym_p" compartment="C_p" boundaryCondition="false" />
        <species id="M_ala_DASH_B_e" name="ala_DASH_B_e" compartment="C_e" boundaryCondition="false" />
        <species id="M_fru_p" name="fru_p" compartment="C_p" boundaryCondition="false" />
        <species id="M_oxam_c" name="oxam_c" compartment="C_c" boundaryCondition="false" />
        <species id="M_3htdcoa_c" name="3htdcoa_c" compartment="C_c" boundaryCondition="false" />
        <species id="M_13dpg_c" name="13dpg_c" compartment="C_c" boundaryCondition="false" />
        <species id="M_gthox_e" name="gthox_e" compartment="C_e" boundaryCondition="false" />
        <species id="M_duri_b" name="duri_b" compartment="C_b" boundaryCondition="true" />
        <species id="M_pgp141_p" name="pgp141_p" compartment="C_p" boundaryCondition="false" />
        <species id="M_tyr_DASH_L_c" name="tyr_DASH_L_c" compartment="C_c" boundaryCondition="false" />
        <species id="M_acald_e" name="acald_e" compartment="C_e" boundaryCondition="false" />
        <species id="M_1odecg3p_c" name="1odecg3p_c" compartment="C_c" boundaryCondition="false" />
        <species id="M_nh4_b" name="nh4_b" compartment="C_b" boundaryCondition="true" />
        <species id="M_ump_c" name="ump_c" compartment="C_c" boundaryCondition="false" />
        <species id="M_pa180_p" name="pa180_p" compartment="C_p" boundaryCondition="false" />
        <species id="M_cmp_b" name="cmp_b" compartment="C_b" boundaryCondition="true" />
        <species id="M_aspsa_c" name="aspsa_c" compartment="C_c" boundaryCondition="false" />
        <species id="M_gln_DASH_L_c" name="gln_DASH_L_c" compartment="C_c" boundaryCondition="false" />
        <species id="M_dmpp_c" name="dmpp_c" compartment="C_c" boundaryCondition="false" />
        <species id="M_his_DASH_L_e" name="his_DASH_L_e" compartment="C_e" boundaryCondition="false" />
        <species id="M_uacgam_b" name="uacgam_b" compartment="C_b" boundaryCondition="true" />
        <species id="M_cdp_c" name="cdp_c" compartment="C_c" boundaryCondition="false" />
        <species id="M_isetac_b" name="isetac_b" compartment="C_b" boundaryCondition="true" />
        <species id="M_ser_DASH_L_e" name="ser_DASH_L_e" compartment="C_e" boundaryCondition="false" />
        <species id="M_kdo2lipid4L_c" name="kdo2lipid4L_c" compartment="C_c" boundaryCondition="false" />
        <species id="M_uacgam_e" name="uacgam_e" compartment="C_e" boundaryCondition="false" />
        <species id="M_manglyc_b" name="manglyc_b" compartment="C_b" boundaryCondition="true" />
        <species id="M_trnaasn_c" name="trnaasn_c" compartment="C_c" boundaryCondition="false" />
        <species id="M_phe_DASH_L_e" name="phe_DASH_L_e" compartment="C_e" boundaryCondition="false" />
        <species id="M_g3pe_p" name="g3pe_p" compartment="C_p" boundaryCondition="false" />
        <species id="M_isetac_c" name="isetac_c" compartment="C_c" boundaryCondition="false" />
        <species id="M_ahdt_c" name="ahdt_c" compartment="C_c" boundaryCondition="false" />
        <species id="M_gcald_c" name="gcald_c" compartment="C_c" boundaryCondition="false" />
        <species id="M_trnacys_c" name="trnacys_c" compartment="C_c" boundaryCondition="false" />
        <species id="M_pydam_c" name="pydam_c" compartment="C_c" boundaryCondition="false" />
        <species id="M_5prdmbz_c" name="5prdmbz_c" compartment="C_c" boundaryCondition="false" />
        <species id="M_hxa_b" name="hxa_b" compartment="C_b" boundaryCondition="true" />
        <species id="M_xan_c" name="xan_c" compartment="C_c" boundaryCondition="false" />
        <species id="M_tdec2eACP_c" name="tdec2eACP_c" compartment="C_c" boundaryCondition="false" />
        <species id="M_sucglu_c" name="sucglu_c" compartment="C_c" boundaryCondition="false" />
        <species id="M_frulys_e" name="frulys_e" compartment="C_e" boundaryCondition="false" />
        <species id="M_gp4g_c" name="gp4g_c" compartment="C_c" boundaryCondition="false" />
        <species id="M_fecrm_DASH_un_p" name="fecrm_DASH_un_p" compartment="C_p" boundaryCondition="false" />
        <species id="M_cobalt2_e" name="cobalt2_e" compartment="C_e" boundaryCondition="false" />
        <species id="M_amp_c" name="amp_c" compartment="C_c" boundaryCondition="false" />
        <species id="M_pan4p_c" name="pan4p_c" compartment="C_c" boundaryCondition="false" />
        <species id="M_fecrm_DASH_un_c" name="fecrm_DASH_un_c" compartment="C_c" boundaryCondition="false" />
        <species id="M_12ppd_DASH_S_e" name="12ppd_DASH_S_e" compartment="C_e" boundaryCondition="false" />
        <species id="M_gly_c" name="gly_c" compartment="C_c" boundaryCondition="false" />
        <species id="M_dhmptp_c" name="dhmptp_c" compartment="C_c" boundaryCondition="false" />
        <species id="M_prpp_c" name="prpp_c" compartment="C_c" boundaryCondition="false" />
        <species id="M_iletrna_c" name="iletrna_c" compartment="C_c" boundaryCondition="false" />
        <species id="M_2omhmbl_c" name="2omhmbl_c" compartment="C_c" boundaryCondition="false" />
        <species id="M_maltttr_b" name="maltttr_b" compartment="C_b" boundaryCondition="true" />
        <species id="M_fe3hox_DASH_un_b" name="fe3hox_DASH_un_b" compartment="C_b" boundaryCondition="true" />
        <species id="M_na1_b" name="na1_b" compartment="C_b" boundaryCondition="true" />
        <species id="M_unagamuf_c" name="unagamuf_c" compartment="C_c" boundaryCondition="false" />
        <species id="M_murein4p4p_p" name="murein4p4p_p" compartment="C_p" boundaryCondition="false" />
        <species id="M_but2eACP_c" name="but2eACP_c" compartment="C_c" boundaryCondition="false" />
        <species id="M_malttr_b" name="malttr_b" compartment="C_b" boundaryCondition="true" />
        <species id="M_pe181_c" name="pe181_c" compartment="C_c" boundaryCondition="false" />
        <species id="M_inost_c" name="inost_c" compartment="C_c" boundaryCondition="false" />
        <species id="M_eig3p_c" name="eig3p_c" compartment="C_c" boundaryCondition="false" />
        <species id="M_N1aspmd_c" name="N1aspmd_c" compartment="C_c" boundaryCondition="false" />
        <species id="M_udpg_b" name="udpg_b" compartment="C_b" boundaryCondition="true" />
        <species id="M_butso3_p" name="butso3_p" compartment="C_p" boundaryCondition="false" />
        <species id="M_25dkglcn_c" name="25dkglcn_c" compartment="C_c" boundaryCondition="false" />
        <species id="M_psclys_c" name="psclys_c" compartment="C_c" boundaryCondition="false" />
        <species id="M_hpyr_c" name="hpyr_c" compartment="C_c" boundaryCondition="false" />
        <species id="M_anth_c" name="anth_c" compartment="C_c" boundaryCondition="false" />
        <species id="M_ac_c" name="ac_c" compartment="C_c" boundaryCondition="false" />
        <species id="M_udpgal_p" name="udpgal_p" compartment="C_p" boundaryCondition="false" />
        <species id="M_skm5p_c" name="skm5p_c" compartment="C_c" boundaryCondition="false" />
        <species id="M_gtp_c" name="gtp_c" compartment="C_c" boundaryCondition="false" />
        <species id="M_fmnh2_c" name="fmnh2_c" compartment="C_c" boundaryCondition="false" />
        <species id="M_adocbi_c" name="adocbi_c" compartment="C_c" boundaryCondition="false" />
        <species id="M_galt_b" name="galt_b" compartment="C_b" boundaryCondition="true" />
        <species id="M_glyclt_b" name="glyclt_b" compartment="C_b" boundaryCondition="true" />
        <species id="M_trnamet_c" name="trnamet_c" compartment="C_c" boundaryCondition="false" />
        <species id="M_tmao_e" name="tmao_e" compartment="C_e" boundaryCondition="false" />
        <species id="M_ckdo_c" name="ckdo_c" compartment="C_c" boundaryCondition="false" />
        <species id="M_orn_p" name="orn_p" compartment="C_p" boundaryCondition="false" />
        <species id="M_o16a3und_p" name="o16a3und_p" compartment="C_p" boundaryCondition="false" />
        <species id="M_man_p" name="man_p" compartment="C_p" boundaryCondition="false" />
        <species id="M_2kmb_c" name="2kmb_c" compartment="C_c" boundaryCondition="false" />
        <species id="M_glcur1p_b" name="glcur1p_b" compartment="C_b" boundaryCondition="true" />
        <species id="M_pser_DASH_L_c" name="pser_DASH_L_c" compartment="C_c" boundaryCondition="false" />
        <species id="M_dcmp_c" name="dcmp_c" compartment="C_c" boundaryCondition="false" />
        <species id="M_sulfac_b" name="sulfac_b" compartment="C_b" boundaryCondition="true" />
        <species id="M_2ippm_c" name="2ippm_c" compartment="C_c" boundaryCondition="false" />
        <species id="M_rml1p_c" name="rml1p_c" compartment="C_c" boundaryCondition="false" />
        <species id="M_gal_b" name="gal_b" compartment="C_b" boundaryCondition="true" />
        <species id="M_no3_c" name="no3_c" compartment="C_c" boundaryCondition="false" />
        <species id="M_fc1p_c" name="fc1p_c" compartment="C_c" boundaryCondition="false" />
        <species id="M_dsbcrd_p" name="dsbcrd_p" compartment="C_p" boundaryCondition="false" />
        <species id="M_arbtn_DASH_fe3_e" name="arbtn_DASH_fe3_e" compartment="C_e" boundaryCondition="false" />
        <species id="M_clpn120_p" name="clpn120_p" compartment="C_p" boundaryCondition="false" />
        <species id="M_lyx_DASH_L_p" name="lyx_DASH_L_p" compartment="C_p" boundaryCondition="false" />
        <species id="M_glc_DASH_D_c" name="glc_DASH_D_c" compartment="C_c" boundaryCondition="false" />
        <species id="M_nmn_c" name="nmn_c" compartment="C_c" boundaryCondition="false" />
        <species id="M_ttdca_p" name="ttdca_p" compartment="C_p" boundaryCondition="false" />
        <species id="M_lipa_p" name="lipa_p" compartment="C_p" boundaryCondition="false" />
        <species id="M_12ppd_DASH_R_e" name="12ppd_DASH_R_e" compartment="C_e" boundaryCondition="false" />
        <species id="M_urea_b" name="urea_b" compartment="C_b" boundaryCondition="true" />
        <species id="M_phom_c" name="phom_c" compartment="C_c" boundaryCondition="false" />
        <species id="M_pe120_p" name="pe120_p" compartment="C_p" boundaryCondition="false" />
        <species id="M_etha_p" name="etha_p" compartment="C_p" boundaryCondition="false" />
        <species id="M_2agpg181_c" name="2agpg181_c" compartment="C_c" boundaryCondition="false" />
        <species id="M_acolipa_p" name="acolipa_p" compartment="C_p" boundaryCondition="false" />
        <species id="M_udcpp_c" name="udcpp_c" compartment="C_c" boundaryCondition="false" />
        <species id="M_ethso3_e" name="ethso3_e" compartment="C_e" boundaryCondition="false" />
        <species id="M_xtsn_p" name="xtsn_p" compartment="C_p" boundaryCondition="false" />
        <species id="M_acmana_e" name="acmana_e" compartment="C_e" boundaryCondition="false" />
        <species id="M_ggbutal_c" name="ggbutal_c" compartment="C_c" boundaryCondition="false" />
        <species id="M_succ_b" name="succ_b" compartment="C_b" boundaryCondition="true" />
        <species id="M_xylu_DASH_L_e" name="xylu_DASH_L_e" compartment="C_e" boundaryCondition="false" />
        <species id="M_2ahbut_c" name="2ahbut_c" compartment="C_c" boundaryCondition="false" />
        <species id="M_cpgn_DASH_un_p" name="cpgn_DASH_un_p" compartment="C_p" boundaryCondition="false" />
        <species id="M_3hddecACP_c" name="3hddecACP_c" compartment="C_c" boundaryCondition="false" />
        <species id="M_3hcpalm9eACP_c" name="3hcpalm9eACP_c" compartment="C_c" boundaryCondition="false" />
        <species id="M_dad_DASH_2_e" name="dad_DASH_2_e" compartment="C_e" boundaryCondition="false" />
        <species id="M_galctn_DASH_L_b" name="galctn_DASH_L_b" compartment="C_b" boundaryCondition="true" />
        <species id="M_din_e" name="din_e" compartment="C_e" boundaryCondition="false" />
        <species id="M_feoxam_c" name="feoxam_c" compartment="C_c" boundaryCondition="false" />
        <species id="M_asn_DASH_L_e" name="asn_DASH_L_e" compartment="C_e" boundaryCondition="false" />
        <species id="M_pe180_c" name="pe180_c" compartment="C_c" boundaryCondition="false" />
        <species id="M_5dglcn_c" name="5dglcn_c" compartment="C_c" boundaryCondition="false" />
        <species id="M_lac_DASH_D_b" name="lac_DASH_D_b" compartment="C_b" boundaryCondition="true" />
        <species id="M_oaa_c" name="oaa_c" compartment="C_c" boundaryCondition="false" />
        <species id="M_3ocvac11eACP_c" name="3ocvac11eACP_c" compartment="C_c" boundaryCondition="false" />
        <species id="M_u23ga_c" name="u23ga_c" compartment="C_c" boundaryCondition="false" />
        <species id="M_udcpdp_c" name="udcpdp_c" compartment="C_c" boundaryCondition="false" />
        <species id="M_pi_c" name="pi_c" compartment="C_c" boundaryCondition="false" />
        <species id="M_mobd_e" name="mobd_e" compartment="C_e" boundaryCondition="false" />
        <species id="M_cpg180_c" name="cpg180_c" compartment="C_c" boundaryCondition="false" />
        <species id="M_pgp120_p" name="pgp120_p" compartment="C_p" boundaryCondition="false" />
        <species id="M_hdca_p" name="hdca_p" compartment="C_p" boundaryCondition="false" />
        <species id="M_xylu_DASH_D_c" name="xylu_DASH_D_c" compartment="C_c" boundaryCondition="false" />
        <species id="M_peamn_p" name="peamn_p" compartment="C_p" boundaryCondition="false" />
        <species id="M_malthp_c" name="malthp_c" compartment="C_c" boundaryCondition="false" />
        <species id="M_gal1p_c" name="gal1p_c" compartment="C_c" boundaryCondition="false" />
        <species id="M_cynt_e" name="cynt_e" compartment="C_e" boundaryCondition="false" />
        <species id="M_ohpb_c" name="ohpb_c" compartment="C_c" boundaryCondition="false" />
        <species id="M_3c3hmp_c" name="3c3hmp_c" compartment="C_c" boundaryCondition="false" />
        <species id="M_uLa4n_p" name="uLa4n_p" compartment="C_p" boundaryCondition="false" />
        <species id="M_1agpe161_p" name="1agpe161_p" compartment="C_p" boundaryCondition="false" />
        <species id="M_hacolipa_b" name="hacolipa_b" compartment="C_b" boundaryCondition="true" />
        <species id="M_dopa_e" name="dopa_e" compartment="C_e" boundaryCondition="false" />
        <species id="M_trp_DASH_L_e" name="trp_DASH_L_e" compartment="C_e" boundaryCondition="false" />
        <species id="M_tre_b" name="tre_b" compartment="C_b" boundaryCondition="true" />
        <species id="M_12dgr141_p" name="12dgr141_p" compartment="C_p" boundaryCondition="false" />
        <species id="M_acgal1p_b" name="acgal1p_b" compartment="C_b" boundaryCondition="true" />
        <species id="M_15dap_c" name="15dap_c" compartment="C_c" boundaryCondition="false" />
        <species id="M_3otdcoa_c" name="3otdcoa_c" compartment="C_c" boundaryCondition="false" />
        <species id="M_15dap_b" name="15dap_b" compartment="C_b" boundaryCondition="true" />
        <species id="M_hisp_c" name="hisp_c" compartment="C_c" boundaryCondition="false" />
        <species id="M_cu2_p" name="cu2_p" compartment="C_p" boundaryCondition="false" />
        <species id="M_cmp_c" name="cmp_c" compartment="C_c" boundaryCondition="false" />
        <species id="M_g3pc_b" name="g3pc_b" compartment="C_b" boundaryCondition="true" />
        <species id="M_mal_DASH_L_b" name="mal_DASH_L_b" compartment="C_b" boundaryCondition="true" />
        <species id="M_g6p_c" name="g6p_c" compartment="C_c" boundaryCondition="false" />
        <species id="M_5dglcn_p" name="5dglcn_p" compartment="C_p" boundaryCondition="false" />
        <species id="M_4ppcys_c" name="4ppcys_c" compartment="C_c" boundaryCondition="false" />
        <species id="M_hdca_b" name="hdca_b" compartment="C_b" boundaryCondition="true" />
        <species id="M_ag_c" name="ag_c" compartment="C_c" boundaryCondition="false" />
        <species id="M_3hcddec5eACP_c" name="3hcddec5eACP_c" compartment="C_c" boundaryCondition="false" />
        <species id="M_ocdcea_e" name="ocdcea_e" compartment="C_e" boundaryCondition="false" />
        <species id="M_anhgm_b" name="anhgm_b" compartment="C_b" boundaryCondition="true" />
        <species id="M_2agpg180_c" name="2agpg180_c" compartment="C_c" boundaryCondition="false" />
        <species id="M_dcamp_c" name="dcamp_c" compartment="C_c" boundaryCondition="false" />
        <species id="M_ichor_c" name="ichor_c" compartment="C_c" boundaryCondition="false" />
        <species id="M_crncoa_c" name="crncoa_c" compartment="C_c" boundaryCondition="false" />
        <species id="M_f6p_e" name="f6p_e" compartment="C_e" boundaryCondition="false" />
        <species id="M_3ump_e" name="3ump_e" compartment="C_e" boundaryCondition="false" />
        <species id="M_ca2_e" name="ca2_e" compartment="C_e" boundaryCondition="false" />
        <species id="M_gal_c" name="gal_c" compartment="C_c" boundaryCondition="false" />
        <species id="M_pnto_DASH_R_p" name="pnto_DASH_R_p" compartment="C_p" boundaryCondition="false" />
        <species id="M_dscl_c" name="dscl_c" compartment="C_c" boundaryCondition="false" />
        <species id="M_thr_DASH_L_p" name="thr_DASH_L_p" compartment="C_p" boundaryCondition="false" />
        <species id="M_nac_p" name="nac_p" compartment="C_p" boundaryCondition="false" />
        <species id="M_3opalmACP_c" name="3opalmACP_c" compartment="C_c" boundaryCondition="false" />
        <species id="M_sl2a6o_c" name="sl2a6o_c" compartment="C_c" boundaryCondition="false" />
        <species id="M_acnam_e" name="acnam_e" compartment="C_e" boundaryCondition="false" />
        <species id="M_2me4p_c" name="2me4p_c" compartment="C_c" boundaryCondition="false" />
        <species id="M_3mob_c" name="3mob_c" compartment="C_c" boundaryCondition="false" />
        <species id="M_thr_DASH_L_e" name="thr_DASH_L_e" compartment="C_e" boundaryCondition="false" />
        <species id="M_3amp_e" name="3amp_e" compartment="C_e" boundaryCondition="false" />
        <species id="M_1hdecg3p_p" name="1hdecg3p_p" compartment="C_p" boundaryCondition="false" />
        <species id="M_lipa_b" name="lipa_b" compartment="C_b" boundaryCondition="true" />
        <species id="M_ag_e" name="ag_e" compartment="C_e" boundaryCondition="false" />
        <species id="M_dxyl5p_c" name="dxyl5p_c" compartment="C_c" boundaryCondition="false" />
        <species id="M_udpLa4o_c" name="udpLa4o_c" compartment="C_c" boundaryCondition="false" />
        <species id="M_dsbaox_p" name="dsbaox_p" compartment="C_p" boundaryCondition="false" />
        <species id="M_indole_b" name="indole_b" compartment="C_b" boundaryCondition="true" />
        <species id="M_gg4abut_c" name="gg4abut_c" compartment="C_c" boundaryCondition="false" />
        <species id="M_2ddglcn_b" name="2ddglcn_b" compartment="C_b" boundaryCondition="true" />
        <species id="M_hexACP_c" name="hexACP_c" compartment="C_c" boundaryCondition="false" />
        <species id="M_n2o_e" name="n2o_e" compartment="C_e" boundaryCondition="false" />
        <species id="M_mal_DASH_D_c" name="mal_DASH_D_c" compartment="C_c" boundaryCondition="false" />
        <species id="M_thm_b" name="thm_b" compartment="C_b" boundaryCondition="true" />
        <species id="M_for_e" name="for_e" compartment="C_e" boundaryCondition="false" />
        <species id="M_cinnm_c" name="cinnm_c" compartment="C_c" boundaryCondition="false" />
        <species id="M_alltt_c" name="alltt_c" compartment="C_c" boundaryCondition="false" />
        <species id="M_aso3_c" name="aso3_c" compartment="C_c" boundaryCondition="false" />
        <species id="M_thdp_c" name="thdp_c" compartment="C_c" boundaryCondition="false" />
        <species id="M_dmso_p" name="dmso_p" compartment="C_p" boundaryCondition="false" />
        <species id="M_6hmhptpp_c" name="6hmhptpp_c" compartment="C_c" boundaryCondition="false" />
        <species id="M_tym_e" name="tym_e" compartment="C_e" boundaryCondition="false" />
        <species id="M_tyrp_e" name="tyrp_e" compartment="C_e" boundaryCondition="false" />
        <species id="M_cpppg3_c" name="cpppg3_c" compartment="C_c" boundaryCondition="false" />
        <species id="M_glntrna_c" name="glntrna_c" compartment="C_c" boundaryCondition="false" />
        <species id="M_dnad_c" name="dnad_c" compartment="C_c" boundaryCondition="false" />
        <species id="M_thmpp_c" name="thmpp_c" compartment="C_c" boundaryCondition="false" />
        <species id="M_butso3_b" name="butso3_b" compartment="C_b" boundaryCondition="true" />
        <species id="M_mmet_p" name="mmet_p" compartment="C_p" boundaryCondition="false" />
        <species id="M_mettrna_c" name="mettrna_c" compartment="C_c" boundaryCondition="false" />
        <species id="M_dtmp_p" name="dtmp_p" compartment="C_p" boundaryCondition="false" />
        <species id="M_adocbl_p" name="adocbl_p" compartment="C_p" boundaryCondition="false" />
        <species id="M_ala_DASH_D_c" name="ala_DASH_D_c" compartment="C_c" boundaryCondition="false" />
        <species id="M_hmfurn_c" name="hmfurn_c" compartment="C_c" boundaryCondition="false" />
        <species id="M_mso3_p" name="mso3_p" compartment="C_p" boundaryCondition="false" />
        <species id="M_h2o_c" name="h2o_c" compartment="C_c" boundaryCondition="false" />
        <species id="M_tagur_c" name="tagur_c" compartment="C_c" boundaryCondition="false" />
        <species id="M_g1p_e" name="g1p_e" compartment="C_e" boundaryCondition="false" />
        <species id="M_2dmmq8_c" name="2dmmq8_c" compartment="C_c" boundaryCondition="false" />
        <species id="M_dopa_b" name="dopa_b" compartment="C_b" boundaryCondition="true" />
        <species id="M_thymd_p" name="thymd_p" compartment="C_p" boundaryCondition="false" />
        <species id="M_acanth_c" name="acanth_c" compartment="C_c" boundaryCondition="false" />
        <species id="M_4mop_c" name="4mop_c" compartment="C_c" boundaryCondition="false" />
        <species id="M_prbamp_c" name="prbamp_c" compartment="C_c" boundaryCondition="false" />
        <species id="M_ddcaACP_c" name="ddcaACP_c" compartment="C_c" boundaryCondition="false" />
        <species id="M_dtmp_b" name="dtmp_b" compartment="C_b" boundaryCondition="true" />
        <species id="M_cechddd_c" name="cechddd_c" compartment="C_c" boundaryCondition="false" />
        <species id="M_pgp161_p" name="pgp161_p" compartment="C_p" boundaryCondition="false" />
        <species id="M_ACP_c" name="ACP_c" compartment="C_c" boundaryCondition="false" />
        <species id="M_udpglcur_e" name="udpglcur_e" compartment="C_e" boundaryCondition="false" />
        <species id="M_cd2_p" name="cd2_p" compartment="C_p" boundaryCondition="false" />
        <species id="M_ac_b" name="ac_b" compartment="C_b" boundaryCondition="true" />
        <species id="M_2dr1p_c" name="2dr1p_c" compartment="C_c" boundaryCondition="false" />
        <species id="M_2p4c2me_c" name="2p4c2me_c" compartment="C_c" boundaryCondition="false" />
        <species id="M_ps120_c" name="ps120_c" compartment="C_c" boundaryCondition="false" />
        <species id="M_all_DASH_D_c" name="all_DASH_D_c" compartment="C_c" boundaryCondition="false" />
        <species id="M_1pyr5c_c" name="1pyr5c_c" compartment="C_c" boundaryCondition="false" />
        <species id="M_succ_c" name="succ_c" compartment="C_c" boundaryCondition="false" />
        <species id="M_damp_b" name="damp_b" compartment="C_b" boundaryCondition="true" />
        <species id="M_pg181_c" name="pg181_c" compartment="C_c" boundaryCondition="false" />
        <species id="M_melib_e" name="melib_e" compartment="C_e" boundaryCondition="false" />
        <species id="M_dgtp_c" name="dgtp_c" compartment="C_c" boundaryCondition="false" />
        <species id="M_q8_c" name="q8_c" compartment="C_c" boundaryCondition="false" />
        <species id="M_pg141_c" name="pg141_c" compartment="C_c" boundaryCondition="false" />
        <species id="M_h2_p" name="h2_p" compartment="C_p" boundaryCondition="false" />
        <species id="M_bbtcoa_c" name="bbtcoa_c" compartment="C_c" boundaryCondition="false" />
        <species id="M_cystrna_c" name="cystrna_c" compartment="C_c" boundaryCondition="false" />
        <species id="M_tsul_c" name="tsul_c" compartment="C_c" boundaryCondition="false" />
        <species id="M_sbt_DASH_D_p" name="sbt_DASH_D_p" compartment="C_p" boundaryCondition="false" />
        <species id="M_5aizc_c" name="5aizc_c" compartment="C_c" boundaryCondition="false" />
        <species id="M_mal_DASH_D_b" name="mal_DASH_D_b" compartment="C_b" boundaryCondition="true" />
        <species id="M_ppt_p" name="ppt_p" compartment="C_p" boundaryCondition="false" />
        <species id="M_h2s_p" name="h2s_p" compartment="C_p" boundaryCondition="false" />
        <species id="M_fuc_DASH_L_e" name="fuc_DASH_L_e" compartment="C_e" boundaryCondition="false" />
        <species id="M_2agpe120_p" name="2agpe120_p" compartment="C_p" boundaryCondition="false" />
        <species id="M_23cgmp_b" name="23cgmp_b" compartment="C_b" boundaryCondition="true" />
        <species id="M_gagicolipa_c" name="gagicolipa_c" compartment="C_c" boundaryCondition="false" />
        <species id="M_mthgxl_c" name="mthgxl_c" compartment="C_c" boundaryCondition="false" />
        <species id="M_trnaval_c" name="trnaval_c" compartment="C_c" boundaryCondition="false" />
        <species id="M_tartr_DASH_L_c" name="tartr_DASH_L_c" compartment="C_c" boundaryCondition="false" />
        <species id="M_ara5p_c" name="ara5p_c" compartment="C_c" boundaryCondition="false" />
        <species id="M_glyb_b" name="glyb_b" compartment="C_b" boundaryCondition="true" />
        <species id="M_dadp_c" name="dadp_c" compartment="C_c" boundaryCondition="false" />
        <species id="M_galur_p" name="galur_p" compartment="C_p" boundaryCondition="false" />
        <species id="M_fe3dhbzs_e" name="fe3dhbzs_e" compartment="C_e" boundaryCondition="false" />
        <species id="M_cpe160_c" name="cpe160_c" compartment="C_c" boundaryCondition="false" />
        <species id="M_fuc_DASH_L_c" name="fuc_DASH_L_c" compartment="C_c" boundaryCondition="false" />
        <species id="M_galt_e" name="galt_e" compartment="C_e" boundaryCondition="false" />
        <species id="M_6pgl_c" name="6pgl_c" compartment="C_c" boundaryCondition="false" />
        <species id="M_man6p_b" name="man6p_b" compartment="C_b" boundaryCondition="true" />
        <species id="M_2agpg141_c" name="2agpg141_c" compartment="C_c" boundaryCondition="false" />
        <species id="M_sbt_DASH_D_b" name="sbt_DASH_D_b" compartment="C_b" boundaryCondition="true" />
        <species id="M_etoh_b" name="etoh_b" compartment="C_b" boundaryCondition="true" />
        <species id="M_csn_b" name="csn_b" compartment="C_b" boundaryCondition="true" />
        <species id="M_clpn140_p" name="clpn140_p" compartment="C_p" boundaryCondition="false" />
        <species id="M_o2s_e" name="o2s_e" compartment="C_e" boundaryCondition="false" />
        <species id="M_coa_c" name="coa_c" compartment="C_c" boundaryCondition="false" />
        <species id="M_ni2_p" name="ni2_p" compartment="C_p" boundaryCondition="false" />
        <species id="M_r5p_p" name="r5p_p" compartment="C_p" boundaryCondition="false" />
        <species id="M_1tdec7eg3p_p" name="1tdec7eg3p_p" compartment="C_p" boundaryCondition="false" />
        <species id="M_gua_b" name="gua_b" compartment="C_b" boundaryCondition="true" />
        <species id="M_trnaglu_c" name="trnaglu_c" compartment="C_c" boundaryCondition="false" />
        <species id="M_23camp_b" name="23camp_b" compartment="C_b" boundaryCondition="true" />
        <species id="M_1tdecg3p_p" name="1tdecg3p_p" compartment="C_p" boundaryCondition="false" />
        <species id="M_5aprbu_c" name="5aprbu_c" compartment="C_c" boundaryCondition="false" />
        <species id="M_aps_c" name="aps_c" compartment="C_c" boundaryCondition="false" />
        <species id="M_glcur_e" name="glcur_e" compartment="C_e" boundaryCondition="false" />
        <species id="M_unaga_c" name="unaga_c" compartment="C_c" boundaryCondition="false" />
        <species id="M_2tpr3dpcoa_c" name="2tpr3dpcoa_c" compartment="C_c" boundaryCondition="false" />
        <species id="M_r5p_c" name="r5p_c" compartment="C_c" boundaryCondition="false" />
        <species id="M_man_e" name="man_e" compartment="C_e" boundaryCondition="false" />
        <species id="M_no3_b" name="no3_b" compartment="C_b" boundaryCondition="true" />
        <species id="M_mnl_e" name="mnl_e" compartment="C_e" boundaryCondition="false" />
        <species id="M_alpp_p" name="alpp_p" compartment="C_p" boundaryCondition="false" />
        <species id="M_2agpe141_p" name="2agpe141_p" compartment="C_p" boundaryCondition="false" />
        <species id="M_3dhgulnp_c" name="3dhgulnp_c" compartment="C_c" boundaryCondition="false" />
        <species id="M_trdox_c" name="trdox_c" compartment="C_c" boundaryCondition="false" />
        <species id="M_cytd_c" name="cytd_c" compartment="C_c" boundaryCondition="false" />
        <species id="M_hom_DASH_L_p" name="hom_DASH_L_p" compartment="C_p" boundaryCondition="false" />
        <species id="M_1agpe181_p" name="1agpe181_p" compartment="C_p" boundaryCondition="false" />
        <species id="M_uri_b" name="uri_b" compartment="C_b" boundaryCondition="true" />
        <species id="M_idon_DASH_L_b" name="idon_DASH_L_b" compartment="C_b" boundaryCondition="true" />
        <species id="M_trnaphe_c" name="trnaphe_c" compartment="C_c" boundaryCondition="false" />
        <species id="M_so4_c" name="so4_c" compartment="C_c" boundaryCondition="false" />
        <species id="M_s7p_c" name="s7p_c" compartment="C_c" boundaryCondition="false" />
        <species id="M_adn_e" name="adn_e" compartment="C_e" boundaryCondition="false" />
        <species id="M_pi_p" name="pi_p" compartment="C_p" boundaryCondition="false" />
        <species id="M_dsbcox_p" name="dsbcox_p" compartment="C_p" boundaryCondition="false" />
        <species id="M_arbtn_c" name="arbtn_c" compartment="C_c" boundaryCondition="false" />
        <species id="M_sulfac_c" name="sulfac_c" compartment="C_c" boundaryCondition="false" />
        <species id="M_nadh_c" name="nadh_c" compartment="C_c" boundaryCondition="false" />
        <species id="M_glcn_p" name="glcn_p" compartment="C_p" boundaryCondition="false" />
        <species id="M_o16a2und_p" name="o16a2und_p" compartment="C_p" boundaryCondition="false" />
        <species id="M_u3hga_c" name="u3hga_c" compartment="C_c" boundaryCondition="false" />
        <species id="M_glyc_DASH_R_p" name="glyc_DASH_R_p" compartment="C_p" boundaryCondition="false" />
        <species id="M_gthrd_e" name="gthrd_e" compartment="C_e" boundaryCondition="false" />
        <species id="M_ascb6p_c" name="ascb6p_c" compartment="C_c" boundaryCondition="false" />
        <species id="M_asp_DASH_L_b" name="asp_DASH_L_b" compartment="C_b" boundaryCondition="true" />
        <species id="M_tyr_DASH_L_e" name="tyr_DASH_L_e" compartment="C_e" boundaryCondition="false" />
        <species id="M_dkmpp_c" name="dkmpp_c" compartment="C_c" boundaryCondition="false" />
        <species id="M_tungs_e" name="tungs_e" compartment="C_e" boundaryCondition="false" />
        <species id="M_duri_e" name="duri_e" compartment="C_e" boundaryCondition="false" />
        <species id="M_phaccoa_c" name="phaccoa_c" compartment="C_c" boundaryCondition="false" />
        <species id="M_glutrna_c" name="glutrna_c" compartment="C_c" boundaryCondition="false" />
        <species id="M_ditp_c" name="ditp_c" compartment="C_c" boundaryCondition="false" />
        <species id="M_dimp_c" name="dimp_c" compartment="C_c" boundaryCondition="false" />
        <species id="M_met_DASH_D_e" name="met_DASH_D_e" compartment="C_e" boundaryCondition="false" />
        <species id="M_leu_DASH_L_b" name="leu_DASH_L_b" compartment="C_b" boundaryCondition="true" />
        <species id="M_phpyr_c" name="phpyr_c" compartment="C_c" boundaryCondition="false" />
        <species id="M_galur_b" name="galur_b" compartment="C_b" boundaryCondition="true" />
        <species id="M_isetac_p" name="isetac_p" compartment="C_p" boundaryCondition="false" />
        <species id="M_trp_DASH_L_b" name="trp_DASH_L_b" compartment="C_b" boundaryCondition="true" />
        <species id="M_uaccg_c" name="uaccg_c" compartment="C_c" boundaryCondition="false" />
        <species id="M_3hoctACP_c" name="3hoctACP_c" compartment="C_c" boundaryCondition="false" />
        <species id="M_xylu_DASH_L_b" name="xylu_DASH_L_b" compartment="C_b" boundaryCondition="true" />
        <species id="M_maltttr_e" name="maltttr_e" compartment="C_e" boundaryCondition="false" />
        <species id="M_lipa_cold_c" name="lipa_cold_c" compartment="C_c" boundaryCondition="false" />
        <species id="M_fe2_c" name="fe2_c" compartment="C_c" boundaryCondition="false" />
        <species id="M_h2_c" name="h2_c" compartment="C_c" boundaryCondition="false" />
        <species id="M_acglu_c" name="acglu_c" compartment="C_c" boundaryCondition="false" />
        <species id="M_gmhep17bp_c" name="gmhep17bp_c" compartment="C_c" boundaryCondition="false" />
        <species id="M_gal1p_e" name="gal1p_e" compartment="C_e" boundaryCondition="false" />
        <species id="M_g3pg_b" name="g3pg_b" compartment="C_b" boundaryCondition="true" />
        <species id="M_3hpppn_c" name="3hpppn_c" compartment="C_c" boundaryCondition="false" />
        <species id="M_4mhetz_c" name="4mhetz_c" compartment="C_c" boundaryCondition="false" />
        <species id="M_agdpcbi_c" name="agdpcbi_c" compartment="C_c" boundaryCondition="false" />
        <species id="M_btcoa_c" name="btcoa_c" compartment="C_c" boundaryCondition="false" />
        <species id="M_udpgal_c" name="udpgal_c" compartment="C_c" boundaryCondition="false" />
        <species id="M_3hcinnm_e" name="3hcinnm_e" compartment="C_e" boundaryCondition="false" />
        <species id="M_galct_DASH_D_e" name="galct_DASH_D_e" compartment="C_e" boundaryCondition="false" />
        <species id="M_nh4_e" name="nh4_e" compartment="C_e" boundaryCondition="false" />
        <species id="M_na1_c" name="na1_c" compartment="C_c" boundaryCondition="false" />
        <species id="M_trnaala_c" name="trnaala_c" compartment="C_c" boundaryCondition="false" />
        <species id="M_metsox_DASH_S_DASH_L_p" name="metsox_DASH_S_DASH_L_p" compartment="C_p" boundaryCondition="false" />
        <species id="M_frulys_p" name="frulys_p" compartment="C_p" boundaryCondition="false" />
        <species id="M_glyb_c" name="glyb_c" compartment="C_c" boundaryCondition="false" />
        <species id="M_adn_b" name="adn_b" compartment="C_b" boundaryCondition="true" />
        <species id="M_cys_DASH_L_b" name="cys_DASH_L_b" compartment="C_b" boundaryCondition="true" />
        <species id="M_pg161_c" name="pg161_c" compartment="C_c" boundaryCondition="false" />
        <species id="M_ggptrc_c" name="ggptrc_c" compartment="C_c" boundaryCondition="false" />
        <species id="M_spmd_p" name="spmd_p" compartment="C_p" boundaryCondition="false" />
        <species id="M_2mcacn_c" name="2mcacn_c" compartment="C_c" boundaryCondition="false" />
        <species id="M_ttdcea_p" name="ttdcea_p" compartment="C_p" boundaryCondition="false" />
        <species id="M_acmum_b" name="acmum_b" compartment="C_b" boundaryCondition="true" />
        <species id="M_pant_DASH_R_c" name="pant_DASH_R_c" compartment="C_c" boundaryCondition="false" />
        <species id="M_3hbcoa_c" name="3hbcoa_c" compartment="C_c" boundaryCondition="false" />
        <species id="M_anhm_c" name="anhm_c" compartment="C_c" boundaryCondition="false" />
        <species id="M_h_p" name="h_p" compartment="C_p" boundaryCondition="false" />
        <species id="M_alatrna_c" name="alatrna_c" compartment="C_c" boundaryCondition="false" />
        <species id="M_t3c11vaceACP_c" name="t3c11vaceACP_c" compartment="C_c" boundaryCondition="false" />
        <species id="M_pram_c" name="pram_c" compartment="C_c" boundaryCondition="false" />
        <species id="M_acg5sa_c" name="acg5sa_c" compartment="C_c" boundaryCondition="false" />
        <species id="M_ptrc_b" name="ptrc_b" compartment="C_b" boundaryCondition="true" />
        <species id="M_g3pi_e" name="g3pi_e" compartment="C_e" boundaryCondition="false" />
        <species id="M_hmgth_c" name="hmgth_c" compartment="C_c" boundaryCondition="false" />
        <species id="M_succ_p" name="succ_p" compartment="C_p" boundaryCondition="false" />
        <species id="M_sucarg_c" name="sucarg_c" compartment="C_c" boundaryCondition="false" />
        <species id="M_hg2_e" name="hg2_e" compartment="C_e" boundaryCondition="false" />
        <species id="M_galur_c" name="galur_c" compartment="C_c" boundaryCondition="false" />
        <species id="M_2oph_c" name="2oph_c" compartment="C_c" boundaryCondition="false" />
        <species id="M_feoxam_DASH_un_e" name="feoxam_DASH_un_e" compartment="C_e" boundaryCondition="false" />
        <species id="M_gdp_p" name="gdp_p" compartment="C_p" boundaryCondition="false" />
        <species id="M_camp_c" name="camp_c" compartment="C_c" boundaryCondition="false" />
        <species id="M_murein5p4p_p" name="murein5p4p_p" compartment="C_p" boundaryCondition="false" />
        <species id="M_man6p_c" name="man6p_c" compartment="C_c" boundaryCondition="false" />
        <species id="M_enter_e" name="enter_e" compartment="C_e" boundaryCondition="false" />
        <species id="M_tsul_e" name="tsul_e" compartment="C_e" boundaryCondition="false" />
        <species id="M_acmum6p_c" name="acmum6p_c" compartment="C_c" boundaryCondition="false" />
        <species id="M_suc6p_c" name="suc6p_c" compartment="C_c" boundaryCondition="false" />
        <species id="M_ps180_c" name="ps180_c" compartment="C_c" boundaryCondition="false" />
        <species id="M_murein5p3p_p" name="murein5p3p_p" compartment="C_p" boundaryCondition="false" />
        <species id="M_icolipa_c" name="icolipa_c" compartment="C_c" boundaryCondition="false" />
        <species id="M_leu_DASH_L_e" name="leu_DASH_L_e" compartment="C_e" boundaryCondition="false" />
        <species id="M_dtmp_e" name="dtmp_e" compartment="C_e" boundaryCondition="false" />
        <species id="M_ade_b" name="ade_b" compartment="C_b" boundaryCondition="true" />
        <species id="M_dgdp_c" name="dgdp_c" compartment="C_c" boundaryCondition="false" />
        <species id="M_acmana_b" name="acmana_b" compartment="C_b" boundaryCondition="true" />
        <species id="M_acon_DASH_T_c" name="acon_DASH_T_c" compartment="C_c" boundaryCondition="false" />
        <species id="M_itp_c" name="itp_c" compartment="C_c" boundaryCondition="false" />
        <species id="M_eca4colipa_p" name="eca4colipa_p" compartment="C_p" boundaryCondition="false" />
        <species id="M_12dgr140_p" name="12dgr140_p" compartment="C_p" boundaryCondition="false" />
        <species id="M_urdglyc_c" name="urdglyc_c" compartment="C_c" boundaryCondition="false" />
        <species id="M_dgmp_e" name="dgmp_e" compartment="C_e" boundaryCondition="false" />
        <species id="M_clpn180_p" name="clpn180_p" compartment="C_p" boundaryCondition="false" />
        <species id="M_progly_b" name="progly_b" compartment="C_b" boundaryCondition="true" />
        <species id="M_chol_b" name="chol_b" compartment="C_b" boundaryCondition="true" />
        <species id="M_crn_e" name="crn_e" compartment="C_e" boundaryCondition="false" />
        <species id="M_crn_DASH_D_p" name="crn_DASH_D_p" compartment="C_p" boundaryCondition="false" />
        <species id="M_26dap_DASH_M_b" name="26dap_DASH_M_b" compartment="C_b" boundaryCondition="true" />
        <species id="M_dc2coa_c" name="dc2coa_c" compartment="C_c" boundaryCondition="false" />
        <species id="M_fruur_p" name="fruur_p" compartment="C_p" boundaryCondition="false" />
        <species id="M_ump_e" name="ump_e" compartment="C_e" boundaryCondition="false" />
        <species id="M_ser_DASH_D_e" name="ser_DASH_D_e" compartment="C_e" boundaryCondition="false" />
        <species id="M_23dhmb_c" name="23dhmb_c" compartment="C_c" boundaryCondition="false" />
        <species id="M_4ahmmp_c" name="4ahmmp_c" compartment="C_c" boundaryCondition="false" />
        <species id="M_zn2_c" name="zn2_c" compartment="C_c" boundaryCondition="false" />
        <species id="M_gly_p" name="gly_p" compartment="C_p" boundaryCondition="false" />
        <species id="M_argsuc_c" name="argsuc_c" compartment="C_c" boundaryCondition="false" />
        <species id="M_galctn_DASH_D_b" name="galctn_DASH_D_b" compartment="C_b" boundaryCondition="true" />
        <species id="M_3psme_c" name="3psme_c" compartment="C_c" boundaryCondition="false" />
        <species id="M_pep_c" name="pep_c" compartment="C_c" boundaryCondition="false" />
        <species id="M_2cpr5p_c" name="2cpr5p_c" compartment="C_c" boundaryCondition="false" />
        <species id="M_acac_p" name="acac_p" compartment="C_p" boundaryCondition="false" />
        <species id="M_ala_DASH_D_p" name="ala_DASH_D_p" compartment="C_p" boundaryCondition="false" />
        <species id="M_pe161_p" name="pe161_p" compartment="C_p" boundaryCondition="false" />
        <species id="M_grxrd_c" name="grxrd_c" compartment="C_c" boundaryCondition="false" />
        <species id="M_dca_p" name="dca_p" compartment="C_p" boundaryCondition="false" />
        <species id="M_arg_DASH_L_b" name="arg_DASH_L_b" compartment="C_b" boundaryCondition="true" />
        <species id="M_gbbtn_c" name="gbbtn_c" compartment="C_c" boundaryCondition="false" />
        <species id="M_cd2_b" name="cd2_b" compartment="C_b" boundaryCondition="true" />
        <species id="M_pgp160_p" name="pgp160_p" compartment="C_p" boundaryCondition="false" />
        <species id="M_lac_DASH_D_p" name="lac_DASH_D_p" compartment="C_p" boundaryCondition="false" />
        <species id="M_lyx_DASH_L_c" name="lyx_DASH_L_c" compartment="C_c" boundaryCondition="false" />
        <species id="M_so2_b" name="so2_b" compartment="C_b" boundaryCondition="true" />
        <species id="M_pyr_c" name="pyr_c" compartment="C_c" boundaryCondition="false" />
        <species id="M_ppi_c" name="ppi_c" compartment="C_c" boundaryCondition="false" />
        <species id="M_dcyt_p" name="dcyt_p" compartment="C_p" boundaryCondition="false" />
        <species id="M_tungs_b" name="tungs_b" compartment="C_b" boundaryCondition="true" />
        <species id="M_pydx5p_c" name="pydx5p_c" compartment="C_c" boundaryCondition="false" />
        <species id="M_gua_c" name="gua_c" compartment="C_c" boundaryCondition="false" />
        <species id="M_pe141_c" name="pe141_c" compartment="C_c" boundaryCondition="false" />
        <species id="M_2agpe160_p" name="2agpe160_p" compartment="C_p" boundaryCondition="false" />
        <species id="M_orn_c" name="orn_c" compartment="C_c" boundaryCondition="false" />
        <species id="M_malt_p" name="malt_p" compartment="C_p" boundaryCondition="false" />
        <species id="M_enlipa_e" name="enlipa_e" compartment="C_e" boundaryCondition="false" />
        <species id="M_btnso_c" name="btnso_c" compartment="C_c" boundaryCondition="false" />
        <species id="M_butso3_e" name="butso3_e" compartment="C_e" boundaryCondition="false" />
        <species id="M_cbi_c" name="cbi_c" compartment="C_c" boundaryCondition="false" />
        <species id="M_glcr_e" name="glcr_e" compartment="C_e" boundaryCondition="false" />
        <species id="M_3oddcoa_c" name="3oddcoa_c" compartment="C_c" boundaryCondition="false" />
        <species id="M_cu2_c" name="cu2_c" compartment="C_c" boundaryCondition="false" />
        <species id="M_gal_p" name="gal_p" compartment="C_p" boundaryCondition="false" />
        <species id="M_ctp_c" name="ctp_c" compartment="C_c" boundaryCondition="false" />
        <species id="M_xmp_c" name="xmp_c" compartment="C_c" boundaryCondition="false" />
        <species id="M_g6p_b" name="g6p_b" compartment="C_b" boundaryCondition="true" />
        <species id="M_fe3_e" name="fe3_e" compartment="C_e" boundaryCondition="false" />
        <species id="M_dmso_e" name="dmso_e" compartment="C_e" boundaryCondition="false" />
        <species id="M_3php_c" name="3php_c" compartment="C_c" boundaryCondition="false" />
        <species id="M_orot_b" name="orot_b" compartment="C_b" boundaryCondition="true" />
        <species id="M_fe3dcit_b" name="fe3dcit_b" compartment="C_b" boundaryCondition="true" />
        <species id="M_fpram_c" name="fpram_c" compartment="C_c" boundaryCondition="false" />
        <species id="M_fruur_b" name="fruur_b" compartment="C_b" boundaryCondition="true" />
        <species id="M_maltpt_e" name="maltpt_e" compartment="C_e" boundaryCondition="false" />
        <species id="M_dtdp4aaddg_c" name="dtdp4aaddg_c" compartment="C_c" boundaryCondition="false" />
        <species id="M_cgly_c" name="cgly_c" compartment="C_c" boundaryCondition="false" />
        <species id="M_3hcinnm_b" name="3hcinnm_b" compartment="C_b" boundaryCondition="true" />
        <species id="M_urea_e" name="urea_e" compartment="C_e" boundaryCondition="false" />
        <species id="M_23dappa_p" name="23dappa_p" compartment="C_p" boundaryCondition="false" />
        <species id="M_tag6p_DASH_D_c" name="tag6p_DASH_D_c" compartment="C_c" boundaryCondition="false" />
        <species id="M_acgam6p_c" name="acgam6p_c" compartment="C_c" boundaryCondition="false" />
        <species id="M_ppt_b" name="ppt_b" compartment="C_b" boundaryCondition="true" />
        <species id="M_acser_c" name="acser_c" compartment="C_c" boundaryCondition="false" />
        <species id="M_cys_DASH_D_b" name="cys_DASH_D_b" compartment="C_b" boundaryCondition="true" />
        <species id="M_ppcoa_c" name="ppcoa_c" compartment="C_c" boundaryCondition="false" />
        <species id="M_fldrd_c" name="fldrd_c" compartment="C_c" boundaryCondition="false" />
        <species id="M_cys_DASH_D_c" name="cys_DASH_D_c" compartment="C_c" boundaryCondition="false" />
        <species id="M_3ooctACP_c" name="3ooctACP_c" compartment="C_c" boundaryCondition="false" />
        <species id="M_thm_c" name="thm_c" compartment="C_c" boundaryCondition="false" />
        <species id="M_14glucan_p" name="14glucan_p" compartment="C_p" boundaryCondition="false" />
        <species id="M_maltpt_b" name="maltpt_b" compartment="C_b" boundaryCondition="true" />
        <species id="M_fe3hox_DASH_un_c" name="fe3hox_DASH_un_c" compartment="C_c" boundaryCondition="false" />
        <species id="M_rml_c" name="rml_c" compartment="C_c" boundaryCondition="false" />
        <species id="M_cbl1_c" name="cbl1_c" compartment="C_c" boundaryCondition="false" />
        <species id="M_orot5p_c" name="orot5p_c" compartment="C_c" boundaryCondition="false" />
        <species id="M_mal_DASH_D_p" name="mal_DASH_D_p" compartment="C_p" boundaryCondition="false" />
        <species id="M_kdo2lipid4_p" name="kdo2lipid4_p" compartment="C_p" boundaryCondition="false" />
        <species id="M_acetol_c" name="acetol_c" compartment="C_c" boundaryCondition="false" />
        <species id="M_pa141_c" name="pa141_c" compartment="C_c" boundaryCondition="false" />
        <species id="M_gthox_p" name="gthox_p" compartment="C_p" boundaryCondition="false" />
        <species id="M_pacald_e" name="pacald_e" compartment="C_e" boundaryCondition="false" />
        <species id="M_dgsn_c" name="dgsn_c" compartment="C_c" boundaryCondition="false" />
        <species id="M_cpgn_DASH_un_e" name="cpgn_DASH_un_e" compartment="C_e" boundaryCondition="false" />
        <species id="M_thrp_e" name="thrp_e" compartment="C_e" boundaryCondition="false" />
        <species id="M_val_DASH_L_p" name="val_DASH_L_p" compartment="C_p" boundaryCondition="false" />
        <species id="M_tmao_p" name="tmao_p" compartment="C_p" boundaryCondition="false" />
        <species id="M_nmn_e" name="nmn_e" compartment="C_e" boundaryCondition="false" />
        <species id="M_mercppyr_c" name="mercppyr_c" compartment="C_c" boundaryCondition="false" />
        <species id="M_3ohcoa_c" name="3ohcoa_c" compartment="C_c" boundaryCondition="false" />
        <species id="M_acmum_p" name="acmum_p" compartment="C_p" boundaryCondition="false" />
        <species id="M_4adcho_c" name="4adcho_c" compartment="C_c" boundaryCondition="false" />
        <species id="M_2ddglcn_p" name="2ddglcn_p" compartment="C_p" boundaryCondition="false" />
        <species id="M_acnam_b" name="acnam_b" compartment="C_b" boundaryCondition="true" />
        <species id="M_occoa_c" name="occoa_c" compartment="C_c" boundaryCondition="false" />
        <species id="M_glu1sa_c" name="glu1sa_c" compartment="C_c" boundaryCondition="false" />
        <species id="M_dha_e" name="dha_e" compartment="C_e" boundaryCondition="false" />
        <species id="M_2shchc_c" name="2shchc_c" compartment="C_c" boundaryCondition="false" />
        <species id="M_5mta_c" name="5mta_c" compartment="C_c" boundaryCondition="false" />
        <species id="M_LalaDgluMdapDala_p" name="LalaDgluMdapDala_p" compartment="C_p" boundaryCondition="false" />
        <species id="M_agm_e" name="agm_e" compartment="C_e" boundaryCondition="false" />
        <species id="M_1hdec9eg3p_p" name="1hdec9eg3p_p" compartment="C_p" boundaryCondition="false" />
        <species id="M_dcmp_b" name="dcmp_b" compartment="C_b" boundaryCondition="true" />
        <species id="M_pgp181_c" name="pgp181_c" compartment="C_c" boundaryCondition="false" />
        <species id="M_fe3dcit_e" name="fe3dcit_e" compartment="C_e" boundaryCondition="false" />
        <species id="M_rmn_p" name="rmn_p" compartment="C_p" boundaryCondition="false" />
        <species id="M_hxan_e" name="hxan_e" compartment="C_e" boundaryCondition="false" />
        <species id="M_dhap_c" name="dhap_c" compartment="C_c" boundaryCondition="false" />
        <species id="M_1agpg120_p" name="1agpg120_p" compartment="C_p" boundaryCondition="false" />
        <species id="M_progly_c" name="progly_c" compartment="C_c" boundaryCondition="false" />
        <species id="M_fecrm_e" name="fecrm_e" compartment="C_e" boundaryCondition="false" />
        <species id="M_but_p" name="but_p" compartment="C_p" boundaryCondition="false" />
        <species id="M_xtsn_e" name="xtsn_e" compartment="C_e" boundaryCondition="false" />
        <species id="M_pro_DASH_L_b" name="pro_DASH_L_b" compartment="C_b" boundaryCondition="true" />
        <species id="M_so2_e" name="so2_e" compartment="C_e" boundaryCondition="false" />
        <species id="M_acgam_e" name="acgam_e" compartment="C_e" boundaryCondition="false" />
        <species id="M_dcmp_p" name="dcmp_p" compartment="C_p" boundaryCondition="false" />
        <species id="M_ethso3_p" name="ethso3_p" compartment="C_p" boundaryCondition="false" />
        <species id="M_2h3oppan_c" name="2h3oppan_c" compartment="C_c" boundaryCondition="false" />
        <species id="M_acgam1p_b" name="acgam1p_b" compartment="C_b" boundaryCondition="true" />
        <species id="M_pa141_p" name="pa141_p" compartment="C_p" boundaryCondition="false" />
        <species id="M_xdp_c" name="xdp_c" compartment="C_c" boundaryCondition="false" />
        <species id="M_val_DASH_L_c" name="val_DASH_L_c" compartment="C_c" boundaryCondition="false" />
        <species id="M_octdp_c" name="octdp_c" compartment="C_c" boundaryCondition="false" />
        <species id="M_glyald_e" name="glyald_e" compartment="C_e" boundaryCondition="false" />
        <species id="M_pgp180_c" name="pgp180_c" compartment="C_c" boundaryCondition="false" />
        <species id="M_scl_c" name="scl_c" compartment="C_c" boundaryCondition="false" />
        <species id="M_cpgn_c" name="cpgn_c" compartment="C_c" boundaryCondition="false" />
        <species id="M_colipa_e" name="colipa_e" compartment="C_e" boundaryCondition="false" />
        <species id="M_lac_DASH_L_b" name="lac_DASH_L_b" compartment="C_b" boundaryCondition="true" />
        <species id="M_sucr_p" name="sucr_p" compartment="C_p" boundaryCondition="false" />
        <species id="M_clpn160_p" name="clpn160_p" compartment="C_p" boundaryCondition="false" />
        <species id="M_2dhglcn_c" name="2dhglcn_c" compartment="C_c" boundaryCondition="false" />
        <species id="M_ura_p" name="ura_p" compartment="C_p" boundaryCondition="false" />
        <species id="M_sarcs_c" name="sarcs_c" compartment="C_c" boundaryCondition="false" />
        <species id="M_indole_p" name="indole_p" compartment="C_p" boundaryCondition="false" />
        <species id="M_1ddecg3p_p" name="1ddecg3p_p" compartment="C_p" boundaryCondition="false" />
        <species id="M_metsox_DASH_R_DASH_L_b" name="metsox_DASH_R_DASH_L_b" compartment="C_b" boundaryCondition="true" />
        <species id="M_metsox_DASH_S_DASH_L_c" name="metsox_DASH_S_DASH_L_c" compartment="C_c" boundaryCondition="false" />
        <species id="M_idp_c" name="idp_c" compartment="C_c" boundaryCondition="false" />
        <species id="M_dsbdox_c" name="dsbdox_c" compartment="C_c" boundaryCondition="false" />
        <species id="M_skm_c" name="skm_c" compartment="C_c" boundaryCondition="false" />
        <species id="M_fe3hox_c" name="fe3hox_c" compartment="C_c" boundaryCondition="false" />
        <species id="M_h2_b" name="h2_b" compartment="C_b" boundaryCondition="true" />
        <species id="M_nh4_c" name="nh4_c" compartment="C_c" boundaryCondition="false" />
        <species id="M_nadph_c" name="nadph_c" compartment="C_c" boundaryCondition="false" />
        <species id="M_hxan_p" name="hxan_p" compartment="C_p" boundaryCondition="false" />
        <species id="M_tsul_p" name="tsul_p" compartment="C_p" boundaryCondition="false" />
        <species id="M_pe160_p" name="pe160_p" compartment="C_p" boundaryCondition="false" />
        <species id="M_etoh_p" name="etoh_p" compartment="C_p" boundaryCondition="false" />
        <species id="M_glyald_b" name="glyald_b" compartment="C_b" boundaryCondition="true" />
        <species id="M_acgam1p_e" name="acgam1p_e" compartment="C_e" boundaryCondition="false" />
        <species id="M_co2_c" name="co2_c" compartment="C_c" boundaryCondition="false" />
        <species id="M_trnahis_c" name="trnahis_c" compartment="C_c" boundaryCondition="false" />
        <species id="M_gam6p_b" name="gam6p_b" compartment="C_b" boundaryCondition="true" />
        <species id="M_fe3_b" name="fe3_b" compartment="C_b" boundaryCondition="true" />
        <species id="M_lipa_c" name="lipa_c" compartment="C_c" boundaryCondition="false" />
        <species id="M_hom_DASH_L_e" name="hom_DASH_L_e" compartment="C_e" boundaryCondition="false" />
        <species id="M_pheme_p" name="pheme_p" compartment="C_p" boundaryCondition="false" />
        <species id="M_amet_c" name="amet_c" compartment="C_c" boundaryCondition="false" />
        <species id="M_mobd_p" name="mobd_p" compartment="C_p" boundaryCondition="false" />
        <species id="M_malttr_p" name="malttr_p" compartment="C_p" boundaryCondition="false" />
        <species id="M_xu5p_DASH_D_c" name="xu5p_DASH_D_c" compartment="C_c" boundaryCondition="false" />
        <species id="M_tre_e" name="tre_e" compartment="C_e" boundaryCondition="false" />
        <species id="M_pmtcoa_c" name="pmtcoa_c" compartment="C_c" boundaryCondition="false" />
        <species id="M_glyclt_c" name="glyclt_c" compartment="C_c" boundaryCondition="false" />
        <species id="M_ni2_c" name="ni2_c" compartment="C_c" boundaryCondition="false" />
        <species id="M_atp_c" name="atp_c" compartment="C_c" boundaryCondition="false" />
        <species id="M_LalaDgluMdap_p" name="LalaDgluMdap_p" compartment="C_p" boundaryCondition="false" />
        <species id="M_galctn_DASH_D_p" name="galctn_DASH_D_p" compartment="C_p" boundaryCondition="false" />
        <species id="M_ppa_e" name="ppa_e" compartment="C_e" boundaryCondition="false" />
        <species id="M_glyc_DASH_R_e" name="glyc_DASH_R_e" compartment="C_e" boundaryCondition="false" />
        <species id="M_4hoxpacd_p" name="4hoxpacd_p" compartment="C_p" boundaryCondition="false" />
        <species id="M_34dhpac_p" name="34dhpac_p" compartment="C_p" boundaryCondition="false" />
        <species id="M_Sfglutth_c" name="Sfglutth_c" compartment="C_c" boundaryCondition="false" />
        <species id="M_td2coa_c" name="td2coa_c" compartment="C_c" boundaryCondition="false" />
        <species id="M_fe2_p" name="fe2_p" compartment="C_p" boundaryCondition="false" />
        <species id="M_met_DASH_D_b" name="met_DASH_D_b" compartment="C_b" boundaryCondition="true" />
        <species id="M_fru_c" name="fru_c" compartment="C_c" boundaryCondition="false" />
        <species id="M_12dgr120_c" name="12dgr120_c" compartment="C_c" boundaryCondition="false" />
        <species id="M_g6p_p" name="g6p_p" compartment="C_p" boundaryCondition="false" />
        <species id="M_amp_e" name="amp_e" compartment="C_e" boundaryCondition="false" />
        <species id="M_gdp_c" name="gdp_c" compartment="C_c" boundaryCondition="false" />
        <species id="M_3hcmrs7eACP_c" name="3hcmrs7eACP_c" compartment="C_c" boundaryCondition="false" />
        <species id="M_glyc2p_b" name="glyc2p_b" compartment="C_b" boundaryCondition="true" />
        <species id="M_met_DASH_L_b" name="met_DASH_L_b" compartment="C_b" boundaryCondition="true" />
        <species id="M_octa_c" name="octa_c" compartment="C_c" boundaryCondition="false" />
        <species id="M_met_DASH_L_e" name="met_DASH_L_e" compartment="C_e" boundaryCondition="false" />
        <species id="M_ddca_b" name="ddca_b" compartment="C_b" boundaryCondition="true" />
        <species id="M_pa120_c" name="pa120_c" compartment="C_c" boundaryCondition="false" />
        <species id="M_2odecg3p_c" name="2odecg3p_c" compartment="C_c" boundaryCondition="false" />
        <species id="M_hhlipa_c" name="hhlipa_c" compartment="C_c" boundaryCondition="false" />
        <species id="M_arbtn_b" name="arbtn_b" compartment="C_b" boundaryCondition="true" />
        <species id="M_lcts_b" name="lcts_b" compartment="C_b" boundaryCondition="true" />
        <species id="M_acald_b" name="acald_b" compartment="C_b" boundaryCondition="true" />
        <species id="M_lac_DASH_L_e" name="lac_DASH_L_e" compartment="C_e" boundaryCondition="false" />
        <species id="M_mn2_c" name="mn2_c" compartment="C_c" boundaryCondition="false" />
        <species id="M_pg120_p" name="pg120_p" compartment="C_p" boundaryCondition="false" />
        <species id="M_gmhep7p_c" name="gmhep7p_c" compartment="C_c" boundaryCondition="false" />
        <species id="M_acglc_DASH_D_c" name="acglc_DASH_D_c" compartment="C_c" boundaryCondition="false" />
        <species id="M_uLa4n_c" name="uLa4n_c" compartment="C_c" boundaryCondition="false" />
        <species id="M_so4_p" name="so4_p" compartment="C_p" boundaryCondition="false" />
        <species id="M_na1_p" name="na1_p" compartment="C_p" boundaryCondition="false" />
        <species id="M_lcts_p" name="lcts_p" compartment="C_p" boundaryCondition="false" />
        <species id="M_ala_DASH_D_b" name="ala_DASH_D_b" compartment="C_b" boundaryCondition="true" />
        <species id="M_fe3dhbzs_c" name="fe3dhbzs_c" compartment="C_c" boundaryCondition="false" />
        <species id="M_anhgm3p_p" name="anhgm3p_p" compartment="C_p" boundaryCondition="false" />
        <species id="M_cl_c" name="cl_c" compartment="C_c" boundaryCondition="false" />
        <species id="M_ocdca_b" name="ocdca_b" compartment="C_b" boundaryCondition="true" />
        <species id="M_tcynt_e" name="tcynt_e" compartment="C_e" boundaryCondition="false" />
        <species id="M_trnapro_c" name="trnapro_c" compartment="C_c" boundaryCondition="false" />
        <species id="M_his_DASH_L_c" name="his_DASH_L_c" compartment="C_c" boundaryCondition="false" />
        <species id="M_paps_c" name="paps_c" compartment="C_c" boundaryCondition="false" />
        <species id="M_enlipa_p" name="enlipa_p" compartment="C_p" boundaryCondition="false" />
        <species id="M_zn2_p" name="zn2_p" compartment="C_p" boundaryCondition="false" />
        <species id="M_12ppd_DASH_R_b" name="12ppd_DASH_R_b" compartment="C_b" boundaryCondition="true" />
        <species id="M_ade_e" name="ade_e" compartment="C_e" boundaryCondition="false" />
        <species id="M_udpgal_e" name="udpgal_e" compartment="C_e" boundaryCondition="false" />
        <species id="M_dhor_DASH_S_c" name="dhor_DASH_S_c" compartment="C_c" boundaryCondition="false" />
        <species id="M_frulys_b" name="frulys_b" compartment="C_b" boundaryCondition="true" />
        <species id="M_rbflvrd_c" name="rbflvrd_c" compartment="C_c" boundaryCondition="false" />
        <species id="M_man6pglyc_c" name="man6pglyc_c" compartment="C_c" boundaryCondition="false" />
        <species id="M_ctbt_p" name="ctbt_p" compartment="C_p" boundaryCondition="false" />
        <species id="M_micit_c" name="micit_c" compartment="C_c" boundaryCondition="false" />
        <species id="M_3ocddec5eACP_c" name="3ocddec5eACP_c" compartment="C_c" boundaryCondition="false" />
        <species id="M_14glucan_b" name="14glucan_b" compartment="C_b" boundaryCondition="true" />
        <species id="M_met_DASH_L_c" name="met_DASH_L_c" compartment="C_c" boundaryCondition="false" />
        <species id="M_tym_p" name="tym_p" compartment="C_p" boundaryCondition="false" />
        <species id="M_adphep_DASH_LD_c" name="adphep_DASH_LD_c" compartment="C_c" boundaryCondition="false" />
        <species id="M_pgp140_p" name="pgp140_p" compartment="C_p" boundaryCondition="false" />
        <species id="M_2ddecg3p_c" name="2ddecg3p_c" compartment="C_c" boundaryCondition="false" />
        <species id="M_LalaDgluMdap_b" name="LalaDgluMdap_b" compartment="C_b" boundaryCondition="true" />
        <species id="M_acser_b" name="acser_b" compartment="C_b" boundaryCondition="true" />
        <species id="M_ser_DASH_D_b" name="ser_DASH_D_b" compartment="C_b" boundaryCondition="true" />
        <species id="M_asp_DASH_L_p" name="asp_DASH_L_p" compartment="C_p" boundaryCondition="false" />
        <species id="M_dca_c" name="dca_c" compartment="C_c" boundaryCondition="false" />
        <species id="M_26dap_DASH_LL_c" name="26dap_DASH_LL_c" compartment="C_c" boundaryCondition="false" />
        <species id="M_imp_b" name="imp_b" compartment="C_b" boundaryCondition="true" />
        <species id="M_aconm_c" name="aconm_c" compartment="C_c" boundaryCondition="false" />
        <species id="M_cit_b" name="cit_b" compartment="C_b" boundaryCondition="true" />
        <species id="M_asptrna_c" name="asptrna_c" compartment="C_c" boundaryCondition="false" />
        <species id="M_pg180_p" name="pg180_p" compartment="C_p" boundaryCondition="false" />
        <species id="M_galctn_DASH_D_c" name="galctn_DASH_D_c" compartment="C_c" boundaryCondition="false" />
        <species id="M_eca3und_p" name="eca3und_p" compartment="C_p" boundaryCondition="false" />
        <species id="M_alaala_p" name="alaala_p" compartment="C_p" boundaryCondition="false" />
        <species id="M_hdcea_e" name="hdcea_e" compartment="C_e" boundaryCondition="false" />
        <species id="M_acac_c" name="acac_c" compartment="C_c" boundaryCondition="false" />
        <species id="M_tartr_DASH_L_b" name="tartr_DASH_L_b" compartment="C_b" boundaryCondition="true" />
        <species id="M_asn_DASH_L_b" name="asn_DASH_L_b" compartment="C_b" boundaryCondition="true" />
        <species id="M_selnp_c" name="selnp_c" compartment="C_c" boundaryCondition="false" />
        <species id="M_2agpe161_c" name="2agpe161_c" compartment="C_c" boundaryCondition="false" />
        <species id="M_taur_c" name="taur_c" compartment="C_c" boundaryCondition="false" />
        <species id="M_cu2_b" name="cu2_b" compartment="C_b" boundaryCondition="true" />
        <species id="M_o16aund_c" name="o16aund_c" compartment="C_c" boundaryCondition="false" />
        <species id="M_ttdcea_b" name="ttdcea_b" compartment="C_b" boundaryCondition="true" />
        <species id="M_uama_c" name="uama_c" compartment="C_c" boundaryCondition="false" />
        <species id="M_hkndd_c" name="hkndd_c" compartment="C_c" boundaryCondition="false" />
        <species id="M_12dgr161_c" name="12dgr161_c" compartment="C_c" boundaryCondition="false" />
        <species id="M_crnDcoa_c" name="crnDcoa_c" compartment="C_c" boundaryCondition="false" />
        <species id="M_f6p_b" name="f6p_b" compartment="C_b" boundaryCondition="true" />
        <species id="M_sulfac_e" name="sulfac_e" compartment="C_e" boundaryCondition="false" />
        <species id="M_murein4px4px4p_p" name="murein4px4px4p_p" compartment="C_p" boundaryCondition="false" />
        <species id="M_xmp_e" name="xmp_e" compartment="C_e" boundaryCondition="false" />
        <species id="M_mal_DASH_L_p" name="mal_DASH_L_p" compartment="C_p" boundaryCondition="false" />
        <species id="M_cgly_p" name="cgly_p" compartment="C_p" boundaryCondition="false" />
        <species id="M_dsbgrd_p" name="dsbgrd_p" compartment="C_p" boundaryCondition="false" />
        <species id="M_malttr_c" name="malttr_c" compartment="C_c" boundaryCondition="false" />
        <species id="M_tym_b" name="tym_b" compartment="C_b" boundaryCondition="true" />
        <species id="M_ttdcea_e" name="ttdcea_e" compartment="C_e" boundaryCondition="false" />
        <species id="M_hcys_DASH_L_c" name="hcys_DASH_L_c" compartment="C_c" boundaryCondition="false" />
        <species id="M_apg160_c" name="apg160_c" compartment="C_c" boundaryCondition="false" />
        <species id="M_hxa_p" name="hxa_p" compartment="C_p" boundaryCondition="false" />
        <species id="M_ocdca_c" name="ocdca_c" compartment="C_c" boundaryCondition="false" />
        <species id="M_gam_e" name="gam_e" compartment="C_e" boundaryCondition="false" />
        <species id="M_aacald_c" name="aacald_c" compartment="C_c" boundaryCondition="false" />
        <species id="M_dgsn_p" name="dgsn_p" compartment="C_p" boundaryCondition="false" />
        <species id="M_damp_c" name="damp_c" compartment="C_c" boundaryCondition="false" />
        <species id="M_2ohph_c" name="2ohph_c" compartment="C_c" boundaryCondition="false" />
        <species id="M_etoh_c" name="etoh_c" compartment="C_c" boundaryCondition="false" />
        <species id="M_3ocmrs7eACP_c" name="3ocmrs7eACP_c" compartment="C_c" boundaryCondition="false" />
        <species id="M_anhgm4p_p" name="anhgm4p_p" compartment="C_p" boundaryCondition="false" />
        <species id="M_uri_p" name="uri_p" compartment="C_p" boundaryCondition="false" />
        <species id="M_3cmp_p" name="3cmp_p" compartment="C_p" boundaryCondition="false" />
        <species id="M_co2_e" name="co2_e" compartment="C_e" boundaryCondition="false" />
        <species id="M_23dappa_c" name="23dappa_c" compartment="C_c" boundaryCondition="false" />
        <species id="M_12ppd_DASH_S_c" name="12ppd_DASH_S_c" compartment="C_c" boundaryCondition="false" />
        <species id="M_k_c" name="k_c" compartment="C_c" boundaryCondition="false" />
        <species id="M_ahcys_c" name="ahcys_c" compartment="C_c" boundaryCondition="false" />
        <species id="M_fmn_c" name="fmn_c" compartment="C_c" boundaryCondition="false" />
        <species id="M_but_c" name="but_c" compartment="C_c" boundaryCondition="false" />
        <species id="M_tmao_c" name="tmao_c" compartment="C_c" boundaryCondition="false" />
        <species id="M_g3pc_p" name="g3pc_p" compartment="C_p" boundaryCondition="false" />
        <species id="M_gbbtn_b" name="gbbtn_b" compartment="C_b" boundaryCondition="true" />
        <species id="M_peamn_e" name="peamn_e" compartment="C_e" boundaryCondition="false" />
        <species id="M_no_e" name="no_e" compartment="C_e" boundaryCondition="false" />
        <species id="M_h_b" name="h_b" compartment="C_b" boundaryCondition="true" />
        <species id="M_dms_e" name="dms_e" compartment="C_e" boundaryCondition="false" />
        <species id="M_cyan_c" name="cyan_c" compartment="C_c" boundaryCondition="false" />
        <species id="M_so3_b" name="so3_b" compartment="C_b" boundaryCondition="true" />
        <species id="M_4pasp_c" name="4pasp_c" compartment="C_c" boundaryCondition="false" />
        <species id="M_murein3px4p_p" name="murein3px4p_p" compartment="C_p" boundaryCondition="false" />
        <species id="M_glu_DASH_L_e" name="glu_DASH_L_e" compartment="C_e" boundaryCondition="false" />
        <species id="M_2pg_c" name="2pg_c" compartment="C_c" boundaryCondition="false" />
        <species id="M_LalaDgluMdap_e" name="LalaDgluMdap_e" compartment="C_e" boundaryCondition="false" />
        <species id="M_dms_p" name="dms_p" compartment="C_p" boundaryCondition="false" />
        <species id="M_23camp_p" name="23camp_p" compartment="C_p" boundaryCondition="false" />
        <species id="M_apg180_c" name="apg180_c" compartment="C_c" boundaryCondition="false" />
        <species id="M_pro_DASH_L_p" name="pro_DASH_L_p" compartment="C_p" boundaryCondition="false" />
        <species id="M_5mtr_c" name="5mtr_c" compartment="C_c" boundaryCondition="false" />
        <species id="M_ocdca_e" name="ocdca_e" compartment="C_e" boundaryCondition="false" />
        <species id="M_dimp_b" name="dimp_b" compartment="C_b" boundaryCondition="true" />
        <species id="M_pa160_p" name="pa160_p" compartment="C_p" boundaryCondition="false" />
        <species id="M_lys_DASH_L_p" name="lys_DASH_L_p" compartment="C_p" boundaryCondition="false" />
        <species id="M_ins_p" name="ins_p" compartment="C_p" boundaryCondition="false" />
        <species id="M_o2s_b" name="o2s_b" compartment="C_b" boundaryCondition="true" />
        <species id="M_lyx_DASH_L_b" name="lyx_DASH_L_b" compartment="C_b" boundaryCondition="true" />
        <species id="M_cddec5eACP_c" name="cddec5eACP_c" compartment="C_c" boundaryCondition="false" />
        <species id="M_glcn_e" name="glcn_e" compartment="C_e" boundaryCondition="false" />
        <species id="M_feenter_b" name="feenter_b" compartment="C_b" boundaryCondition="true" />
        <species id="M_indole_c" name="indole_c" compartment="C_c" boundaryCondition="false" />
        <species id="M_3ohexACP_c" name="3ohexACP_c" compartment="C_c" boundaryCondition="false" />
        <species id="M_12dgr180_p" name="12dgr180_p" compartment="C_p" boundaryCondition="false" />
        <species id="M_murein5px4p_p" name="murein5px4p_p" compartment="C_p" boundaryCondition="false" />
        <species id="M_g3pg_p" name="g3pg_p" compartment="C_p" boundaryCondition="false" />
        <species id="M_2agpg160_p" name="2agpg160_p" compartment="C_p" boundaryCondition="false" />
        <species id="M_thrtrna_c" name="thrtrna_c" compartment="C_c" boundaryCondition="false" />
        <species id="M_gsn_p" name="gsn_p" compartment="C_p" boundaryCondition="false" />
        <species id="M_garagund_c" name="garagund_c" compartment="C_c" boundaryCondition="false" />
        <species id="M_23dappa_b" name="23dappa_b" compartment="C_b" boundaryCondition="true" />
        <species id="M_xan_e" name="xan_e" compartment="C_e" boundaryCondition="false" />
        <species id="M_db4p_c" name="db4p_c" compartment="C_c" boundaryCondition="false" />
        <species id="M_alltn_c" name="alltn_c" compartment="C_c" boundaryCondition="false" />
        <species id="M_2agpg181_p" name="2agpg181_p" compartment="C_p" boundaryCondition="false" />
        <species id="M_xyl_DASH_D_b" name="xyl_DASH_D_b" compartment="C_b" boundaryCondition="true" />
        <species id="M_thym_c" name="thym_c" compartment="C_c" boundaryCondition="false" />
        <species id="M_lac_DASH_D_c" name="lac_DASH_D_c" compartment="C_c" boundaryCondition="false" />
        <species id="M_ura_b" name="ura_b" compartment="C_b" boundaryCondition="true" />
        <species id="M_rib_DASH_D_e" name="rib_DASH_D_e" compartment="C_e" boundaryCondition="false" />
        <species id="M_1agpg141_p" name="1agpg141_p" compartment="C_p" boundaryCondition="false" />
        <species id="M_anhgm_e" name="anhgm_e" compartment="C_e" boundaryCondition="false" />
        <species id="M_t3c5ddeceACP_c" name="t3c5ddeceACP_c" compartment="C_c" boundaryCondition="false" />
        <species id="M_3hmrsACP_c" name="3hmrsACP_c" compartment="C_c" boundaryCondition="false" />
        <species id="M_h2o2_p" name="h2o2_p" compartment="C_p" boundaryCondition="false" />
        <species id="M_4c2me_c" name="4c2me_c" compartment="C_c" boundaryCondition="false" />
        <species id="M_murein5px3p_p" name="murein5px3p_p" compartment="C_p" boundaryCondition="false" />
        <species id="M_csn_p" name="csn_p" compartment="C_p" boundaryCondition="false" />
        <species id="M_uaagmda_c" name="uaagmda_c" compartment="C_c" boundaryCondition="false" />
        <species id="M_1agpe160_p" name="1agpe160_p" compartment="C_p" boundaryCondition="false" />
        <species id="M_2ddecg3p_p" name="2ddecg3p_p" compartment="C_p" boundaryCondition="false" />
        <species id="M_3ig3p_c" name="3ig3p_c" compartment="C_c" boundaryCondition="false" />
        <species id="M_ascb_DASH_L_e" name="ascb_DASH_L_e" compartment="C_e" boundaryCondition="false" />
        <species id="M_cl_b" name="cl_b" compartment="C_b" boundaryCondition="true" />
        <species id="M_hdca_c" name="hdca_c" compartment="C_c" boundaryCondition="false" />
        <species id="M_lipidAds_c" name="lipidAds_c" compartment="C_c" boundaryCondition="false" />
        <species id="M_acnam_p" name="acnam_p" compartment="C_p" boundaryCondition="false" />
        <species id="M_adprib_c" name="adprib_c" compartment="C_c" boundaryCondition="false" />
        <species id="M_xyl_DASH_D_c" name="xyl_DASH_D_c" compartment="C_c" boundaryCondition="false" />
        <species id="M_fe3dhbzs_p" name="fe3dhbzs_p" compartment="C_p" boundaryCondition="false" />
        <species id="M_glyc_DASH_R_b" name="glyc_DASH_R_b" compartment="C_b" boundaryCondition="true" />
        <species id="M_cys_DASH_L_e" name="cys_DASH_L_e" compartment="C_e" boundaryCondition="false" />
        <species id="M_for_p" name="for_p" compartment="C_p" boundaryCondition="false" />
        <species id="M_2agpe120_c" name="2agpe120_c" compartment="C_c" boundaryCondition="false" />
        <species id="M_g3ps_p" name="g3ps_p" compartment="C_p" boundaryCondition="false" />
        <species id="M_inost_e" name="inost_e" compartment="C_e" boundaryCondition="false" />
        <species id="M_arg_DASH_L_c" name="arg_DASH_L_c" compartment="C_c" boundaryCondition="false" />
        <species id="M_3hhdcoa_c" name="3hhdcoa_c" compartment="C_c" boundaryCondition="false" />
        <species id="M_ump_b" name="ump_b" compartment="C_b" boundaryCondition="true" />
        <species id="M_3omrsACP_c" name="3omrsACP_c" compartment="C_c" boundaryCondition="false" />
        <species id="M_pgp161_c" name="pgp161_c" compartment="C_c" boundaryCondition="false" />
        <species id="M_pa161_c" name="pa161_c" compartment="C_c" boundaryCondition="false" />
        <species id="M_gdp_e" name="gdp_e" compartment="C_e" boundaryCondition="false" />
        <species id="M_inost_p" name="inost_p" compartment="C_p" boundaryCondition="false" />
        <species id="M_1agpe141_p" name="1agpe141_p" compartment="C_p" boundaryCondition="false" />
        <species id="M_pac_c" name="pac_c" compartment="C_c" boundaryCondition="false" />
        <species id="M_psclys_b" name="psclys_b" compartment="C_b" boundaryCondition="true" />
        <species id="M_gtp_p" name="gtp_p" compartment="C_p" boundaryCondition="false" />
        <species id="M_mmet_b" name="mmet_b" compartment="C_b" boundaryCondition="true" />
        <species id="M_pg160_c" name="pg160_c" compartment="C_c" boundaryCondition="false" />
        <species id="M_trnaser_c" name="trnaser_c" compartment="C_c" boundaryCondition="false" />
        <species id="M_h2o_p" name="h2o_p" compartment="C_p" boundaryCondition="false" />
        <species id="M_pg181_p" name="pg181_p" compartment="C_p" boundaryCondition="false" />
        <species id="M_xtsn_c" name="xtsn_c" compartment="C_c" boundaryCondition="false" />
        <species id="M_cyan_p" name="cyan_p" compartment="C_p" boundaryCondition="false" />
        <species id="M_hemeO_c" name="hemeO_c" compartment="C_c" boundaryCondition="false" />
        <species id="M_dtdp4d6dg_c" name="dtdp4d6dg_c" compartment="C_c" boundaryCondition="false" />
        <species id="M_q8h2_c" name="q8h2_c" compartment="C_c" boundaryCondition="false" />
        <species id="M_3ophb_c" name="3ophb_c" compartment="C_c" boundaryCondition="false" />
        <species id="M_12dgr181_p" name="12dgr181_p" compartment="C_p" boundaryCondition="false" />
        <species id="M_seln_c" name="seln_c" compartment="C_c" boundaryCondition="false" />
        <species id="M_arbtn_DASH_fe3_c" name="arbtn_DASH_fe3_c" compartment="C_c" boundaryCondition="false" />
        <species id="M_cmp_e" name="cmp_e" compartment="C_e" boundaryCondition="false" />
        <species id="M_mnl1p_c" name="mnl1p_c" compartment="C_c" boundaryCondition="false" />
        <species id="M_alaala_e" name="alaala_e" compartment="C_e" boundaryCondition="false" />
        <species id="M_adocbl_b" name="adocbl_b" compartment="C_b" boundaryCondition="true" />
        <species id="M_so2_c" name="so2_c" compartment="C_c" boundaryCondition="false" />
        <species id="M_thm_p" name="thm_p" compartment="C_p" boundaryCondition="false" />
        <species id="M_23cgmp_e" name="23cgmp_e" compartment="C_e" boundaryCondition="false" />
        <species id="M_gam1p_c" name="gam1p_c" compartment="C_c" boundaryCondition="false" />
        <species id="M_2mahmp_c" name="2mahmp_c" compartment="C_c" boundaryCondition="false" />
        <species id="M_tungs_p" name="tungs_p" compartment="C_p" boundaryCondition="false" />
        <species id="M_sucorn_c" name="sucorn_c" compartment="C_c" boundaryCondition="false" />
        <species id="M_2dmmql8_c" name="2dmmql8_c" compartment="C_c" boundaryCondition="false" />
        <species id="M_cpgn_p" name="cpgn_p" compartment="C_p" boundaryCondition="false" />
        <species id="M_gthox_c" name="gthox_c" compartment="C_c" boundaryCondition="false" />
        <species id="M_orot_p" name="orot_p" compartment="C_p" boundaryCondition="false" />
        <species id="M_gicolipa_c" name="gicolipa_c" compartment="C_c" boundaryCondition="false" />
        <species id="M_malt6p_c" name="malt6p_c" compartment="C_c" boundaryCondition="false" />
        <species id="M_fe3hox_DASH_un_e" name="fe3hox_DASH_un_e" compartment="C_e" boundaryCondition="false" />
        <species id="M_pg140_p" name="pg140_p" compartment="C_p" boundaryCondition="false" />
        <species id="M_manglyc_p" name="manglyc_p" compartment="C_p" boundaryCondition="false" />
        <species id="M_gln_DASH_L_p" name="gln_DASH_L_p" compartment="C_p" boundaryCondition="false" />
        <species id="M_hom_DASH_L_b" name="hom_DASH_L_b" compartment="C_b" boundaryCondition="true" />
        <species id="M_glcr_b" name="glcr_b" compartment="C_b" boundaryCondition="true" />
        <species id="M_dpcoa_c" name="dpcoa_c" compartment="C_c" boundaryCondition="false" />
        <species id="M_apg141_c" name="apg141_c" compartment="C_c" boundaryCondition="false" />
        <species id="M_fuc_DASH_L_p" name="fuc_DASH_L_p" compartment="C_p" boundaryCondition="false" />
        <species id="M_gtp_e" name="gtp_e" compartment="C_e" boundaryCondition="false" />
        <species id="M_ppt_e" name="ppt_e" compartment="C_e" boundaryCondition="false" />
        <species id="M_3amp_p" name="3amp_p" compartment="C_p" boundaryCondition="false" />
        <species id="M_2hdecg3p_c" name="2hdecg3p_c" compartment="C_c" boundaryCondition="false" />
        <species id="M_adn_p" name="adn_p" compartment="C_p" boundaryCondition="false" />
        <species id="M_thymd_c" name="thymd_c" compartment="C_c" boundaryCondition="false" />
        <species id="M_mqn8_c" name="mqn8_c" compartment="C_c" boundaryCondition="false" />
        <species id="M_2odec11eg3p_c" name="2odec11eg3p_c" compartment="C_c" boundaryCondition="false" />
        <species id="M_1odec11eg3p_c" name="1odec11eg3p_c" compartment="C_c" boundaryCondition="false" />
        <species id="M_g1p_p" name="g1p_p" compartment="C_p" boundaryCondition="false" />
        <species id="M_3gmp_e" name="3gmp_e" compartment="C_e" boundaryCondition="false" />
        <species id="M_mg2_p" name="mg2_p" compartment="C_p" boundaryCondition="false" />
        <species id="M_o16a4colipa_b" name="o16a4colipa_b" compartment="C_b" boundaryCondition="true" />
        <species id="M_2dh3dgal_c" name="2dh3dgal_c" compartment="C_c" boundaryCondition="false" />
        <species id="M_fru_e" name="fru_e" compartment="C_e" boundaryCondition="false" />
        <species id="M_g3pi_b" name="g3pi_b" compartment="C_b" boundaryCondition="true" />
        <species id="M_malthx_p" name="malthx_p" compartment="C_p" boundaryCondition="false" />
        <species id="M_dha_c" name="dha_c" compartment="C_c" boundaryCondition="false" />
        <species id="M_hxa_c" name="hxa_c" compartment="C_c" boundaryCondition="false" />
        <species id="M_pgp141_c" name="pgp141_c" compartment="C_c" boundaryCondition="false" />
        <species id="M_sectrna_c" name="sectrna_c" compartment="C_c" boundaryCondition="false" />
        <species id="M_ins_b" name="ins_b" compartment="C_b" boundaryCondition="true" />
        <species id="M_f1p_c" name="f1p_c" compartment="C_c" boundaryCondition="false" />
        <species id="M_pser_DASH_L_b" name="pser_DASH_L_b" compartment="C_b" boundaryCondition="true" />
        <species id="M_ps140_c" name="ps140_c" compartment="C_c" boundaryCondition="false" />
        <species id="M_mobd_b" name="mobd_b" compartment="C_b" boundaryCondition="true" />
        <species id="M_14glucan_c" name="14glucan_c" compartment="C_c" boundaryCondition="false" />
        <species id="M_toct2eACP_c" name="toct2eACP_c" compartment="C_c" boundaryCondition="false" />
        <species id="M_agm_p" name="agm_p" compartment="C_p" boundaryCondition="false" />
        <species id="M_all_DASH_D_e" name="all_DASH_D_e" compartment="C_e" boundaryCondition="false" />
        <species id="M_dms_c" name="dms_c" compartment="C_c" boundaryCondition="false" />
        <species id="M_sbt_DASH_D_e" name="sbt_DASH_D_e" compartment="C_e" boundaryCondition="false" />
        <species id="M_4hoxpacd_b" name="4hoxpacd_b" compartment="C_b" boundaryCondition="true" />
        <species id="M_h2s_e" name="h2s_e" compartment="C_e" boundaryCondition="false" />
        <species id="M_23cump_b" name="23cump_b" compartment="C_b" boundaryCondition="true" />
        <species id="M_fe2_b" name="fe2_b" compartment="C_b" boundaryCondition="true" />
        <species id="M_skm_p" name="skm_p" compartment="C_p" boundaryCondition="false" />
        <species id="M_ipdp_c" name="ipdp_c" compartment="C_c" boundaryCondition="false" />
        <species id="M_chor_c" name="chor_c" compartment="C_c" boundaryCondition="false" />
        <species id="M_imp_p" name="imp_p" compartment="C_p" boundaryCondition="false" />
        <species id="M_aicar_c" name="aicar_c" compartment="C_c" boundaryCondition="false" />
        <species id="M_his_DASH_L_p" name="his_DASH_L_p" compartment="C_p" boundaryCondition="false" />
        <species id="M_f6p_c" name="f6p_c" compartment="C_c" boundaryCondition="false" />
        <species id="M_feoxam_b" name="feoxam_b" compartment="C_b" boundaryCondition="true" />
        <species id="M_gdp_b" name="gdp_b" compartment="C_b" boundaryCondition="true" />
        <species id="M_kdo2lipid4_b" name="kdo2lipid4_b" compartment="C_b" boundaryCondition="true" />
        <species id="M_h2_e" name="h2_e" compartment="C_e" boundaryCondition="false" />
        <species id="M_succ_e" name="succ_e" compartment="C_e" boundaryCondition="false" />
        <species id="M_cbl1_e" name="cbl1_e" compartment="C_e" boundaryCondition="false" />
        <species id="M_dump_c" name="dump_c" compartment="C_c" boundaryCondition="false" />
        <species id="M_fe3hox_p" name="fe3hox_p" compartment="C_p" boundaryCondition="false" />
        <species id="M_fruur_c" name="fruur_c" compartment="C_c" boundaryCondition="false" />
        <species id="M_12ppd_DASH_S_p" name="12ppd_DASH_S_p" compartment="C_p" boundaryCondition="false" />
        <species id="M_clpn161_p" name="clpn161_p" compartment="C_p" boundaryCondition="false" />
        <species id="M_fadh2_c" name="fadh2_c" compartment="C_c" boundaryCondition="false" />
        <species id="M_pap_c" name="pap_c" compartment="C_c" boundaryCondition="false" />
        <species id="M_b2coa_c" name="b2coa_c" compartment="C_c" boundaryCondition="false" />
        <species id="M_valtrna_c" name="valtrna_c" compartment="C_c" boundaryCondition="false" />
        <species id="M_ssaltpp_c" name="ssaltpp_c" compartment="C_c" boundaryCondition="false" />
        <species id="M_pyam5p_c" name="pyam5p_c" compartment="C_c" boundaryCondition="false" />
        <species id="M_acmana_p" name="acmana_p" compartment="C_p" boundaryCondition="false" />
        <species id="M_asp_DASH_L_c" name="asp_DASH_L_c" compartment="C_c" boundaryCondition="false" />
        <species id="M_fald_p" name="fald_p" compartment="C_p" boundaryCondition="false" />
        <species id="M_4hba_c" name="4hba_c" compartment="C_c" boundaryCondition="false" />
        <species id="M_no3_e" name="no3_e" compartment="C_e" boundaryCondition="false" />
        <species id="M_dhpmp_c" name="dhpmp_c" compartment="C_c" boundaryCondition="false" />
        <species id="M_adocbl_c" name="adocbl_c" compartment="C_c" boundaryCondition="false" />
        <species id="M_kdolipid4_c" name="kdolipid4_c" compartment="C_c" boundaryCondition="false" />
        <species id="M_dann_c" name="dann_c" compartment="C_c" boundaryCondition="false" />
        <species id="M_gal1p_b" name="gal1p_b" compartment="C_b" boundaryCondition="true" />
        <species id="M_mmcoa_DASH_S_c" name="mmcoa_DASH_S_c" compartment="C_c" boundaryCondition="false" />
        <species id="M_cd2_c" name="cd2_c" compartment="C_c" boundaryCondition="false" />
        <species id="M_4abut_b" name="4abut_b" compartment="C_b" boundaryCondition="true" />
        <species id="M_feenter_p" name="feenter_p" compartment="C_p" boundaryCondition="false" />
        <species id="M_octa_e" name="octa_e" compartment="C_e" boundaryCondition="false" />
        <species id="M_imacp_c" name="imacp_c" compartment="C_c" boundaryCondition="false" />
        <species id="M_tdeACP_c" name="tdeACP_c" compartment="C_c" boundaryCondition="false" />
        <species id="M_gam6p_e" name="gam6p_e" compartment="C_e" boundaryCondition="false" />
        <species id="M_udpacgal_e" name="udpacgal_e" compartment="C_e" boundaryCondition="false" />
        <species id="M_palmACP_c" name="palmACP_c" compartment="C_c" boundaryCondition="false" />
        <species id="M_ala_DASH_L_e" name="ala_DASH_L_e" compartment="C_e" boundaryCondition="false" />
        <species id="M_ptrc_c" name="ptrc_c" compartment="C_c" boundaryCondition="false" />
        <species id="M_k_p" name="k_p" compartment="C_p" boundaryCondition="false" />
        <species id="M_uri_e" name="uri_e" compartment="C_e" boundaryCondition="false" />
        <species id="M_tre_p" name="tre_p" compartment="C_p" boundaryCondition="false" />
        <species id="M_2amsa_c" name="2amsa_c" compartment="C_c" boundaryCondition="false" />
        <species id="M_glyc3p_p" name="glyc3p_p" compartment="C_p" boundaryCondition="false" />
        <species id="M_kdo2lipid4_e" name="kdo2lipid4_e" compartment="C_e" boundaryCondition="false" />
        <species id="M_2ommbl_c" name="2ommbl_c" compartment="C_c" boundaryCondition="false" />
        <species id="M_actp_c" name="actp_c" compartment="C_c" boundaryCondition="false" />
        <species id="M_aso4_c" name="aso4_c" compartment="C_c" boundaryCondition="false" />
        <species id="M_ru5p_DASH_D_c" name="ru5p_DASH_D_c" compartment="C_c" boundaryCondition="false" />
        <species id="M_glc_DASH_D_p" name="glc_DASH_D_p" compartment="C_p" boundaryCondition="false" />
        <species id="M_ac_e" name="ac_e" compartment="C_e" boundaryCondition="false" />
        <species id="M_cys_DASH_L_c" name="cys_DASH_L_c" compartment="C_c" boundaryCondition="false" />
        <species id="M_actACP_c" name="actACP_c" compartment="C_c" boundaryCondition="false" />
        <species id="M_dcyt_b" name="dcyt_b" compartment="C_b" boundaryCondition="true" />
        <species id="M_leutrna_c" name="leutrna_c" compartment="C_c" boundaryCondition="false" />
        <species id="M_cobalt2_p" name="cobalt2_p" compartment="C_p" boundaryCondition="false" />
        <species id="M_udpglcur_p" name="udpglcur_p" compartment="C_p" boundaryCondition="false" />
        <species id="M_25aics_c" name="25aics_c" compartment="C_c" boundaryCondition="false" />
        <species id="M_dttp_c" name="dttp_c" compartment="C_c" boundaryCondition="false" />
        <species id="M_cpg160_c" name="cpg160_c" compartment="C_c" boundaryCondition="false" />
        <species id="M_o2_e" name="o2_e" compartment="C_e" boundaryCondition="false" />
        <species id="M_23cump_e" name="23cump_e" compartment="C_e" boundaryCondition="false" />
        <species id="M_12ppd_DASH_S_b" name="12ppd_DASH_S_b" compartment="C_b" boundaryCondition="true" />
        <species id="M_sucr_e" name="sucr_e" compartment="C_e" boundaryCondition="false" />
        <species id="M_for_c" name="for_c" compartment="C_c" boundaryCondition="false" />
        <species id="M_glu_DASH_D_c" name="glu_DASH_D_c" compartment="C_c" boundaryCondition="false" />
        <species id="M_unagamuf_p" name="unagamuf_p" compartment="C_p" boundaryCondition="false" />
        <species id="M_acgam1p_c" name="acgam1p_c" compartment="C_c" boundaryCondition="false" />
        <species id="M_glyc2p_e" name="glyc2p_e" compartment="C_e" boundaryCondition="false" />
        <species id="M_1hdec9eg3p_c" name="1hdec9eg3p_c" compartment="C_c" boundaryCondition="false" />
        <species id="M_anhgm4p_c" name="anhgm4p_c" compartment="C_c" boundaryCondition="false" />
        <species id="M_chol_e" name="chol_e" compartment="C_e" boundaryCondition="false" />
        <species id="M_4abutn_c" name="4abutn_c" compartment="C_c" boundaryCondition="false" />
        <species id="M_icit_c" name="icit_c" compartment="C_c" boundaryCondition="false" />
        <species id="M_n2o_c" name="n2o_c" compartment="C_c" boundaryCondition="false" />
        <species id="M_akg_e" name="akg_e" compartment="C_e" boundaryCondition="false" />
        <species id="M_lipa_cold_b" name="lipa_cold_b" compartment="C_b" boundaryCondition="true" />
        <species id="M_acgal1p_p" name="acgal1p_p" compartment="C_p" boundaryCondition="false" />
        <species id="M_n2o_b" name="n2o_b" compartment="C_b" boundaryCondition="true" />
        <species id="M_ag_b" name="ag_b" compartment="C_b" boundaryCondition="true" />
        <species id="M_cu_c" name="cu_c" compartment="C_c" boundaryCondition="false" />
        <species id="M_apg120_c" name="apg120_c" compartment="C_c" boundaryCondition="false" />
        <species id="M_2agpg140_c" name="2agpg140_c" compartment="C_c" boundaryCondition="false" />
        <species id="M_ala_DASH_L_p" name="ala_DASH_L_p" compartment="C_p" boundaryCondition="false" />
        <species id="M_gmhep1p_c" name="gmhep1p_c" compartment="C_c" boundaryCondition="false" />
        <species id="M_pe160_c" name="pe160_c" compartment="C_c" boundaryCondition="false" />
        <species id="M_pa161_p" name="pa161_p" compartment="C_p" boundaryCondition="false" />
        <species id="M_acald_c" name="acald_c" compartment="C_c" boundaryCondition="false" />
        <species id="M_hdcoa_c" name="hdcoa_c" compartment="C_c" boundaryCondition="false" />
        <species id="M_sertrna_LPAREN_sec_RPAREN__c" name="sertrna_LPAREN_sec_RPAREN__c" compartment="C_c" boundaryCondition="false" />
        <species id="M_galctn_DASH_L_c" name="galctn_DASH_L_c" compartment="C_c" boundaryCondition="false" />
        <species id="M_pyr_e" name="pyr_e" compartment="C_e" boundaryCondition="false" />
        <species id="M_2ddglcn_c" name="2ddglcn_c" compartment="C_c" boundaryCondition="false" />
        <species id="M_LalaLglu_c" name="LalaLglu_c" compartment="C_c" boundaryCondition="false" />
        <species id="M_malACP_c" name="malACP_c" compartment="C_c" boundaryCondition="false" />
        <species id="M_g3pi_c" name="g3pi_c" compartment="C_c" boundaryCondition="false" />
        <species id="M_mobd_c" name="mobd_c" compartment="C_c" boundaryCondition="false" />
        <species id="M_4ppan_c" name="4ppan_c" compartment="C_c" boundaryCondition="false" />
        <species id="M_alltn_p" name="alltn_p" compartment="C_p" boundaryCondition="false" />
        <species id="M_phe_DASH_L_p" name="phe_DASH_L_p" compartment="C_p" boundaryCondition="false" />
        <species id="M_pro_DASH_L_c" name="pro_DASH_L_c" compartment="C_c" boundaryCondition="false" />
        <species id="M_rbl_DASH_L_c" name="rbl_DASH_L_c" compartment="C_c" boundaryCondition="false" />
        <species id="M_cdpdhdecg_c" name="cdpdhdecg_c" compartment="C_c" boundaryCondition="false" />
        <species id="M_dcdp_c" name="dcdp_c" compartment="C_c" boundaryCondition="false" />
        <species id="M_thrp_b" name="thrp_b" compartment="C_b" boundaryCondition="true" />
        <species id="M_ttdcea_c" name="ttdcea_c" compartment="C_c" boundaryCondition="false" />
        <species id="M_dcmp_e" name="dcmp_e" compartment="C_e" boundaryCondition="false" />
        <species id="M_co2_b" name="co2_b" compartment="C_b" boundaryCondition="true" />
        <species id="M_gln_DASH_L_b" name="gln_DASH_L_b" compartment="C_b" boundaryCondition="true" />
        <species id="M_gal_DASH_bD_e" name="gal_DASH_bD_e" compartment="C_e" boundaryCondition="false" />
        <species id="M_1agpg181_p" name="1agpg181_p" compartment="C_p" boundaryCondition="false" />
        <species id="M_dimp_p" name="dimp_p" compartment="C_p" boundaryCondition="false" />
        <species id="M_fgam_c" name="fgam_c" compartment="C_c" boundaryCondition="false" />
        <species id="M_gdpofuc_c" name="gdpofuc_c" compartment="C_c" boundaryCondition="false" />
        <species id="M_inost_b" name="inost_b" compartment="C_b" boundaryCondition="true" />
        <species id="M_amob_c" name="amob_c" compartment="C_c" boundaryCondition="false" />
        <species id="M_ocdcea_c" name="ocdcea_c" compartment="C_c" boundaryCondition="false" />
        <species id="M_lyx_DASH_L_e" name="lyx_DASH_L_e" compartment="C_e" boundaryCondition="false" />
        <species id="M_4abut_e" name="4abut_e" compartment="C_e" boundaryCondition="false" />
        <species id="M_eca4colipa_b" name="eca4colipa_b" compartment="C_b" boundaryCondition="true" />
        <species id="M_glu_DASH_L_b" name="glu_DASH_L_b" compartment="C_b" boundaryCondition="true" />
        <species id="M_e4p_c" name="e4p_c" compartment="C_c" boundaryCondition="false" />
        <species id="M_arbtn_p" name="arbtn_p" compartment="C_p" boundaryCondition="false" />
        <species id="M_ppal_c" name="ppal_c" compartment="C_c" boundaryCondition="false" />
        <species id="M_hdcea_b" name="hdcea_b" compartment="C_b" boundaryCondition="true" />
        <species id="M_2agpe180_c" name="2agpe180_c" compartment="C_c" boundaryCondition="false" />
        <species id="M_3odcoa_c" name="3odcoa_c" compartment="C_c" boundaryCondition="false" />
        <species id="M_gal_e" name="gal_e" compartment="C_e" boundaryCondition="false" />
        <species id="M_man6p_p" name="man6p_p" compartment="C_p" boundaryCondition="false" />
        <species id="M_so2_p" name="so2_p" compartment="C_p" boundaryCondition="false" />
        <species id="M_cu_e" name="cu_e" compartment="C_e" boundaryCondition="false" />
        <species id="M_lipa_e" name="lipa_e" compartment="C_e" boundaryCondition="false" />
        <species id="M_5dh4dglc_c" name="5dh4dglc_c" compartment="C_c" boundaryCondition="false" />
        <species id="M_ac_p" name="ac_p" compartment="C_p" boundaryCondition="false" />
        <species id="M_mg2_c" name="mg2_c" compartment="C_c" boundaryCondition="false" />
        <species id="M_g3pc_c" name="g3pc_c" compartment="C_c" boundaryCondition="false" />
        <species id="M_3c4mop_c" name="3c4mop_c" compartment="C_c" boundaryCondition="false" />
        <species id="M_mn2_e" name="mn2_e" compartment="C_e" boundaryCondition="false" />
        <species id="M_tma_b" name="tma_b" compartment="C_b" boundaryCondition="true" />
        <species id="M_pppn_e" name="pppn_e" compartment="C_e" boundaryCondition="false" />
        <species id="M_pheme_b" name="pheme_b" compartment="C_b" boundaryCondition="true" />
        <species id="M_all6p_c" name="all6p_c" compartment="C_c" boundaryCondition="false" />
        <species id="M_gmp_c" name="gmp_c" compartment="C_c" boundaryCondition="false" />
        <species id="M_spmd_c" name="spmd_c" compartment="C_c" boundaryCondition="false" />
        <species id="M_asn_DASH_L_c" name="asn_DASH_L_c" compartment="C_c" boundaryCondition="false" />
        <species id="M_3hodcoa_c" name="3hodcoa_c" compartment="C_c" boundaryCondition="false" />
        <species id="M_ppa_c" name="ppa_c" compartment="C_c" boundaryCondition="false" />
        <species id="M_pa181_c" name="pa181_c" compartment="C_c" boundaryCondition="false" />
        <species id="M_pppg9_c" name="pppg9_c" compartment="C_c" boundaryCondition="false" />
        <species id="M_acnam_c" name="acnam_c" compartment="C_c" boundaryCondition="false" />
        <species id="M_clpn181_p" name="clpn181_p" compartment="C_p" boundaryCondition="false" />
        <species id="M_um4p_c" name="um4p_c" compartment="C_c" boundaryCondition="false" />
        <species id="M_15dap_e" name="15dap_e" compartment="C_e" boundaryCondition="false" />
        <species id="M_g1p_c" name="g1p_c" compartment="C_c" boundaryCondition="false" />
        <species id="M_h2o2_b" name="h2o2_b" compartment="C_b" boundaryCondition="true" />
        <species id="M_trptrna_c" name="trptrna_c" compartment="C_c" boundaryCondition="false" />
        <species id="M_2tdecg3p_c" name="2tdecg3p_c" compartment="C_c" boundaryCondition="false" />
        <species id="M_cyst_DASH_L_c" name="cyst_DASH_L_c" compartment="C_c" boundaryCondition="false" />
        <species id="M_pnto_DASH_R_b" name="pnto_DASH_R_b" compartment="C_b" boundaryCondition="true" />
        <species id="M_arab_DASH_L_b" name="arab_DASH_L_b" compartment="C_b" boundaryCondition="true" />
        <species id="M_pgp160_c" name="pgp160_c" compartment="C_c" boundaryCondition="false" />
        <species id="M_2agpg180_p" name="2agpg180_p" compartment="C_p" boundaryCondition="false" />
        <species id="M_mn2_b" name="mn2_b" compartment="C_b" boundaryCondition="true" />
        <species id="M_csn_c" name="csn_c" compartment="C_c" boundaryCondition="false" />
        <species id="M_f6p_p" name="f6p_p" compartment="C_p" boundaryCondition="false" />
        <species id="M_tyrtrna_c" name="tyrtrna_c" compartment="C_c" boundaryCondition="false" />
        <species id="M_udpLa4n_c" name="udpLa4n_c" compartment="C_c" boundaryCondition="false" />
        <species id="M_thmmp_c" name="thmmp_c" compartment="C_c" boundaryCondition="false" />
        <species id="M_op4en_c" name="op4en_c" compartment="C_c" boundaryCondition="false" />
        <species id="M_argtrna_c" name="argtrna_c" compartment="C_c" boundaryCondition="false" />
        <species id="M_glcr_p" name="glcr_p" compartment="C_p" boundaryCondition="false" />
        <species id="M_dtbt_c" name="dtbt_c" compartment="C_c" boundaryCondition="false" />
        <species id="M_mmet_e" name="mmet_e" compartment="C_e" boundaryCondition="false" />
        <species id="M_fprica_c" name="fprica_c" compartment="C_c" boundaryCondition="false" />
        <species id="M_trnatyr_c" name="trnatyr_c" compartment="C_c" boundaryCondition="false" />
        <species id="M_nac_e" name="nac_e" compartment="C_e" boundaryCondition="false" />
        <species id="M_6pgc_c" name="6pgc_c" compartment="C_c" boundaryCondition="false" />
        <species id="M_hmbil_c" name="hmbil_c" compartment="C_c" boundaryCondition="false" />
        <species id="M_no_b" name="no_b" compartment="C_b" boundaryCondition="true" />
        <species id="M_g3ps_c" name="g3ps_c" compartment="C_c" boundaryCondition="false" />
        <species id="M_3hocoa_c" name="3hocoa_c" compartment="C_c" boundaryCondition="false" />
        <species id="M_thr_DASH_L_b" name="thr_DASH_L_b" compartment="C_b" boundaryCondition="true" />
        <species id="M_gfgaragund_c" name="gfgaragund_c" compartment="C_c" boundaryCondition="false" />
        <species id="M_feenter_e" name="feenter_e" compartment="C_e" boundaryCondition="false" />
        <species id="M_dgmp_b" name="dgmp_b" compartment="C_b" boundaryCondition="true" />
        <species id="M_tdecoa_c" name="tdecoa_c" compartment="C_c" boundaryCondition="false" />
        <species id="M_23ccmp_e" name="23ccmp_e" compartment="C_e" boundaryCondition="false" />
        <species id="M_man_b" name="man_b" compartment="C_b" boundaryCondition="true" />
        <species id="M_orot_e" name="orot_e" compartment="C_e" boundaryCondition="false" />
        <species id="M_r15bp_c" name="r15bp_c" compartment="C_c" boundaryCondition="false" />
        <species id="M_lpp_p" name="lpp_p" compartment="C_p" boundaryCondition="false" />
        <species id="M_dutp_c" name="dutp_c" compartment="C_c" boundaryCondition="false" />
        <species id="M_fald_b" name="fald_b" compartment="C_b" boundaryCondition="true" />
        <species id="M_ptrc_p" name="ptrc_p" compartment="C_p" boundaryCondition="false" />
        <species id="M_adn_c" name="adn_c" compartment="C_c" boundaryCondition="false" />
        <species id="M_glycogen_c" name="glycogen_c" compartment="C_c" boundaryCondition="false" />
        <species id="M_pg141_p" name="pg141_p" compartment="C_p" boundaryCondition="false" />
        <species id="M_arab_DASH_L_e" name="arab_DASH_L_e" compartment="C_e" boundaryCondition="false" />
        <species id="M_melib_c" name="melib_c" compartment="C_c" boundaryCondition="false" />
        <species id="M_dtdp_c" name="dtdp_c" compartment="C_c" boundaryCondition="false" />
        <species id="M_glyc_p" name="glyc_p" compartment="C_p" boundaryCondition="false" />
        <species id="M_26dap_DASH_M_e" name="26dap_DASH_M_e" compartment="C_e" boundaryCondition="false" />
        <species id="M_dmbzid_c" name="dmbzid_c" compartment="C_c" boundaryCondition="false" />
        <species id="M_mso3_e" name="mso3_e" compartment="C_e" boundaryCondition="false" />
        <species id="M_mso3_b" name="mso3_b" compartment="C_b" boundaryCondition="true" />
        <species id="M_o16a4colipa_p" name="o16a4colipa_p" compartment="C_p" boundaryCondition="false" />
        <species id="M_dad_DASH_5_c" name="dad_DASH_5_c" compartment="C_c" boundaryCondition="false" />
        <species id="M_glyb_e" name="glyb_e" compartment="C_e" boundaryCondition="false" />
        <species id="M_tsul_b" name="tsul_b" compartment="C_b" boundaryCondition="true" />
        <species id="M_23ddhb_c" name="23ddhb_c" compartment="C_c" boundaryCondition="false" />
        <species id="M_orn_b" name="orn_b" compartment="C_b" boundaryCondition="true" />
        <species id="M_murein3p3p_p" name="murein3p3p_p" compartment="C_p" boundaryCondition="false" />
        <species id="M_dsbard_p" name="dsbard_p" compartment="C_p" boundaryCondition="false" />
        <species id="M_sucgsa_c" name="sucgsa_c" compartment="C_c" boundaryCondition="false" />
        <species id="M_thymd_b" name="thymd_b" compartment="C_b" boundaryCondition="true" />
        <species id="M_colipa_b" name="colipa_b" compartment="C_b" boundaryCondition="true" />
        <species id="M_3oodcoa_c" name="3oodcoa_c" compartment="C_c" boundaryCondition="false" />
        <species id="M_dump_b" name="dump_b" compartment="C_b" boundaryCondition="true" />
        <species id="M_25drapp_c" name="25drapp_c" compartment="C_c" boundaryCondition="false" />
        <species id="M_ddca_p" name="ddca_p" compartment="C_p" boundaryCondition="false" />
        <species id="M_ru5p_DASH_L_c" name="ru5p_DASH_L_c" compartment="C_c" boundaryCondition="false" />
        <species id="M_adocbl_e" name="adocbl_e" compartment="C_e" boundaryCondition="false" />
        <species id="M_idon_DASH_L_p" name="idon_DASH_L_p" compartment="C_p" boundaryCondition="false" />
        <species id="M_2dhguln_c" name="2dhguln_c" compartment="C_c" boundaryCondition="false" />
        <species id="M_uacmamu_c" name="uacmamu_c" compartment="C_c" boundaryCondition="false" />
        <species id="M_kdo2lipid4_c" name="kdo2lipid4_c" compartment="C_c" boundaryCondition="false" />
        <species id="M_4mpetz_c" name="4mpetz_c" compartment="C_c" boundaryCondition="false" />
        <species id="M_arab_DASH_L_c" name="arab_DASH_L_c" compartment="C_c" boundaryCondition="false" />
        <species id="M_akg_c" name="akg_c" compartment="C_c" boundaryCondition="false" />
        <species id="M_hxan_c" name="hxan_c" compartment="C_c" boundaryCondition="false" />
        <species id="M_tre6p_c" name="tre6p_c" compartment="C_c" boundaryCondition="false" />
        <species id="M_trnalys_c" name="trnalys_c" compartment="C_c" boundaryCondition="false" />
        <species id="M_ser_DASH_L_c" name="ser_DASH_L_c" compartment="C_c" boundaryCondition="false" />
        <species id="M_ala_DASH_L_b" name="ala_DASH_L_b" compartment="C_b" boundaryCondition="true" />
        <species id="M_LalaDgluMdapDala_c" name="LalaDgluMdapDala_c" compartment="C_c" boundaryCondition="false" />
        <species id="M_dmlz_c" name="dmlz_c" compartment="C_c" boundaryCondition="false" />
        <species id="M_3dhq_c" name="3dhq_c" compartment="C_c" boundaryCondition="false" />
        <species id="M_halipa_e" name="halipa_e" compartment="C_e" boundaryCondition="false" />
        <species id="M_cbi_p" name="cbi_p" compartment="C_p" boundaryCondition="false" />
        <species id="M_cdpdodecg_c" name="cdpdodecg_c" compartment="C_c" boundaryCondition="false" />
        <species id="M_dha_p" name="dha_p" compartment="C_p" boundaryCondition="false" />
        <species id="M_h2o_e" name="h2o_e" compartment="C_e" boundaryCondition="false" />
        <species id="M_alaala_b" name="alaala_b" compartment="C_b" boundaryCondition="true" />
        <species id="M_4r5au_c" name="4r5au_c" compartment="C_c" boundaryCondition="false" />
        <species id="M_tartr_DASH_L_e" name="tartr_DASH_L_e" compartment="C_e" boundaryCondition="false" />
        <species id="M_ala_DASH_B_c" name="ala_DASH_B_c" compartment="C_c" boundaryCondition="false" />
        <species id="M_trnaasp_c" name="trnaasp_c" compartment="C_c" boundaryCondition="false" />
        <species id="M_grdp_c" name="grdp_c" compartment="C_c" boundaryCondition="false" />
        <species id="M_xyl_DASH_D_p" name="xyl_DASH_D_p" compartment="C_p" boundaryCondition="false" />
        <species id="M_phthr_c" name="phthr_c" compartment="C_c" boundaryCondition="false" />
        <species id="M_pe180_p" name="pe180_p" compartment="C_p" boundaryCondition="false" />
        <species id="M_arab_DASH_L_p" name="arab_DASH_L_p" compartment="C_p" boundaryCondition="false" />
        <species id="M_glx_c" name="glx_c" compartment="C_c" boundaryCondition="false" />
        <species id="M_udp_c" name="udp_c" compartment="C_c" boundaryCondition="false" />
        <species id="M_murein4p3p_p" name="murein4p3p_p" compartment="C_p" boundaryCondition="false" />
        <species id="M_2agpg120_p" name="2agpg120_p" compartment="C_p" boundaryCondition="false" />
        <species id="M_23dhbzs_c" name="23dhbzs_c" compartment="C_c" boundaryCondition="false" />
        <species id="M_cdpdtdecg_c" name="cdpdtdecg_c" compartment="C_c" boundaryCondition="false" />
        <species id="M_glcur1p_e" name="glcur1p_e" compartment="C_e" boundaryCondition="false" />
        <species id="M_uacgam_p" name="uacgam_p" compartment="C_p" boundaryCondition="false" />
        <species id="M_tdcoa_c" name="tdcoa_c" compartment="C_c" boundaryCondition="false" />
        <species id="M_oc2coa_c" name="oc2coa_c" compartment="C_c" boundaryCondition="false" />
        <species id="M_3hpppn_b" name="3hpppn_b" compartment="C_b" boundaryCondition="true" />
        <species id="M_galct_DASH_D_b" name="galct_DASH_D_b" compartment="C_b" boundaryCondition="true" />
        <species id="M_no2_p" name="no2_p" compartment="C_p" boundaryCondition="false" />
        <species id="M_g3p_c" name="g3p_c" compartment="C_c" boundaryCondition="false" />
        <species id="M_cobalt2_c" name="cobalt2_c" compartment="C_c" boundaryCondition="false" />
        <species id="M_gmp_p" name="gmp_p" compartment="C_p" boundaryCondition="false" />
        <species id="M_glc_DASH_D_b" name="glc_DASH_D_b" compartment="C_b" boundaryCondition="true" />
        <species id="M_ribflv_c" name="ribflv_c" compartment="C_c" boundaryCondition="false" />
        <species id="M_metsox_DASH_R_DASH_L_c" name="metsox_DASH_R_DASH_L_c" compartment="C_c" boundaryCondition="false" />
        <species id="M_pe140_c" name="pe140_c" compartment="C_c" boundaryCondition="false" />
        <species id="M_mana_c" name="mana_c" compartment="C_c" boundaryCondition="false" />
        <species id="M_malthx_b" name="malthx_b" compartment="C_b" boundaryCondition="true" />
        <species id="M_uamr_c" name="uamr_c" compartment="C_c" boundaryCondition="false" />
        <species id="M_leu_DASH_L_c" name="leu_DASH_L_c" compartment="C_c" boundaryCondition="false" />
        <species id="M_ap4a_c" name="ap4a_c" compartment="C_c" boundaryCondition="false" />
        <species id="M_betald_c" name="betald_c" compartment="C_c" boundaryCondition="false" />
        <species id="M_enlipa_b" name="enlipa_b" compartment="C_b" boundaryCondition="true" />
        <species id="M_imp_e" name="imp_e" compartment="C_e" boundaryCondition="false" />
        <species id="M_cu_b" name="cu_b" compartment="C_b" boundaryCondition="true" />
        <species id="M_gbbtn_p" name="gbbtn_p" compartment="C_p" boundaryCondition="false" />
        <species id="M_taur_p" name="taur_p" compartment="C_p" boundaryCondition="false" />
        <species id="M_prbatp_c" name="prbatp_c" compartment="C_c" boundaryCondition="false" />
        <species id="M_o16a4colipa_e" name="o16a4colipa_e" compartment="C_e" boundaryCondition="false" />
        <species id="M_xmp_b" name="xmp_b" compartment="C_b" boundaryCondition="true" />
        <species id="M_5dglcn_e" name="5dglcn_e" compartment="C_e" boundaryCondition="false" />
        <species id="M_dhf_c" name="dhf_c" compartment="C_c" boundaryCondition="false" />
        <species id="M_protrna_c" name="protrna_c" compartment="C_c" boundaryCondition="false" />
        <species id="M_allul6p_c" name="allul6p_c" compartment="C_c" boundaryCondition="false" />
        <species id="M_hqn_c" name="hqn_c" compartment="C_c" boundaryCondition="false" />
        <species id="M_citr_DASH_L_c" name="citr_DASH_L_c" compartment="C_c" boundaryCondition="false" />
        <species id="M_dcyt_c" name="dcyt_c" compartment="C_c" boundaryCondition="false" />
        <species id="M_fcl_DASH_L_c" name="fcl_DASH_L_c" compartment="C_c" boundaryCondition="false" />
        <species id="M_gthrd_p" name="gthrd_p" compartment="C_p" boundaryCondition="false" />
        <species id="M_cit_p" name="cit_p" compartment="C_p" boundaryCondition="false" />
        <species id="M_ddca_c" name="ddca_c" compartment="C_c" boundaryCondition="false" />
        <species id="M_1odec11eg3p_p" name="1odec11eg3p_p" compartment="C_p" boundaryCondition="false" />
        <species id="M_ca2_c" name="ca2_c" compartment="C_c" boundaryCondition="false" />
        <species id="M_thymd_e" name="thymd_e" compartment="C_e" boundaryCondition="false" />
        <species id="M_no2_c" name="no2_c" compartment="C_c" boundaryCondition="false" />
        <species id="M_unagamu_c" name="unagamu_c" compartment="C_c" boundaryCondition="false" />
        <species id="M_rhcys_c" name="rhcys_c" compartment="C_c" boundaryCondition="false" />
        <species id="M_g3pg_c" name="g3pg_c" compartment="C_c" boundaryCondition="false" />
        <species id="M_mal_DASH_D_e" name="mal_DASH_D_e" compartment="C_e" boundaryCondition="false" />
        <species id="M_ethso3_b" name="ethso3_b" compartment="C_b" boundaryCondition="true" />
        <species id="M_mlthf_c" name="mlthf_c" compartment="C_c" boundaryCondition="false" />
        <species id="M_n2o_p" name="n2o_p" compartment="C_p" boundaryCondition="false" />
        <species id="M_acACP_c" name="acACP_c" compartment="C_c" boundaryCondition="false" />
        <species id="M_pdx5p_c" name="pdx5p_c" compartment="C_c" boundaryCondition="false" />
        <species id="M_dha_b" name="dha_b" compartment="C_b" boundaryCondition="true" />
        <species id="M_pg161_p" name="pg161_p" compartment="C_p" boundaryCondition="false" />
        <species id="M_xylu_DASH_L_c" name="xylu_DASH_L_c" compartment="C_c" boundaryCondition="false" />
        <species id="M_od2coa_c" name="od2coa_c" compartment="C_c" boundaryCondition="false" />
        <species id="M_hdeACP_c" name="hdeACP_c" compartment="C_c" boundaryCondition="false" />
        <species id="M_cyan_b" name="cyan_b" compartment="C_b" boundaryCondition="true" />
        <species id="M_udpg_p" name="udpg_p" compartment="C_p" boundaryCondition="false" />
        <species id="M_phhlipa_c" name="phhlipa_c" compartment="C_c" boundaryCondition="false" />
        <species id="M_acmana_c" name="acmana_c" compartment="C_c" boundaryCondition="false" />
        <species id="M_din_c" name="din_c" compartment="C_c" boundaryCondition="false" />
        <species id="M_butACP_c" name="butACP_c" compartment="C_c" boundaryCondition="false" />
        <species id="M_dhnpt_c" name="dhnpt_c" compartment="C_c" boundaryCondition="false" />
        <species id="M_malthx_c" name="malthx_c" compartment="C_c" boundaryCondition="false" />
        <species id="M_cynt_p" name="cynt_p" compartment="C_p" boundaryCondition="false" />
        <species id="M_psclys_p" name="psclys_p" compartment="C_p" boundaryCondition="false" />
        <species id="M_cbl1_b" name="cbl1_b" compartment="C_b" boundaryCondition="true" />
        <species id="M_so3_e" name="so3_e" compartment="C_e" boundaryCondition="false" />
        <species id="M_n8aspmd_c" name="n8aspmd_c" compartment="C_c" boundaryCondition="false" />
        <species id="M_ttdca_e" name="ttdca_e" compartment="C_e" boundaryCondition="false" />
        <species id="M_xan_b" name="xan_b" compartment="C_b" boundaryCondition="true" />
        <species id="M_kdo_c" name="kdo_c" compartment="C_c" boundaryCondition="false" />
        <species id="M_histrna_c" name="histrna_c" compartment="C_c" boundaryCondition="false" />
        <species id="M_ethso3_c" name="ethso3_c" compartment="C_c" boundaryCondition="false" />
        <species id="M_idon_DASH_L_e" name="idon_DASH_L_e" compartment="C_e" boundaryCondition="false" />
        <species id="M_15dap_p" name="15dap_p" compartment="C_p" boundaryCondition="false" />
        <species id="M_1agpg161_p" name="1agpg161_p" compartment="C_p" boundaryCondition="false" />
        <species id="M_acgal_e" name="acgal_e" compartment="C_e" boundaryCondition="false" />
        <species id="M_3hdecACP_c" name="3hdecACP_c" compartment="C_c" boundaryCondition="false" />
        <species id="M_dad_DASH_2_p" name="dad_DASH_2_p" compartment="C_p" boundaryCondition="false" />
        <species id="M_pnto_DASH_R_e" name="pnto_DASH_R_e" compartment="C_e" boundaryCondition="false" />
        <species id="M_3oddecACP_c" name="3oddecACP_c" compartment="C_c" boundaryCondition="false" />
        <species id="M_eca4und_p" name="eca4und_p" compartment="C_p" boundaryCondition="false" />
        <species id="M_met_DASH_D_c" name="met_DASH_D_c" compartment="C_c" boundaryCondition="false" />
        <species id="M_dump_p" name="dump_p" compartment="C_p" boundaryCondition="false" />
        <species id="M_hdca_e" name="hdca_e" compartment="C_e" boundaryCondition="false" />
        <species id="M_galct_DASH_D_c" name="galct_DASH_D_c" compartment="C_c" boundaryCondition="false" />
        <species id="M_2ombzl_c" name="2ombzl_c" compartment="C_c" boundaryCondition="false" />
        <species id="M_kdo8p_c" name="kdo8p_c" compartment="C_c" boundaryCondition="false" />
        <species id="M_ser_DASH_L_b" name="ser_DASH_L_b" compartment="C_b" boundaryCondition="true" />
        <species id="M_4hbz_c" name="4hbz_c" compartment="C_c" boundaryCondition="false" />
        <species id="M_5mdr1p_c" name="5mdr1p_c" compartment="C_c" boundaryCondition="false" />
        <species id="M_cpgn_DASH_un_c" name="cpgn_DASH_un_c" compartment="C_c" boundaryCondition="false" />
        <species id="M_taur_b" name="taur_b" compartment="C_b" boundaryCondition="true" />
        <species id="M_pacald_b" name="pacald_b" compartment="C_b" boundaryCondition="true" />
        <species id="M_galctn_DASH_L_p" name="galctn_DASH_L_p" compartment="C_p" boundaryCondition="false" />
        <species id="M_adp_c" name="adp_c" compartment="C_c" boundaryCondition="false" />
        <species id="M_ser_DASH_L_p" name="ser_DASH_L_p" compartment="C_p" boundaryCondition="false" />
        <species id="M_ppal_p" name="ppal_p" compartment="C_p" boundaryCondition="false" />
        <species id="M_lipidA_c" name="lipidA_c" compartment="C_c" boundaryCondition="false" />
        <species id="M_feoxam_e" name="feoxam_e" compartment="C_e" boundaryCondition="false" />
        <species id="M_acolipa_e" name="acolipa_e" compartment="C_e" boundaryCondition="false" />
        <species id="M_12dgr160_p" name="12dgr160_p" compartment="C_p" boundaryCondition="false" />
        <species id="M_maltttr_p" name="maltttr_p" compartment="C_p" boundaryCondition="false" />
        <species id="M_minohp_b" name="minohp_b" compartment="C_b" boundaryCondition="true" />
        <species id="M_o2s_c" name="o2s_c" compartment="C_c" boundaryCondition="false" />
        <species id="M_melib_b" name="melib_b" compartment="C_b" boundaryCondition="true" />
        <species id="M_udcpdp_p" name="udcpdp_p" compartment="C_p" boundaryCondition="false" />
        <species id="M_1agpe180_p" name="1agpe180_p" compartment="C_p" boundaryCondition="false" />
        <species id="M_fecrm_DASH_un_e" name="fecrm_DASH_un_e" compartment="C_e" boundaryCondition="false" />
        <species id="M_dcacoa_c" name="dcacoa_c" compartment="C_c" boundaryCondition="false" />
        <species id="M_2agpe160_c" name="2agpe160_c" compartment="C_c" boundaryCondition="false" />
        <species id="M_pyr_b" name="pyr_b" compartment="C_b" boundaryCondition="true" />
        <species id="M_rib_DASH_D_c" name="rib_DASH_D_c" compartment="C_c" boundaryCondition="false" />
        <species id="M_cu2_e" name="cu2_e" compartment="C_e" boundaryCondition="false" />
        <species id="M_dgmp_c" name="dgmp_c" compartment="C_c" boundaryCondition="false" />
        <species id="M_ppbng_c" name="ppbng_c" compartment="C_c" boundaryCondition="false" />
        <species id="M_glyc3p_b" name="glyc3p_b" compartment="C_b" boundaryCondition="true" />
        <species id="M_ser_DASH_D_p" name="ser_DASH_D_p" compartment="C_p" boundaryCondition="false" />
        <species id="M_gdpmann_c" name="gdpmann_c" compartment="C_c" boundaryCondition="false" />
        <species id="M_trnaleu_c" name="trnaleu_c" compartment="C_c" boundaryCondition="false" />
        <species id="M_lac_DASH_L_c" name="lac_DASH_L_c" compartment="C_c" boundaryCondition="false" />
        <species id="M_glyald_c" name="glyald_c" compartment="C_c" boundaryCondition="false" />
        <species id="M_gua_e" name="gua_e" compartment="C_e" boundaryCondition="false" />
        <species id="M_idon_DASH_L_c" name="idon_DASH_L_c" compartment="C_c" boundaryCondition="false" />
        <species id="M_ugmd_c" name="ugmd_c" compartment="C_c" boundaryCondition="false" />
        <species id="M_12ppd_DASH_R_c" name="12ppd_DASH_R_c" compartment="C_c" boundaryCondition="false" />
        <species id="M_fe3_c" name="fe3_c" compartment="C_c" boundaryCondition="false" />
        <species id="M_pran_c" name="pran_c" compartment="C_c" boundaryCondition="false" />
        <species id="M_grxox_c" name="grxox_c" compartment="C_c" boundaryCondition="false" />
        <species id="M_lys_DASH_L_e" name="lys_DASH_L_e" compartment="C_e" boundaryCondition="false" />
        <species id="M_3ump_p" name="3ump_p" compartment="C_p" boundaryCondition="false" />
        <species id="M_imp_c" name="imp_c" compartment="C_c" boundaryCondition="false" />
        <species id="M_taur_e" name="taur_e" compartment="C_e" boundaryCondition="false" />
        <species id="M_ocdcaACP_c" name="ocdcaACP_c" compartment="C_c" boundaryCondition="false" />
        <species id="M_air_c" name="air_c" compartment="C_c" boundaryCondition="false" />
        <species id="M_mg2_b" name="mg2_b" compartment="C_b" boundaryCondition="true" />
        <species id="M_acgam_c" name="acgam_c" compartment="C_c" boundaryCondition="false" />
        <species id="M_gam_b" name="gam_b" compartment="C_b" boundaryCondition="true" />
        <species id="M_hxa_e" name="hxa_e" compartment="C_e" boundaryCondition="false" />
        <species id="M_g1p_b" name="g1p_b" compartment="C_b" boundaryCondition="true" />
        <species id="M_xtsn_b" name="xtsn_b" compartment="C_b" boundaryCondition="true" />
        <species id="M_dcyt_e" name="dcyt_e" compartment="C_e" boundaryCondition="false" />
        <species id="M_akg_b" name="akg_b" compartment="C_b" boundaryCondition="true" />
        <species id="M_progly_p" name="progly_p" compartment="C_p" boundaryCondition="false" />
        <species id="M_gdpfuc_c" name="gdpfuc_c" compartment="C_c" boundaryCondition="false" />
        <species id="M_12dgr161_p" name="12dgr161_p" compartment="C_p" boundaryCondition="false" />
        <species id="M_cdec3eACP_c" name="cdec3eACP_c" compartment="C_c" boundaryCondition="false" />
        <species id="M_3mop_c" name="3mop_c" compartment="C_c" boundaryCondition="false" />
        <species id="M_cit_c" name="cit_c" compartment="C_c" boundaryCondition="false" />
        <species id="M_gbbtn_e" name="gbbtn_e" compartment="C_e" boundaryCondition="false" />
        <species id="M_tma_p" name="tma_p" compartment="C_p" boundaryCondition="false" />
        <species id="M_2agpe161_p" name="2agpe161_p" compartment="C_p" boundaryCondition="false" />
        <species id="M_glyc3p_c" name="glyc3p_c" compartment="C_c" boundaryCondition="false" />
        <species id="M_aact_c" name="aact_c" compartment="C_c" boundaryCondition="false" />
        <species id="M_aacoa_c" name="aacoa_c" compartment="C_c" boundaryCondition="false" />
        <species id="M_ala_DASH_B_p" name="ala_DASH_B_p" compartment="C_p" boundaryCondition="false" />
        <species id="M_3hoctaACP_c" name="3hoctaACP_c" compartment="C_c" boundaryCondition="false" />
        <species id="M_2aobut_c" name="2aobut_c" compartment="C_c" boundaryCondition="false" />
        <species id="M_thym_b" name="thym_b" compartment="C_b" boundaryCondition="true" />
        <species id="M_pgp140_c" name="pgp140_c" compartment="C_c" boundaryCondition="false" />
        <species id="M_aragund_c" name="aragund_c" compartment="C_c" boundaryCondition="false" />
        <species id="M_phphhlipa_c" name="phphhlipa_c" compartment="C_c" boundaryCondition="false" />
        <species id="M_cytd_b" name="cytd_b" compartment="C_b" boundaryCondition="true" />
        <species id="M_maltpt_c" name="maltpt_c" compartment="C_c" boundaryCondition="false" />
        <species id="M_anhgm_p" name="anhgm_p" compartment="C_p" boundaryCondition="false" />
        <species id="M_23dhdp_c" name="23dhdp_c" compartment="C_c" boundaryCondition="false" />
        <species id="M_cgly_b" name="cgly_b" compartment="C_b" boundaryCondition="true" />
        <species id="M_tyrp_b" name="tyrp_b" compartment="C_b" boundaryCondition="true" />
        <species id="M_rmn_b" name="rmn_b" compartment="C_b" boundaryCondition="true" />
        <species id="M_23dappa_e" name="23dappa_e" compartment="C_e" boundaryCondition="false" />
        <species id="M_so4_b" name="so4_b" compartment="C_b" boundaryCondition="true" />
        <species id="M_ile_DASH_L_b" name="ile_DASH_L_b" compartment="C_b" boundaryCondition="true" />
        <species id="M_4ampm_c" name="4ampm_c" compartment="C_c" boundaryCondition="false" />
        <species id="M_g3pe_e" name="g3pe_e" compartment="C_e" boundaryCondition="false" />
        <species id="M_gal1p_p" name="gal1p_p" compartment="C_p" boundaryCondition="false" />
        <species id="M_cd2_e" name="cd2_e" compartment="C_e" boundaryCondition="false" />
        <species id="M_udpg_c" name="udpg_c" compartment="C_c" boundaryCondition="false" />
        <species id="M_cytd_e" name="cytd_e" compartment="C_e" boundaryCondition="false" />
        <species id="M_g3pe_c" name="g3pe_c" compartment="C_c" boundaryCondition="false" />
        <species id="M_acmum_e" name="acmum_e" compartment="C_e" boundaryCondition="false" />
        <species id="M_pydx_c" name="pydx_c" compartment="C_c" boundaryCondition="false" />
        <species id="M_mal_DASH_L_e" name="mal_DASH_L_e" compartment="C_e" boundaryCondition="false" />
        <species id="M_h2o2_e" name="h2o2_e" compartment="C_e" boundaryCondition="false" />
        <species id="M_nmn_b" name="nmn_b" compartment="C_b" boundaryCondition="true" />
        <species id="M_pe161_c" name="pe161_c" compartment="C_c" boundaryCondition="false" />
        <species id="M_melib_p" name="melib_p" compartment="C_p" boundaryCondition="false" />
        <species id="M_dtdp4addg_c" name="dtdp4addg_c" compartment="C_c" boundaryCondition="false" />
        <species id="M_fe3_p" name="fe3_p" compartment="C_p" boundaryCondition="false" />
        <species id="M_23ccmp_b" name="23ccmp_b" compartment="C_b" boundaryCondition="true" />
        <species id="M_pgp181_p" name="pgp181_p" compartment="C_p" boundaryCondition="false" />
        <species id="M_LalaDgluMdapDala_e" name="LalaDgluMdapDala_e" compartment="C_e" boundaryCondition="false" />
        <species id="M_hco3_c" name="hco3_c" compartment="C_c" boundaryCondition="false" />
        <species id="M_6hmhpt_c" name="6hmhpt_c" compartment="C_c" boundaryCondition="false" />
        <species id="M_udpLa4fn_c" name="udpLa4fn_c" compartment="C_c" boundaryCondition="false" />
        <species id="M_but_e" name="but_e" compartment="C_e" boundaryCondition="false" />
        <species id="M_ttdca_b" name="ttdca_b" compartment="C_b" boundaryCondition="true" />
        <species id="M_dgmp_p" name="dgmp_p" compartment="C_p" boundaryCondition="false" />
        <species id="M_thf_c" name="thf_c" compartment="C_c" boundaryCondition="false" />
        <species id="M_hg2_c" name="hg2_c" compartment="C_c" boundaryCondition="false" />
        <species id="M_thr_DASH_L_c" name="thr_DASH_L_c" compartment="C_c" boundaryCondition="false" />
        <species id="M_rmn_c" name="rmn_c" compartment="C_c" boundaryCondition="false" />
        <species id="M_14glucan_e" name="14glucan_e" compartment="C_e" boundaryCondition="false" />
        <species id="M_dgsn_b" name="dgsn_b" compartment="C_b" boundaryCondition="true" />
        <species id="M_xu5p_DASH_L_c" name="xu5p_DASH_L_c" compartment="C_c" boundaryCondition="false" />
        <species id="M_phetrna_c" name="phetrna_c" compartment="C_c" boundaryCondition="false" />
        <species id="M_2agpg160_c" name="2agpg160_c" compartment="C_c" boundaryCondition="false" />
        <species id="M_val_DASH_L_e" name="val_DASH_L_e" compartment="C_e" boundaryCondition="false" />
        <species id="M_2dr5p_c" name="2dr5p_c" compartment="C_c" boundaryCondition="false" />
        <species id="M_ttdca_c" name="ttdca_c" compartment="C_c" boundaryCondition="false" />
        <species id="M_trp_DASH_L_c" name="trp_DASH_L_c" compartment="C_c" boundaryCondition="false" />
        <species id="M_cenchddd_c" name="cenchddd_c" compartment="C_c" boundaryCondition="false" />
        <species id="M_pe181_p" name="pe181_p" compartment="C_p" boundaryCondition="false" />
        <species id="M_acgam1p_p" name="acgam1p_p" compartment="C_p" boundaryCondition="false" />
        <species id="M_amp_b" name="amp_b" compartment="C_b" boundaryCondition="true" />
        <species id="M_urea_c" name="urea_c" compartment="C_c" boundaryCondition="false" />
        <species id="M_odecoa_c" name="odecoa_c" compartment="C_c" boundaryCondition="false" />
        <species id="M_thrp_p" name="thrp_p" compartment="C_p" boundaryCondition="false" />
        <species id="M_thex2eACP_c" name="thex2eACP_c" compartment="C_c" boundaryCondition="false" />
        <species id="M_pacald_c" name="pacald_c" compartment="C_c" boundaryCondition="false" />
        <species id="M_h2o_b" name="h2o_b" compartment="C_b" boundaryCondition="true" />
        <species id="M_adpglc_c" name="adpglc_c" compartment="C_c" boundaryCondition="false" />
        <species id="M_2tdec7eg3p_c" name="2tdec7eg3p_c" compartment="C_c" boundaryCondition="false" />
        <species id="M_crn_c" name="crn_c" compartment="C_c" boundaryCondition="false" />
        <species id="M_fecrm_c" name="fecrm_c" compartment="C_c" boundaryCondition="false" />
        <species id="M_pa140_p" name="pa140_p" compartment="C_p" boundaryCondition="false" />
        <species id="M_urate_c" name="urate_c" compartment="C_c" boundaryCondition="false" />
        <species id="M_crn_p" name="crn_p" compartment="C_p" boundaryCondition="false" />
        <species id="M_kdo2lipid4p_c" name="kdo2lipid4p_c" compartment="C_c" boundaryCondition="false" />
        <species id="M_1hdecg3p_c" name="1hdecg3p_c" compartment="C_c" boundaryCondition="false" />
        <species id="M_3cmp_b" name="3cmp_b" compartment="C_b" boundaryCondition="true" />
        <species id="M_sbzcoa_c" name="sbzcoa_c" compartment="C_c" boundaryCondition="false" />
        <species id="M_tagdp_DASH_D_c" name="tagdp_DASH_D_c" compartment="C_c" boundaryCondition="false" />
        <species id="M_1agpg140_p" name="1agpg140_p" compartment="C_p" boundaryCondition="false" />
        <species id="M_indole_e" name="indole_e" compartment="C_e" boundaryCondition="false" />
        <species id="M_ggagicolipa_c" name="ggagicolipa_c" compartment="C_c" boundaryCondition="false" />
        <species id="M_5mthf_c" name="5mthf_c" compartment="C_c" boundaryCondition="false" />
        <species id="M_3hhexACP_c" name="3hhexACP_c" compartment="C_c" boundaryCondition="false" />
        <species id="M_lgt_DASH_S_c" name="lgt_DASH_S_c" compartment="C_c" boundaryCondition="false" />
        <species id="M_his_DASH_L_b" name="his_DASH_L_b" compartment="C_b" boundaryCondition="true" />
        <species id="M_colipa_p" name="colipa_p" compartment="C_p" boundaryCondition="false" />
        <species id="M_udpacgal_b" name="udpacgal_b" compartment="C_b" boundaryCondition="true" />
        <species id="M_acgam_b" name="acgam_b" compartment="C_b" boundaryCondition="true" />
        <species id="M_dtdprmn_c" name="dtdprmn_c" compartment="C_c" boundaryCondition="false" />
        <species id="M_dtmp_c" name="dtmp_c" compartment="C_c" boundaryCondition="false" />
        <species id="M_galur_e" name="galur_e" compartment="C_e" boundaryCondition="false" />
        <species id="M_udcpp_p" name="udcpp_p" compartment="C_p" boundaryCondition="false" />
        <species id="M_mnl_p" name="mnl_p" compartment="C_p" boundaryCondition="false" />
        <species id="M_clpn141_p" name="clpn141_p" compartment="C_p" boundaryCondition="false" />
        <species id="M_aso3_b" name="aso3_b" compartment="C_b" boundaryCondition="true" />
        <species id="M_pi_e" name="pi_e" compartment="C_e" boundaryCondition="false" />
        <species id="M_fum_b" name="fum_b" compartment="C_b" boundaryCondition="true" />
        <species id="M_2tdecg3p_p" name="2tdecg3p_p" compartment="C_p" boundaryCondition="false" />
        <species id="M_orn_e" name="orn_e" compartment="C_e" boundaryCondition="false" />
        <species id="M_arbtn_DASH_fe3_p" name="arbtn_DASH_fe3_p" compartment="C_p" boundaryCondition="false" />
        <species id="M_glu5sa_c" name="glu5sa_c" compartment="C_c" boundaryCondition="false" />
        <species id="M_sheme_c" name="sheme_c" compartment="C_c" boundaryCondition="false" />
        <species id="M_din_p" name="din_p" compartment="C_p" boundaryCondition="false" />
        <species id="M_metsox_DASH_S_DASH_L_b" name="metsox_DASH_S_DASH_L_b" compartment="C_b" boundaryCondition="true" />
        <species id="M_quln_c" name="quln_c" compartment="C_c" boundaryCondition="false" />
        <species id="M_no_p" name="no_p" compartment="C_p" boundaryCondition="false" />
        <species id="M_acon_DASH_C_c" name="acon_DASH_C_c" compartment="C_c" boundaryCondition="false" />
        <species id="M_fum_p" name="fum_p" compartment="C_p" boundaryCondition="false" />
        <species id="M_hom_DASH_L_c" name="hom_DASH_L_c" compartment="C_c" boundaryCondition="false" />
        <species id="M_met_DASH_D_p" name="met_DASH_D_p" compartment="C_p" boundaryCondition="false" />
        <species id="M_fe3hox_DASH_un_p" name="fe3hox_DASH_un_p" compartment="C_p" boundaryCondition="false" />
        <species id="M_ile_DASH_L_c" name="ile_DASH_L_c" compartment="C_c" boundaryCondition="false" />
        <species id="M_isetac_e" name="isetac_e" compartment="C_e" boundaryCondition="false" />
        <species id="M_2agpg141_p" name="2agpg141_p" compartment="C_p" boundaryCondition="false" />
        <species id="M_3hpalmACP_c" name="3hpalmACP_c" compartment="C_c" boundaryCondition="false" />
        <species id="M_glcur_c" name="glcur_c" compartment="C_c" boundaryCondition="false" />
        <species id="M_r1p_c" name="r1p_c" compartment="C_c" boundaryCondition="false" />
        <species id="M_gly_b" name="gly_b" compartment="C_b" boundaryCondition="true" />
        <species id="M_apoACP_c" name="apoACP_c" compartment="C_c" boundaryCondition="false" />
        <species id="M_skm_b" name="skm_b" compartment="C_b" boundaryCondition="true" />
        <species id="M_fad_c" name="fad_c" compartment="C_c" boundaryCondition="false" />
        <species id="M_mmet_c" name="mmet_c" compartment="C_c" boundaryCondition="false" />
        <species id="M_phe_DASH_L_c" name="phe_DASH_L_c" compartment="C_c" boundaryCondition="false" />
        <species id="M_gtp_b" name="gtp_b" compartment="C_b" boundaryCondition="true" />
        <species id="M_toctd2eACP_c" name="toctd2eACP_c" compartment="C_c" boundaryCondition="false" />
        <species id="M_glyc_DASH_R_c" name="glyc_DASH_R_c" compartment="C_c" boundaryCondition="false" />
        <species id="M_ocACP_c" name="ocACP_c" compartment="C_c" boundaryCondition="false" />
        <species id="M_galt1p_c" name="galt1p_c" compartment="C_c" boundaryCondition="false" />
        <species id="M_5drib_c" name="5drib_c" compartment="C_c" boundaryCondition="false" />
        <species id="M_mnl_b" name="mnl_b" compartment="C_b" boundaryCondition="true" />
        <species id="M_fe3dhbzs_b" name="fe3dhbzs_b" compartment="C_b" boundaryCondition="true" />
        <species id="M_pppi_c" name="pppi_c" compartment="C_c" boundaryCondition="false" />
        <species id="M_3dhguln_c" name="3dhguln_c" compartment="C_c" boundaryCondition="false" />
        <species id="M_galct_DASH_D_p" name="galct_DASH_D_p" compartment="C_p" boundaryCondition="false" />
        <species id="M_tcynt_b" name="tcynt_b" compartment="C_b" boundaryCondition="true" />
        <species id="M_ump_p" name="ump_p" compartment="C_p" boundaryCondition="false" />
        <species id="M_tungs_c" name="tungs_c" compartment="C_c" boundaryCondition="false" />
        <species id="M_apg181_c" name="apg181_c" compartment="C_c" boundaryCondition="false" />
        <species id="M_spmd_b" name="spmd_b" compartment="C_b" boundaryCondition="true" />
        <species id="M_o2s_p" name="o2s_p" compartment="C_p" boundaryCondition="false" />
        <species id="M_glyc_c" name="glyc_c" compartment="C_c" boundaryCondition="false" />
        <species id="M_trnasecys_c" name="trnasecys_c" compartment="C_c" boundaryCondition="false" />
        <species id="M_nicrnt_c" name="nicrnt_c" compartment="C_c" boundaryCondition="false" />
        <species id="M_2agpe181_p" name="2agpe181_p" compartment="C_p" boundaryCondition="false" />
        <species id="M_gthox_b" name="gthox_b" compartment="C_b" boundaryCondition="true" />
        <species id="M_1agpg180_p" name="1agpg180_p" compartment="C_p" boundaryCondition="false" />
        <species id="M_dsbdrd_c" name="dsbdrd_c" compartment="C_c" boundaryCondition="false" />
        <species id="M_1odecg3p_p" name="1odecg3p_p" compartment="C_p" boundaryCondition="false" />
        <species id="M_gthrd_b" name="gthrd_b" compartment="C_b" boundaryCondition="true" />
        <species id="M_duri_c" name="duri_c" compartment="C_c" boundaryCondition="false" />
        <species id="M_feenter_c" name="feenter_c" compartment="C_c" boundaryCondition="false" />
        <species id="M_so3_c" name="so3_c" compartment="C_c" boundaryCondition="false" />
        <species id="M_acald_p" name="acald_p" compartment="C_p" boundaryCondition="false" />
        <species id="M_metsox_DASH_S_DASH_L_e" name="metsox_DASH_S_DASH_L_e" compartment="C_e" boundaryCondition="false" />
        <species id="M_frulys_c" name="frulys_c" compartment="C_c" boundaryCondition="false" />
        <species id="M_so3_p" name="so3_p" compartment="C_p" boundaryCondition="false" />
        <species id="M_glcr_c" name="glcr_c" compartment="C_c" boundaryCondition="false" />
        <species id="M_glyclt_p" name="glyclt_p" compartment="C_p" boundaryCondition="false" />
        <species id="M_ppa_p" name="ppa_p" compartment="C_p" boundaryCondition="false" />
        <species id="M_dxyl_c" name="dxyl_c" compartment="C_c" boundaryCondition="false" />
        <species id="M_damp_e" name="damp_e" compartment="C_e" boundaryCondition="false" />
        <species id="M_frdp_c" name="frdp_c" compartment="C_c" boundaryCondition="false" />
        <species id="M_3hcvac11eACP_c" name="3hcvac11eACP_c" compartment="C_c" boundaryCondition="false" />
        <species id="M_amp_p" name="amp_p" compartment="C_p" boundaryCondition="false" />
        <species id="M_tre_c" name="tre_c" compartment="C_c" boundaryCondition="false" />
        <species id="M_gsn_b" name="gsn_b" compartment="C_b" boundaryCondition="true" />
        <species id="M_maltttr_c" name="maltttr_c" compartment="C_c" boundaryCondition="false" />
        <species id="M_didp_c" name="didp_c" compartment="C_c" boundaryCondition="false" />
        <species id="M_glyald_p" name="glyald_p" compartment="C_p" boundaryCondition="false" />
        <species id="M_g3ps_b" name="g3ps_b" compartment="C_b" boundaryCondition="true" />
        <species id="M_utp_c" name="utp_c" compartment="C_c" boundaryCondition="false" />
        <species id="M_gam_p" name="gam_p" compartment="C_p" boundaryCondition="false" />
        <species id="M_ddca_e" name="ddca_e" compartment="C_e" boundaryCondition="false" />
        <species id="M_dhptd_c" name="dhptd_c" compartment="C_c" boundaryCondition="false" />
        <species id="M_methf_c" name="methf_c" compartment="C_c" boundaryCondition="false" />
        <species id="M_26dap_DASH_M_p" name="26dap_DASH_M_p" compartment="C_p" boundaryCondition="false" />
        <species id="M_g3ps_e" name="g3ps_e" compartment="C_e" boundaryCondition="false" />
        <species id="M_glcur1p_p" name="glcur1p_p" compartment="C_p" boundaryCondition="false" />
        <species id="M_pser_DASH_L_e" name="pser_DASH_L_e" compartment="C_e" boundaryCondition="false" />
        <species id="M_glyb_p" name="glyb_p" compartment="C_p" boundaryCondition="false" />
        <species id="M_succoa_c" name="succoa_c" compartment="C_c" boundaryCondition="false" />
        <species id="M_ocdcea_b" name="ocdcea_b" compartment="C_b" boundaryCondition="true" />
        <species id="M_pser_DASH_L_p" name="pser_DASH_L_p" compartment="C_p" boundaryCondition="false" />
        <species id="M_sucbz_c" name="sucbz_c" compartment="C_c" boundaryCondition="false" />
        <species id="M_ascb_DASH_L_b" name="ascb_DASH_L_b" compartment="C_b" boundaryCondition="true" />
        <species id="M_tcynt_p" name="tcynt_p" compartment="C_p" boundaryCondition="false" />
        <species id="M_hdcea_c" name="hdcea_c" compartment="C_c" boundaryCondition="false" />
        <species id="M_malt_e" name="malt_e" compartment="C_e" boundaryCondition="false" />
        <species id="M_feoxam_DASH_un_p" name="feoxam_DASH_un_p" compartment="C_p" boundaryCondition="false" />
        <species id="M_octa_b" name="octa_b" compartment="C_b" boundaryCondition="true" />
        <species id="M_arbtn_DASH_fe3_b" name="arbtn_DASH_fe3_b" compartment="C_b" boundaryCondition="true" />
        <species id="M_frulysp_c" name="frulysp_c" compartment="C_c" boundaryCondition="false" />
        <species id="M_val_DASH_L_b" name="val_DASH_L_b" compartment="C_b" boundaryCondition="true" />
        <species id="M_2mecdp_c" name="2mecdp_c" compartment="C_c" boundaryCondition="false" />
        <species id="M_btal_c" name="btal_c" compartment="C_c" boundaryCondition="false" />
        <species id="M_r5p_e" name="r5p_e" compartment="C_e" boundaryCondition="false" />
        <species id="M_k_b" name="k_b" compartment="C_b" boundaryCondition="true" />
        <species id="M_gmp_b" name="gmp_b" compartment="C_b" boundaryCondition="true" />
        <species id="M_lys_DASH_L_b" name="lys_DASH_L_b" compartment="C_b" boundaryCondition="true" />
        <species id="M_lcts_e" name="lcts_e" compartment="C_e" boundaryCondition="false" />
        <species id="M_12dgr141_c" name="12dgr141_c" compartment="C_c" boundaryCondition="false" />
        <species id="M_ctbtcoa_c" name="ctbtcoa_c" compartment="C_c" boundaryCondition="false" />
        <species id="M_tddec2eACP_c" name="tddec2eACP_c" compartment="C_c" boundaryCondition="false" />
        <species id="M_pgp120_c" name="pgp120_c" compartment="C_c" boundaryCondition="false" />
        <species id="M_man6p_e" name="man6p_e" compartment="C_e" boundaryCondition="false" />
        <species id="M_cdpdodec11eg_c" name="cdpdodec11eg_c" compartment="C_c" boundaryCondition="false" />
        <species id="M_3hcinnm_c" name="3hcinnm_c" compartment="C_c" boundaryCondition="false" />
        <species id="M_cl_p" name="cl_p" compartment="C_p" boundaryCondition="false" />
        <species id="M_sulfac_p" name="sulfac_p" compartment="C_p" boundaryCondition="false" />
        <species id="M_o16a4und_p" name="o16a4und_p" compartment="C_p" boundaryCondition="false" />
        <species id="M_arg_DASH_L_p" name="arg_DASH_L_p" compartment="C_p" boundaryCondition="false" />
        <species id="M_agm_c" name="agm_c" compartment="C_c" boundaryCondition="false" />
        <species id="M_ps181_c" name="ps181_c" compartment="C_c" boundaryCondition="false" />
        <species id="M_anhm4p_c" name="anhm4p_c" compartment="C_c" boundaryCondition="false" />
        <species id="M_3c2hmp_c" name="3c2hmp_c" compartment="C_c" boundaryCondition="false" />
        <species id="M_cobalt2_b" name="cobalt2_b" compartment="C_b" boundaryCondition="true" />
        <species id="M_uacmam_c" name="uacmam_c" compartment="C_c" boundaryCondition="false" />
        <species id="M_trnagln_c" name="trnagln_c" compartment="C_c" boundaryCondition="false" />
        <species id="M_enter_p" name="enter_p" compartment="C_p" boundaryCondition="false" />
        <species id="M_ca2_p" name="ca2_p" compartment="C_p" boundaryCondition="false" />
        <species id="M_ametam_c" name="ametam_c" compartment="C_c" boundaryCondition="false" />
        <species id="M_alac_DASH_S_c" name="alac_DASH_S_c" compartment="C_c" boundaryCondition="false" />
        <species id="M_gam6p_p" name="gam6p_p" compartment="C_p" boundaryCondition="false" />
        <species id="M_for_b" name="for_b" compartment="C_b" boundaryCondition="true" />
        <species id="M_din_b" name="din_b" compartment="C_b" boundaryCondition="true" />
        <species id="M_h2mb4p_c" name="h2mb4p_c" compartment="C_c" boundaryCondition="false" />
        <species id="M_hacolipa_e" name="hacolipa_e" compartment="C_e" boundaryCondition="false" />
        <species id="M_ps160_c" name="ps160_c" compartment="C_c" boundaryCondition="false" />
        <species id="M_fecrm_DASH_un_b" name="fecrm_DASH_un_b" compartment="C_b" boundaryCondition="true" />
        <species id="M_anhgm_c" name="anhgm_c" compartment="C_c" boundaryCondition="false" />
        <species id="M_12ppd_DASH_R_p" name="12ppd_DASH_R_p" compartment="C_p" boundaryCondition="false" />
        <species id="M_ala_DASH_D_e" name="ala_DASH_D_e" compartment="C_e" boundaryCondition="false" />
        <species id="M_glytrna_c" name="glytrna_c" compartment="C_c" boundaryCondition="false" />
        <species id="M_ser_DASH_D_c" name="ser_DASH_D_c" compartment="C_c" boundaryCondition="false" />
        <species id="M_fum_e" name="fum_e" compartment="C_e" boundaryCondition="false" />
        <species id="M_ppal_b" name="ppal_b" compartment="C_b" boundaryCondition="true" />
        <species id="M_dcaACP_c" name="dcaACP_c" compartment="C_c" boundaryCondition="false" />
        <species id="M_pydxn_c" name="pydxn_c" compartment="C_c" boundaryCondition="false" />
        <species id="M_murein5p5p5p_p" name="murein5p5p5p_p" compartment="C_p" boundaryCondition="false" />
        <species id="M_dad_DASH_2_c" name="dad_DASH_2_c" compartment="C_c" boundaryCondition="false" />
        <species id="M_dctp_c" name="dctp_c" compartment="C_c" boundaryCondition="false" />
        <species id="M_uagmda_c" name="uagmda_c" compartment="C_c" boundaryCondition="false" />
        <species id="M_octeACP_c" name="octeACP_c" compartment="C_c" boundaryCondition="false" />
        <species id="M_3hddcoa_c" name="3hddcoa_c" compartment="C_c" boundaryCondition="false" />
        <species id="M_acac_e" name="acac_e" compartment="C_e" boundaryCondition="false" />
        <species id="M_2agpe180_p" name="2agpe180_p" compartment="C_p" boundaryCondition="false" />
        <species id="M_peamn_b" name="peamn_b" compartment="C_b" boundaryCondition="true" />
        <species id="M_tyr_DASH_L_b" name="tyr_DASH_L_b" compartment="C_b" boundaryCondition="true" />
        <species id="M_gsn_c" name="gsn_c" compartment="C_c" boundaryCondition="false" />
        <species id="M_udpglcur_b" name="udpglcur_b" compartment="C_b" boundaryCondition="true" />
        <species id="M_dca_e" name="dca_e" compartment="C_e" boundaryCondition="false" />
        <species id="M_galctn_DASH_D_e" name="galctn_DASH_D_e" compartment="C_e" boundaryCondition="false" />
        <species id="M_3sala_c" name="3sala_c" compartment="C_c" boundaryCondition="false" />
        <species id="M_4h2opntn_c" name="4h2opntn_c" compartment="C_c" boundaryCondition="false" />
        <species id="M_udpg_e" name="udpg_e" compartment="C_e" boundaryCondition="false" />
        <species id="M_fruur_e" name="fruur_e" compartment="C_e" boundaryCondition="false" />
        <species id="M_crn_DASH_D_c" name="crn_DASH_D_c" compartment="C_c" boundaryCondition="false" />
        <species id="M_2odecg3p_p" name="2odecg3p_p" compartment="C_p" boundaryCondition="false" />
        <species id="M_cgly_e" name="cgly_e" compartment="C_e" boundaryCondition="false" />
        <species id="M_ade_c" name="ade_c" compartment="C_c" boundaryCondition="false" />
        <species id="M_feoxam_DASH_un_c" name="feoxam_DASH_un_c" compartment="C_c" boundaryCondition="false" />
        <species id="M_ppal_e" name="ppal_e" compartment="C_e" boundaryCondition="false" />
        <species id="M_eca4colipa_e" name="eca4colipa_e" compartment="C_e" boundaryCondition="false" />
        <species id="M_hkntd_c" name="hkntd_c" compartment="C_c" boundaryCondition="false" />
        <species id="M_fdp_c" name="fdp_c" compartment="C_c" boundaryCondition="false" />
        <species id="M_gggagicolipa_c" name="gggagicolipa_c" compartment="C_c" boundaryCondition="false" />
        <species id="M_2agpg161_c" name="2agpg161_c" compartment="C_c" boundaryCondition="false" />
        <species id="M_etha_e" name="etha_e" compartment="C_e" boundaryCondition="false" />
        <species id="M_ile_DASH_L_p" name="ile_DASH_L_p" compartment="C_p" boundaryCondition="false" />
        <species id="M_34dhpac_b" name="34dhpac_b" compartment="C_b" boundaryCondition="true" />
        <species id="M_2pglyc_c" name="2pglyc_c" compartment="C_c" boundaryCondition="false" />
        <species id="M_hdcea_p" name="hdcea_p" compartment="C_p" boundaryCondition="false" />
        <species id="M_xylu_DASH_L_p" name="xylu_DASH_L_p" compartment="C_p" boundaryCondition="false" />
        <species id="M_23cump_p" name="23cump_p" compartment="C_p" boundaryCondition="false" />
        <species id="M_pi_b" name="pi_b" compartment="C_b" boundaryCondition="true" />
        <species id="M_gtspmd_c" name="gtspmd_c" compartment="C_c" boundaryCondition="false" />
        <species id="M_3hpppn_e" name="3hpppn_e" compartment="C_e" boundaryCondition="false" />
        <species id="M_5caiz_c" name="5caiz_c" compartment="C_c" boundaryCondition="false" />
        <species id="M_agm_b" name="agm_b" compartment="C_b" boundaryCondition="true" />
        <species id="M_o16aund_p" name="o16aund_p" compartment="C_p" boundaryCondition="false" />
        <species id="M_maltpt_p" name="maltpt_p" compartment="C_p" boundaryCondition="false" />
        <species id="M_26dap_DASH_M_c" name="26dap_DASH_M_c" compartment="C_c" boundaryCondition="false" />
        <species id="M_ins_e" name="ins_e" compartment="C_e" boundaryCondition="false" />
        <species id="M_acmalt_c" name="acmalt_c" compartment="C_c" boundaryCondition="false" />
        <species id="M_pg180_c" name="pg180_c" compartment="C_c" boundaryCondition="false" />
        <species id="M_no2_e" name="no2_e" compartment="C_e" boundaryCondition="false" />
        <species id="M_2agpe140_c" name="2agpe140_c" compartment="C_c" boundaryCondition="false" />
        <species id="M_dgsn_e" name="dgsn_e" compartment="C_e" boundaryCondition="false" />
        <species id="M_g3pc_e" name="g3pc_e" compartment="C_e" boundaryCondition="false" />
        <species id="M_murein3px3p_p" name="murein3px3p_p" compartment="C_p" boundaryCondition="false" />
        <species id="M_akg_p" name="akg_p" compartment="C_p" boundaryCondition="false" />
        <species id="M_dmso_c" name="dmso_c" compartment="C_c" boundaryCondition="false" />
        <species id="M_oxur_c" name="oxur_c" compartment="C_c" boundaryCondition="false" />
        <species id="M_mal_DASH_L_c" name="mal_DASH_L_c" compartment="C_c" boundaryCondition="false" />
        <species id="M_3hpppn_p" name="3hpppn_p" compartment="C_p" boundaryCondition="false" />
        <species id="M_kphphhlipa_c" name="kphphhlipa_c" compartment="C_c" boundaryCondition="false" />
        <species id="M_uacgam_c" name="uacgam_c" compartment="C_c" boundaryCondition="false" />
        <species id="M_arbtn_e" name="arbtn_e" compartment="C_e" boundaryCondition="false" />
        <species id="M_gal_DASH_bD_p" name="gal_DASH_bD_p" compartment="C_p" boundaryCondition="false" />
        <species id="M_xmp_p" name="xmp_p" compartment="C_p" boundaryCondition="false" />
        <species id="M_thym_e" name="thym_e" compartment="C_e" boundaryCondition="false" />
        <species id="M_t3c9palmeACP_c" name="t3c9palmeACP_c" compartment="C_c" boundaryCondition="false" />
        <species id="M_gsn_e" name="gsn_e" compartment="C_e" boundaryCondition="false" />
        <species id="M_glucys_c" name="glucys_c" compartment="C_c" boundaryCondition="false" />
        <species id="M_rib_DASH_D_p" name="rib_DASH_D_p" compartment="C_p" boundaryCondition="false" />
        <species id="M_glu_DASH_L_p" name="glu_DASH_L_p" compartment="C_p" boundaryCondition="false" />
        <species id="M_phe_DASH_L_b" name="phe_DASH_L_b" compartment="C_b" boundaryCondition="true" />
        <species id="M_acser_e" name="acser_e" compartment="C_e" boundaryCondition="false" />
        <species id="M_3pg_c" name="3pg_c" compartment="C_c" boundaryCondition="false" />
        <species id="M_fldox_c" name="fldox_c" compartment="C_c" boundaryCondition="false" />
        <species id="M_glcn_c" name="glcn_c" compartment="C_c" boundaryCondition="false" />
        <species id="M_fecrm_p" name="fecrm_p" compartment="C_p" boundaryCondition="false" />
        <species id="M_5mdru1p_c" name="5mdru1p_c" compartment="C_c" boundaryCondition="false" />
        <species id="M_co2_p" name="co2_p" compartment="C_p" boundaryCondition="false" />
        <species id="M_galt_p" name="galt_p" compartment="C_p" boundaryCondition="false" />
        <species id="M_ade_p" name="ade_p" compartment="C_p" boundaryCondition="false" />
        <species id="M_glcur_b" name="glcur_b" compartment="C_b" boundaryCondition="true" />
        <species id="M_3cmp_e" name="3cmp_e" compartment="C_e" boundaryCondition="false" />
        <species id="M_datp_c" name="datp_c" compartment="C_c" boundaryCondition="false" />
        <species id="M_pg160_p" name="pg160_p" compartment="C_p" boundaryCondition="false" />
        <species id="M_tma_c" name="tma_c" compartment="C_c" boundaryCondition="false" />
        <species id="M_pro_DASH_L_e" name="pro_DASH_L_e" compartment="C_e" boundaryCondition="false" />
        <species id="M_nac_b" name="nac_b" compartment="C_b" boundaryCondition="true" />
        <species id="M_3ooctdACP_c" name="3ooctdACP_c" compartment="C_c" boundaryCondition="false" />
        <species id="M_g3pe_b" name="g3pe_b" compartment="C_b" boundaryCondition="true" />
        <species id="M_dd2coa_c" name="dd2coa_c" compartment="C_c" boundaryCondition="false" />
        <species id="M_fald_c" name="fald_c" compartment="C_c" boundaryCondition="false" />
        <species id="M_pa160_c" name="pa160_c" compartment="C_c" boundaryCondition="false" />
        <species id="M_lac_DASH_D_e" name="lac_DASH_D_e" compartment="C_e" boundaryCondition="false" />
        <species id="M_LalaDgluMdap_c" name="LalaDgluMdap_c" compartment="C_c" boundaryCondition="false" />
        <species id="M_dsbgox_p" name="dsbgox_p" compartment="C_p" boundaryCondition="false" />
        <species id="M_malcoa_c" name="malcoa_c" compartment="C_c" boundaryCondition="false" />
        <species id="M_apg161_c" name="apg161_c" compartment="C_c" boundaryCondition="false" />
        <species id="M_lipidX_c" name="lipidX_c" compartment="C_c" boundaryCondition="false" />
        <species id="M_2ddglcn_e" name="2ddglcn_e" compartment="C_e" boundaryCondition="false" />
        <species id="M_gal_DASH_bD_b" name="gal_DASH_bD_b" compartment="C_b" boundaryCondition="true" />
        <species id="M_dhpt_c" name="dhpt_c" compartment="C_c" boundaryCondition="false" />
        <species id="M_h_c" name="h_c" compartment="C_c" boundaryCondition="false" />
        <species id="M_hphhlipa_c" name="hphhlipa_c" compartment="C_c" boundaryCondition="false" />
        <species id="M_thm_e" name="thm_e" compartment="C_e" boundaryCondition="false" />
        <species id="M_lystrna_c" name="lystrna_c" compartment="C_c" boundaryCondition="false" />
        <species id="M_cdpdddecg_c" name="cdpdddecg_c" compartment="C_c" boundaryCondition="false" />
        <species id="M_cbp_c" name="cbp_c" compartment="C_c" boundaryCondition="false" />
        <species id="M_ppgpp_c" name="ppgpp_c" compartment="C_c" boundaryCondition="false" />
        <species id="M_cbi_b" name="cbi_b" compartment="C_b" boundaryCondition="true" />
        <species id="M_4abz_c" name="4abz_c" compartment="C_c" boundaryCondition="false" />
        <species id="M_glcur_p" name="glcur_p" compartment="C_p" boundaryCondition="false" />
        <species id="M_mmcoa_DASH_R_c" name="mmcoa_DASH_R_c" compartment="C_c" boundaryCondition="false" />
        <species id="M_cys_DASH_D_e" name="cys_DASH_D_e" compartment="C_e" boundaryCondition="false" />
        <species id="M_4per_c" name="4per_c" compartment="C_c" boundaryCondition="false" />
        <species id="M_asntrna_c" name="asntrna_c" compartment="C_c" boundaryCondition="false" />
        <species id="M_ocdca_p" name="ocdca_p" compartment="C_p" boundaryCondition="false" />
        <species id="M_rmn_e" name="rmn_e" compartment="C_e" boundaryCondition="false" />
        <species id="M_3odecACP_c" name="3odecACP_c" compartment="C_c" boundaryCondition="false" />
        <species id="M_gdptp_c" name="gdptp_c" compartment="C_c" boundaryCondition="false" />
        <species id="M_dimp_e" name="dimp_e" compartment="C_e" boundaryCondition="false" />
        <species id="M_23cgmp_p" name="23cgmp_p" compartment="C_p" boundaryCondition="false" />
        <species id="M_ni2_b" name="ni2_b" compartment="C_b" boundaryCondition="true" />
        <species id="M_urea_p" name="urea_p" compartment="C_p" boundaryCondition="false" />
        <species id="M_met_DASH_L_p" name="met_DASH_L_p" compartment="C_p" boundaryCondition="false" />
        <species id="M_3gmp_p" name="3gmp_p" compartment="C_p" boundaryCondition="false" />
        <species id="M_trdrd_c" name="trdrd_c" compartment="C_c" boundaryCondition="false" />
        <species id="M_sucsal_c" name="sucsal_c" compartment="C_c" boundaryCondition="false" />
        <species id="M_ppa_b" name="ppa_b" compartment="C_b" boundaryCondition="true" />
        <species id="M_man_c" name="man_c" compartment="C_c" boundaryCondition="false" />
        <species id="M_ncam_c" name="ncam_c" compartment="C_c" boundaryCondition="false" />
        <species id="M_etoh_e" name="etoh_e" compartment="C_e" boundaryCondition="false" />
        <species id="M_dtdp4d6dm_c" name="dtdp4d6dm_c" compartment="C_c" boundaryCondition="false" />
        <species id="M_pmcoa_c" name="pmcoa_c" compartment="C_c" boundaryCondition="false" />
        <species id="M_pa140_c" name="pa140_c" compartment="C_c" boundaryCondition="false" />
        <species id="M_8aonn_c" name="8aonn_c" compartment="C_c" boundaryCondition="false" />
        <species id="M_ni2_e" name="ni2_e" compartment="C_e" boundaryCondition="false" />
        <species id="M_hxan_b" name="hxan_b" compartment="C_b" boundaryCondition="true" />
        <species id="M_glu5p_c" name="glu5p_c" compartment="C_c" boundaryCondition="false" />
        <species id="M_gua_p" name="gua_p" compartment="C_p" boundaryCondition="false" />
        <species id="M_fe3hox_b" name="fe3hox_b" compartment="C_b" boundaryCondition="true" />
        <species id="M_all_DASH_D_b" name="all_DASH_D_b" compartment="C_b" boundaryCondition="true" />
        <species id="M_ugmda_c" name="ugmda_c" compartment="C_c" boundaryCondition="false" />
        <species id="M_malttr_e" name="malttr_e" compartment="C_e" boundaryCondition="false" />
        <species id="M_nad_c" name="nad_c" compartment="C_c" boundaryCondition="false" />
        <species id="M_pa181_p" name="pa181_p" compartment="C_p" boundaryCondition="false" />
        <species id="M_skm_e" name="skm_e" compartment="C_e" boundaryCondition="false" />
        <species id="M_pg120_c" name="pg120_c" compartment="C_c" boundaryCondition="false" />
        <species id="M_tmrs2eACP_c" name="tmrs2eACP_c" compartment="C_c" boundaryCondition="false" />
        <species id="M_acgal_b" name="acgal_b" compartment="C_b" boundaryCondition="true" />
        <species id="M_mi1p_DASH_D_c" name="mi1p_DASH_D_c" compartment="C_c" boundaryCondition="false" />
        <species id="M_gthrd_c" name="gthrd_c" compartment="C_c" boundaryCondition="false" />
        <species id="M_sucr_b" name="sucr_b" compartment="C_b" boundaryCondition="true" />
        <species id="M_2hdec9eg3p_c" name="2hdec9eg3p_c" compartment="C_c" boundaryCondition="false" />
        <species id="M_dca_b" name="dca_b" compartment="C_b" boundaryCondition="true" />
        <species id="M_2dh3dgal6p_c" name="2dh3dgal6p_c" compartment="C_c" boundaryCondition="false" />
        <species id="M_accoa_c" name="accoa_c" compartment="C_c" boundaryCondition="false" />
        <species id="M_cpgn_e" name="cpgn_e" compartment="C_e" boundaryCondition="false" />
        <species id="M_dhcinnm_c" name="dhcinnm_c" compartment="C_c" boundaryCondition="false" />
        <species id="M_udpglcur_c" name="udpglcur_c" compartment="C_c" boundaryCondition="false" />
        <species id="M_u3aga_c" name="u3aga_c" compartment="C_c" boundaryCondition="false" />
        <species id="M_trnagly_c" name="trnagly_c" compartment="C_c" boundaryCondition="false" />
        <species id="M_trnaarg_c" name="trnaarg_c" compartment="C_c" boundaryCondition="false" />
        <species id="M_altrn_c" name="altrn_c" compartment="C_c" boundaryCondition="false" />
        <species id="M_5aop_c" name="5aop_c" compartment="C_c" boundaryCondition="false" />
        <species id="M_ura_e" name="ura_e" compartment="C_e" boundaryCondition="false" />
        <species id="M_s_c" name="s_c" compartment="C_c" boundaryCondition="false" />
        <species id="M_3gmp_b" name="3gmp_b" compartment="C_b" boundaryCondition="true" />
        <species id="M_cbi_e" name="cbi_e" compartment="C_e" boundaryCondition="false" />
        <species id="M_h2s_c" name="h2s_c" compartment="C_c" boundaryCondition="false" />
        <species id="M_cdpdtdec7eg_c" name="cdpdtdec7eg_c" compartment="C_c" boundaryCondition="false" />
        <species id="M_1tdecg3p_c" name="1tdecg3p_c" compartment="C_c" boundaryCondition="false" />
        <species id="M_progly_e" name="progly_e" compartment="C_e" boundaryCondition="false" />
        <species id="M_mql8_c" name="mql8_c" compartment="C_c" boundaryCondition="false" />
        <species id="M_1tdec7eg3p_c" name="1tdec7eg3p_c" compartment="C_c" boundaryCondition="false" />
        <species id="M_acg5p_c" name="acg5p_c" compartment="C_c" boundaryCondition="false" />
        <species id="M_no_c" name="no_c" compartment="C_c" boundaryCondition="false" />
        <species id="M_23dhb_c" name="23dhb_c" compartment="C_c" boundaryCondition="false" />
        <species id="M_lac_DASH_L_p" name="lac_DASH_L_p" compartment="C_p" boundaryCondition="false" />
        <species id="M_gar_c" name="gar_c" compartment="C_c" boundaryCondition="false" />
        <species id="M_leu_DASH_L_p" name="leu_DASH_L_p" compartment="C_p" boundaryCondition="false" />
        <species id="M_pe140_p" name="pe140_p" compartment="C_p" boundaryCondition="false" />
        <species id="M_34hpp_c" name="34hpp_c" compartment="C_c" boundaryCondition="false" />
        <species id="M_tyr_DASH_L_p" name="tyr_DASH_L_p" compartment="C_p" boundaryCondition="false" />
        <species id="M_2agpe141_c" name="2agpe141_c" compartment="C_c" boundaryCondition="false" />
        <species id="M_ile_DASH_L_e" name="ile_DASH_L_e" compartment="C_e" boundaryCondition="false" />
        <species id="M_1agpe140_p" name="1agpe140_p" compartment="C_p" boundaryCondition="false" />
        <species id="M_2mcit_c" name="2mcit_c" compartment="C_c" boundaryCondition="false" />
        <species id="M_glyclt_e" name="glyclt_e" compartment="C_e" boundaryCondition="false" />
        <species id="M_anhgm3p_c" name="anhgm3p_c" compartment="C_c" boundaryCondition="false" />
        <species id="M_btn_c" name="btn_c" compartment="C_c" boundaryCondition="false" />
        <species id="M_metsox_DASH_R_DASH_L_p" name="metsox_DASH_R_DASH_L_p" compartment="C_p" boundaryCondition="false" />
        <species id="M_ocdcea_p" name="ocdcea_p" compartment="C_p" boundaryCondition="false" />
        <species id="M_23dhmp_c" name="23dhmp_c" compartment="C_c" boundaryCondition="false" />
        <species id="M_2hdec9eg3p_p" name="2hdec9eg3p_p" compartment="C_p" boundaryCondition="false" />
        <species id="M_ddcacoa_c" name="ddcacoa_c" compartment="C_c" boundaryCondition="false" />
        <species id="M_gdpddman_c" name="gdpddman_c" compartment="C_c" boundaryCondition="false" />
        <species id="M_malt_b" name="malt_b" compartment="C_b" boundaryCondition="true" />
        <species id="M_fru_b" name="fru_b" compartment="C_b" boundaryCondition="true" />
        <species id="M_murein4px4p_p" name="murein4px4p_p" compartment="C_p" boundaryCondition="false" />
        <species id="M_but_b" name="but_b" compartment="C_b" boundaryCondition="true" />
        <species id="M_aso3_e" name="aso3_e" compartment="C_e" boundaryCondition="false" />
        <species id="M_feoxam_DASH_un_b" name="feoxam_DASH_un_b" compartment="C_b" boundaryCondition="true" />
        <species id="M_uppg3_c" name="uppg3_c" compartment="C_c" boundaryCondition="false" />
        <species id="M_r5p_b" name="r5p_b" compartment="C_b" boundaryCondition="true" />
        <species id="M_glyc_b" name="glyc_b" compartment="C_b" boundaryCondition="true" />
        <species id="M_pheme_e" name="pheme_e" compartment="C_e" boundaryCondition="false" />
        <species id="M_so4_e" name="so4_e" compartment="C_e" boundaryCondition="false" />
        <species id="M_ragund_c" name="ragund_c" compartment="C_c" boundaryCondition="false" />
        <species id="M_tmao_b" name="tmao_b" compartment="C_b" boundaryCondition="true" />
        <species id="M_lipa_cold_e" name="lipa_cold_e" compartment="C_e" boundaryCondition="false" />
        <species id="M_tcynt_c" name="tcynt_c" compartment="C_c" boundaryCondition="false" />
        <species id="M_enter_c" name="enter_c" compartment="C_c" boundaryCondition="false" />
        <species id="M_glyc3p_e" name="glyc3p_e" compartment="C_e" boundaryCondition="false" />
        <species id="M_minohp_e" name="minohp_e" compartment="C_e" boundaryCondition="false" />
        <species id="M_acgam_p" name="acgam_p" compartment="C_p" boundaryCondition="false" />
        <species id="M_ca2_b" name="ca2_b" compartment="C_b" boundaryCondition="true" />
        <species id="M_hg2_p" name="hg2_p" compartment="C_p" boundaryCondition="false" />
        <species id="M_man1p_c" name="man1p_c" compartment="C_c" boundaryCondition="false" />
        <species id="M_butso3_c" name="butso3_c" compartment="C_c" boundaryCondition="false" />
        <species id="M_ps161_c" name="ps161_c" compartment="C_c" boundaryCondition="false" />
        <species id="M_stcoa_c" name="stcoa_c" compartment="C_c" boundaryCondition="false" />
        <species id="M_dmso_b" name="dmso_b" compartment="C_b" boundaryCondition="true" />
        <species id="M_12dgr120_p" name="12dgr120_p" compartment="C_p" boundaryCondition="false" />
        <species id="M_3hcinnm_p" name="3hcinnm_p" compartment="C_p" boundaryCondition="false" />
        <species id="M_4hthr_c" name="4hthr_c" compartment="C_c" boundaryCondition="false" />
        <species id="M_2odec11eg3p_p" name="2odec11eg3p_p" compartment="C_p" boundaryCondition="false" />
        <species id="M_ppp9_c" name="ppp9_c" compartment="C_c" boundaryCondition="false" />
        <species id="M_dad_DASH_2_b" name="dad_DASH_2_b" compartment="C_b" boundaryCondition="true" />
        <species id="M_adphep_DASH_DD_c" name="adphep_DASH_DD_c" compartment="C_c" boundaryCondition="false" />
        <species id="M_g3pi_p" name="g3pi_p" compartment="C_p" boundaryCondition="false" />
        <species id="M_12dgr140_c" name="12dgr140_c" compartment="C_c" boundaryCondition="false" />
        <species id="M_cmp_p" name="cmp_p" compartment="C_p" boundaryCondition="false" />
        <species id="M_34dhpac_e" name="34dhpac_e" compartment="C_e" boundaryCondition="false" />
        <species id="M_alltn_b" name="alltn_b" compartment="C_b" boundaryCondition="true" />
        <species id="M_g6p_e" name="g6p_e" compartment="C_e" boundaryCondition="false" />
    </listOfSpecies>
    <listOfReactions>
        <reaction id="R_12DGR120tipp" name="12DGR120tipp" reversible="false">
          <listOfReactants>
              <speciesReference species="M_12dgr120_p" stoichiometry="1" />
          </listOfReactants>
          <listOfProducts>
              <speciesReference species="M_12dgr120_c" stoichiometry="1.0000" />
          </listOfProducts>
          <kineticLaw>
              <math xmlns="http://www.w3.org/1998/Math/MathML">
              <ci>FLUX_VALUE</ci>
              </math>
              <listOfParameters>
              <parameter id="LOWER_BOUND" value="0" units="mmol_per_gDW_per_hr"/>
              <parameter id="UPPER_BOUND" value="99999" units="mmol_per_gDW_per_hr"/>
              <parameter id="OBJECTIVE_COEFFICIENT" value="0" />
              <parameter id="FLUX_VALUE" value="0" units="mmol_per_gDW_per_hr"/>
              </listOfParameters>
              </kineticLaw>
            </reaction>
        <reaction id="R_12DGR140tipp" name="12DGR140tipp" reversible="false">
          <listOfReactants>
              <speciesReference species="M_12dgr140_p" stoichiometry="1" />
          </listOfReactants>
          <listOfProducts>
              <speciesReference species="M_12dgr140_c" stoichiometry="1.0000" />
          </listOfProducts>
          <kineticLaw>
              <math xmlns="http://www.w3.org/1998/Math/MathML">
              <ci>FLUX_VALUE</ci>
              </math>
              <listOfParameters>
              <parameter id="LOWER_BOUND" value="0" units="mmol_per_gDW_per_hr"/>
              <parameter id="UPPER_BOUND" value="99999" units="mmol_per_gDW_per_hr"/>
              <parameter id="OBJECTIVE_COEFFICIENT" value="0" />
              <parameter id="FLUX_VALUE" value="0" units="mmol_per_gDW_per_hr"/>
              </listOfParameters>
              </kineticLaw>
            </reaction>
        <reaction id="R_12DGR160tipp" name="12DGR160tipp" reversible="false">
          <listOfReactants>
              <speciesReference species="M_12dgr160_p" stoichiometry="1" />
          </listOfReactants>
          <listOfProducts>
              <speciesReference species="M_12dgr160_c" stoichiometry="1.0000" />
          </listOfProducts>
          <kineticLaw>
              <math xmlns="http://www.w3.org/1998/Math/MathML">
              <ci>FLUX_VALUE</ci>
              </math>
              <listOfParameters>
              <parameter id="LOWER_BOUND" value="0" units="mmol_per_gDW_per_hr"/>
              <parameter id="UPPER_BOUND" value="99999" units="mmol_per_gDW_per_hr"/>
              <parameter id="OBJECTIVE_COEFFICIENT" value="0" />
              <parameter id="FLUX_VALUE" value="0" units="mmol_per_gDW_per_hr"/>
              </listOfParameters>
              </kineticLaw>
            </reaction>
        <reaction id="R_12DGR161tipp" name="12DGR161tipp" reversible="false">
          <listOfReactants>
              <speciesReference species="M_12dgr161_p" stoichiometry="1" />
          </listOfReactants>
          <listOfProducts>
              <speciesReference species="M_12dgr161_c" stoichiometry="1.0000" />
          </listOfProducts>
          <kineticLaw>
              <math xmlns="http://www.w3.org/1998/Math/MathML">
              <ci>FLUX_VALUE</ci>
              </math>
              <listOfParameters>
              <parameter id="LOWER_BOUND" value="0" units="mmol_per_gDW_per_hr"/>
              <parameter id="UPPER_BOUND" value="99999" units="mmol_per_gDW_per_hr"/>
              <parameter id="OBJECTIVE_COEFFICIENT" value="0" />
              <parameter id="FLUX_VALUE" value="0" units="mmol_per_gDW_per_hr"/>
              </listOfParameters>
              </kineticLaw>
            </reaction>
        <reaction id="R_12DGR180tipp" name="12DGR180tipp" reversible="false">
          <listOfReactants>
              <speciesReference species="M_12dgr180_p" stoichiometry="1" />
          </listOfReactants>
          <listOfProducts>
              <speciesReference species="M_12dgr180_c" stoichiometry="1.0000" />
          </listOfProducts>
          <kineticLaw>
              <math xmlns="http://www.w3.org/1998/Math/MathML">
              <ci>FLUX_VALUE</ci>
              </math>
              <listOfParameters>
              <parameter id="LOWER_BOUND" value="0" units="mmol_per_gDW_per_hr"/>
              <parameter id="UPPER_BOUND" value="99999" units="mmol_per_gDW_per_hr"/>
              <parameter id="OBJECTIVE_COEFFICIENT" value="0" />
              <parameter id="FLUX_VALUE" value="0" units="mmol_per_gDW_per_hr"/>
              </listOfParameters>
              </kineticLaw>
            </reaction>
        <reaction id="R_12DGR181tipp" name="12DGR181tipp" reversible="false">
          <listOfReactants>
              <speciesReference species="M_12dgr181_p" stoichiometry="1" />
          </listOfReactants>
          <listOfProducts>
              <speciesReference species="M_12dgr181_c" stoichiometry="1.0000" />
          </listOfProducts>
          <kineticLaw>
              <math xmlns="http://www.w3.org/1998/Math/MathML">
              <ci>FLUX_VALUE</ci>
              </math>
              <listOfParameters>
              <parameter id="LOWER_BOUND" value="0" units="mmol_per_gDW_per_hr"/>
              <parameter id="UPPER_BOUND" value="99999" units="mmol_per_gDW_per_hr"/>
              <parameter id="OBJECTIVE_COEFFICIENT" value="0" />
              <parameter id="FLUX_VALUE" value="0" units="mmol_per_gDW_per_hr"/>
              </listOfParameters>
              </kineticLaw>
            </reaction>
        <reaction id="R_14GLUCANabcpp" name="14GLUCANabcpp" reversible="false">
          <listOfReactants>
              <speciesReference species="M_14glucan_p" stoichiometry="1" />
              <speciesReference species="M_atp_c" stoichiometry="1" />
              <speciesReference species="M_h2o_c" stoichiometry="1" />
          </listOfReactants>
          <listOfProducts>
              <speciesReference species="M_adp_c" stoichiometry="1.0000" />
              <speciesReference species="M_h_c" stoichiometry="1.0000" />
              <speciesReference species="M_pi_c" stoichiometry="1.0000" />
              <speciesReference species="M_14glucan_c" stoichiometry="1.0000" />
          </listOfProducts>
          <kineticLaw>
              <math xmlns="http://www.w3.org/1998/Math/MathML">
              <ci>FLUX_VALUE</ci>
              </math>
              <listOfParameters>
              <parameter id="LOWER_BOUND" value="0" units="mmol_per_gDW_per_hr"/>
              <parameter id="UPPER_BOUND" value="99999" units="mmol_per_gDW_per_hr"/>
              <parameter id="OBJECTIVE_COEFFICIENT" value="0" />
              <parameter id="FLUX_VALUE" value="0" units="mmol_per_gDW_per_hr"/>
              </listOfParameters>
              </kineticLaw>
            </reaction>
        <reaction id="R_14GLUCANtexi" name="14GLUCANtexi" reversible="false">
          <listOfReactants>
              <speciesReference species="M_14glucan_e" stoichiometry="1" />
          </listOfReactants>
          <listOfProducts>
              <speciesReference species="M_14glucan_p" stoichiometry="1.0000" />
          </listOfProducts>
          <kineticLaw>
              <math xmlns="http://www.w3.org/1998/Math/MathML">
              <ci>FLUX_VALUE</ci>
              </math>
              <listOfParameters>
              <parameter id="LOWER_BOUND" value="0" units="mmol_per_gDW_per_hr"/>
              <parameter id="UPPER_BOUND" value="99999" units="mmol_per_gDW_per_hr"/>
              <parameter id="OBJECTIVE_COEFFICIENT" value="0" />
              <parameter id="FLUX_VALUE" value="0" units="mmol_per_gDW_per_hr"/>
              </listOfParameters>
              </kineticLaw>
            </reaction>
        <reaction id="R_23CAMPtex" name="23CAMPtex" reversible="true">
          <listOfReactants>
              <speciesReference species="M_23camp_e" stoichiometry="1" />
          </listOfReactants>
          <listOfProducts>
              <speciesReference species="M_23camp_p" stoichiometry="1.0000" />
          </listOfProducts>
          <kineticLaw>
              <math xmlns="http://www.w3.org/1998/Math/MathML">
              <ci>FLUX_VALUE</ci>
              </math>
              <listOfParameters>
              <parameter id="LOWER_BOUND" value="-99999" units="mmol_per_gDW_per_hr"/>
              <parameter id="UPPER_BOUND" value="99999" units="mmol_per_gDW_per_hr"/>
              <parameter id="OBJECTIVE_COEFFICIENT" value="0" />
              <parameter id="FLUX_VALUE" value="0" units="mmol_per_gDW_per_hr"/>
              </listOfParameters>
              </kineticLaw>
            </reaction>
        <reaction id="R_23CCMPtex" name="23CCMPtex" reversible="true">
          <listOfReactants>
              <speciesReference species="M_23ccmp_e" stoichiometry="1" />
          </listOfReactants>
          <listOfProducts>
              <speciesReference species="M_23ccmp_p" stoichiometry="1.0000" />
          </listOfProducts>
          <kineticLaw>
              <math xmlns="http://www.w3.org/1998/Math/MathML">
              <ci>FLUX_VALUE</ci>
              </math>
              <listOfParameters>
              <parameter id="LOWER_BOUND" value="-99999" units="mmol_per_gDW_per_hr"/>
              <parameter id="UPPER_BOUND" value="99999" units="mmol_per_gDW_per_hr"/>
              <parameter id="OBJECTIVE_COEFFICIENT" value="0" />
              <parameter id="FLUX_VALUE" value="0" units="mmol_per_gDW_per_hr"/>
              </listOfParameters>
              </kineticLaw>
            </reaction>
        <reaction id="R_23CGMPtex" name="23CGMPtex" reversible="true">
          <listOfReactants>
              <speciesReference species="M_23cgmp_e" stoichiometry="1" />
          </listOfReactants>
          <listOfProducts>
              <speciesReference species="M_23cgmp_p" stoichiometry="1.0000" />
          </listOfProducts>
          <kineticLaw>
              <math xmlns="http://www.w3.org/1998/Math/MathML">
              <ci>FLUX_VALUE</ci>
              </math>
              <listOfParameters>
              <parameter id="LOWER_BOUND" value="-99999" units="mmol_per_gDW_per_hr"/>
              <parameter id="UPPER_BOUND" value="99999" units="mmol_per_gDW_per_hr"/>
              <parameter id="OBJECTIVE_COEFFICIENT" value="0" />
              <parameter id="FLUX_VALUE" value="0" units="mmol_per_gDW_per_hr"/>
              </listOfParameters>
              </kineticLaw>
            </reaction>
        <reaction id="R_23CUMPtex" name="23CUMPtex" reversible="true">
          <listOfReactants>
              <speciesReference species="M_23cump_e" stoichiometry="1" />
          </listOfReactants>
          <listOfProducts>
              <speciesReference species="M_23cump_p" stoichiometry="1.0000" />
          </listOfProducts>
          <kineticLaw>
              <math xmlns="http://www.w3.org/1998/Math/MathML">
              <ci>FLUX_VALUE</ci>
              </math>
              <listOfParameters>
              <parameter id="LOWER_BOUND" value="-99999" units="mmol_per_gDW_per_hr"/>
              <parameter id="UPPER_BOUND" value="99999" units="mmol_per_gDW_per_hr"/>
              <parameter id="OBJECTIVE_COEFFICIENT" value="0" />
              <parameter id="FLUX_VALUE" value="0" units="mmol_per_gDW_per_hr"/>
              </listOfParameters>
              </kineticLaw>
            </reaction>
        <reaction id="R_23DAPPAt2pp" name="23DAPPAt2pp" reversible="false">
          <listOfReactants>
              <speciesReference species="M_23dappa_p" stoichiometry="1" />
              <speciesReference species="M_h_p" stoichiometry="1" />
          </listOfReactants>
          <listOfProducts>
              <speciesReference species="M_h_c" stoichiometry="1.0000" />
              <speciesReference species="M_23dappa_c" stoichiometry="1.0000" />
          </listOfProducts>
          <kineticLaw>
              <math xmlns="http://www.w3.org/1998/Math/MathML">
              <ci>FLUX_VALUE</ci>
              </math>
              <listOfParameters>
              <parameter id="LOWER_BOUND" value="0" units="mmol_per_gDW_per_hr"/>
              <parameter id="UPPER_BOUND" value="99999" units="mmol_per_gDW_per_hr"/>
              <parameter id="OBJECTIVE_COEFFICIENT" value="0" />
              <parameter id="FLUX_VALUE" value="0" units="mmol_per_gDW_per_hr"/>
              </listOfParameters>
              </kineticLaw>
            </reaction>
        <reaction id="R_23DAPPAtex" name="23DAPPAtex" reversible="true">
          <listOfReactants>
              <speciesReference species="M_23dappa_e" stoichiometry="1" />
          </listOfReactants>
          <listOfProducts>
              <speciesReference species="M_23dappa_p" stoichiometry="1.0000" />
          </listOfProducts>
          <kineticLaw>
              <math xmlns="http://www.w3.org/1998/Math/MathML">
              <ci>FLUX_VALUE</ci>
              </math>
              <listOfParameters>
              <parameter id="LOWER_BOUND" value="-99999" units="mmol_per_gDW_per_hr"/>
              <parameter id="UPPER_BOUND" value="99999" units="mmol_per_gDW_per_hr"/>
              <parameter id="OBJECTIVE_COEFFICIENT" value="0" />
              <parameter id="FLUX_VALUE" value="0" units="mmol_per_gDW_per_hr"/>
              </listOfParameters>
              </kineticLaw>
            </reaction>
        <reaction id="R_23PDE7pp" name="23PDE7pp" reversible="false">
          <listOfReactants>
              <speciesReference species="M_23camp_p" stoichiometry="1" />
              <speciesReference species="M_h2o_p" stoichiometry="1" />
          </listOfReactants>
          <listOfProducts>
              <speciesReference species="M_3amp_p" stoichiometry="1.0000" />
              <speciesReference species="M_h_p" stoichiometry="1.0000" />
          </listOfProducts>
          <kineticLaw>
              <math xmlns="http://www.w3.org/1998/Math/MathML">
              <ci>FLUX_VALUE</ci>
              </math>
              <listOfParameters>
              <parameter id="LOWER_BOUND" value="0" units="mmol_per_gDW_per_hr"/>
              <parameter id="UPPER_BOUND" value="99999" units="mmol_per_gDW_per_hr"/>
              <parameter id="OBJECTIVE_COEFFICIENT" value="0" />
              <parameter id="FLUX_VALUE" value="0" units="mmol_per_gDW_per_hr"/>
              </listOfParameters>
              </kineticLaw>
            </reaction>
        <reaction id="R_26DAHtex" name="26DAHtex" reversible="true">
          <listOfReactants>
              <speciesReference species="M_26dap_DASH_M_e" stoichiometry="1" />
          </listOfReactants>
          <listOfProducts>
              <speciesReference species="M_26dap_DASH_M_p" stoichiometry="1.0000" />
          </listOfProducts>
          <kineticLaw>
              <math xmlns="http://www.w3.org/1998/Math/MathML">
              <ci>FLUX_VALUE</ci>
              </math>
              <listOfParameters>
              <parameter id="LOWER_BOUND" value="-99999" units="mmol_per_gDW_per_hr"/>
              <parameter id="UPPER_BOUND" value="99999" units="mmol_per_gDW_per_hr"/>
              <parameter id="OBJECTIVE_COEFFICIENT" value="0" />
              <parameter id="FLUX_VALUE" value="0" units="mmol_per_gDW_per_hr"/>
              </listOfParameters>
              </kineticLaw>
            </reaction>
        <reaction id="R_2AGPA120tipp" name="2AGPA120tipp" reversible="false">
          <listOfReactants>
              <speciesReference species="M_2ddecg3p_p" stoichiometry="1" />
          </listOfReactants>
          <listOfProducts>
              <speciesReference species="M_2ddecg3p_c" stoichiometry="1.0000" />
          </listOfProducts>
          <kineticLaw>
              <math xmlns="http://www.w3.org/1998/Math/MathML">
              <ci>FLUX_VALUE</ci>
              </math>
              <listOfParameters>
              <parameter id="LOWER_BOUND" value="0" units="mmol_per_gDW_per_hr"/>
              <parameter id="UPPER_BOUND" value="99999" units="mmol_per_gDW_per_hr"/>
              <parameter id="OBJECTIVE_COEFFICIENT" value="0" />
              <parameter id="FLUX_VALUE" value="0" units="mmol_per_gDW_per_hr"/>
              </listOfParameters>
              </kineticLaw>
            </reaction>
        <reaction id="R_2AGPA160tipp" name="2AGPA160tipp" reversible="false">
          <listOfReactants>
              <speciesReference species="M_2hdecg3p_p" stoichiometry="1" />
          </listOfReactants>
          <listOfProducts>
              <speciesReference species="M_2hdecg3p_c" stoichiometry="1.0000" />
          </listOfProducts>
          <kineticLaw>
              <math xmlns="http://www.w3.org/1998/Math/MathML">
              <ci>FLUX_VALUE</ci>
              </math>
              <listOfParameters>
              <parameter id="LOWER_BOUND" value="0" units="mmol_per_gDW_per_hr"/>
              <parameter id="UPPER_BOUND" value="99999" units="mmol_per_gDW_per_hr"/>
              <parameter id="OBJECTIVE_COEFFICIENT" value="0" />
              <parameter id="FLUX_VALUE" value="0" units="mmol_per_gDW_per_hr"/>
              </listOfParameters>
              </kineticLaw>
            </reaction>
        <reaction id="R_2AGPA161tipp" name="2AGPA161tipp" reversible="false">
          <listOfReactants>
              <speciesReference species="M_2hdec9eg3p_p" stoichiometry="1" />
          </listOfReactants>
          <listOfProducts>
              <speciesReference species="M_2hdec9eg3p_c" stoichiometry="1.0000" />
          </listOfProducts>
          <kineticLaw>
              <math xmlns="http://www.w3.org/1998/Math/MathML">
              <ci>FLUX_VALUE</ci>
              </math>
              <listOfParameters>
              <parameter id="LOWER_BOUND" value="0" units="mmol_per_gDW_per_hr"/>
              <parameter id="UPPER_BOUND" value="99999" units="mmol_per_gDW_per_hr"/>
              <parameter id="OBJECTIVE_COEFFICIENT" value="0" />
              <parameter id="FLUX_VALUE" value="0" units="mmol_per_gDW_per_hr"/>
              </listOfParameters>
              </kineticLaw>
            </reaction>
        <reaction id="R_2AGPA180tipp" name="2AGPA180tipp" reversible="false">
          <listOfReactants>
              <speciesReference species="M_2odecg3p_p" stoichiometry="1" />
          </listOfReactants>
          <listOfProducts>
              <speciesReference species="M_2odecg3p_c" stoichiometry="1.0000" />
          </listOfProducts>
          <kineticLaw>
              <math xmlns="http://www.w3.org/1998/Math/MathML">
              <ci>FLUX_VALUE</ci>
              </math>
              <listOfParameters>
              <parameter id="LOWER_BOUND" value="0" units="mmol_per_gDW_per_hr"/>
              <parameter id="UPPER_BOUND" value="99999" units="mmol_per_gDW_per_hr"/>
              <parameter id="OBJECTIVE_COEFFICIENT" value="0" />
              <parameter id="FLUX_VALUE" value="0" units="mmol_per_gDW_per_hr"/>
              </listOfParameters>
              </kineticLaw>
            </reaction>
        <reaction id="R_2AGPA181tipp" name="2AGPA181tipp" reversible="false">
          <listOfReactants>
              <speciesReference species="M_2odec11eg3p_p" stoichiometry="1" />
          </listOfReactants>
          <listOfProducts>
              <speciesReference species="M_2odec11eg3p_c" stoichiometry="1.0000" />
          </listOfProducts>
          <kineticLaw>
              <math xmlns="http://www.w3.org/1998/Math/MathML">
              <ci>FLUX_VALUE</ci>
              </math>
              <listOfParameters>
              <parameter id="LOWER_BOUND" value="0" units="mmol_per_gDW_per_hr"/>
              <parameter id="UPPER_BOUND" value="99999" units="mmol_per_gDW_per_hr"/>
              <parameter id="OBJECTIVE_COEFFICIENT" value="0" />
              <parameter id="FLUX_VALUE" value="0" units="mmol_per_gDW_per_hr"/>
              </listOfParameters>
              </kineticLaw>
            </reaction>
        <reaction id="R_2AGPE120tipp" name="2AGPE120tipp" reversible="false">
          <listOfReactants>
              <speciesReference species="M_2agpe120_p" stoichiometry="1" />
          </listOfReactants>
          <listOfProducts>
              <speciesReference species="M_2agpe120_c" stoichiometry="1.0000" />
          </listOfProducts>
          <kineticLaw>
              <math xmlns="http://www.w3.org/1998/Math/MathML">
              <ci>FLUX_VALUE</ci>
              </math>
              <listOfParameters>
              <parameter id="LOWER_BOUND" value="0" units="mmol_per_gDW_per_hr"/>
              <parameter id="UPPER_BOUND" value="99999" units="mmol_per_gDW_per_hr"/>
              <parameter id="OBJECTIVE_COEFFICIENT" value="0" />
              <parameter id="FLUX_VALUE" value="0" units="mmol_per_gDW_per_hr"/>
              </listOfParameters>
              </kineticLaw>
            </reaction>
        <reaction id="R_2AGPE140tipp" name="2AGPE140tipp" reversible="false">
          <listOfReactants>
              <speciesReference species="M_2agpe140_p" stoichiometry="1" />
          </listOfReactants>
          <listOfProducts>
              <speciesReference species="M_2agpe140_c" stoichiometry="1.0000" />
          </listOfProducts>
          <kineticLaw>
              <math xmlns="http://www.w3.org/1998/Math/MathML">
              <ci>FLUX_VALUE</ci>
              </math>
              <listOfParameters>
              <parameter id="LOWER_BOUND" value="0" units="mmol_per_gDW_per_hr"/>
              <parameter id="UPPER_BOUND" value="99999" units="mmol_per_gDW_per_hr"/>
              <parameter id="OBJECTIVE_COEFFICIENT" value="0" />
              <parameter id="FLUX_VALUE" value="0" units="mmol_per_gDW_per_hr"/>
              </listOfParameters>
              </kineticLaw>
            </reaction>
        <reaction id="R_2AGPE141tipp" name="2AGPE141tipp" reversible="false">
          <listOfReactants>
              <speciesReference species="M_2agpe141_p" stoichiometry="1" />
          </listOfReactants>
          <listOfProducts>
              <speciesReference species="M_2agpe141_c" stoichiometry="1.0000" />
          </listOfProducts>
          <kineticLaw>
              <math xmlns="http://www.w3.org/1998/Math/MathML">
              <ci>FLUX_VALUE</ci>
              </math>
              <listOfParameters>
              <parameter id="LOWER_BOUND" value="0" units="mmol_per_gDW_per_hr"/>
              <parameter id="UPPER_BOUND" value="99999" units="mmol_per_gDW_per_hr"/>
              <parameter id="OBJECTIVE_COEFFICIENT" value="0" />
              <parameter id="FLUX_VALUE" value="0" units="mmol_per_gDW_per_hr"/>
              </listOfParameters>
              </kineticLaw>
            </reaction>
        <reaction id="R_2AGPE161tipp" name="2AGPE161tipp" reversible="false">
          <listOfReactants>
              <speciesReference species="M_2agpe161_p" stoichiometry="1" />
          </listOfReactants>
          <listOfProducts>
              <speciesReference species="M_2agpe161_c" stoichiometry="1.0000" />
          </listOfProducts>
          <kineticLaw>
              <math xmlns="http://www.w3.org/1998/Math/MathML">
              <ci>FLUX_VALUE</ci>
              </math>
              <listOfParameters>
              <parameter id="LOWER_BOUND" value="0" units="mmol_per_gDW_per_hr"/>
              <parameter id="UPPER_BOUND" value="99999" units="mmol_per_gDW_per_hr"/>
              <parameter id="OBJECTIVE_COEFFICIENT" value="0" />
              <parameter id="FLUX_VALUE" value="0" units="mmol_per_gDW_per_hr"/>
              </listOfParameters>
              </kineticLaw>
            </reaction>
        <reaction id="R_2AGPE180tipp" name="2AGPE180tipp" reversible="false">
          <listOfReactants>
              <speciesReference species="M_2agpe180_p" stoichiometry="1" />
          </listOfReactants>
          <listOfProducts>
              <speciesReference species="M_2agpe180_c" stoichiometry="1.0000" />
          </listOfProducts>
          <kineticLaw>
              <math xmlns="http://www.w3.org/1998/Math/MathML">
              <ci>FLUX_VALUE</ci>
              </math>
              <listOfParameters>
              <parameter id="LOWER_BOUND" value="0" units="mmol_per_gDW_per_hr"/>
              <parameter id="UPPER_BOUND" value="99999" units="mmol_per_gDW_per_hr"/>
              <parameter id="OBJECTIVE_COEFFICIENT" value="0" />
              <parameter id="FLUX_VALUE" value="0" units="mmol_per_gDW_per_hr"/>
              </listOfParameters>
              </kineticLaw>
            </reaction>
        <reaction id="R_2AGPEAT120" name="2AGPEAT120" reversible="false">
          <listOfReactants>
              <speciesReference species="M_2agpe120_c" stoichiometry="1" />
              <speciesReference species="M_atp_c" stoichiometry="1" />
              <speciesReference species="M_ddca_c" stoichiometry="1" />
          </listOfReactants>
          <listOfProducts>
              <speciesReference species="M_ppi_c" stoichiometry="1.0000" />
              <speciesReference species="M_amp_c" stoichiometry="1.0000" />
              <speciesReference species="M_pe120_c" stoichiometry="1.0000" />
          </listOfProducts>
          <kineticLaw>
              <math xmlns="http://www.w3.org/1998/Math/MathML">
              <ci>FLUX_VALUE</ci>
              </math>
              <listOfParameters>
              <parameter id="LOWER_BOUND" value="0" units="mmol_per_gDW_per_hr"/>
              <parameter id="UPPER_BOUND" value="99999" units="mmol_per_gDW_per_hr"/>
              <parameter id="OBJECTIVE_COEFFICIENT" value="0" />
              <parameter id="FLUX_VALUE" value="0" units="mmol_per_gDW_per_hr"/>
              </listOfParameters>
              </kineticLaw>
            </reaction>
        <reaction id="R_2AGPEAT140" name="2AGPEAT140" reversible="false">
          <listOfReactants>
              <speciesReference species="M_2agpe140_c" stoichiometry="1" />
              <speciesReference species="M_atp_c" stoichiometry="1" />
              <speciesReference species="M_ttdca_c" stoichiometry="1" />
          </listOfReactants>
          <listOfProducts>
              <speciesReference species="M_pe140_c" stoichiometry="1.0000" />
              <speciesReference species="M_ppi_c" stoichiometry="1.0000" />
              <speciesReference species="M_amp_c" stoichiometry="1.0000" />
          </listOfProducts>
          <kineticLaw>
              <math xmlns="http://www.w3.org/1998/Math/MathML">
              <ci>FLUX_VALUE</ci>
              </math>
              <listOfParameters>
              <parameter id="LOWER_BOUND" value="0" units="mmol_per_gDW_per_hr"/>
              <parameter id="UPPER_BOUND" value="99999" units="mmol_per_gDW_per_hr"/>
              <parameter id="OBJECTIVE_COEFFICIENT" value="0" />
              <parameter id="FLUX_VALUE" value="0" units="mmol_per_gDW_per_hr"/>
              </listOfParameters>
              </kineticLaw>
            </reaction>
        <reaction id="R_2AGPEAT160" name="2AGPEAT160" reversible="false">
          <listOfReactants>
              <speciesReference species="M_2agpe160_c" stoichiometry="1" />
              <speciesReference species="M_atp_c" stoichiometry="1" />
              <speciesReference species="M_hdca_c" stoichiometry="1" />
          </listOfReactants>
          <listOfProducts>
              <speciesReference species="M_pe160_c" stoichiometry="1.0000" />
              <speciesReference species="M_ppi_c" stoichiometry="1.0000" />
              <speciesReference species="M_amp_c" stoichiometry="1.0000" />
          </listOfProducts>
          <kineticLaw>
              <math xmlns="http://www.w3.org/1998/Math/MathML">
              <ci>FLUX_VALUE</ci>
              </math>
              <listOfParameters>
              <parameter id="LOWER_BOUND" value="0" units="mmol_per_gDW_per_hr"/>
              <parameter id="UPPER_BOUND" value="99999" units="mmol_per_gDW_per_hr"/>
              <parameter id="OBJECTIVE_COEFFICIENT" value="0" />
              <parameter id="FLUX_VALUE" value="0" units="mmol_per_gDW_per_hr"/>
              </listOfParameters>
              </kineticLaw>
            </reaction>
        <reaction id="R_2AGPG120tipp" name="2AGPG120tipp" reversible="false">
          <listOfReactants>
              <speciesReference species="M_2agpg120_p" stoichiometry="1" />
          </listOfReactants>
          <listOfProducts>
              <speciesReference species="M_2agpg120_c" stoichiometry="1.0000" />
          </listOfProducts>
          <kineticLaw>
              <math xmlns="http://www.w3.org/1998/Math/MathML">
              <ci>FLUX_VALUE</ci>
              </math>
              <listOfParameters>
              <parameter id="LOWER_BOUND" value="0" units="mmol_per_gDW_per_hr"/>
              <parameter id="UPPER_BOUND" value="99999" units="mmol_per_gDW_per_hr"/>
              <parameter id="OBJECTIVE_COEFFICIENT" value="0" />
              <parameter id="FLUX_VALUE" value="0" units="mmol_per_gDW_per_hr"/>
              </listOfParameters>
              </kineticLaw>
            </reaction>
        <reaction id="R_2AGPG140tipp" name="2AGPG140tipp" reversible="false">
          <listOfReactants>
              <speciesReference species="M_2agpg140_p" stoichiometry="1" />
          </listOfReactants>
          <listOfProducts>
              <speciesReference species="M_2agpg140_c" stoichiometry="1.0000" />
          </listOfProducts>
          <kineticLaw>
              <math xmlns="http://www.w3.org/1998/Math/MathML">
              <ci>FLUX_VALUE</ci>
              </math>
              <listOfParameters>
              <parameter id="LOWER_BOUND" value="0" units="mmol_per_gDW_per_hr"/>
              <parameter id="UPPER_BOUND" value="99999" units="mmol_per_gDW_per_hr"/>
              <parameter id="OBJECTIVE_COEFFICIENT" value="0" />
              <parameter id="FLUX_VALUE" value="0" units="mmol_per_gDW_per_hr"/>
              </listOfParameters>
              </kineticLaw>
            </reaction>
        <reaction id="R_2AGPG160tipp" name="2AGPG160tipp" reversible="false">
          <listOfReactants>
              <speciesReference species="M_2agpg160_p" stoichiometry="1" />
          </listOfReactants>
          <listOfProducts>
              <speciesReference species="M_2agpg160_c" stoichiometry="1.0000" />
          </listOfProducts>
          <kineticLaw>
              <math xmlns="http://www.w3.org/1998/Math/MathML">
              <ci>FLUX_VALUE</ci>
              </math>
              <listOfParameters>
              <parameter id="LOWER_BOUND" value="0" units="mmol_per_gDW_per_hr"/>
              <parameter id="UPPER_BOUND" value="99999" units="mmol_per_gDW_per_hr"/>
              <parameter id="OBJECTIVE_COEFFICIENT" value="0" />
              <parameter id="FLUX_VALUE" value="0" units="mmol_per_gDW_per_hr"/>
              </listOfParameters>
              </kineticLaw>
            </reaction>
        <reaction id="R_2AGPG161tipp" name="2AGPG161tipp" reversible="false">
          <listOfReactants>
              <speciesReference species="M_2agpg161_p" stoichiometry="1" />
          </listOfReactants>
          <listOfProducts>
              <speciesReference species="M_2agpg161_c" stoichiometry="1.0000" />
          </listOfProducts>
          <kineticLaw>
              <math xmlns="http://www.w3.org/1998/Math/MathML">
              <ci>FLUX_VALUE</ci>
              </math>
              <listOfParameters>
              <parameter id="LOWER_BOUND" value="0" units="mmol_per_gDW_per_hr"/>
              <parameter id="UPPER_BOUND" value="99999" units="mmol_per_gDW_per_hr"/>
              <parameter id="OBJECTIVE_COEFFICIENT" value="0" />
              <parameter id="FLUX_VALUE" value="0" units="mmol_per_gDW_per_hr"/>
              </listOfParameters>
              </kineticLaw>
            </reaction>
        <reaction id="R_2AGPG180tipp" name="2AGPG180tipp" reversible="false">
          <listOfReactants>
              <speciesReference species="M_2agpg180_p" stoichiometry="1" />
          </listOfReactants>
          <listOfProducts>
              <speciesReference species="M_2agpg180_c" stoichiometry="1.0000" />
          </listOfProducts>
          <kineticLaw>
              <math xmlns="http://www.w3.org/1998/Math/MathML">
              <ci>FLUX_VALUE</ci>
              </math>
              <listOfParameters>
              <parameter id="LOWER_BOUND" value="0" units="mmol_per_gDW_per_hr"/>
              <parameter id="UPPER_BOUND" value="99999" units="mmol_per_gDW_per_hr"/>
              <parameter id="OBJECTIVE_COEFFICIENT" value="0" />
              <parameter id="FLUX_VALUE" value="0" units="mmol_per_gDW_per_hr"/>
              </listOfParameters>
              </kineticLaw>
            </reaction>
        <reaction id="R_2AGPG181tipp" name="2AGPG181tipp" reversible="false">
          <listOfReactants>
              <speciesReference species="M_2agpg181_p" stoichiometry="1" />
          </listOfReactants>
          <listOfProducts>
              <speciesReference species="M_2agpg181_c" stoichiometry="1.0000" />
          </listOfProducts>
          <kineticLaw>
              <math xmlns="http://www.w3.org/1998/Math/MathML">
              <ci>FLUX_VALUE</ci>
              </math>
              <listOfParameters>
              <parameter id="LOWER_BOUND" value="0" units="mmol_per_gDW_per_hr"/>
              <parameter id="UPPER_BOUND" value="99999" units="mmol_per_gDW_per_hr"/>
              <parameter id="OBJECTIVE_COEFFICIENT" value="0" />
              <parameter id="FLUX_VALUE" value="0" units="mmol_per_gDW_per_hr"/>
              </listOfParameters>
              </kineticLaw>
            </reaction>
        <reaction id="R_2AGPGAT140" name="2AGPGAT140" reversible="false">
          <listOfReactants>
              <speciesReference species="M_2agpg140_c" stoichiometry="1" />
              <speciesReference species="M_atp_c" stoichiometry="1" />
              <speciesReference species="M_ttdca_c" stoichiometry="1" />
          </listOfReactants>
          <listOfProducts>
              <speciesReference species="M_ppi_c" stoichiometry="1.0000" />
              <speciesReference species="M_amp_c" stoichiometry="1.0000" />
              <speciesReference species="M_pg140_c" stoichiometry="1.0000" />
          </listOfProducts>
          <kineticLaw>
              <math xmlns="http://www.w3.org/1998/Math/MathML">
              <ci>FLUX_VALUE</ci>
              </math>
              <listOfParameters>
              <parameter id="LOWER_BOUND" value="0" units="mmol_per_gDW_per_hr"/>
              <parameter id="UPPER_BOUND" value="99999" units="mmol_per_gDW_per_hr"/>
              <parameter id="OBJECTIVE_COEFFICIENT" value="0" />
              <parameter id="FLUX_VALUE" value="0" units="mmol_per_gDW_per_hr"/>
              </listOfParameters>
              </kineticLaw>
            </reaction>
        <reaction id="R_2AGPGAT141" name="2AGPGAT141" reversible="false">
          <listOfReactants>
              <speciesReference species="M_2agpg141_c" stoichiometry="1" />
              <speciesReference species="M_atp_c" stoichiometry="1" />
              <speciesReference species="M_ttdcea_c" stoichiometry="1" />
          </listOfReactants>
          <listOfProducts>
              <speciesReference species="M_ppi_c" stoichiometry="1.0000" />
              <speciesReference species="M_amp_c" stoichiometry="1.0000" />
              <speciesReference species="M_pg141_c" stoichiometry="1.0000" />
          </listOfProducts>
          <kineticLaw>
              <math xmlns="http://www.w3.org/1998/Math/MathML">
              <ci>FLUX_VALUE</ci>
              </math>
              <listOfParameters>
              <parameter id="LOWER_BOUND" value="0" units="mmol_per_gDW_per_hr"/>
              <parameter id="UPPER_BOUND" value="99999" units="mmol_per_gDW_per_hr"/>
              <parameter id="OBJECTIVE_COEFFICIENT" value="0" />
              <parameter id="FLUX_VALUE" value="0" units="mmol_per_gDW_per_hr"/>
              </listOfParameters>
              </kineticLaw>
            </reaction>
        <reaction id="R_2AGPGAT161" name="2AGPGAT161" reversible="false">
          <listOfReactants>
              <speciesReference species="M_2agpg161_c" stoichiometry="1" />
              <speciesReference species="M_atp_c" stoichiometry="1" />
              <speciesReference species="M_hdcea_c" stoichiometry="1" />
          </listOfReactants>
          <listOfProducts>
              <speciesReference species="M_ppi_c" stoichiometry="1.0000" />
              <speciesReference species="M_amp_c" stoichiometry="1.0000" />
              <speciesReference species="M_pg161_c" stoichiometry="1.0000" />
          </listOfProducts>
          <kineticLaw>
              <math xmlns="http://www.w3.org/1998/Math/MathML">
              <ci>FLUX_VALUE</ci>
              </math>
              <listOfParameters>
              <parameter id="LOWER_BOUND" value="0" units="mmol_per_gDW_per_hr"/>
              <parameter id="UPPER_BOUND" value="99999" units="mmol_per_gDW_per_hr"/>
              <parameter id="OBJECTIVE_COEFFICIENT" value="0" />
              <parameter id="FLUX_VALUE" value="0" units="mmol_per_gDW_per_hr"/>
              </listOfParameters>
              </kineticLaw>
            </reaction>
        <reaction id="R_2AGPGAT180" name="2AGPGAT180" reversible="false">
          <listOfReactants>
              <speciesReference species="M_2agpg180_c" stoichiometry="1" />
              <speciesReference species="M_atp_c" stoichiometry="1" />
              <speciesReference species="M_ocdca_c" stoichiometry="1" />
          </listOfReactants>
          <listOfProducts>
              <speciesReference species="M_pg180_c" stoichiometry="1.0000" />
              <speciesReference species="M_ppi_c" stoichiometry="1.0000" />
              <speciesReference species="M_amp_c" stoichiometry="1.0000" />
          </listOfProducts>
          <kineticLaw>
              <math xmlns="http://www.w3.org/1998/Math/MathML">
              <ci>FLUX_VALUE</ci>
              </math>
              <listOfParameters>
              <parameter id="LOWER_BOUND" value="0" units="mmol_per_gDW_per_hr"/>
              <parameter id="UPPER_BOUND" value="99999" units="mmol_per_gDW_per_hr"/>
              <parameter id="OBJECTIVE_COEFFICIENT" value="0" />
              <parameter id="FLUX_VALUE" value="0" units="mmol_per_gDW_per_hr"/>
              </listOfParameters>
              </kineticLaw>
            </reaction>
        <reaction id="R_2AGPGAT181" name="2AGPGAT181" reversible="false">
          <listOfReactants>
              <speciesReference species="M_2agpg181_c" stoichiometry="1" />
              <speciesReference species="M_atp_c" stoichiometry="1" />
              <speciesReference species="M_ocdcea_c" stoichiometry="1" />
          </listOfReactants>
          <listOfProducts>
              <speciesReference species="M_ppi_c" stoichiometry="1.0000" />
              <speciesReference species="M_pg181_c" stoichiometry="1.0000" />
              <speciesReference species="M_amp_c" stoichiometry="1.0000" />
          </listOfProducts>
          <kineticLaw>
              <math xmlns="http://www.w3.org/1998/Math/MathML">
              <ci>FLUX_VALUE</ci>
              </math>
              <listOfParameters>
              <parameter id="LOWER_BOUND" value="0" units="mmol_per_gDW_per_hr"/>
              <parameter id="UPPER_BOUND" value="99999" units="mmol_per_gDW_per_hr"/>
              <parameter id="OBJECTIVE_COEFFICIENT" value="0" />
              <parameter id="FLUX_VALUE" value="0" units="mmol_per_gDW_per_hr"/>
              </listOfParameters>
              </kineticLaw>
            </reaction>
        <reaction id="R_2DGLCNRx" name="2DGLCNRx" reversible="false">
          <listOfReactants>
              <speciesReference species="M_2dhglcn_c" stoichiometry="1" />
              <speciesReference species="M_h_c" stoichiometry="1" />
              <speciesReference species="M_nadh_c" stoichiometry="1" />
          </listOfReactants>
          <listOfProducts>
              <speciesReference species="M_glcn_c" stoichiometry="1.0000" />
              <speciesReference species="M_nad_c" stoichiometry="1.0000" />
          </listOfProducts>
          <kineticLaw>
              <math xmlns="http://www.w3.org/1998/Math/MathML">
              <ci>FLUX_VALUE</ci>
              </math>
              <listOfParameters>
              <parameter id="LOWER_BOUND" value="0" units="mmol_per_gDW_per_hr"/>
              <parameter id="UPPER_BOUND" value="99999" units="mmol_per_gDW_per_hr"/>
              <parameter id="OBJECTIVE_COEFFICIENT" value="0" />
              <parameter id="FLUX_VALUE" value="0" units="mmol_per_gDW_per_hr"/>
              </listOfParameters>
              </kineticLaw>
            </reaction>
        <reaction id="R_2DGULRx" name="2DGULRx" reversible="false">
          <listOfReactants>
              <speciesReference species="M_2dhguln_c" stoichiometry="1" />
              <speciesReference species="M_h_c" stoichiometry="1" />
              <speciesReference species="M_nadh_c" stoichiometry="1" />
          </listOfReactants>
          <listOfProducts>
              <speciesReference species="M_idon_DASH_L_c" stoichiometry="1.0000" />
              <speciesReference species="M_nad_c" stoichiometry="1.0000" />
          </listOfProducts>
          <kineticLaw>
              <math xmlns="http://www.w3.org/1998/Math/MathML">
              <ci>FLUX_VALUE</ci>
              </math>
              <listOfParameters>
              <parameter id="LOWER_BOUND" value="0" units="mmol_per_gDW_per_hr"/>
              <parameter id="UPPER_BOUND" value="99999" units="mmol_per_gDW_per_hr"/>
              <parameter id="OBJECTIVE_COEFFICIENT" value="0" />
              <parameter id="FLUX_VALUE" value="0" units="mmol_per_gDW_per_hr"/>
              </listOfParameters>
              </kineticLaw>
            </reaction>
        <reaction id="R_2DGULRy" name="2DGULRy" reversible="false">
          <listOfReactants>
              <speciesReference species="M_2dhguln_c" stoichiometry="1" />
              <speciesReference species="M_h_c" stoichiometry="1" />
              <speciesReference species="M_nadph_c" stoichiometry="1" />
          </listOfReactants>
          <listOfProducts>
              <speciesReference species="M_nadp_c" stoichiometry="1.0000" />
              <speciesReference species="M_idon_DASH_L_c" stoichiometry="1.0000" />
          </listOfProducts>
          <kineticLaw>
              <math xmlns="http://www.w3.org/1998/Math/MathML">
              <ci>FLUX_VALUE</ci>
              </math>
              <listOfParameters>
              <parameter id="LOWER_BOUND" value="0" units="mmol_per_gDW_per_hr"/>
              <parameter id="UPPER_BOUND" value="99999" units="mmol_per_gDW_per_hr"/>
              <parameter id="OBJECTIVE_COEFFICIENT" value="0" />
              <parameter id="FLUX_VALUE" value="0" units="mmol_per_gDW_per_hr"/>
              </listOfParameters>
              </kineticLaw>
            </reaction>
        <reaction id="R_2MAHMP" name="2MAHMP" reversible="false">
          <listOfReactants>
              <speciesReference species="M_2mahmp_c" stoichiometry="1" />
              <speciesReference species="M_h2o_c" stoichiometry="1" />
          </listOfReactants>
          <listOfProducts>
              <speciesReference species="M_h_c" stoichiometry="1.0000" />
              <speciesReference species="M_4ampm_c" stoichiometry="1.0000" />
              <speciesReference species="M_pi_c" stoichiometry="1.0000" />
          </listOfProducts>
          <kineticLaw>
              <math xmlns="http://www.w3.org/1998/Math/MathML">
              <ci>FLUX_VALUE</ci>
              </math>
              <listOfParameters>
              <parameter id="LOWER_BOUND" value="0" units="mmol_per_gDW_per_hr"/>
              <parameter id="UPPER_BOUND" value="99999" units="mmol_per_gDW_per_hr"/>
              <parameter id="OBJECTIVE_COEFFICIENT" value="0" />
              <parameter id="FLUX_VALUE" value="0" units="mmol_per_gDW_per_hr"/>
              </listOfParameters>
              </kineticLaw>
            </reaction>
        <reaction id="R_34dhpactex" name="34dhpactex" reversible="true">
          <listOfReactants>
              <speciesReference species="M_34dhpac_e" stoichiometry="1" />
          </listOfReactants>
          <listOfProducts>
              <speciesReference species="M_34dhpac_p" stoichiometry="1.0000" />
          </listOfProducts>
          <kineticLaw>
              <math xmlns="http://www.w3.org/1998/Math/MathML">
              <ci>FLUX_VALUE</ci>
              </math>
              <listOfParameters>
              <parameter id="LOWER_BOUND" value="-99999" units="mmol_per_gDW_per_hr"/>
              <parameter id="UPPER_BOUND" value="99999" units="mmol_per_gDW_per_hr"/>
              <parameter id="OBJECTIVE_COEFFICIENT" value="0" />
              <parameter id="FLUX_VALUE" value="0" units="mmol_per_gDW_per_hr"/>
              </listOfParameters>
              </kineticLaw>
            </reaction>
        <reaction id="R_3CMPtex" name="3CMPtex" reversible="true">
          <listOfReactants>
              <speciesReference species="M_3cmp_e" stoichiometry="1" />
          </listOfReactants>
          <listOfProducts>
              <speciesReference species="M_3cmp_p" stoichiometry="1.0000" />
          </listOfProducts>
          <kineticLaw>
              <math xmlns="http://www.w3.org/1998/Math/MathML">
              <ci>FLUX_VALUE</ci>
              </math>
              <listOfParameters>
              <parameter id="LOWER_BOUND" value="-99999" units="mmol_per_gDW_per_hr"/>
              <parameter id="UPPER_BOUND" value="99999" units="mmol_per_gDW_per_hr"/>
              <parameter id="OBJECTIVE_COEFFICIENT" value="0" />
              <parameter id="FLUX_VALUE" value="0" units="mmol_per_gDW_per_hr"/>
              </listOfParameters>
              </kineticLaw>
            </reaction>
        <reaction id="R_3HAD100" name="3HAD100" reversible="false">
          <listOfReactants>
              <speciesReference species="M_3hdecACP_c" stoichiometry="1" />
          </listOfReactants>
          <listOfProducts>
              <speciesReference species="M_h2o_c" stoichiometry="1.0000" />
              <speciesReference species="M_tdec2eACP_c" stoichiometry="1.0000" />
          </listOfProducts>
          <kineticLaw>
              <math xmlns="http://www.w3.org/1998/Math/MathML">
              <ci>FLUX_VALUE</ci>
              </math>
              <listOfParameters>
              <parameter id="LOWER_BOUND" value="0" units="mmol_per_gDW_per_hr"/>
              <parameter id="UPPER_BOUND" value="99999" units="mmol_per_gDW_per_hr"/>
              <parameter id="OBJECTIVE_COEFFICIENT" value="0" />
              <parameter id="FLUX_VALUE" value="0" units="mmol_per_gDW_per_hr"/>
              </listOfParameters>
              </kineticLaw>
            </reaction>
        <reaction id="R_3HAD140" name="3HAD140" reversible="false">
          <listOfReactants>
              <speciesReference species="M_3hmrsACP_c" stoichiometry="1" />
          </listOfReactants>
          <listOfProducts>
              <speciesReference species="M_tmrs2eACP_c" stoichiometry="1.0000" />
              <speciesReference species="M_h2o_c" stoichiometry="1.0000" />
          </listOfProducts>
          <kineticLaw>
              <math xmlns="http://www.w3.org/1998/Math/MathML">
              <ci>FLUX_VALUE</ci>
              </math>
              <listOfParameters>
              <parameter id="LOWER_BOUND" value="0" units="mmol_per_gDW_per_hr"/>
              <parameter id="UPPER_BOUND" value="99999" units="mmol_per_gDW_per_hr"/>
              <parameter id="OBJECTIVE_COEFFICIENT" value="0" />
              <parameter id="FLUX_VALUE" value="0" units="mmol_per_gDW_per_hr"/>
              </listOfParameters>
              </kineticLaw>
            </reaction>
        <reaction id="R_3HAD160" name="3HAD160" reversible="false">
          <listOfReactants>
              <speciesReference species="M_3hpalmACP_c" stoichiometry="1" />
          </listOfReactants>
          <listOfProducts>
              <speciesReference species="M_h2o_c" stoichiometry="1.0000" />
              <speciesReference species="M_tpalm2eACP_c" stoichiometry="1.0000" />
          </listOfProducts>
          <kineticLaw>
              <math xmlns="http://www.w3.org/1998/Math/MathML">
              <ci>FLUX_VALUE</ci>
              </math>
              <listOfParameters>
              <parameter id="LOWER_BOUND" value="0" units="mmol_per_gDW_per_hr"/>
              <parameter id="UPPER_BOUND" value="99999" units="mmol_per_gDW_per_hr"/>
              <parameter id="OBJECTIVE_COEFFICIENT" value="0" />
              <parameter id="FLUX_VALUE" value="0" units="mmol_per_gDW_per_hr"/>
              </listOfParameters>
              </kineticLaw>
            </reaction>
        <reaction id="R_3HAD161" name="3HAD161" reversible="false">
          <listOfReactants>
              <speciesReference species="M_3hcpalm9eACP_c" stoichiometry="1" />
          </listOfReactants>
          <listOfProducts>
              <speciesReference species="M_h2o_c" stoichiometry="1.0000" />
              <speciesReference species="M_t3c9palmeACP_c" stoichiometry="1.0000" />
          </listOfProducts>
          <kineticLaw>
              <math xmlns="http://www.w3.org/1998/Math/MathML">
              <ci>FLUX_VALUE</ci>
              </math>
              <listOfParameters>
              <parameter id="LOWER_BOUND" value="0" units="mmol_per_gDW_per_hr"/>
              <parameter id="UPPER_BOUND" value="99999" units="mmol_per_gDW_per_hr"/>
              <parameter id="OBJECTIVE_COEFFICIENT" value="0" />
              <parameter id="FLUX_VALUE" value="0" units="mmol_per_gDW_per_hr"/>
              </listOfParameters>
              </kineticLaw>
            </reaction>
        <reaction id="R_3HAD180" name="3HAD180" reversible="false">
          <listOfReactants>
              <speciesReference species="M_3hoctaACP_c" stoichiometry="1" />
          </listOfReactants>
          <listOfProducts>
              <speciesReference species="M_toctd2eACP_c" stoichiometry="1.0000" />
              <speciesReference species="M_h2o_c" stoichiometry="1.0000" />
          </listOfProducts>
          <kineticLaw>
              <math xmlns="http://www.w3.org/1998/Math/MathML">
              <ci>FLUX_VALUE</ci>
              </math>
              <listOfParameters>
              <parameter id="LOWER_BOUND" value="0" units="mmol_per_gDW_per_hr"/>
              <parameter id="UPPER_BOUND" value="99999" units="mmol_per_gDW_per_hr"/>
              <parameter id="OBJECTIVE_COEFFICIENT" value="0" />
              <parameter id="FLUX_VALUE" value="0" units="mmol_per_gDW_per_hr"/>
              </listOfParameters>
              </kineticLaw>
            </reaction>
        <reaction id="R_3HAD181" name="3HAD181" reversible="false">
          <listOfReactants>
              <speciesReference species="M_3hcvac11eACP_c" stoichiometry="1" />
          </listOfReactants>
          <listOfProducts>
              <speciesReference species="M_h2o_c" stoichiometry="1.0000" />
              <speciesReference species="M_t3c11vaceACP_c" stoichiometry="1.0000" />
          </listOfProducts>
          <kineticLaw>
              <math xmlns="http://www.w3.org/1998/Math/MathML">
              <ci>FLUX_VALUE</ci>
              </math>
              <listOfParameters>
              <parameter id="LOWER_BOUND" value="0" units="mmol_per_gDW_per_hr"/>
              <parameter id="UPPER_BOUND" value="99999" units="mmol_per_gDW_per_hr"/>
              <parameter id="OBJECTIVE_COEFFICIENT" value="0" />
              <parameter id="FLUX_VALUE" value="0" units="mmol_per_gDW_per_hr"/>
              </listOfParameters>
              </kineticLaw>
            </reaction>
        <reaction id="R_3HAD60" name="3HAD60" reversible="false">
          <listOfReactants>
              <speciesReference species="M_3hhexACP_c" stoichiometry="1" />
          </listOfReactants>
          <listOfProducts>
              <speciesReference species="M_thex2eACP_c" stoichiometry="1.0000" />
              <speciesReference species="M_h2o_c" stoichiometry="1.0000" />
          </listOfProducts>
          <kineticLaw>
              <math xmlns="http://www.w3.org/1998/Math/MathML">
              <ci>FLUX_VALUE</ci>
              </math>
              <listOfParameters>
              <parameter id="LOWER_BOUND" value="0" units="mmol_per_gDW_per_hr"/>
              <parameter id="UPPER_BOUND" value="99999" units="mmol_per_gDW_per_hr"/>
              <parameter id="OBJECTIVE_COEFFICIENT" value="0" />
              <parameter id="FLUX_VALUE" value="0" units="mmol_per_gDW_per_hr"/>
              </listOfParameters>
              </kineticLaw>
            </reaction>
        <reaction id="R_3HCINNMH" name="3HCINNMH" reversible="false">
          <listOfReactants>
              <speciesReference species="M_3hcinnm_c" stoichiometry="1" />
              <speciesReference species="M_h_c" stoichiometry="1" />
              <speciesReference species="M_nadh_c" stoichiometry="1" />
              <speciesReference species="M_o2_c" stoichiometry="1" />
          </listOfReactants>
          <listOfProducts>
              <speciesReference species="M_dhcinnm_c" stoichiometry="1.0000" />
              <speciesReference species="M_h2o_c" stoichiometry="1.0000" />
              <speciesReference species="M_nad_c" stoichiometry="1.0000" />
          </listOfProducts>
          <kineticLaw>
              <math xmlns="http://www.w3.org/1998/Math/MathML">
              <ci>FLUX_VALUE</ci>
              </math>
              <listOfParameters>
              <parameter id="LOWER_BOUND" value="0" units="mmol_per_gDW_per_hr"/>
              <parameter id="UPPER_BOUND" value="99999" units="mmol_per_gDW_per_hr"/>
              <parameter id="OBJECTIVE_COEFFICIENT" value="0" />
              <parameter id="FLUX_VALUE" value="0" units="mmol_per_gDW_per_hr"/>
              </listOfParameters>
              </kineticLaw>
            </reaction>
        <reaction id="R_3HPPPNH" name="3HPPPNH" reversible="false">
          <listOfReactants>
              <speciesReference species="M_3hpppn_c" stoichiometry="1" />
              <speciesReference species="M_h_c" stoichiometry="1" />
              <speciesReference species="M_nadh_c" stoichiometry="1" />
              <speciesReference species="M_o2_c" stoichiometry="1" />
          </listOfReactants>
          <listOfProducts>
              <speciesReference species="M_h2o_c" stoichiometry="1.0000" />
              <speciesReference species="M_nad_c" stoichiometry="1.0000" />
              <speciesReference species="M_dhpppn_c" stoichiometry="1.0000" />
          </listOfProducts>
          <kineticLaw>
              <math xmlns="http://www.w3.org/1998/Math/MathML">
              <ci>FLUX_VALUE</ci>
              </math>
              <listOfParameters>
              <parameter id="LOWER_BOUND" value="0" units="mmol_per_gDW_per_hr"/>
              <parameter id="UPPER_BOUND" value="99999" units="mmol_per_gDW_per_hr"/>
              <parameter id="OBJECTIVE_COEFFICIENT" value="0" />
              <parameter id="FLUX_VALUE" value="0" units="mmol_per_gDW_per_hr"/>
              </listOfParameters>
              </kineticLaw>
            </reaction>
        <reaction id="R_3KGK" name="3KGK" reversible="false">
          <listOfReactants>
              <speciesReference species="M_3dhguln_c" stoichiometry="1" />
              <speciesReference species="M_atp_c" stoichiometry="1" />
          </listOfReactants>
          <listOfProducts>
              <speciesReference species="M_adp_c" stoichiometry="1.0000" />
              <speciesReference species="M_h_c" stoichiometry="1.0000" />
              <speciesReference species="M_3dhgulnp_c" stoichiometry="1.0000" />
          </listOfProducts>
          <kineticLaw>
              <math xmlns="http://www.w3.org/1998/Math/MathML">
              <ci>FLUX_VALUE</ci>
              </math>
              <listOfParameters>
              <parameter id="LOWER_BOUND" value="0" units="mmol_per_gDW_per_hr"/>
              <parameter id="UPPER_BOUND" value="99999" units="mmol_per_gDW_per_hr"/>
              <parameter id="OBJECTIVE_COEFFICIENT" value="0" />
              <parameter id="FLUX_VALUE" value="0" units="mmol_per_gDW_per_hr"/>
              </listOfParameters>
              </kineticLaw>
            </reaction>
        <reaction id="R_3NTD2pp" name="3NTD2pp" reversible="false">
          <listOfReactants>
              <speciesReference species="M_3ump_p" stoichiometry="1" />
              <speciesReference species="M_h2o_p" stoichiometry="1" />
          </listOfReactants>
          <listOfProducts>
              <speciesReference species="M_pi_p" stoichiometry="1.0000" />
              <speciesReference species="M_uri_p" stoichiometry="1.0000" />
          </listOfProducts>
          <kineticLaw>
              <math xmlns="http://www.w3.org/1998/Math/MathML">
              <ci>FLUX_VALUE</ci>
              </math>
              <listOfParameters>
              <parameter id="LOWER_BOUND" value="0" units="mmol_per_gDW_per_hr"/>
              <parameter id="UPPER_BOUND" value="99999" units="mmol_per_gDW_per_hr"/>
              <parameter id="OBJECTIVE_COEFFICIENT" value="0" />
              <parameter id="FLUX_VALUE" value="0" units="mmol_per_gDW_per_hr"/>
              </listOfParameters>
              </kineticLaw>
            </reaction>
        <reaction id="R_3NTD4pp" name="3NTD4pp" reversible="false">
          <listOfReactants>
              <speciesReference species="M_3cmp_p" stoichiometry="1" />
              <speciesReference species="M_h2o_p" stoichiometry="1" />
          </listOfReactants>
          <listOfProducts>
              <speciesReference species="M_pi_p" stoichiometry="1.0000" />
              <speciesReference species="M_cytd_p" stoichiometry="1.0000" />
          </listOfProducts>
          <kineticLaw>
              <math xmlns="http://www.w3.org/1998/Math/MathML">
              <ci>FLUX_VALUE</ci>
              </math>
              <listOfParameters>
              <parameter id="LOWER_BOUND" value="0" units="mmol_per_gDW_per_hr"/>
              <parameter id="UPPER_BOUND" value="99999" units="mmol_per_gDW_per_hr"/>
              <parameter id="OBJECTIVE_COEFFICIENT" value="0" />
              <parameter id="FLUX_VALUE" value="0" units="mmol_per_gDW_per_hr"/>
              </listOfParameters>
              </kineticLaw>
            </reaction>
        <reaction id="R_3NTD7pp" name="3NTD7pp" reversible="false">
          <listOfReactants>
              <speciesReference species="M_3amp_p" stoichiometry="1" />
              <speciesReference species="M_h2o_p" stoichiometry="1" />
          </listOfReactants>
          <listOfProducts>
              <speciesReference species="M_adn_p" stoichiometry="1.0000" />
              <speciesReference species="M_pi_p" stoichiometry="1.0000" />
          </listOfProducts>
          <kineticLaw>
              <math xmlns="http://www.w3.org/1998/Math/MathML">
              <ci>FLUX_VALUE</ci>
              </math>
              <listOfParameters>
              <parameter id="LOWER_BOUND" value="0" units="mmol_per_gDW_per_hr"/>
              <parameter id="UPPER_BOUND" value="99999" units="mmol_per_gDW_per_hr"/>
              <parameter id="OBJECTIVE_COEFFICIENT" value="0" />
              <parameter id="FLUX_VALUE" value="0" units="mmol_per_gDW_per_hr"/>
              </listOfParameters>
              </kineticLaw>
            </reaction>
        <reaction id="R_3NTD9pp" name="3NTD9pp" reversible="false">
          <listOfReactants>
              <speciesReference species="M_3gmp_p" stoichiometry="1" />
              <speciesReference species="M_h2o_p" stoichiometry="1" />
          </listOfReactants>
          <listOfProducts>
              <speciesReference species="M_gsn_p" stoichiometry="1.0000" />
              <speciesReference species="M_pi_p" stoichiometry="1.0000" />
          </listOfProducts>
          <kineticLaw>
              <math xmlns="http://www.w3.org/1998/Math/MathML">
              <ci>FLUX_VALUE</ci>
              </math>
              <listOfParameters>
              <parameter id="LOWER_BOUND" value="0" units="mmol_per_gDW_per_hr"/>
              <parameter id="UPPER_BOUND" value="99999" units="mmol_per_gDW_per_hr"/>
              <parameter id="OBJECTIVE_COEFFICIENT" value="0" />
              <parameter id="FLUX_VALUE" value="0" units="mmol_per_gDW_per_hr"/>
              </listOfParameters>
              </kineticLaw>
            </reaction>
        <reaction id="R_3OAR120" name="3OAR120" reversible="true">
          <listOfReactants>
              <speciesReference species="M_3oddecACP_c" stoichiometry="1" />
              <speciesReference species="M_h_c" stoichiometry="1" />
              <speciesReference species="M_nadph_c" stoichiometry="1" />
          </listOfReactants>
          <listOfProducts>
              <speciesReference species="M_nadp_c" stoichiometry="1.0000" />
              <speciesReference species="M_3hddecACP_c" stoichiometry="1.0000" />
          </listOfProducts>
          <kineticLaw>
              <math xmlns="http://www.w3.org/1998/Math/MathML">
              <ci>FLUX_VALUE</ci>
              </math>
              <listOfParameters>
              <parameter id="LOWER_BOUND" value="-99999" units="mmol_per_gDW_per_hr"/>
              <parameter id="UPPER_BOUND" value="99999" units="mmol_per_gDW_per_hr"/>
              <parameter id="OBJECTIVE_COEFFICIENT" value="0" />
              <parameter id="FLUX_VALUE" value="0" units="mmol_per_gDW_per_hr"/>
              </listOfParameters>
              </kineticLaw>
            </reaction>
        <reaction id="R_3OAR180" name="3OAR180" reversible="true">
          <listOfReactants>
              <speciesReference species="M_3ooctdACP_c" stoichiometry="1" />
              <speciesReference species="M_h_c" stoichiometry="1" />
              <speciesReference species="M_nadph_c" stoichiometry="1" />
          </listOfReactants>
          <listOfProducts>
              <speciesReference species="M_3hoctaACP_c" stoichiometry="1.0000" />
              <speciesReference species="M_nadp_c" stoichiometry="1.0000" />
          </listOfProducts>
          <kineticLaw>
              <math xmlns="http://www.w3.org/1998/Math/MathML">
              <ci>FLUX_VALUE</ci>
              </math>
              <listOfParameters>
              <parameter id="LOWER_BOUND" value="-99999" units="mmol_per_gDW_per_hr"/>
              <parameter id="UPPER_BOUND" value="99999" units="mmol_per_gDW_per_hr"/>
              <parameter id="OBJECTIVE_COEFFICIENT" value="0" />
              <parameter id="FLUX_VALUE" value="0" units="mmol_per_gDW_per_hr"/>
              </listOfParameters>
              </kineticLaw>
            </reaction>
        <reaction id="R_3OAR60" name="3OAR60" reversible="true">
          <listOfReactants>
              <speciesReference species="M_3ohexACP_c" stoichiometry="1" />
              <speciesReference species="M_h_c" stoichiometry="1" />
              <speciesReference species="M_nadph_c" stoichiometry="1" />
          </listOfReactants>
          <listOfProducts>
              <speciesReference species="M_nadp_c" stoichiometry="1.0000" />
              <speciesReference species="M_3hhexACP_c" stoichiometry="1.0000" />
          </listOfProducts>
          <kineticLaw>
              <math xmlns="http://www.w3.org/1998/Math/MathML">
              <ci>FLUX_VALUE</ci>
              </math>
              <listOfParameters>
              <parameter id="LOWER_BOUND" value="-99999" units="mmol_per_gDW_per_hr"/>
              <parameter id="UPPER_BOUND" value="99999" units="mmol_per_gDW_per_hr"/>
              <parameter id="OBJECTIVE_COEFFICIENT" value="0" />
              <parameter id="FLUX_VALUE" value="0" units="mmol_per_gDW_per_hr"/>
              </listOfParameters>
              </kineticLaw>
            </reaction>
        <reaction id="R_3OAR80" name="3OAR80" reversible="true">
          <listOfReactants>
              <speciesReference species="M_3ooctACP_c" stoichiometry="1" />
              <speciesReference species="M_h_c" stoichiometry="1" />
              <speciesReference species="M_nadph_c" stoichiometry="1" />
          </listOfReactants>
          <listOfProducts>
              <speciesReference species="M_nadp_c" stoichiometry="1.0000" />
              <speciesReference species="M_3hoctACP_c" stoichiometry="1.0000" />
          </listOfProducts>
          <kineticLaw>
              <math xmlns="http://www.w3.org/1998/Math/MathML">
              <ci>FLUX_VALUE</ci>
              </math>
              <listOfParameters>
              <parameter id="LOWER_BOUND" value="-99999" units="mmol_per_gDW_per_hr"/>
              <parameter id="UPPER_BOUND" value="99999" units="mmol_per_gDW_per_hr"/>
              <parameter id="OBJECTIVE_COEFFICIENT" value="0" />
              <parameter id="FLUX_VALUE" value="0" units="mmol_per_gDW_per_hr"/>
              </listOfParameters>
              </kineticLaw>
            </reaction>
        <reaction id="R_3OAS100" name="3OAS100" reversible="false">
          <listOfReactants>
              <speciesReference species="M_h_c" stoichiometry="1" />
              <speciesReference species="M_malACP_c" stoichiometry="1" />
              <speciesReference species="M_ocACP_c" stoichiometry="1" />
          </listOfReactants>
          <listOfProducts>
              <speciesReference species="M_co2_c" stoichiometry="1.0000" />
              <speciesReference species="M_ACP_c" stoichiometry="1.0000" />
              <speciesReference species="M_3odecACP_c" stoichiometry="1.0000" />
          </listOfProducts>
          <kineticLaw>
              <math xmlns="http://www.w3.org/1998/Math/MathML">
              <ci>FLUX_VALUE</ci>
              </math>
              <listOfParameters>
              <parameter id="LOWER_BOUND" value="0" units="mmol_per_gDW_per_hr"/>
              <parameter id="UPPER_BOUND" value="99999" units="mmol_per_gDW_per_hr"/>
              <parameter id="OBJECTIVE_COEFFICIENT" value="0" />
              <parameter id="FLUX_VALUE" value="0" units="mmol_per_gDW_per_hr"/>
              </listOfParameters>
              </kineticLaw>
            </reaction>
        <reaction id="R_3OAS121" name="3OAS121" reversible="false">
          <listOfReactants>
              <speciesReference species="M_cdec3eACP_c" stoichiometry="1" />
              <speciesReference species="M_h_c" stoichiometry="1" />
              <speciesReference species="M_malACP_c" stoichiometry="1" />
          </listOfReactants>
          <listOfProducts>
              <speciesReference species="M_co2_c" stoichiometry="1.0000" />
              <speciesReference species="M_ACP_c" stoichiometry="1.0000" />
              <speciesReference species="M_3ocddec5eACP_c" stoichiometry="1.0000" />
          </listOfProducts>
          <kineticLaw>
              <math xmlns="http://www.w3.org/1998/Math/MathML">
              <ci>FLUX_VALUE</ci>
              </math>
              <listOfParameters>
              <parameter id="LOWER_BOUND" value="0" units="mmol_per_gDW_per_hr"/>
              <parameter id="UPPER_BOUND" value="99999" units="mmol_per_gDW_per_hr"/>
              <parameter id="OBJECTIVE_COEFFICIENT" value="0" />
              <parameter id="FLUX_VALUE" value="0" units="mmol_per_gDW_per_hr"/>
              </listOfParameters>
              </kineticLaw>
            </reaction>
        <reaction id="R_3OAS140" name="3OAS140" reversible="false">
          <listOfReactants>
              <speciesReference species="M_ddcaACP_c" stoichiometry="1" />
              <speciesReference species="M_h_c" stoichiometry="1" />
              <speciesReference species="M_malACP_c" stoichiometry="1" />
          </listOfReactants>
          <listOfProducts>
              <speciesReference species="M_co2_c" stoichiometry="1.0000" />
              <speciesReference species="M_ACP_c" stoichiometry="1.0000" />
              <speciesReference species="M_3omrsACP_c" stoichiometry="1.0000" />
          </listOfProducts>
          <kineticLaw>
              <math xmlns="http://www.w3.org/1998/Math/MathML">
              <ci>FLUX_VALUE</ci>
              </math>
              <listOfParameters>
              <parameter id="LOWER_BOUND" value="0" units="mmol_per_gDW_per_hr"/>
              <parameter id="UPPER_BOUND" value="99999" units="mmol_per_gDW_per_hr"/>
              <parameter id="OBJECTIVE_COEFFICIENT" value="0" />
              <parameter id="FLUX_VALUE" value="0" units="mmol_per_gDW_per_hr"/>
              </listOfParameters>
              </kineticLaw>
            </reaction>
        <reaction id="R_3OAS141" name="3OAS141" reversible="false">
          <listOfReactants>
              <speciesReference species="M_cddec5eACP_c" stoichiometry="1" />
              <speciesReference species="M_h_c" stoichiometry="1" />
              <speciesReference species="M_malACP_c" stoichiometry="1" />
          </listOfReactants>
          <listOfProducts>
              <speciesReference species="M_co2_c" stoichiometry="1.0000" />
              <speciesReference species="M_3ocmrs7eACP_c" stoichiometry="1.0000" />
              <speciesReference species="M_ACP_c" stoichiometry="1.0000" />
          </listOfProducts>
          <kineticLaw>
              <math xmlns="http://www.w3.org/1998/Math/MathML">
              <ci>FLUX_VALUE</ci>
              </math>
              <listOfParameters>
              <parameter id="LOWER_BOUND" value="0" units="mmol_per_gDW_per_hr"/>
              <parameter id="UPPER_BOUND" value="99999" units="mmol_per_gDW_per_hr"/>
              <parameter id="OBJECTIVE_COEFFICIENT" value="0" />
              <parameter id="FLUX_VALUE" value="0" units="mmol_per_gDW_per_hr"/>
              </listOfParameters>
              </kineticLaw>
            </reaction>
        <reaction id="R_3OAS181" name="3OAS181" reversible="false">
          <listOfReactants>
              <speciesReference species="M_h_c" stoichiometry="1" />
              <speciesReference species="M_hdeACP_c" stoichiometry="1" />
              <speciesReference species="M_malACP_c" stoichiometry="1" />
          </listOfReactants>
          <listOfProducts>
              <speciesReference species="M_co2_c" stoichiometry="1.0000" />
              <speciesReference species="M_3ocvac11eACP_c" stoichiometry="1.0000" />
              <speciesReference species="M_ACP_c" stoichiometry="1.0000" />
          </listOfProducts>
          <kineticLaw>
              <math xmlns="http://www.w3.org/1998/Math/MathML">
              <ci>FLUX_VALUE</ci>
              </math>
              <listOfParameters>
              <parameter id="LOWER_BOUND" value="0" units="mmol_per_gDW_per_hr"/>
              <parameter id="UPPER_BOUND" value="99999" units="mmol_per_gDW_per_hr"/>
              <parameter id="OBJECTIVE_COEFFICIENT" value="0" />
              <parameter id="FLUX_VALUE" value="0" units="mmol_per_gDW_per_hr"/>
              </listOfParameters>
              </kineticLaw>
            </reaction>
        <reaction id="R_3PEPTabcpp" name="3PEPTabcpp" reversible="false">
          <listOfReactants>
              <speciesReference species="M_LalaDgluMdap_p" stoichiometry="1" />
              <speciesReference species="M_atp_c" stoichiometry="1" />
              <speciesReference species="M_h2o_c" stoichiometry="1" />
          </listOfReactants>
          <listOfProducts>
              <speciesReference species="M_adp_c" stoichiometry="1.0000" />
              <speciesReference species="M_h_c" stoichiometry="1.0000" />
              <speciesReference species="M_LalaDgluMdap_c" stoichiometry="1.0000" />
              <speciesReference species="M_pi_c" stoichiometry="1.0000" />
          </listOfProducts>
          <kineticLaw>
              <math xmlns="http://www.w3.org/1998/Math/MathML">
              <ci>FLUX_VALUE</ci>
              </math>
              <listOfParameters>
              <parameter id="LOWER_BOUND" value="0" units="mmol_per_gDW_per_hr"/>
              <parameter id="UPPER_BOUND" value="99999" units="mmol_per_gDW_per_hr"/>
              <parameter id="OBJECTIVE_COEFFICIENT" value="0" />
              <parameter id="FLUX_VALUE" value="0" units="mmol_per_gDW_per_hr"/>
              </listOfParameters>
              </kineticLaw>
            </reaction>
        <reaction id="R_3PEPTtex" name="3PEPTtex" reversible="true">
          <listOfReactants>
              <speciesReference species="M_LalaDgluMdap_e" stoichiometry="1" />
          </listOfReactants>
          <listOfProducts>
              <speciesReference species="M_LalaDgluMdap_p" stoichiometry="1.0000" />
          </listOfProducts>
          <kineticLaw>
              <math xmlns="http://www.w3.org/1998/Math/MathML">
              <ci>FLUX_VALUE</ci>
              </math>
              <listOfParameters>
              <parameter id="LOWER_BOUND" value="-99999" units="mmol_per_gDW_per_hr"/>
              <parameter id="UPPER_BOUND" value="99999" units="mmol_per_gDW_per_hr"/>
              <parameter id="OBJECTIVE_COEFFICIENT" value="0" />
              <parameter id="FLUX_VALUE" value="0" units="mmol_per_gDW_per_hr"/>
              </listOfParameters>
              </kineticLaw>
            </reaction>
        <reaction id="R_3UMPtex" name="3UMPtex" reversible="true">
          <listOfReactants>
              <speciesReference species="M_3ump_e" stoichiometry="1" />
          </listOfReactants>
          <listOfProducts>
              <speciesReference species="M_3ump_p" stoichiometry="1.0000" />
          </listOfProducts>
          <kineticLaw>
              <math xmlns="http://www.w3.org/1998/Math/MathML">
              <ci>FLUX_VALUE</ci>
              </math>
              <listOfParameters>
              <parameter id="LOWER_BOUND" value="-99999" units="mmol_per_gDW_per_hr"/>
              <parameter id="UPPER_BOUND" value="99999" units="mmol_per_gDW_per_hr"/>
              <parameter id="OBJECTIVE_COEFFICIENT" value="0" />
              <parameter id="FLUX_VALUE" value="0" units="mmol_per_gDW_per_hr"/>
              </listOfParameters>
              </kineticLaw>
            </reaction>
        <reaction id="R_4PCP" name="4PCP" reversible="false">
          <listOfReactants>
              <speciesReference species="M_LalaDgluMdapDala_c" stoichiometry="1" />
              <speciesReference species="M_h2o_c" stoichiometry="1" />
          </listOfReactants>
          <listOfProducts>
              <speciesReference species="M_LalaDgluMdap_c" stoichiometry="1.0000" />
              <speciesReference species="M_ala_DASH_D_c" stoichiometry="1.0000" />
          </listOfProducts>
          <kineticLaw>
              <math xmlns="http://www.w3.org/1998/Math/MathML">
              <ci>FLUX_VALUE</ci>
              </math>
              <listOfParameters>
              <parameter id="LOWER_BOUND" value="0" units="mmol_per_gDW_per_hr"/>
              <parameter id="UPPER_BOUND" value="99999" units="mmol_per_gDW_per_hr"/>
              <parameter id="OBJECTIVE_COEFFICIENT" value="0" />
              <parameter id="FLUX_VALUE" value="0" units="mmol_per_gDW_per_hr"/>
              </listOfParameters>
              </kineticLaw>
            </reaction>
        <reaction id="R_4PCPpp" name="4PCPpp" reversible="false">
          <listOfReactants>
              <speciesReference species="M_LalaDgluMdapDala_p" stoichiometry="1" />
              <speciesReference species="M_h2o_p" stoichiometry="1" />
          </listOfReactants>
          <listOfProducts>
              <speciesReference species="M_LalaDgluMdap_p" stoichiometry="1.0000" />
              <speciesReference species="M_ala_DASH_D_p" stoichiometry="1.0000" />
          </listOfProducts>
          <kineticLaw>
              <math xmlns="http://www.w3.org/1998/Math/MathML">
              <ci>FLUX_VALUE</ci>
              </math>
              <listOfParameters>
              <parameter id="LOWER_BOUND" value="0" units="mmol_per_gDW_per_hr"/>
              <parameter id="UPPER_BOUND" value="99999" units="mmol_per_gDW_per_hr"/>
              <parameter id="OBJECTIVE_COEFFICIENT" value="0" />
              <parameter id="FLUX_VALUE" value="0" units="mmol_per_gDW_per_hr"/>
              </listOfParameters>
              </kineticLaw>
            </reaction>
        <reaction id="R_4PEPTabcpp" name="4PEPTabcpp" reversible="false">
          <listOfReactants>
              <speciesReference species="M_LalaDgluMdapDala_p" stoichiometry="1" />
              <speciesReference species="M_atp_c" stoichiometry="1" />
              <speciesReference species="M_h2o_c" stoichiometry="1" />
          </listOfReactants>
          <listOfProducts>
              <speciesReference species="M_adp_c" stoichiometry="1.0000" />
              <speciesReference species="M_LalaDgluMdapDala_c" stoichiometry="1.0000" />
              <speciesReference species="M_h_c" stoichiometry="1.0000" />
              <speciesReference species="M_pi_c" stoichiometry="1.0000" />
          </listOfProducts>
          <kineticLaw>
              <math xmlns="http://www.w3.org/1998/Math/MathML">
              <ci>FLUX_VALUE</ci>
              </math>
              <listOfParameters>
              <parameter id="LOWER_BOUND" value="0" units="mmol_per_gDW_per_hr"/>
              <parameter id="UPPER_BOUND" value="99999" units="mmol_per_gDW_per_hr"/>
              <parameter id="OBJECTIVE_COEFFICIENT" value="0" />
              <parameter id="FLUX_VALUE" value="0" units="mmol_per_gDW_per_hr"/>
              </listOfParameters>
              </kineticLaw>
            </reaction>
        <reaction id="R_4PEPTtex" name="4PEPTtex" reversible="true">
          <listOfReactants>
              <speciesReference species="M_LalaDgluMdapDala_e" stoichiometry="1" />
          </listOfReactants>
          <listOfProducts>
              <speciesReference species="M_LalaDgluMdapDala_p" stoichiometry="1.0000" />
          </listOfProducts>
          <kineticLaw>
              <math xmlns="http://www.w3.org/1998/Math/MathML">
              <ci>FLUX_VALUE</ci>
              </math>
              <listOfParameters>
              <parameter id="LOWER_BOUND" value="-99999" units="mmol_per_gDW_per_hr"/>
              <parameter id="UPPER_BOUND" value="99999" units="mmol_per_gDW_per_hr"/>
              <parameter id="OBJECTIVE_COEFFICIENT" value="0" />
              <parameter id="FLUX_VALUE" value="0" units="mmol_per_gDW_per_hr"/>
              </listOfParameters>
              </kineticLaw>
            </reaction>
        <reaction id="R_5DGLCNt2rpp" name="5DGLCNt2rpp" reversible="true">
          <listOfReactants>
              <speciesReference species="M_5dglcn_p" stoichiometry="1" />
              <speciesReference species="M_h_p" stoichiometry="1" />
          </listOfReactants>
          <listOfProducts>
              <speciesReference species="M_5dglcn_c" stoichiometry="1.0000" />
              <speciesReference species="M_h_c" stoichiometry="1.0000" />
          </listOfProducts>
          <kineticLaw>
              <math xmlns="http://www.w3.org/1998/Math/MathML">
              <ci>FLUX_VALUE</ci>
              </math>
              <listOfParameters>
              <parameter id="LOWER_BOUND" value="-99999" units="mmol_per_gDW_per_hr"/>
              <parameter id="UPPER_BOUND" value="99999" units="mmol_per_gDW_per_hr"/>
              <parameter id="OBJECTIVE_COEFFICIENT" value="0" />
              <parameter id="FLUX_VALUE" value="0" units="mmol_per_gDW_per_hr"/>
              </listOfParameters>
              </kineticLaw>
            </reaction>
        <reaction id="R_5DOAN" name="5DOAN" reversible="false">
          <listOfReactants>
              <speciesReference species="M_dad_DASH_5_c" stoichiometry="1" />
              <speciesReference species="M_h2o_c" stoichiometry="1" />
          </listOfReactants>
          <listOfProducts>
              <speciesReference species="M_5drib_c" stoichiometry="1.0000" />
              <speciesReference species="M_ade_c" stoichiometry="1.0000" />
          </listOfProducts>
          <kineticLaw>
              <math xmlns="http://www.w3.org/1998/Math/MathML">
              <ci>FLUX_VALUE</ci>
              </math>
              <listOfParameters>
              <parameter id="LOWER_BOUND" value="0" units="mmol_per_gDW_per_hr"/>
              <parameter id="UPPER_BOUND" value="99999" units="mmol_per_gDW_per_hr"/>
              <parameter id="OBJECTIVE_COEFFICIENT" value="0" />
              <parameter id="FLUX_VALUE" value="0" units="mmol_per_gDW_per_hr"/>
              </listOfParameters>
              </kineticLaw>
            </reaction>
        <reaction id="R_A5PISO" name="A5PISO" reversible="true">
          <listOfReactants>
              <speciesReference species="M_ru5p_DASH_D_c" stoichiometry="1" />
          </listOfReactants>
          <listOfProducts>
              <speciesReference species="M_ara5p_c" stoichiometry="1.0000" />
          </listOfProducts>
          <kineticLaw>
              <math xmlns="http://www.w3.org/1998/Math/MathML">
              <ci>FLUX_VALUE</ci>
              </math>
              <listOfParameters>
              <parameter id="LOWER_BOUND" value="-99999" units="mmol_per_gDW_per_hr"/>
              <parameter id="UPPER_BOUND" value="99999" units="mmol_per_gDW_per_hr"/>
              <parameter id="OBJECTIVE_COEFFICIENT" value="0" />
              <parameter id="FLUX_VALUE" value="0" units="mmol_per_gDW_per_hr"/>
              </listOfParameters>
              </kineticLaw>
            </reaction>
        <reaction id="R_AACPS2" name="AACPS2" reversible="false">
          <listOfReactants>
              <speciesReference species="M_ACP_c" stoichiometry="1" />
              <speciesReference species="M_atp_c" stoichiometry="1" />
              <speciesReference species="M_ttdcea_c" stoichiometry="1" />
          </listOfReactants>
          <listOfProducts>
              <speciesReference species="M_tdeACP_c" stoichiometry="1.0000" />
              <speciesReference species="M_ppi_c" stoichiometry="1.0000" />
              <speciesReference species="M_amp_c" stoichiometry="1.0000" />
          </listOfProducts>
          <kineticLaw>
              <math xmlns="http://www.w3.org/1998/Math/MathML">
              <ci>FLUX_VALUE</ci>
              </math>
              <listOfParameters>
              <parameter id="LOWER_BOUND" value="0" units="mmol_per_gDW_per_hr"/>
              <parameter id="UPPER_BOUND" value="99999" units="mmol_per_gDW_per_hr"/>
              <parameter id="OBJECTIVE_COEFFICIENT" value="0" />
              <parameter id="FLUX_VALUE" value="0" units="mmol_per_gDW_per_hr"/>
              </listOfParameters>
              </kineticLaw>
            </reaction>
        <reaction id="R_AACPS3" name="AACPS3" reversible="false">
          <listOfReactants>
              <speciesReference species="M_ACP_c" stoichiometry="1" />
              <speciesReference species="M_atp_c" stoichiometry="1" />
              <speciesReference species="M_hdca_c" stoichiometry="1" />
          </listOfReactants>
          <listOfProducts>
              <speciesReference species="M_palmACP_c" stoichiometry="1.0000" />
              <speciesReference species="M_ppi_c" stoichiometry="1.0000" />
              <speciesReference species="M_amp_c" stoichiometry="1.0000" />
          </listOfProducts>
          <kineticLaw>
              <math xmlns="http://www.w3.org/1998/Math/MathML">
              <ci>FLUX_VALUE</ci>
              </math>
              <listOfParameters>
              <parameter id="LOWER_BOUND" value="0" units="mmol_per_gDW_per_hr"/>
              <parameter id="UPPER_BOUND" value="99999" units="mmol_per_gDW_per_hr"/>
              <parameter id="OBJECTIVE_COEFFICIENT" value="0" />
              <parameter id="FLUX_VALUE" value="0" units="mmol_per_gDW_per_hr"/>
              </listOfParameters>
              </kineticLaw>
            </reaction>
        <reaction id="R_AACPS4" name="AACPS4" reversible="false">
          <listOfReactants>
              <speciesReference species="M_ACP_c" stoichiometry="1" />
              <speciesReference species="M_atp_c" stoichiometry="1" />
              <speciesReference species="M_hdcea_c" stoichiometry="1" />
          </listOfReactants>
          <listOfProducts>
              <speciesReference species="M_hdeACP_c" stoichiometry="1.0000" />
              <speciesReference species="M_ppi_c" stoichiometry="1.0000" />
              <speciesReference species="M_amp_c" stoichiometry="1.0000" />
          </listOfProducts>
          <kineticLaw>
              <math xmlns="http://www.w3.org/1998/Math/MathML">
              <ci>FLUX_VALUE</ci>
              </math>
              <listOfParameters>
              <parameter id="LOWER_BOUND" value="0" units="mmol_per_gDW_per_hr"/>
              <parameter id="UPPER_BOUND" value="99999" units="mmol_per_gDW_per_hr"/>
              <parameter id="OBJECTIVE_COEFFICIENT" value="0" />
              <parameter id="FLUX_VALUE" value="0" units="mmol_per_gDW_per_hr"/>
              </listOfParameters>
              </kineticLaw>
            </reaction>
        <reaction id="R_AACPS6" name="AACPS6" reversible="false">
          <listOfReactants>
              <speciesReference species="M_ACP_c" stoichiometry="1" />
              <speciesReference species="M_atp_c" stoichiometry="1" />
              <speciesReference species="M_ocdca_c" stoichiometry="1" />
          </listOfReactants>
          <listOfProducts>
              <speciesReference species="M_ppi_c" stoichiometry="1.0000" />
              <speciesReference species="M_amp_c" stoichiometry="1.0000" />
              <speciesReference species="M_ocdcaACP_c" stoichiometry="1.0000" />
          </listOfProducts>
          <kineticLaw>
              <math xmlns="http://www.w3.org/1998/Math/MathML">
              <ci>FLUX_VALUE</ci>
              </math>
              <listOfParameters>
              <parameter id="LOWER_BOUND" value="0" units="mmol_per_gDW_per_hr"/>
              <parameter id="UPPER_BOUND" value="99999" units="mmol_per_gDW_per_hr"/>
              <parameter id="OBJECTIVE_COEFFICIENT" value="0" />
              <parameter id="FLUX_VALUE" value="0" units="mmol_per_gDW_per_hr"/>
              </listOfParameters>
              </kineticLaw>
            </reaction>
        <reaction id="R_AACTOOR" name="AACTOOR" reversible="false">
          <listOfReactants>
              <speciesReference species="M_aact_c" stoichiometry="1" />
              <speciesReference species="M_h2o_c" stoichiometry="1" />
              <speciesReference species="M_o2_c" stoichiometry="1" />
          </listOfReactants>
          <listOfProducts>
              <speciesReference species="M_h2o2_c" stoichiometry="1.0000" />
              <speciesReference species="M_mthgxl_c" stoichiometry="1.0000" />
              <speciesReference species="M_nh4_c" stoichiometry="1.0000" />
          </listOfProducts>
          <kineticLaw>
              <math xmlns="http://www.w3.org/1998/Math/MathML">
              <ci>FLUX_VALUE</ci>
              </math>
              <listOfParameters>
              <parameter id="LOWER_BOUND" value="0" units="mmol_per_gDW_per_hr"/>
              <parameter id="UPPER_BOUND" value="99999" units="mmol_per_gDW_per_hr"/>
              <parameter id="OBJECTIVE_COEFFICIENT" value="0" />
              <parameter id="FLUX_VALUE" value="0" units="mmol_per_gDW_per_hr"/>
              </listOfParameters>
              </kineticLaw>
            </reaction>
        <reaction id="R_AB6PGH" name="AB6PGH" reversible="false">
          <listOfReactants>
              <speciesReference species="M_arbt6p_c" stoichiometry="1" />
              <speciesReference species="M_h2o_c" stoichiometry="1" />
          </listOfReactants>
          <listOfProducts>
              <speciesReference species="M_g6p_c" stoichiometry="1.0000" />
              <speciesReference species="M_hqn_c" stoichiometry="1.0000" />
          </listOfProducts>
          <kineticLaw>
              <math xmlns="http://www.w3.org/1998/Math/MathML">
              <ci>FLUX_VALUE</ci>
              </math>
              <listOfParameters>
              <parameter id="LOWER_BOUND" value="0" units="mmol_per_gDW_per_hr"/>
              <parameter id="UPPER_BOUND" value="99999" units="mmol_per_gDW_per_hr"/>
              <parameter id="OBJECTIVE_COEFFICIENT" value="0" />
              <parameter id="FLUX_VALUE" value="0" units="mmol_per_gDW_per_hr"/>
              </listOfParameters>
              </kineticLaw>
            </reaction>
        <reaction id="R_ABUTD" name="ABUTD" reversible="false">
          <listOfReactants>
              <speciesReference species="M_4abutn_c" stoichiometry="1" />
              <speciesReference species="M_h2o_c" stoichiometry="1" />
              <speciesReference species="M_nad_c" stoichiometry="1" />
          </listOfReactants>
          <listOfProducts>
              <speciesReference species="M_h_c" stoichiometry="2.0000" />
              <speciesReference species="M_4abut_c" stoichiometry="1.0000" />
              <speciesReference species="M_nadh_c" stoichiometry="1.0000" />
          </listOfProducts>
          <kineticLaw>
              <math xmlns="http://www.w3.org/1998/Math/MathML">
              <ci>FLUX_VALUE</ci>
              </math>
              <listOfParameters>
              <parameter id="LOWER_BOUND" value="0" units="mmol_per_gDW_per_hr"/>
              <parameter id="UPPER_BOUND" value="99999" units="mmol_per_gDW_per_hr"/>
              <parameter id="OBJECTIVE_COEFFICIENT" value="0" />
              <parameter id="FLUX_VALUE" value="0" units="mmol_per_gDW_per_hr"/>
              </listOfParameters>
              </kineticLaw>
            </reaction>
        <reaction id="R_ABUTtex" name="ABUTtex" reversible="true">
          <listOfReactants>
              <speciesReference species="M_4abut_e" stoichiometry="1" />
          </listOfReactants>
          <listOfProducts>
              <speciesReference species="M_4abut_p" stoichiometry="1.0000" />
          </listOfProducts>
          <kineticLaw>
              <math xmlns="http://www.w3.org/1998/Math/MathML">
              <ci>FLUX_VALUE</ci>
              </math>
              <listOfParameters>
              <parameter id="LOWER_BOUND" value="-99999" units="mmol_per_gDW_per_hr"/>
              <parameter id="UPPER_BOUND" value="99999" units="mmol_per_gDW_per_hr"/>
              <parameter id="OBJECTIVE_COEFFICIENT" value="0" />
              <parameter id="FLUX_VALUE" value="0" units="mmol_per_gDW_per_hr"/>
              </listOfParameters>
              </kineticLaw>
            </reaction>
        <reaction id="R_ACACT1r" name="ACACT1r" reversible="true">
          <listOfReactants>
              <speciesReference species="M_accoa_c" stoichiometry="2" />
          </listOfReactants>
          <listOfProducts>
              <speciesReference species="M_coa_c" stoichiometry="1.0000" />
              <speciesReference species="M_aacoa_c" stoichiometry="1.0000" />
          </listOfProducts>
          <kineticLaw>
              <math xmlns="http://www.w3.org/1998/Math/MathML">
              <ci>FLUX_VALUE</ci>
              </math>
              <listOfParameters>
              <parameter id="LOWER_BOUND" value="-99999" units="mmol_per_gDW_per_hr"/>
              <parameter id="UPPER_BOUND" value="99999" units="mmol_per_gDW_per_hr"/>
              <parameter id="OBJECTIVE_COEFFICIENT" value="0" />
              <parameter id="FLUX_VALUE" value="0" units="mmol_per_gDW_per_hr"/>
              </listOfParameters>
              </kineticLaw>
            </reaction>
        <reaction id="R_ACALD" name="ACALD" reversible="true">
          <listOfReactants>
              <speciesReference species="M_acald_c" stoichiometry="1" />
              <speciesReference species="M_coa_c" stoichiometry="1" />
              <speciesReference species="M_nad_c" stoichiometry="1" />
          </listOfReactants>
          <listOfProducts>
              <speciesReference species="M_h_c" stoichiometry="1.0000" />
              <speciesReference species="M_accoa_c" stoichiometry="1.0000" />
              <speciesReference species="M_nadh_c" stoichiometry="1.0000" />
          </listOfProducts>
          <kineticLaw>
              <math xmlns="http://www.w3.org/1998/Math/MathML">
              <ci>FLUX_VALUE</ci>
              </math>
              <listOfParameters>
              <parameter id="LOWER_BOUND" value="-99999" units="mmol_per_gDW_per_hr"/>
              <parameter id="UPPER_BOUND" value="99999" units="mmol_per_gDW_per_hr"/>
              <parameter id="OBJECTIVE_COEFFICIENT" value="0" />
              <parameter id="FLUX_VALUE" value="0" units="mmol_per_gDW_per_hr"/>
              </listOfParameters>
              </kineticLaw>
            </reaction>
        <reaction id="R_ACALDtex" name="ACALDtex" reversible="true">
          <listOfReactants>
              <speciesReference species="M_acald_e" stoichiometry="1" />
          </listOfReactants>
          <listOfProducts>
              <speciesReference species="M_acald_p" stoichiometry="1.0000" />
          </listOfProducts>
          <kineticLaw>
              <math xmlns="http://www.w3.org/1998/Math/MathML">
              <ci>FLUX_VALUE</ci>
              </math>
              <listOfParameters>
              <parameter id="LOWER_BOUND" value="-99999" units="mmol_per_gDW_per_hr"/>
              <parameter id="UPPER_BOUND" value="99999" units="mmol_per_gDW_per_hr"/>
              <parameter id="OBJECTIVE_COEFFICIENT" value="0" />
              <parameter id="FLUX_VALUE" value="0" units="mmol_per_gDW_per_hr"/>
              </listOfParameters>
              </kineticLaw>
            </reaction>
        <reaction id="R_ACALDtpp" name="ACALDtpp" reversible="true">
          <listOfReactants>
              <speciesReference species="M_acald_p" stoichiometry="1" />
          </listOfReactants>
          <listOfProducts>
              <speciesReference species="M_acald_c" stoichiometry="1.0000" />
          </listOfProducts>
          <kineticLaw>
              <math xmlns="http://www.w3.org/1998/Math/MathML">
              <ci>FLUX_VALUE</ci>
              </math>
              <listOfParameters>
              <parameter id="LOWER_BOUND" value="-99999" units="mmol_per_gDW_per_hr"/>
              <parameter id="UPPER_BOUND" value="99999" units="mmol_per_gDW_per_hr"/>
              <parameter id="OBJECTIVE_COEFFICIENT" value="0" />
              <parameter id="FLUX_VALUE" value="0" units="mmol_per_gDW_per_hr"/>
              </listOfParameters>
              </kineticLaw>
            </reaction>
        <reaction id="R_ACANTHAT" name="ACANTHAT" reversible="false">
          <listOfReactants>
              <speciesReference species="M_accoa_c" stoichiometry="1" />
              <speciesReference species="M_anth_c" stoichiometry="1" />
          </listOfReactants>
          <listOfProducts>
              <speciesReference species="M_acanth_c" stoichiometry="1.0000" />
              <speciesReference species="M_coa_c" stoichiometry="1.0000" />
          </listOfProducts>
          <kineticLaw>
              <math xmlns="http://www.w3.org/1998/Math/MathML">
              <ci>FLUX_VALUE</ci>
              </math>
              <listOfParameters>
              <parameter id="LOWER_BOUND" value="0" units="mmol_per_gDW_per_hr"/>
              <parameter id="UPPER_BOUND" value="99999" units="mmol_per_gDW_per_hr"/>
              <parameter id="OBJECTIVE_COEFFICIENT" value="0" />
              <parameter id="FLUX_VALUE" value="0" units="mmol_per_gDW_per_hr"/>
              </listOfParameters>
              </kineticLaw>
            </reaction>
        <reaction id="R_ACBIPGT" name="ACBIPGT" reversible="false">
          <listOfReactants>
              <speciesReference species="M_adocbip_c" stoichiometry="1" />
              <speciesReference species="M_gtp_c" stoichiometry="1" />
              <speciesReference species="M_h_c" stoichiometry="1" />
          </listOfReactants>
          <listOfProducts>
              <speciesReference species="M_agdpcbi_c" stoichiometry="1.0000" />
              <speciesReference species="M_ppi_c" stoichiometry="1.0000" />
          </listOfProducts>
          <kineticLaw>
              <math xmlns="http://www.w3.org/1998/Math/MathML">
              <ci>FLUX_VALUE</ci>
              </math>
              <listOfParameters>
              <parameter id="LOWER_BOUND" value="0" units="mmol_per_gDW_per_hr"/>
              <parameter id="UPPER_BOUND" value="99999" units="mmol_per_gDW_per_hr"/>
              <parameter id="OBJECTIVE_COEFFICIENT" value="0" />
              <parameter id="FLUX_VALUE" value="0" units="mmol_per_gDW_per_hr"/>
              </listOfParameters>
              </kineticLaw>
            </reaction>
        <reaction id="R_ACGAL1PPpp" name="ACGAL1PPpp" reversible="false">
          <listOfReactants>
              <speciesReference species="M_acgal1p_p" stoichiometry="1" />
              <speciesReference species="M_h2o_p" stoichiometry="1" />
          </listOfReactants>
          <listOfProducts>
              <speciesReference species="M_acgal_p" stoichiometry="1.0000" />
              <speciesReference species="M_pi_p" stoichiometry="1.0000" />
          </listOfProducts>
          <kineticLaw>
              <math xmlns="http://www.w3.org/1998/Math/MathML">
              <ci>FLUX_VALUE</ci>
              </math>
              <listOfParameters>
              <parameter id="LOWER_BOUND" value="0" units="mmol_per_gDW_per_hr"/>
              <parameter id="UPPER_BOUND" value="99999" units="mmol_per_gDW_per_hr"/>
              <parameter id="OBJECTIVE_COEFFICIENT" value="0" />
              <parameter id="FLUX_VALUE" value="0" units="mmol_per_gDW_per_hr"/>
              </listOfParameters>
              </kineticLaw>
            </reaction>
        <reaction id="R_ACGAL1Ptex" name="ACGAL1Ptex" reversible="true">
          <listOfReactants>
              <speciesReference species="M_acgal1p_e" stoichiometry="1" />
          </listOfReactants>
          <listOfProducts>
              <speciesReference species="M_acgal1p_p" stoichiometry="1.0000" />
          </listOfProducts>
          <kineticLaw>
              <math xmlns="http://www.w3.org/1998/Math/MathML">
              <ci>FLUX_VALUE</ci>
              </math>
              <listOfParameters>
              <parameter id="LOWER_BOUND" value="-99999" units="mmol_per_gDW_per_hr"/>
              <parameter id="UPPER_BOUND" value="99999" units="mmol_per_gDW_per_hr"/>
              <parameter id="OBJECTIVE_COEFFICIENT" value="0" />
              <parameter id="FLUX_VALUE" value="0" units="mmol_per_gDW_per_hr"/>
              </listOfParameters>
              </kineticLaw>
            </reaction>
        <reaction id="R_ACGAM1PPpp" name="ACGAM1PPpp" reversible="false">
          <listOfReactants>
              <speciesReference species="M_acgam1p_p" stoichiometry="1" />
              <speciesReference species="M_h2o_p" stoichiometry="1" />
          </listOfReactants>
          <listOfProducts>
              <speciesReference species="M_pi_p" stoichiometry="1.0000" />
              <speciesReference species="M_acgam_p" stoichiometry="1.0000" />
          </listOfProducts>
          <kineticLaw>
              <math xmlns="http://www.w3.org/1998/Math/MathML">
              <ci>FLUX_VALUE</ci>
              </math>
              <listOfParameters>
              <parameter id="LOWER_BOUND" value="0" units="mmol_per_gDW_per_hr"/>
              <parameter id="UPPER_BOUND" value="99999" units="mmol_per_gDW_per_hr"/>
              <parameter id="OBJECTIVE_COEFFICIENT" value="0" />
              <parameter id="FLUX_VALUE" value="0" units="mmol_per_gDW_per_hr"/>
              </listOfParameters>
              </kineticLaw>
            </reaction>
        <reaction id="R_ACGAptspp" name="ACGAptspp" reversible="false">
          <listOfReactants>
              <speciesReference species="M_acgam_p" stoichiometry="1" />
              <speciesReference species="M_pep_c" stoichiometry="1" />
          </listOfReactants>
          <listOfProducts>
              <speciesReference species="M_pyr_c" stoichiometry="1.0000" />
              <speciesReference species="M_acgam6p_c" stoichiometry="1.0000" />
          </listOfProducts>
          <kineticLaw>
              <math xmlns="http://www.w3.org/1998/Math/MathML">
              <ci>FLUX_VALUE</ci>
              </math>
              <listOfParameters>
              <parameter id="LOWER_BOUND" value="0" units="mmol_per_gDW_per_hr"/>
              <parameter id="UPPER_BOUND" value="99999" units="mmol_per_gDW_per_hr"/>
              <parameter id="OBJECTIVE_COEFFICIENT" value="0" />
              <parameter id="FLUX_VALUE" value="0" units="mmol_per_gDW_per_hr"/>
              </listOfParameters>
              </kineticLaw>
            </reaction>
        <reaction id="R_ACGK" name="ACGK" reversible="false">
          <listOfReactants>
              <speciesReference species="M_acglu_c" stoichiometry="1" />
              <speciesReference species="M_atp_c" stoichiometry="1" />
          </listOfReactants>
          <listOfProducts>
              <speciesReference species="M_adp_c" stoichiometry="1.0000" />
              <speciesReference species="M_acg5p_c" stoichiometry="1.0000" />
          </listOfProducts>
          <kineticLaw>
              <math xmlns="http://www.w3.org/1998/Math/MathML">
              <ci>FLUX_VALUE</ci>
              </math>
              <listOfParameters>
              <parameter id="LOWER_BOUND" value="0" units="mmol_per_gDW_per_hr"/>
              <parameter id="UPPER_BOUND" value="99999" units="mmol_per_gDW_per_hr"/>
              <parameter id="OBJECTIVE_COEFFICIENT" value="0" />
              <parameter id="FLUX_VALUE" value="0" units="mmol_per_gDW_per_hr"/>
              </listOfParameters>
              </kineticLaw>
            </reaction>
        <reaction id="R_ACGS" name="ACGS" reversible="false">
          <listOfReactants>
              <speciesReference species="M_accoa_c" stoichiometry="1" />
              <speciesReference species="M_glu_DASH_L_c" stoichiometry="1" />
          </listOfReactants>
          <listOfProducts>
              <speciesReference species="M_h_c" stoichiometry="1.0000" />
              <speciesReference species="M_acglu_c" stoichiometry="1.0000" />
              <speciesReference species="M_coa_c" stoichiometry="1.0000" />
          </listOfProducts>
          <kineticLaw>
              <math xmlns="http://www.w3.org/1998/Math/MathML">
              <ci>FLUX_VALUE</ci>
              </math>
              <listOfParameters>
              <parameter id="LOWER_BOUND" value="0" units="mmol_per_gDW_per_hr"/>
              <parameter id="UPPER_BOUND" value="99999" units="mmol_per_gDW_per_hr"/>
              <parameter id="OBJECTIVE_COEFFICIENT" value="0" />
              <parameter id="FLUX_VALUE" value="0" units="mmol_per_gDW_per_hr"/>
              </listOfParameters>
              </kineticLaw>
            </reaction>
        <reaction id="R_ACKr" name="ACKr" reversible="true">
          <listOfReactants>
              <speciesReference species="M_ac_c" stoichiometry="1" />
              <speciesReference species="M_atp_c" stoichiometry="1" />
          </listOfReactants>
          <listOfProducts>
              <speciesReference species="M_adp_c" stoichiometry="1.0000" />
              <speciesReference species="M_actp_c" stoichiometry="1.0000" />
          </listOfProducts>
          <kineticLaw>
              <math xmlns="http://www.w3.org/1998/Math/MathML">
              <ci>FLUX_VALUE</ci>
              </math>
              <listOfParameters>
              <parameter id="LOWER_BOUND" value="-99999" units="mmol_per_gDW_per_hr"/>
              <parameter id="UPPER_BOUND" value="99999" units="mmol_per_gDW_per_hr"/>
              <parameter id="OBJECTIVE_COEFFICIENT" value="0" />
              <parameter id="FLUX_VALUE" value="0" units="mmol_per_gDW_per_hr"/>
              </listOfParameters>
              </kineticLaw>
            </reaction>
        <reaction id="R_ACMANAtex" name="ACMANAtex" reversible="true">
          <listOfReactants>
              <speciesReference species="M_acmana_e" stoichiometry="1" />
          </listOfReactants>
          <listOfProducts>
              <speciesReference species="M_acmana_p" stoichiometry="1.0000" />
          </listOfProducts>
          <kineticLaw>
              <math xmlns="http://www.w3.org/1998/Math/MathML">
              <ci>FLUX_VALUE</ci>
              </math>
              <listOfParameters>
              <parameter id="LOWER_BOUND" value="-99999" units="mmol_per_gDW_per_hr"/>
              <parameter id="UPPER_BOUND" value="99999" units="mmol_per_gDW_per_hr"/>
              <parameter id="OBJECTIVE_COEFFICIENT" value="0" />
              <parameter id="FLUX_VALUE" value="0" units="mmol_per_gDW_per_hr"/>
              </listOfParameters>
              </kineticLaw>
            </reaction>
        <reaction id="R_ACMUMptspp" name="ACMUMptspp" reversible="false">
          <listOfReactants>
              <speciesReference species="M_acmum_p" stoichiometry="1" />
              <speciesReference species="M_pep_c" stoichiometry="1" />
          </listOfReactants>
          <listOfProducts>
              <speciesReference species="M_pyr_c" stoichiometry="1.0000" />
              <speciesReference species="M_acmum6p_c" stoichiometry="1.0000" />
          </listOfProducts>
          <kineticLaw>
              <math xmlns="http://www.w3.org/1998/Math/MathML">
              <ci>FLUX_VALUE</ci>
              </math>
              <listOfParameters>
              <parameter id="LOWER_BOUND" value="0" units="mmol_per_gDW_per_hr"/>
              <parameter id="UPPER_BOUND" value="99999" units="mmol_per_gDW_per_hr"/>
              <parameter id="OBJECTIVE_COEFFICIENT" value="0" />
              <parameter id="FLUX_VALUE" value="0" units="mmol_per_gDW_per_hr"/>
              </listOfParameters>
              </kineticLaw>
            </reaction>
        <reaction id="R_ACMUMtex" name="ACMUMtex" reversible="false">
          <listOfReactants>
              <speciesReference species="M_acmum_e" stoichiometry="1" />
          </listOfReactants>
          <listOfProducts>
              <speciesReference species="M_acmum_p" stoichiometry="1.0000" />
          </listOfProducts>
          <kineticLaw>
              <math xmlns="http://www.w3.org/1998/Math/MathML">
              <ci>FLUX_VALUE</ci>
              </math>
              <listOfParameters>
              <parameter id="LOWER_BOUND" value="0" units="mmol_per_gDW_per_hr"/>
              <parameter id="UPPER_BOUND" value="99999" units="mmol_per_gDW_per_hr"/>
              <parameter id="OBJECTIVE_COEFFICIENT" value="0" />
              <parameter id="FLUX_VALUE" value="0" units="mmol_per_gDW_per_hr"/>
              </listOfParameters>
              </kineticLaw>
            </reaction>
        <reaction id="R_ACNAMt2pp" name="ACNAMt2pp" reversible="false">
          <listOfReactants>
              <speciesReference species="M_acnam_p" stoichiometry="1" />
              <speciesReference species="M_h_p" stoichiometry="1" />
          </listOfReactants>
          <listOfProducts>
              <speciesReference species="M_h_c" stoichiometry="1.0000" />
              <speciesReference species="M_acnam_c" stoichiometry="1.0000" />
          </listOfProducts>
          <kineticLaw>
              <math xmlns="http://www.w3.org/1998/Math/MathML">
              <ci>FLUX_VALUE</ci>
              </math>
              <listOfParameters>
              <parameter id="LOWER_BOUND" value="0" units="mmol_per_gDW_per_hr"/>
              <parameter id="UPPER_BOUND" value="99999" units="mmol_per_gDW_per_hr"/>
              <parameter id="OBJECTIVE_COEFFICIENT" value="0" />
              <parameter id="FLUX_VALUE" value="0" units="mmol_per_gDW_per_hr"/>
              </listOfParameters>
              </kineticLaw>
            </reaction>
        <reaction id="R_ACNML" name="ACNML" reversible="false">
          <listOfReactants>
              <speciesReference species="M_acnam_c" stoichiometry="1" />
          </listOfReactants>
          <listOfProducts>
              <speciesReference species="M_pyr_c" stoichiometry="1.0000" />
              <speciesReference species="M_acmana_c" stoichiometry="1.0000" />
          </listOfProducts>
          <kineticLaw>
              <math xmlns="http://www.w3.org/1998/Math/MathML">
              <ci>FLUX_VALUE</ci>
              </math>
              <listOfParameters>
              <parameter id="LOWER_BOUND" value="0" units="mmol_per_gDW_per_hr"/>
              <parameter id="UPPER_BOUND" value="99999" units="mmol_per_gDW_per_hr"/>
              <parameter id="OBJECTIVE_COEFFICIENT" value="0" />
              <parameter id="FLUX_VALUE" value="0" units="mmol_per_gDW_per_hr"/>
              </listOfParameters>
              </kineticLaw>
            </reaction>
        <reaction id="R_ACOAD2f" name="ACOAD2f" reversible="true">
          <listOfReactants>
              <speciesReference species="M_fad_c" stoichiometry="1" />
              <speciesReference species="M_hxcoa_c" stoichiometry="1" />
          </listOfReactants>
          <listOfProducts>
              <speciesReference species="M_fadh2_c" stoichiometry="1.0000" />
              <speciesReference species="M_hx2coa_c" stoichiometry="1.0000" />
          </listOfProducts>
          <kineticLaw>
              <math xmlns="http://www.w3.org/1998/Math/MathML">
              <ci>FLUX_VALUE</ci>
              </math>
              <listOfParameters>
              <parameter id="LOWER_BOUND" value="-99999" units="mmol_per_gDW_per_hr"/>
              <parameter id="UPPER_BOUND" value="99999" units="mmol_per_gDW_per_hr"/>
              <parameter id="OBJECTIVE_COEFFICIENT" value="0" />
              <parameter id="FLUX_VALUE" value="0" units="mmol_per_gDW_per_hr"/>
              </listOfParameters>
              </kineticLaw>
            </reaction>
        <reaction id="R_ACOAD4f" name="ACOAD4f" reversible="true">
          <listOfReactants>
              <speciesReference species="M_dcacoa_c" stoichiometry="1" />
              <speciesReference species="M_fad_c" stoichiometry="1" />
          </listOfReactants>
          <listOfProducts>
              <speciesReference species="M_fadh2_c" stoichiometry="1.0000" />
              <speciesReference species="M_dc2coa_c" stoichiometry="1.0000" />
          </listOfProducts>
          <kineticLaw>
              <math xmlns="http://www.w3.org/1998/Math/MathML">
              <ci>FLUX_VALUE</ci>
              </math>
              <listOfParameters>
              <parameter id="LOWER_BOUND" value="-99999" units="mmol_per_gDW_per_hr"/>
              <parameter id="UPPER_BOUND" value="99999" units="mmol_per_gDW_per_hr"/>
              <parameter id="OBJECTIVE_COEFFICIENT" value="0" />
              <parameter id="FLUX_VALUE" value="0" units="mmol_per_gDW_per_hr"/>
              </listOfParameters>
              </kineticLaw>
            </reaction>
        <reaction id="R_ACOAD6f" name="ACOAD6f" reversible="true">
          <listOfReactants>
              <speciesReference species="M_fad_c" stoichiometry="1" />
              <speciesReference species="M_tdcoa_c" stoichiometry="1" />
          </listOfReactants>
          <listOfProducts>
              <speciesReference species="M_fadh2_c" stoichiometry="1.0000" />
              <speciesReference species="M_td2coa_c" stoichiometry="1.0000" />
          </listOfProducts>
          <kineticLaw>
              <math xmlns="http://www.w3.org/1998/Math/MathML">
              <ci>FLUX_VALUE</ci>
              </math>
              <listOfParameters>
              <parameter id="LOWER_BOUND" value="-99999" units="mmol_per_gDW_per_hr"/>
              <parameter id="UPPER_BOUND" value="99999" units="mmol_per_gDW_per_hr"/>
              <parameter id="OBJECTIVE_COEFFICIENT" value="0" />
              <parameter id="FLUX_VALUE" value="0" units="mmol_per_gDW_per_hr"/>
              </listOfParameters>
              </kineticLaw>
            </reaction>
        <reaction id="R_ACOAD7f" name="ACOAD7f" reversible="true">
          <listOfReactants>
              <speciesReference species="M_fad_c" stoichiometry="1" />
              <speciesReference species="M_pmtcoa_c" stoichiometry="1" />
          </listOfReactants>
          <listOfProducts>
              <speciesReference species="M_fadh2_c" stoichiometry="1.0000" />
              <speciesReference species="M_hdd2coa_c" stoichiometry="1.0000" />
          </listOfProducts>
          <kineticLaw>
              <math xmlns="http://www.w3.org/1998/Math/MathML">
              <ci>FLUX_VALUE</ci>
              </math>
              <listOfParameters>
              <parameter id="LOWER_BOUND" value="-99999" units="mmol_per_gDW_per_hr"/>
              <parameter id="UPPER_BOUND" value="99999" units="mmol_per_gDW_per_hr"/>
              <parameter id="OBJECTIVE_COEFFICIENT" value="0" />
              <parameter id="FLUX_VALUE" value="0" units="mmol_per_gDW_per_hr"/>
              </listOfParameters>
              </kineticLaw>
            </reaction>
        <reaction id="R_ACOAD8f" name="ACOAD8f" reversible="true">
          <listOfReactants>
              <speciesReference species="M_fad_c" stoichiometry="1" />
              <speciesReference species="M_stcoa_c" stoichiometry="1" />
          </listOfReactants>
          <listOfProducts>
              <speciesReference species="M_fadh2_c" stoichiometry="1.0000" />
              <speciesReference species="M_od2coa_c" stoichiometry="1.0000" />
          </listOfProducts>
          <kineticLaw>
              <math xmlns="http://www.w3.org/1998/Math/MathML">
              <ci>FLUX_VALUE</ci>
              </math>
              <listOfParameters>
              <parameter id="LOWER_BOUND" value="-99999" units="mmol_per_gDW_per_hr"/>
              <parameter id="UPPER_BOUND" value="99999" units="mmol_per_gDW_per_hr"/>
              <parameter id="OBJECTIVE_COEFFICIENT" value="0" />
              <parameter id="FLUX_VALUE" value="0" units="mmol_per_gDW_per_hr"/>
              </listOfParameters>
              </kineticLaw>
            </reaction>
        <reaction id="R_ACOATA" name="ACOATA" reversible="true">
          <listOfReactants>
              <speciesReference species="M_ACP_c" stoichiometry="1" />
              <speciesReference species="M_accoa_c" stoichiometry="1" />
          </listOfReactants>
          <listOfProducts>
              <speciesReference species="M_acACP_c" stoichiometry="1.0000" />
              <speciesReference species="M_coa_c" stoichiometry="1.0000" />
          </listOfProducts>
          <kineticLaw>
              <math xmlns="http://www.w3.org/1998/Math/MathML">
              <ci>FLUX_VALUE</ci>
              </math>
              <listOfParameters>
              <parameter id="LOWER_BOUND" value="-99999" units="mmol_per_gDW_per_hr"/>
              <parameter id="UPPER_BOUND" value="99999" units="mmol_per_gDW_per_hr"/>
              <parameter id="OBJECTIVE_COEFFICIENT" value="0" />
              <parameter id="FLUX_VALUE" value="0" units="mmol_per_gDW_per_hr"/>
              </listOfParameters>
              </kineticLaw>
            </reaction>
        <reaction id="R_ACOLIPAtex" name="ACOLIPAtex" reversible="false">
          <listOfReactants>
              <speciesReference species="M_acolipa_p" stoichiometry="1" />
          </listOfReactants>
          <listOfProducts>
              <speciesReference species="M_acolipa_e" stoichiometry="1.0000" />
          </listOfProducts>
          <kineticLaw>
              <math xmlns="http://www.w3.org/1998/Math/MathML">
              <ci>FLUX_VALUE</ci>
              </math>
              <listOfParameters>
              <parameter id="LOWER_BOUND" value="0" units="mmol_per_gDW_per_hr"/>
              <parameter id="UPPER_BOUND" value="99999" units="mmol_per_gDW_per_hr"/>
              <parameter id="OBJECTIVE_COEFFICIENT" value="0" />
              <parameter id="FLUX_VALUE" value="0" units="mmol_per_gDW_per_hr"/>
              </listOfParameters>
              </kineticLaw>
            </reaction>
        <reaction id="R_ACONIs" name="ACONIs" reversible="true">
          <listOfReactants>
              <speciesReference species="M_acon_DASH_T_c" stoichiometry="1" />
          </listOfReactants>
          <listOfProducts>
              <speciesReference species="M_acon_DASH_C_c" stoichiometry="1.0000" />
          </listOfProducts>
          <kineticLaw>
              <math xmlns="http://www.w3.org/1998/Math/MathML">
              <ci>FLUX_VALUE</ci>
              </math>
              <listOfParameters>
              <parameter id="LOWER_BOUND" value="-99999" units="mmol_per_gDW_per_hr"/>
              <parameter id="UPPER_BOUND" value="99999" units="mmol_per_gDW_per_hr"/>
              <parameter id="OBJECTIVE_COEFFICIENT" value="0" />
              <parameter id="FLUX_VALUE" value="0" units="mmol_per_gDW_per_hr"/>
              </listOfParameters>
              </kineticLaw>
            </reaction>
        <reaction id="R_ACONTa" name="ACONTa" reversible="true">
          <listOfReactants>
              <speciesReference species="M_cit_c" stoichiometry="1" />
          </listOfReactants>
          <listOfProducts>
              <speciesReference species="M_h2o_c" stoichiometry="1.0000" />
              <speciesReference species="M_acon_DASH_C_c" stoichiometry="1.0000" />
          </listOfProducts>
          <kineticLaw>
              <math xmlns="http://www.w3.org/1998/Math/MathML">
              <ci>FLUX_VALUE</ci>
              </math>
              <listOfParameters>
              <parameter id="LOWER_BOUND" value="-99999" units="mmol_per_gDW_per_hr"/>
              <parameter id="UPPER_BOUND" value="99999" units="mmol_per_gDW_per_hr"/>
              <parameter id="OBJECTIVE_COEFFICIENT" value="0" />
              <parameter id="FLUX_VALUE" value="0" units="mmol_per_gDW_per_hr"/>
              </listOfParameters>
              </kineticLaw>
            </reaction>
        <reaction id="R_ACOTA" name="ACOTA" reversible="true">
          <listOfReactants>
              <speciesReference species="M_acorn_c" stoichiometry="1" />
              <speciesReference species="M_akg_c" stoichiometry="1" />
          </listOfReactants>
          <listOfProducts>
              <speciesReference species="M_glu_DASH_L_c" stoichiometry="1.0000" />
              <speciesReference species="M_acg5sa_c" stoichiometry="1.0000" />
          </listOfProducts>
          <kineticLaw>
              <math xmlns="http://www.w3.org/1998/Math/MathML">
              <ci>FLUX_VALUE</ci>
              </math>
              <listOfParameters>
              <parameter id="LOWER_BOUND" value="-99999" units="mmol_per_gDW_per_hr"/>
              <parameter id="UPPER_BOUND" value="99999" units="mmol_per_gDW_per_hr"/>
              <parameter id="OBJECTIVE_COEFFICIENT" value="0" />
              <parameter id="FLUX_VALUE" value="0" units="mmol_per_gDW_per_hr"/>
              </listOfParameters>
              </kineticLaw>
            </reaction>
        <reaction id="R_ACPS1" name="ACPS1" reversible="false">
          <listOfReactants>
              <speciesReference species="M_apoACP_c" stoichiometry="1" />
              <speciesReference species="M_coa_c" stoichiometry="1" />
          </listOfReactants>
          <listOfProducts>
              <speciesReference species="M_h_c" stoichiometry="1.0000" />
              <speciesReference species="M_ACP_c" stoichiometry="1.0000" />
              <speciesReference species="M_pap_c" stoichiometry="1.0000" />
          </listOfProducts>
          <kineticLaw>
              <math xmlns="http://www.w3.org/1998/Math/MathML">
              <ci>FLUX_VALUE</ci>
              </math>
              <listOfParameters>
              <parameter id="LOWER_BOUND" value="0" units="mmol_per_gDW_per_hr"/>
              <parameter id="UPPER_BOUND" value="99999" units="mmol_per_gDW_per_hr"/>
              <parameter id="OBJECTIVE_COEFFICIENT" value="0" />
              <parameter id="FLUX_VALUE" value="0" units="mmol_per_gDW_per_hr"/>
              </listOfParameters>
              </kineticLaw>
            </reaction>
        <reaction id="R_ACS" name="ACS" reversible="false">
          <listOfReactants>
              <speciesReference species="M_ac_c" stoichiometry="1" />
              <speciesReference species="M_atp_c" stoichiometry="1" />
              <speciesReference species="M_coa_c" stoichiometry="1" />
          </listOfReactants>
          <listOfProducts>
              <speciesReference species="M_ppi_c" stoichiometry="1.0000" />
              <speciesReference species="M_amp_c" stoichiometry="1.0000" />
              <speciesReference species="M_accoa_c" stoichiometry="1.0000" />
          </listOfProducts>
          <kineticLaw>
              <math xmlns="http://www.w3.org/1998/Math/MathML">
              <ci>FLUX_VALUE</ci>
              </math>
              <listOfParameters>
              <parameter id="LOWER_BOUND" value="0" units="mmol_per_gDW_per_hr"/>
              <parameter id="UPPER_BOUND" value="99999" units="mmol_per_gDW_per_hr"/>
              <parameter id="OBJECTIVE_COEFFICIENT" value="0" />
              <parameter id="FLUX_VALUE" value="0" units="mmol_per_gDW_per_hr"/>
              </listOfParameters>
              </kineticLaw>
            </reaction>
        <reaction id="R_ACSERtex" name="ACSERtex" reversible="true">
          <listOfReactants>
              <speciesReference species="M_acser_e" stoichiometry="1" />
          </listOfReactants>
          <listOfProducts>
              <speciesReference species="M_acser_p" stoichiometry="1.0000" />
          </listOfProducts>
          <kineticLaw>
              <math xmlns="http://www.w3.org/1998/Math/MathML">
              <ci>FLUX_VALUE</ci>
              </math>
              <listOfParameters>
              <parameter id="LOWER_BOUND" value="-99999" units="mmol_per_gDW_per_hr"/>
              <parameter id="UPPER_BOUND" value="99999" units="mmol_per_gDW_per_hr"/>
              <parameter id="OBJECTIVE_COEFFICIENT" value="0" />
              <parameter id="FLUX_VALUE" value="0" units="mmol_per_gDW_per_hr"/>
              </listOfParameters>
              </kineticLaw>
            </reaction>
        <reaction id="R_ACt2rpp" name="ACt2rpp" reversible="true">
          <listOfReactants>
              <speciesReference species="M_ac_p" stoichiometry="1" />
              <speciesReference species="M_h_p" stoichiometry="1" />
          </listOfReactants>
          <listOfProducts>
              <speciesReference species="M_ac_c" stoichiometry="1.0000" />
              <speciesReference species="M_h_c" stoichiometry="1.0000" />
          </listOfProducts>
          <kineticLaw>
              <math xmlns="http://www.w3.org/1998/Math/MathML">
              <ci>FLUX_VALUE</ci>
              </math>
              <listOfParameters>
              <parameter id="LOWER_BOUND" value="-99999" units="mmol_per_gDW_per_hr"/>
              <parameter id="UPPER_BOUND" value="99999" units="mmol_per_gDW_per_hr"/>
              <parameter id="OBJECTIVE_COEFFICIENT" value="0" />
              <parameter id="FLUX_VALUE" value="0" units="mmol_per_gDW_per_hr"/>
              </listOfParameters>
              </kineticLaw>
            </reaction>
        <reaction id="R_ACt4pp" name="ACt4pp" reversible="false">
          <listOfReactants>
              <speciesReference species="M_ac_p" stoichiometry="1" />
              <speciesReference species="M_na1_p" stoichiometry="1" />
          </listOfReactants>
          <listOfProducts>
              <speciesReference species="M_ac_c" stoichiometry="1.0000" />
              <speciesReference species="M_na1_c" stoichiometry="1.0000" />
          </listOfProducts>
          <kineticLaw>
              <math xmlns="http://www.w3.org/1998/Math/MathML">
              <ci>FLUX_VALUE</ci>
              </math>
              <listOfParameters>
              <parameter id="LOWER_BOUND" value="0" units="mmol_per_gDW_per_hr"/>
              <parameter id="UPPER_BOUND" value="99999" units="mmol_per_gDW_per_hr"/>
              <parameter id="OBJECTIVE_COEFFICIENT" value="0" />
              <parameter id="FLUX_VALUE" value="0" units="mmol_per_gDW_per_hr"/>
              </listOfParameters>
              </kineticLaw>
            </reaction>
        <reaction id="R_ADA" name="ADA" reversible="false">
          <listOfReactants>
              <speciesReference species="M_adn_c" stoichiometry="1" />
              <speciesReference species="M_h2o_c" stoichiometry="1" />
              <speciesReference species="M_h_c" stoichiometry="1" />
          </listOfReactants>
          <listOfProducts>
              <speciesReference species="M_ins_c" stoichiometry="1.0000" />
              <speciesReference species="M_nh4_c" stoichiometry="1.0000" />
          </listOfProducts>
          <kineticLaw>
              <math xmlns="http://www.w3.org/1998/Math/MathML">
              <ci>FLUX_VALUE</ci>
              </math>
              <listOfParameters>
              <parameter id="LOWER_BOUND" value="0" units="mmol_per_gDW_per_hr"/>
              <parameter id="UPPER_BOUND" value="99999" units="mmol_per_gDW_per_hr"/>
              <parameter id="OBJECTIVE_COEFFICIENT" value="0" />
              <parameter id="FLUX_VALUE" value="0" units="mmol_per_gDW_per_hr"/>
              </listOfParameters>
              </kineticLaw>
            </reaction>
        <reaction id="R_ADCS" name="ADCS" reversible="false">
          <listOfReactants>
              <speciesReference species="M_chor_c" stoichiometry="1" />
              <speciesReference species="M_gln_DASH_L_c" stoichiometry="1" />
          </listOfReactants>
          <listOfProducts>
              <speciesReference species="M_glu_DASH_L_c" stoichiometry="1.0000" />
              <speciesReference species="M_4adcho_c" stoichiometry="1.0000" />
          </listOfProducts>
          <kineticLaw>
              <math xmlns="http://www.w3.org/1998/Math/MathML">
              <ci>FLUX_VALUE</ci>
              </math>
              <listOfParameters>
              <parameter id="LOWER_BOUND" value="0" units="mmol_per_gDW_per_hr"/>
              <parameter id="UPPER_BOUND" value="99999" units="mmol_per_gDW_per_hr"/>
              <parameter id="OBJECTIVE_COEFFICIENT" value="0" />
              <parameter id="FLUX_VALUE" value="0" units="mmol_per_gDW_per_hr"/>
              </listOfParameters>
              </kineticLaw>
            </reaction>
        <reaction id="R_ADD" name="ADD" reversible="false">
          <listOfReactants>
              <speciesReference species="M_ade_c" stoichiometry="1" />
              <speciesReference species="M_h2o_c" stoichiometry="1" />
              <speciesReference species="M_h_c" stoichiometry="1" />
          </listOfReactants>
          <listOfProducts>
              <speciesReference species="M_hxan_c" stoichiometry="1.0000" />
              <speciesReference species="M_nh4_c" stoichiometry="1.0000" />
          </listOfProducts>
          <kineticLaw>
              <math xmlns="http://www.w3.org/1998/Math/MathML">
              <ci>FLUX_VALUE</ci>
              </math>
              <listOfParameters>
              <parameter id="LOWER_BOUND" value="0" units="mmol_per_gDW_per_hr"/>
              <parameter id="UPPER_BOUND" value="99999" units="mmol_per_gDW_per_hr"/>
              <parameter id="OBJECTIVE_COEFFICIENT" value="0" />
              <parameter id="FLUX_VALUE" value="0" units="mmol_per_gDW_per_hr"/>
              </listOfParameters>
              </kineticLaw>
            </reaction>
        <reaction id="R_ADEt2rpp" name="ADEt2rpp" reversible="true">
          <listOfReactants>
              <speciesReference species="M_ade_p" stoichiometry="1" />
              <speciesReference species="M_h_p" stoichiometry="1" />
          </listOfReactants>
          <listOfProducts>
              <speciesReference species="M_h_c" stoichiometry="1.0000" />
              <speciesReference species="M_ade_c" stoichiometry="1.0000" />
          </listOfProducts>
          <kineticLaw>
              <math xmlns="http://www.w3.org/1998/Math/MathML">
              <ci>FLUX_VALUE</ci>
              </math>
              <listOfParameters>
              <parameter id="LOWER_BOUND" value="-99999" units="mmol_per_gDW_per_hr"/>
              <parameter id="UPPER_BOUND" value="99999" units="mmol_per_gDW_per_hr"/>
              <parameter id="OBJECTIVE_COEFFICIENT" value="0" />
              <parameter id="FLUX_VALUE" value="0" units="mmol_per_gDW_per_hr"/>
              </listOfParameters>
              </kineticLaw>
            </reaction>
        <reaction id="R_ADK1" name="ADK1" reversible="true">
          <listOfReactants>
              <speciesReference species="M_amp_c" stoichiometry="1" />
              <speciesReference species="M_atp_c" stoichiometry="1" />
          </listOfReactants>
          <listOfProducts>
              <speciesReference species="M_adp_c" stoichiometry="2.0000" />
          </listOfProducts>
          <kineticLaw>
              <math xmlns="http://www.w3.org/1998/Math/MathML">
              <ci>FLUX_VALUE</ci>
              </math>
              <listOfParameters>
              <parameter id="LOWER_BOUND" value="-99999" units="mmol_per_gDW_per_hr"/>
              <parameter id="UPPER_BOUND" value="99999" units="mmol_per_gDW_per_hr"/>
              <parameter id="OBJECTIVE_COEFFICIENT" value="0" />
              <parameter id="FLUX_VALUE" value="0" units="mmol_per_gDW_per_hr"/>
              </listOfParameters>
              </kineticLaw>
            </reaction>
        <reaction id="R_ADMDC" name="ADMDC" reversible="false">
          <listOfReactants>
              <speciesReference species="M_amet_c" stoichiometry="1" />
              <speciesReference species="M_h_c" stoichiometry="1" />
          </listOfReactants>
          <listOfProducts>
              <speciesReference species="M_co2_c" stoichiometry="1.0000" />
              <speciesReference species="M_ametam_c" stoichiometry="1.0000" />
          </listOfProducts>
          <kineticLaw>
              <math xmlns="http://www.w3.org/1998/Math/MathML">
              <ci>FLUX_VALUE</ci>
              </math>
              <listOfParameters>
              <parameter id="LOWER_BOUND" value="0" units="mmol_per_gDW_per_hr"/>
              <parameter id="UPPER_BOUND" value="99999" units="mmol_per_gDW_per_hr"/>
              <parameter id="OBJECTIVE_COEFFICIENT" value="0" />
              <parameter id="FLUX_VALUE" value="0" units="mmol_per_gDW_per_hr"/>
              </listOfParameters>
              </kineticLaw>
            </reaction>
        <reaction id="R_ADNt2pp" name="ADNt2pp" reversible="false">
          <listOfReactants>
              <speciesReference species="M_adn_p" stoichiometry="1" />
              <speciesReference species="M_h_p" stoichiometry="1" />
          </listOfReactants>
          <listOfProducts>
              <speciesReference species="M_h_c" stoichiometry="1.0000" />
              <speciesReference species="M_adn_c" stoichiometry="1.0000" />
          </listOfProducts>
          <kineticLaw>
              <math xmlns="http://www.w3.org/1998/Math/MathML">
              <ci>FLUX_VALUE</ci>
              </math>
              <listOfParameters>
              <parameter id="LOWER_BOUND" value="0" units="mmol_per_gDW_per_hr"/>
              <parameter id="UPPER_BOUND" value="99999" units="mmol_per_gDW_per_hr"/>
              <parameter id="OBJECTIVE_COEFFICIENT" value="0" />
              <parameter id="FLUX_VALUE" value="0" units="mmol_per_gDW_per_hr"/>
              </listOfParameters>
              </kineticLaw>
            </reaction>
        <reaction id="R_ADOCBIK" name="ADOCBIK" reversible="false">
          <listOfReactants>
              <speciesReference species="M_adocbi_c" stoichiometry="1" />
              <speciesReference species="M_atp_c" stoichiometry="1" />
          </listOfReactants>
          <listOfProducts>
              <speciesReference species="M_adp_c" stoichiometry="1.0000" />
              <speciesReference species="M_h_c" stoichiometry="1.0000" />
              <speciesReference species="M_adocbip_c" stoichiometry="1.0000" />
          </listOfProducts>
          <kineticLaw>
              <math xmlns="http://www.w3.org/1998/Math/MathML">
              <ci>FLUX_VALUE</ci>
              </math>
              <listOfParameters>
              <parameter id="LOWER_BOUND" value="0" units="mmol_per_gDW_per_hr"/>
              <parameter id="UPPER_BOUND" value="99999" units="mmol_per_gDW_per_hr"/>
              <parameter id="OBJECTIVE_COEFFICIENT" value="0" />
              <parameter id="FLUX_VALUE" value="0" units="mmol_per_gDW_per_hr"/>
              </listOfParameters>
              </kineticLaw>
            </reaction>
        <reaction id="R_ADOCBLS" name="ADOCBLS" reversible="false">
          <listOfReactants>
              <speciesReference species="M_agdpcbi_c" stoichiometry="1" />
              <speciesReference species="M_rdmbzi_c" stoichiometry="1" />
          </listOfReactants>
          <listOfProducts>
              <speciesReference species="M_h_c" stoichiometry="1.0000" />
              <speciesReference species="M_gmp_c" stoichiometry="1.0000" />
              <speciesReference species="M_adocbl_c" stoichiometry="1.0000" />
          </listOfProducts>
          <kineticLaw>
              <math xmlns="http://www.w3.org/1998/Math/MathML">
              <ci>FLUX_VALUE</ci>
              </math>
              <listOfParameters>
              <parameter id="LOWER_BOUND" value="0" units="mmol_per_gDW_per_hr"/>
              <parameter id="UPPER_BOUND" value="99999" units="mmol_per_gDW_per_hr"/>
              <parameter id="OBJECTIVE_COEFFICIENT" value="0" />
              <parameter id="FLUX_VALUE" value="0" units="mmol_per_gDW_per_hr"/>
              </listOfParameters>
              </kineticLaw>
            </reaction>
        <reaction id="R_ADOCBLabcpp" name="ADOCBLabcpp" reversible="false">
          <listOfReactants>
              <speciesReference species="M_adocbl_p" stoichiometry="1" />
              <speciesReference species="M_atp_c" stoichiometry="1" />
              <speciesReference species="M_h2o_c" stoichiometry="1" />
          </listOfReactants>
          <listOfProducts>
              <speciesReference species="M_adp_c" stoichiometry="1.0000" />
              <speciesReference species="M_h_c" stoichiometry="1.0000" />
              <speciesReference species="M_adocbl_c" stoichiometry="1.0000" />
              <speciesReference species="M_pi_c" stoichiometry="1.0000" />
          </listOfProducts>
          <kineticLaw>
              <math xmlns="http://www.w3.org/1998/Math/MathML">
              <ci>FLUX_VALUE</ci>
              </math>
              <listOfParameters>
              <parameter id="LOWER_BOUND" value="0" units="mmol_per_gDW_per_hr"/>
              <parameter id="UPPER_BOUND" value="99999" units="mmol_per_gDW_per_hr"/>
              <parameter id="OBJECTIVE_COEFFICIENT" value="0" />
              <parameter id="FLUX_VALUE" value="0" units="mmol_per_gDW_per_hr"/>
              </listOfParameters>
              </kineticLaw>
            </reaction>
        <reaction id="R_ADOCBLtonex" name="ADOCBLtonex" reversible="false">
          <listOfReactants>
              <speciesReference species="M_adocbl_e" stoichiometry="1" />
              <speciesReference species="M_h_p" stoichiometry="1" />
          </listOfReactants>
          <listOfProducts>
              <speciesReference species="M_h_c" stoichiometry="1.0000" />
              <speciesReference species="M_adocbl_p" stoichiometry="1.0000" />
          </listOfProducts>
          <kineticLaw>
              <math xmlns="http://www.w3.org/1998/Math/MathML">
              <ci>FLUX_VALUE</ci>
              </math>
              <listOfParameters>
              <parameter id="LOWER_BOUND" value="0" units="mmol_per_gDW_per_hr"/>
              <parameter id="UPPER_BOUND" value="99999" units="mmol_per_gDW_per_hr"/>
              <parameter id="OBJECTIVE_COEFFICIENT" value="0" />
              <parameter id="FLUX_VALUE" value="0" units="mmol_per_gDW_per_hr"/>
              </listOfParameters>
              </kineticLaw>
            </reaction>
        <reaction id="R_ADSK" name="ADSK" reversible="false">
          <listOfReactants>
              <speciesReference species="M_aps_c" stoichiometry="1" />
              <speciesReference species="M_atp_c" stoichiometry="1" />
          </listOfReactants>
          <listOfProducts>
              <speciesReference species="M_adp_c" stoichiometry="1.0000" />
              <speciesReference species="M_h_c" stoichiometry="1.0000" />
              <speciesReference species="M_paps_c" stoichiometry="1.0000" />
          </listOfProducts>
          <kineticLaw>
              <math xmlns="http://www.w3.org/1998/Math/MathML">
              <ci>FLUX_VALUE</ci>
              </math>
              <listOfParameters>
              <parameter id="LOWER_BOUND" value="0" units="mmol_per_gDW_per_hr"/>
              <parameter id="UPPER_BOUND" value="99999" units="mmol_per_gDW_per_hr"/>
              <parameter id="OBJECTIVE_COEFFICIENT" value="0" />
              <parameter id="FLUX_VALUE" value="0" units="mmol_per_gDW_per_hr"/>
              </listOfParameters>
              </kineticLaw>
            </reaction>
        <reaction id="R_AGM3PApp" name="AGM3PApp" reversible="false">
          <listOfReactants>
              <speciesReference species="M_anhgm3p_p" stoichiometry="1" />
              <speciesReference species="M_h2o_p" stoichiometry="1" />
          </listOfReactants>
          <listOfProducts>
              <speciesReference species="M_LalaDgluMdap_p" stoichiometry="1.0000" />
              <speciesReference species="M_anhgm_p" stoichiometry="1.0000" />
          </listOfProducts>
          <kineticLaw>
              <math xmlns="http://www.w3.org/1998/Math/MathML">
              <ci>FLUX_VALUE</ci>
              </math>
              <listOfParameters>
              <parameter id="LOWER_BOUND" value="0" units="mmol_per_gDW_per_hr"/>
              <parameter id="UPPER_BOUND" value="99999" units="mmol_per_gDW_per_hr"/>
              <parameter id="OBJECTIVE_COEFFICIENT" value="0" />
              <parameter id="FLUX_VALUE" value="0" units="mmol_per_gDW_per_hr"/>
              </listOfParameters>
              </kineticLaw>
            </reaction>
        <reaction id="R_AGM3PH" name="AGM3PH" reversible="false">
          <listOfReactants>
              <speciesReference species="M_anhgm3p_c" stoichiometry="1" />
              <speciesReference species="M_h2o_c" stoichiometry="1" />
          </listOfReactants>
          <listOfProducts>
              <speciesReference species="M_anhm3p_c" stoichiometry="1.0000" />
              <speciesReference species="M_acgam_c" stoichiometry="1.0000" />
          </listOfProducts>
          <kineticLaw>
              <math xmlns="http://www.w3.org/1998/Math/MathML">
              <ci>FLUX_VALUE</ci>
              </math>
              <listOfParameters>
              <parameter id="LOWER_BOUND" value="0" units="mmol_per_gDW_per_hr"/>
              <parameter id="UPPER_BOUND" value="99999" units="mmol_per_gDW_per_hr"/>
              <parameter id="OBJECTIVE_COEFFICIENT" value="0" />
              <parameter id="FLUX_VALUE" value="0" units="mmol_per_gDW_per_hr"/>
              </listOfParameters>
              </kineticLaw>
            </reaction>
        <reaction id="R_AGM3Pt2pp" name="AGM3Pt2pp" reversible="false">
          <listOfReactants>
              <speciesReference species="M_anhgm3p_p" stoichiometry="1" />
              <speciesReference species="M_h_p" stoichiometry="1" />
          </listOfReactants>
          <listOfProducts>
              <speciesReference species="M_anhgm3p_c" stoichiometry="1.0000" />
              <speciesReference species="M_h_c" stoichiometry="1.0000" />
          </listOfProducts>
          <kineticLaw>
              <math xmlns="http://www.w3.org/1998/Math/MathML">
              <ci>FLUX_VALUE</ci>
              </math>
              <listOfParameters>
              <parameter id="LOWER_BOUND" value="0" units="mmol_per_gDW_per_hr"/>
              <parameter id="UPPER_BOUND" value="99999" units="mmol_per_gDW_per_hr"/>
              <parameter id="OBJECTIVE_COEFFICIENT" value="0" />
              <parameter id="FLUX_VALUE" value="0" units="mmol_per_gDW_per_hr"/>
              </listOfParameters>
              </kineticLaw>
            </reaction>
        <reaction id="R_AGM4PA" name="AGM4PA" reversible="false">
          <listOfReactants>
              <speciesReference species="M_anhgm4p_c" stoichiometry="1" />
              <speciesReference species="M_h2o_c" stoichiometry="1" />
          </listOfReactants>
          <listOfProducts>
              <speciesReference species="M_LalaDgluMdapDala_c" stoichiometry="1.0000" />
              <speciesReference species="M_anhgm_c" stoichiometry="1.0000" />
          </listOfProducts>
          <kineticLaw>
              <math xmlns="http://www.w3.org/1998/Math/MathML">
              <ci>FLUX_VALUE</ci>
              </math>
              <listOfParameters>
              <parameter id="LOWER_BOUND" value="0" units="mmol_per_gDW_per_hr"/>
              <parameter id="UPPER_BOUND" value="99999" units="mmol_per_gDW_per_hr"/>
              <parameter id="OBJECTIVE_COEFFICIENT" value="0" />
              <parameter id="FLUX_VALUE" value="0" units="mmol_per_gDW_per_hr"/>
              </listOfParameters>
              </kineticLaw>
            </reaction>
        <reaction id="R_AGM4PApp" name="AGM4PApp" reversible="false">
          <listOfReactants>
              <speciesReference species="M_anhgm4p_p" stoichiometry="1" />
              <speciesReference species="M_h2o_p" stoichiometry="1" />
          </listOfReactants>
          <listOfProducts>
              <speciesReference species="M_LalaDgluMdapDala_p" stoichiometry="1.0000" />
              <speciesReference species="M_anhgm_p" stoichiometry="1.0000" />
          </listOfProducts>
          <kineticLaw>
              <math xmlns="http://www.w3.org/1998/Math/MathML">
              <ci>FLUX_VALUE</ci>
              </math>
              <listOfParameters>
              <parameter id="LOWER_BOUND" value="0" units="mmol_per_gDW_per_hr"/>
              <parameter id="UPPER_BOUND" value="99999" units="mmol_per_gDW_per_hr"/>
              <parameter id="OBJECTIVE_COEFFICIENT" value="0" />
              <parameter id="FLUX_VALUE" value="0" units="mmol_per_gDW_per_hr"/>
              </listOfParameters>
              </kineticLaw>
            </reaction>
        <reaction id="R_AGM4PCPpp" name="AGM4PCPpp" reversible="false">
          <listOfReactants>
              <speciesReference species="M_anhgm4p_p" stoichiometry="1" />
              <speciesReference species="M_h2o_p" stoichiometry="1" />
          </listOfReactants>
          <listOfProducts>
              <speciesReference species="M_anhgm3p_p" stoichiometry="1.0000" />
              <speciesReference species="M_ala_DASH_D_p" stoichiometry="1.0000" />
          </listOfProducts>
          <kineticLaw>
              <math xmlns="http://www.w3.org/1998/Math/MathML">
              <ci>FLUX_VALUE</ci>
              </math>
              <listOfParameters>
              <parameter id="LOWER_BOUND" value="0" units="mmol_per_gDW_per_hr"/>
              <parameter id="UPPER_BOUND" value="99999" units="mmol_per_gDW_per_hr"/>
              <parameter id="OBJECTIVE_COEFFICIENT" value="0" />
              <parameter id="FLUX_VALUE" value="0" units="mmol_per_gDW_per_hr"/>
              </listOfParameters>
              </kineticLaw>
            </reaction>
        <reaction id="R_AGM4Pt2pp" name="AGM4Pt2pp" reversible="false">
          <listOfReactants>
              <speciesReference species="M_anhgm4p_p" stoichiometry="1" />
              <speciesReference species="M_h_p" stoichiometry="1" />
          </listOfReactants>
          <listOfProducts>
              <speciesReference species="M_h_c" stoichiometry="1.0000" />
              <speciesReference species="M_anhgm4p_c" stoichiometry="1.0000" />
          </listOfProducts>
          <kineticLaw>
              <math xmlns="http://www.w3.org/1998/Math/MathML">
              <ci>FLUX_VALUE</ci>
              </math>
              <listOfParameters>
              <parameter id="LOWER_BOUND" value="0" units="mmol_per_gDW_per_hr"/>
              <parameter id="UPPER_BOUND" value="99999" units="mmol_per_gDW_per_hr"/>
              <parameter id="OBJECTIVE_COEFFICIENT" value="0" />
              <parameter id="FLUX_VALUE" value="0" units="mmol_per_gDW_per_hr"/>
              </listOfParameters>
              </kineticLaw>
            </reaction>
        <reaction id="R_AGMHE" name="AGMHE" reversible="false">
          <listOfReactants>
              <speciesReference species="M_adphep_DASH_DD_c" stoichiometry="1" />
          </listOfReactants>
          <listOfProducts>
              <speciesReference species="M_adphep_DASH_LD_c" stoichiometry="1.0000" />
          </listOfProducts>
          <kineticLaw>
              <math xmlns="http://www.w3.org/1998/Math/MathML">
              <ci>FLUX_VALUE</ci>
              </math>
              <listOfParameters>
              <parameter id="LOWER_BOUND" value="0" units="mmol_per_gDW_per_hr"/>
              <parameter id="UPPER_BOUND" value="99999" units="mmol_per_gDW_per_hr"/>
              <parameter id="OBJECTIVE_COEFFICIENT" value="0" />
              <parameter id="FLUX_VALUE" value="0" units="mmol_per_gDW_per_hr"/>
              </listOfParameters>
              </kineticLaw>
            </reaction>
        <reaction id="R_AGMT" name="AGMT" reversible="false">
          <listOfReactants>
              <speciesReference species="M_agm_c" stoichiometry="1" />
              <speciesReference species="M_h2o_c" stoichiometry="1" />
          </listOfReactants>
          <listOfProducts>
              <speciesReference species="M_urea_c" stoichiometry="1.0000" />
              <speciesReference species="M_ptrc_c" stoichiometry="1.0000" />
          </listOfProducts>
          <kineticLaw>
              <math xmlns="http://www.w3.org/1998/Math/MathML">
              <ci>FLUX_VALUE</ci>
              </math>
              <listOfParameters>
              <parameter id="LOWER_BOUND" value="0" units="mmol_per_gDW_per_hr"/>
              <parameter id="UPPER_BOUND" value="99999" units="mmol_per_gDW_per_hr"/>
              <parameter id="OBJECTIVE_COEFFICIENT" value="0" />
              <parameter id="FLUX_VALUE" value="0" units="mmol_per_gDW_per_hr"/>
              </listOfParameters>
              </kineticLaw>
            </reaction>
        <reaction id="R_AGMt2pp" name="AGMt2pp" reversible="false">
          <listOfReactants>
              <speciesReference species="M_anhgm_p" stoichiometry="1" />
              <speciesReference species="M_h_p" stoichiometry="1" />
          </listOfReactants>
          <listOfProducts>
              <speciesReference species="M_h_c" stoichiometry="1.0000" />
              <speciesReference species="M_anhgm_c" stoichiometry="1.0000" />
          </listOfProducts>
          <kineticLaw>
              <math xmlns="http://www.w3.org/1998/Math/MathML">
              <ci>FLUX_VALUE</ci>
              </math>
              <listOfParameters>
              <parameter id="LOWER_BOUND" value="0" units="mmol_per_gDW_per_hr"/>
              <parameter id="UPPER_BOUND" value="99999" units="mmol_per_gDW_per_hr"/>
              <parameter id="OBJECTIVE_COEFFICIENT" value="0" />
              <parameter id="FLUX_VALUE" value="0" units="mmol_per_gDW_per_hr"/>
              </listOfParameters>
              </kineticLaw>
            </reaction>
        <reaction id="R_AGPAT120" name="AGPAT120" reversible="false">
          <listOfReactants>
              <speciesReference species="M_1ddecg3p_c" stoichiometry="1" />
              <speciesReference species="M_ddcaACP_c" stoichiometry="1" />
          </listOfReactants>
          <listOfProducts>
              <speciesReference species="M_ACP_c" stoichiometry="1.0000" />
              <speciesReference species="M_pa120_c" stoichiometry="1.0000" />
          </listOfProducts>
          <kineticLaw>
              <math xmlns="http://www.w3.org/1998/Math/MathML">
              <ci>FLUX_VALUE</ci>
              </math>
              <listOfParameters>
              <parameter id="LOWER_BOUND" value="0" units="mmol_per_gDW_per_hr"/>
              <parameter id="UPPER_BOUND" value="99999" units="mmol_per_gDW_per_hr"/>
              <parameter id="OBJECTIVE_COEFFICIENT" value="0" />
              <parameter id="FLUX_VALUE" value="0" units="mmol_per_gDW_per_hr"/>
              </listOfParameters>
              </kineticLaw>
            </reaction>
        <reaction id="R_AGPAT160" name="AGPAT160" reversible="false">
          <listOfReactants>
              <speciesReference species="M_1hdecg3p_c" stoichiometry="1" />
              <speciesReference species="M_palmACP_c" stoichiometry="1" />
          </listOfReactants>
          <listOfProducts>
              <speciesReference species="M_ACP_c" stoichiometry="1.0000" />
              <speciesReference species="M_pa160_c" stoichiometry="1.0000" />
          </listOfProducts>
          <kineticLaw>
              <math xmlns="http://www.w3.org/1998/Math/MathML">
              <ci>FLUX_VALUE</ci>
              </math>
              <listOfParameters>
              <parameter id="LOWER_BOUND" value="0" units="mmol_per_gDW_per_hr"/>
              <parameter id="UPPER_BOUND" value="99999" units="mmol_per_gDW_per_hr"/>
              <parameter id="OBJECTIVE_COEFFICIENT" value="0" />
              <parameter id="FLUX_VALUE" value="0" units="mmol_per_gDW_per_hr"/>
              </listOfParameters>
              </kineticLaw>
            </reaction>
        <reaction id="R_AGPAT161" name="AGPAT161" reversible="false">
          <listOfReactants>
              <speciesReference species="M_1hdec9eg3p_c" stoichiometry="1" />
              <speciesReference species="M_hdeACP_c" stoichiometry="1" />
          </listOfReactants>
          <listOfProducts>
              <speciesReference species="M_ACP_c" stoichiometry="1.0000" />
              <speciesReference species="M_pa161_c" stoichiometry="1.0000" />
          </listOfProducts>
          <kineticLaw>
              <math xmlns="http://www.w3.org/1998/Math/MathML">
              <ci>FLUX_VALUE</ci>
              </math>
              <listOfParameters>
              <parameter id="LOWER_BOUND" value="0" units="mmol_per_gDW_per_hr"/>
              <parameter id="UPPER_BOUND" value="99999" units="mmol_per_gDW_per_hr"/>
              <parameter id="OBJECTIVE_COEFFICIENT" value="0" />
              <parameter id="FLUX_VALUE" value="0" units="mmol_per_gDW_per_hr"/>
              </listOfParameters>
              </kineticLaw>
            </reaction>
        <reaction id="R_AGPAT180" name="AGPAT180" reversible="false">
          <listOfReactants>
              <speciesReference species="M_1odecg3p_c" stoichiometry="1" />
              <speciesReference species="M_ocdcaACP_c" stoichiometry="1" />
          </listOfReactants>
          <listOfProducts>
              <speciesReference species="M_ACP_c" stoichiometry="1.0000" />
              <speciesReference species="M_pa180_c" stoichiometry="1.0000" />
          </listOfProducts>
          <kineticLaw>
              <math xmlns="http://www.w3.org/1998/Math/MathML">
              <ci>FLUX_VALUE</ci>
              </math>
              <listOfParameters>
              <parameter id="LOWER_BOUND" value="0" units="mmol_per_gDW_per_hr"/>
              <parameter id="UPPER_BOUND" value="99999" units="mmol_per_gDW_per_hr"/>
              <parameter id="OBJECTIVE_COEFFICIENT" value="0" />
              <parameter id="FLUX_VALUE" value="0" units="mmol_per_gDW_per_hr"/>
              </listOfParameters>
              </kineticLaw>
            </reaction>
        <reaction id="R_AGPAT181" name="AGPAT181" reversible="false">
          <listOfReactants>
              <speciesReference species="M_1odec11eg3p_c" stoichiometry="1" />
              <speciesReference species="M_octeACP_c" stoichiometry="1" />
          </listOfReactants>
          <listOfProducts>
              <speciesReference species="M_pa181_c" stoichiometry="1.0000" />
              <speciesReference species="M_ACP_c" stoichiometry="1.0000" />
          </listOfProducts>
          <kineticLaw>
              <math xmlns="http://www.w3.org/1998/Math/MathML">
              <ci>FLUX_VALUE</ci>
              </math>
              <listOfParameters>
              <parameter id="LOWER_BOUND" value="0" units="mmol_per_gDW_per_hr"/>
              <parameter id="UPPER_BOUND" value="99999" units="mmol_per_gDW_per_hr"/>
              <parameter id="OBJECTIVE_COEFFICIENT" value="0" />
              <parameter id="FLUX_VALUE" value="0" units="mmol_per_gDW_per_hr"/>
              </listOfParameters>
              </kineticLaw>
            </reaction>
        <reaction id="R_AGPR" name="AGPR" reversible="true">
          <listOfReactants>
              <speciesReference species="M_acg5sa_c" stoichiometry="1" />
              <speciesReference species="M_nadp_c" stoichiometry="1" />
              <speciesReference species="M_pi_c" stoichiometry="1" />
          </listOfReactants>
          <listOfProducts>
              <speciesReference species="M_h_c" stoichiometry="1.0000" />
              <speciesReference species="M_nadph_c" stoichiometry="1.0000" />
              <speciesReference species="M_acg5p_c" stoichiometry="1.0000" />
          </listOfProducts>
          <kineticLaw>
              <math xmlns="http://www.w3.org/1998/Math/MathML">
              <ci>FLUX_VALUE</ci>
              </math>
              <listOfParameters>
              <parameter id="LOWER_BOUND" value="-99999" units="mmol_per_gDW_per_hr"/>
              <parameter id="UPPER_BOUND" value="99999" units="mmol_per_gDW_per_hr"/>
              <parameter id="OBJECTIVE_COEFFICIENT" value="0" />
              <parameter id="FLUX_VALUE" value="0" units="mmol_per_gDW_per_hr"/>
              </listOfParameters>
              </kineticLaw>
            </reaction>
        <reaction id="R_AHCYSNS" name="AHCYSNS" reversible="false">
          <listOfReactants>
              <speciesReference species="M_ahcys_c" stoichiometry="1" />
              <speciesReference species="M_h2o_c" stoichiometry="1" />
          </listOfReactants>
          <listOfProducts>
              <speciesReference species="M_rhcys_c" stoichiometry="1.0000" />
              <speciesReference species="M_ade_c" stoichiometry="1.0000" />
          </listOfProducts>
          <kineticLaw>
              <math xmlns="http://www.w3.org/1998/Math/MathML">
              <ci>FLUX_VALUE</ci>
              </math>
              <listOfParameters>
              <parameter id="LOWER_BOUND" value="0" units="mmol_per_gDW_per_hr"/>
              <parameter id="UPPER_BOUND" value="99999" units="mmol_per_gDW_per_hr"/>
              <parameter id="OBJECTIVE_COEFFICIENT" value="0" />
              <parameter id="FLUX_VALUE" value="0" units="mmol_per_gDW_per_hr"/>
              </listOfParameters>
              </kineticLaw>
            </reaction>
        <reaction id="R_AKGDH" name="AKGDH" reversible="false">
          <listOfReactants>
              <speciesReference species="M_akg_c" stoichiometry="1" />
              <speciesReference species="M_coa_c" stoichiometry="1" />
              <speciesReference species="M_nad_c" stoichiometry="1" />
          </listOfReactants>
          <listOfProducts>
              <speciesReference species="M_co2_c" stoichiometry="1.0000" />
              <speciesReference species="M_succoa_c" stoichiometry="1.0000" />
              <speciesReference species="M_nadh_c" stoichiometry="1.0000" />
          </listOfProducts>
          <kineticLaw>
              <math xmlns="http://www.w3.org/1998/Math/MathML">
              <ci>FLUX_VALUE</ci>
              </math>
              <listOfParameters>
              <parameter id="LOWER_BOUND" value="0" units="mmol_per_gDW_per_hr"/>
              <parameter id="UPPER_BOUND" value="99999" units="mmol_per_gDW_per_hr"/>
              <parameter id="OBJECTIVE_COEFFICIENT" value="0" />
              <parameter id="FLUX_VALUE" value="0" units="mmol_per_gDW_per_hr"/>
              </listOfParameters>
              </kineticLaw>
            </reaction>
        <reaction id="R_AKGtex" name="AKGtex" reversible="true">
          <listOfReactants>
              <speciesReference species="M_akg_e" stoichiometry="1" />
          </listOfReactants>
          <listOfProducts>
              <speciesReference species="M_akg_p" stoichiometry="1.0000" />
          </listOfProducts>
          <kineticLaw>
              <math xmlns="http://www.w3.org/1998/Math/MathML">
              <ci>FLUX_VALUE</ci>
              </math>
              <listOfParameters>
              <parameter id="LOWER_BOUND" value="-99999" units="mmol_per_gDW_per_hr"/>
              <parameter id="UPPER_BOUND" value="99999" units="mmol_per_gDW_per_hr"/>
              <parameter id="OBJECTIVE_COEFFICIENT" value="0" />
              <parameter id="FLUX_VALUE" value="0" units="mmol_per_gDW_per_hr"/>
              </listOfParameters>
              </kineticLaw>
            </reaction>
        <reaction id="R_ALAALAr" name="ALAALAr" reversible="true">
          <listOfReactants>
              <speciesReference species="M_ala_DASH_D_c" stoichiometry="2" />
              <speciesReference species="M_atp_c" stoichiometry="1" />
          </listOfReactants>
          <listOfProducts>
              <speciesReference species="M_adp_c" stoichiometry="1.0000" />
              <speciesReference species="M_h_c" stoichiometry="1.0000" />
              <speciesReference species="M_alaala_c" stoichiometry="1.0000" />
              <speciesReference species="M_pi_c" stoichiometry="1.0000" />
          </listOfProducts>
          <kineticLaw>
              <math xmlns="http://www.w3.org/1998/Math/MathML">
              <ci>FLUX_VALUE</ci>
              </math>
              <listOfParameters>
              <parameter id="LOWER_BOUND" value="-99999" units="mmol_per_gDW_per_hr"/>
              <parameter id="UPPER_BOUND" value="99999" units="mmol_per_gDW_per_hr"/>
              <parameter id="OBJECTIVE_COEFFICIENT" value="0" />
              <parameter id="FLUX_VALUE" value="0" units="mmol_per_gDW_per_hr"/>
              </listOfParameters>
              </kineticLaw>
            </reaction>
        <reaction id="R_ALAALAtex" name="ALAALAtex" reversible="true">
          <listOfReactants>
              <speciesReference species="M_alaala_e" stoichiometry="1" />
          </listOfReactants>
          <listOfProducts>
              <speciesReference species="M_alaala_p" stoichiometry="1.0000" />
          </listOfProducts>
          <kineticLaw>
              <math xmlns="http://www.w3.org/1998/Math/MathML">
              <ci>FLUX_VALUE</ci>
              </math>
              <listOfParameters>
              <parameter id="LOWER_BOUND" value="-99999" units="mmol_per_gDW_per_hr"/>
              <parameter id="UPPER_BOUND" value="99999" units="mmol_per_gDW_per_hr"/>
              <parameter id="OBJECTIVE_COEFFICIENT" value="0" />
              <parameter id="FLUX_VALUE" value="0" units="mmol_per_gDW_per_hr"/>
              </listOfParameters>
              </kineticLaw>
            </reaction>
        <reaction id="R_ALAGLUE" name="ALAGLUE" reversible="true">
          <listOfReactants>
              <speciesReference species="M_LalaDglu_c" stoichiometry="1" />
          </listOfReactants>
          <listOfProducts>
              <speciesReference species="M_LalaLglu_c" stoichiometry="1.0000" />
          </listOfProducts>
          <kineticLaw>
              <math xmlns="http://www.w3.org/1998/Math/MathML">
              <ci>FLUX_VALUE</ci>
              </math>
              <listOfParameters>
              <parameter id="LOWER_BOUND" value="-99999" units="mmol_per_gDW_per_hr"/>
              <parameter id="UPPER_BOUND" value="99999" units="mmol_per_gDW_per_hr"/>
              <parameter id="OBJECTIVE_COEFFICIENT" value="0" />
              <parameter id="FLUX_VALUE" value="0" units="mmol_per_gDW_per_hr"/>
              </listOfParameters>
              </kineticLaw>
            </reaction>
        <reaction id="R_ALATA_D2" name="ALATA_D2" reversible="false">
          <listOfReactants>
              <speciesReference species="M_ala_DASH_D_c" stoichiometry="1" />
              <speciesReference species="M_pydx5p_c" stoichiometry="1" />
          </listOfReactants>
          <listOfProducts>
              <speciesReference species="M_pyr_c" stoichiometry="1.0000" />
              <speciesReference species="M_pyam5p_c" stoichiometry="1.0000" />
          </listOfProducts>
          <kineticLaw>
              <math xmlns="http://www.w3.org/1998/Math/MathML">
              <ci>FLUX_VALUE</ci>
              </math>
              <listOfParameters>
              <parameter id="LOWER_BOUND" value="0" units="mmol_per_gDW_per_hr"/>
              <parameter id="UPPER_BOUND" value="99999" units="mmol_per_gDW_per_hr"/>
              <parameter id="OBJECTIVE_COEFFICIENT" value="0" />
              <parameter id="FLUX_VALUE" value="0" units="mmol_per_gDW_per_hr"/>
              </listOfParameters>
              </kineticLaw>
            </reaction>
        <reaction id="R_ALATA_L" name="ALATA_L" reversible="true">
          <listOfReactants>
              <speciesReference species="M_akg_c" stoichiometry="1" />
              <speciesReference species="M_ala_DASH_L_c" stoichiometry="1" />
          </listOfReactants>
          <listOfProducts>
              <speciesReference species="M_pyr_c" stoichiometry="1.0000" />
              <speciesReference species="M_glu_DASH_L_c" stoichiometry="1.0000" />
          </listOfProducts>
          <kineticLaw>
              <math xmlns="http://www.w3.org/1998/Math/MathML">
              <ci>FLUX_VALUE</ci>
              </math>
              <listOfParameters>
              <parameter id="LOWER_BOUND" value="-99999" units="mmol_per_gDW_per_hr"/>
              <parameter id="UPPER_BOUND" value="99999" units="mmol_per_gDW_per_hr"/>
              <parameter id="OBJECTIVE_COEFFICIENT" value="0" />
              <parameter id="FLUX_VALUE" value="0" units="mmol_per_gDW_per_hr"/>
              </listOfParameters>
              </kineticLaw>
            </reaction>
        <reaction id="R_ALAt2pp" name="ALAt2pp" reversible="false">
          <listOfReactants>
              <speciesReference species="M_ala_DASH_L_p" stoichiometry="1" />
              <speciesReference species="M_h_p" stoichiometry="1" />
          </listOfReactants>
          <listOfProducts>
              <speciesReference species="M_h_c" stoichiometry="1.0000" />
              <speciesReference species="M_ala_DASH_L_c" stoichiometry="1.0000" />
          </listOfProducts>
          <kineticLaw>
              <math xmlns="http://www.w3.org/1998/Math/MathML">
              <ci>FLUX_VALUE</ci>
              </math>
              <listOfParameters>
              <parameter id="LOWER_BOUND" value="0" units="mmol_per_gDW_per_hr"/>
              <parameter id="UPPER_BOUND" value="99999" units="mmol_per_gDW_per_hr"/>
              <parameter id="OBJECTIVE_COEFFICIENT" value="0" />
              <parameter id="FLUX_VALUE" value="0" units="mmol_per_gDW_per_hr"/>
              </listOfParameters>
              </kineticLaw>
            </reaction>
        <reaction id="R_ALAt4pp" name="ALAt4pp" reversible="false">
          <listOfReactants>
              <speciesReference species="M_ala_DASH_L_p" stoichiometry="1" />
              <speciesReference species="M_na1_p" stoichiometry="1" />
          </listOfReactants>
          <listOfProducts>
              <speciesReference species="M_ala_DASH_L_c" stoichiometry="1.0000" />
              <speciesReference species="M_na1_c" stoichiometry="1.0000" />
          </listOfProducts>
          <kineticLaw>
              <math xmlns="http://www.w3.org/1998/Math/MathML">
              <ci>FLUX_VALUE</ci>
              </math>
              <listOfParameters>
              <parameter id="LOWER_BOUND" value="0" units="mmol_per_gDW_per_hr"/>
              <parameter id="UPPER_BOUND" value="99999" units="mmol_per_gDW_per_hr"/>
              <parameter id="OBJECTIVE_COEFFICIENT" value="0" />
              <parameter id="FLUX_VALUE" value="0" units="mmol_per_gDW_per_hr"/>
              </listOfParameters>
              </kineticLaw>
            </reaction>
        <reaction id="R_ALCD19" name="ALCD19" reversible="true">
          <listOfReactants>
              <speciesReference species="M_glyald_c" stoichiometry="1" />
              <speciesReference species="M_h_c" stoichiometry="1" />
              <speciesReference species="M_nadh_c" stoichiometry="1" />
          </listOfReactants>
          <listOfProducts>
              <speciesReference species="M_nad_c" stoichiometry="1.0000" />
              <speciesReference species="M_glyc_c" stoichiometry="1.0000" />
          </listOfProducts>
          <kineticLaw>
              <math xmlns="http://www.w3.org/1998/Math/MathML">
              <ci>FLUX_VALUE</ci>
              </math>
              <listOfParameters>
              <parameter id="LOWER_BOUND" value="-99999" units="mmol_per_gDW_per_hr"/>
              <parameter id="UPPER_BOUND" value="99999" units="mmol_per_gDW_per_hr"/>
              <parameter id="OBJECTIVE_COEFFICIENT" value="0" />
              <parameter id="FLUX_VALUE" value="0" units="mmol_per_gDW_per_hr"/>
              </listOfParameters>
              </kineticLaw>
            </reaction>
        <reaction id="R_ALCD2x" name="ALCD2x" reversible="true">
          <listOfReactants>
              <speciesReference species="M_etoh_c" stoichiometry="1" />
              <speciesReference species="M_nad_c" stoichiometry="1" />
          </listOfReactants>
          <listOfProducts>
              <speciesReference species="M_h_c" stoichiometry="1.0000" />
              <speciesReference species="M_acald_c" stoichiometry="1.0000" />
              <speciesReference species="M_nadh_c" stoichiometry="1.0000" />
          </listOfProducts>
          <kineticLaw>
              <math xmlns="http://www.w3.org/1998/Math/MathML">
              <ci>FLUX_VALUE</ci>
              </math>
              <listOfParameters>
              <parameter id="LOWER_BOUND" value="-99999" units="mmol_per_gDW_per_hr"/>
              <parameter id="UPPER_BOUND" value="99999" units="mmol_per_gDW_per_hr"/>
              <parameter id="OBJECTIVE_COEFFICIENT" value="0" />
              <parameter id="FLUX_VALUE" value="0" units="mmol_per_gDW_per_hr"/>
              </listOfParameters>
              </kineticLaw>
            </reaction>
        <reaction id="R_ALDD19x" name="ALDD19x" reversible="false">
          <listOfReactants>
              <speciesReference species="M_h2o_c" stoichiometry="1" />
              <speciesReference species="M_nad_c" stoichiometry="1" />
              <speciesReference species="M_pacald_c" stoichiometry="1" />
          </listOfReactants>
          <listOfProducts>
              <speciesReference species="M_h_c" stoichiometry="2.0000" />
              <speciesReference species="M_pac_c" stoichiometry="1.0000" />
              <speciesReference species="M_nadh_c" stoichiometry="1.0000" />
          </listOfProducts>
          <kineticLaw>
              <math xmlns="http://www.w3.org/1998/Math/MathML">
              <ci>FLUX_VALUE</ci>
              </math>
              <listOfParameters>
              <parameter id="LOWER_BOUND" value="0" units="mmol_per_gDW_per_hr"/>
              <parameter id="UPPER_BOUND" value="99999" units="mmol_per_gDW_per_hr"/>
              <parameter id="OBJECTIVE_COEFFICIENT" value="0" />
              <parameter id="FLUX_VALUE" value="0" units="mmol_per_gDW_per_hr"/>
              </listOfParameters>
              </kineticLaw>
            </reaction>
        <reaction id="R_ALDD2y" name="ALDD2y" reversible="false">
          <listOfReactants>
              <speciesReference species="M_acald_c" stoichiometry="1" />
              <speciesReference species="M_h2o_c" stoichiometry="1" />
              <speciesReference species="M_nadp_c" stoichiometry="1" />
          </listOfReactants>
          <listOfProducts>
              <speciesReference species="M_ac_c" stoichiometry="1.0000" />
              <speciesReference species="M_h_c" stoichiometry="2.0000" />
              <speciesReference species="M_nadph_c" stoichiometry="1.0000" />
          </listOfProducts>
          <kineticLaw>
              <math xmlns="http://www.w3.org/1998/Math/MathML">
              <ci>FLUX_VALUE</ci>
              </math>
              <listOfParameters>
              <parameter id="LOWER_BOUND" value="0" units="mmol_per_gDW_per_hr"/>
              <parameter id="UPPER_BOUND" value="99999" units="mmol_per_gDW_per_hr"/>
              <parameter id="OBJECTIVE_COEFFICIENT" value="0" />
              <parameter id="FLUX_VALUE" value="0" units="mmol_per_gDW_per_hr"/>
              </listOfParameters>
              </kineticLaw>
            </reaction>
        <reaction id="R_ALLK" name="ALLK" reversible="false">
          <listOfReactants>
              <speciesReference species="M_all_DASH_D_c" stoichiometry="1" />
              <speciesReference species="M_atp_c" stoichiometry="1" />
          </listOfReactants>
          <listOfProducts>
              <speciesReference species="M_adp_c" stoichiometry="1.0000" />
              <speciesReference species="M_h_c" stoichiometry="1.0000" />
              <speciesReference species="M_all6p_c" stoichiometry="1.0000" />
          </listOfProducts>
          <kineticLaw>
              <math xmlns="http://www.w3.org/1998/Math/MathML">
              <ci>FLUX_VALUE</ci>
              </math>
              <listOfParameters>
              <parameter id="LOWER_BOUND" value="0" units="mmol_per_gDW_per_hr"/>
              <parameter id="UPPER_BOUND" value="99999" units="mmol_per_gDW_per_hr"/>
              <parameter id="OBJECTIVE_COEFFICIENT" value="0" />
              <parameter id="FLUX_VALUE" value="0" units="mmol_per_gDW_per_hr"/>
              </listOfParameters>
              </kineticLaw>
            </reaction>
        <reaction id="R_ALLPI" name="ALLPI" reversible="true">
          <listOfReactants>
              <speciesReference species="M_all6p_c" stoichiometry="1" />
          </listOfReactants>
          <listOfProducts>
              <speciesReference species="M_allul6p_c" stoichiometry="1.0000" />
          </listOfProducts>
          <kineticLaw>
              <math xmlns="http://www.w3.org/1998/Math/MathML">
              <ci>FLUX_VALUE</ci>
              </math>
              <listOfParameters>
              <parameter id="LOWER_BOUND" value="-99999" units="mmol_per_gDW_per_hr"/>
              <parameter id="UPPER_BOUND" value="99999" units="mmol_per_gDW_per_hr"/>
              <parameter id="OBJECTIVE_COEFFICIENT" value="0" />
              <parameter id="FLUX_VALUE" value="0" units="mmol_per_gDW_per_hr"/>
              </listOfParameters>
              </kineticLaw>
            </reaction>
        <reaction id="R_ALLTN" name="ALLTN" reversible="false">
          <listOfReactants>
              <speciesReference species="M_alltn_c" stoichiometry="1" />
              <speciesReference species="M_h2o_c" stoichiometry="1" />
          </listOfReactants>
          <listOfProducts>
              <speciesReference species="M_h_c" stoichiometry="1.0000" />
              <speciesReference species="M_alltt_c" stoichiometry="1.0000" />
          </listOfProducts>
          <kineticLaw>
              <math xmlns="http://www.w3.org/1998/Math/MathML">
              <ci>FLUX_VALUE</ci>
              </math>
              <listOfParameters>
              <parameter id="LOWER_BOUND" value="0" units="mmol_per_gDW_per_hr"/>
              <parameter id="UPPER_BOUND" value="99999" units="mmol_per_gDW_per_hr"/>
              <parameter id="OBJECTIVE_COEFFICIENT" value="0" />
              <parameter id="FLUX_VALUE" value="0" units="mmol_per_gDW_per_hr"/>
              </listOfParameters>
              </kineticLaw>
            </reaction>
        <reaction id="R_ALLTNt2rpp" name="ALLTNt2rpp" reversible="true">
          <listOfReactants>
              <speciesReference species="M_alltn_p" stoichiometry="1" />
              <speciesReference species="M_h_p" stoichiometry="1" />
          </listOfReactants>
          <listOfProducts>
              <speciesReference species="M_h_c" stoichiometry="1.0000" />
              <speciesReference species="M_alltn_c" stoichiometry="1.0000" />
          </listOfProducts>
          <kineticLaw>
              <math xmlns="http://www.w3.org/1998/Math/MathML">
              <ci>FLUX_VALUE</ci>
              </math>
              <listOfParameters>
              <parameter id="LOWER_BOUND" value="-99999" units="mmol_per_gDW_per_hr"/>
              <parameter id="UPPER_BOUND" value="99999" units="mmol_per_gDW_per_hr"/>
              <parameter id="OBJECTIVE_COEFFICIENT" value="0" />
              <parameter id="FLUX_VALUE" value="0" units="mmol_per_gDW_per_hr"/>
              </listOfParameters>
              </kineticLaw>
            </reaction>
        <reaction id="R_ALLTNtex" name="ALLTNtex" reversible="true">
          <listOfReactants>
              <speciesReference species="M_alltn_e" stoichiometry="1" />
          </listOfReactants>
          <listOfProducts>
              <speciesReference species="M_alltn_p" stoichiometry="1.0000" />
          </listOfProducts>
          <kineticLaw>
              <math xmlns="http://www.w3.org/1998/Math/MathML">
              <ci>FLUX_VALUE</ci>
              </math>
              <listOfParameters>
              <parameter id="LOWER_BOUND" value="-99999" units="mmol_per_gDW_per_hr"/>
              <parameter id="UPPER_BOUND" value="99999" units="mmol_per_gDW_per_hr"/>
              <parameter id="OBJECTIVE_COEFFICIENT" value="0" />
              <parameter id="FLUX_VALUE" value="0" units="mmol_per_gDW_per_hr"/>
              </listOfParameters>
              </kineticLaw>
            </reaction>
        <reaction id="R_ALLULPE" name="ALLULPE" reversible="true">
          <listOfReactants>
              <speciesReference species="M_allul6p_c" stoichiometry="1" />
          </listOfReactants>
          <listOfProducts>
              <speciesReference species="M_f6p_c" stoichiometry="1.0000" />
          </listOfProducts>
          <kineticLaw>
              <math xmlns="http://www.w3.org/1998/Math/MathML">
              <ci>FLUX_VALUE</ci>
              </math>
              <listOfParameters>
              <parameter id="LOWER_BOUND" value="-99999" units="mmol_per_gDW_per_hr"/>
              <parameter id="UPPER_BOUND" value="99999" units="mmol_per_gDW_per_hr"/>
              <parameter id="OBJECTIVE_COEFFICIENT" value="0" />
              <parameter id="FLUX_VALUE" value="0" units="mmol_per_gDW_per_hr"/>
              </listOfParameters>
              </kineticLaw>
            </reaction>
        <reaction id="R_ALLabcpp" name="ALLabcpp" reversible="false">
          <listOfReactants>
              <speciesReference species="M_all_DASH_D_p" stoichiometry="1" />
              <speciesReference species="M_atp_c" stoichiometry="1" />
              <speciesReference species="M_h2o_c" stoichiometry="1" />
          </listOfReactants>
          <listOfProducts>
              <speciesReference species="M_adp_c" stoichiometry="1.0000" />
              <speciesReference species="M_h_c" stoichiometry="1.0000" />
              <speciesReference species="M_all_DASH_D_c" stoichiometry="1.0000" />
              <speciesReference species="M_pi_c" stoichiometry="1.0000" />
          </listOfProducts>
          <kineticLaw>
              <math xmlns="http://www.w3.org/1998/Math/MathML">
              <ci>FLUX_VALUE</ci>
              </math>
              <listOfParameters>
              <parameter id="LOWER_BOUND" value="0" units="mmol_per_gDW_per_hr"/>
              <parameter id="UPPER_BOUND" value="99999" units="mmol_per_gDW_per_hr"/>
              <parameter id="OBJECTIVE_COEFFICIENT" value="0" />
              <parameter id="FLUX_VALUE" value="0" units="mmol_per_gDW_per_hr"/>
              </listOfParameters>
              </kineticLaw>
            </reaction>
        <reaction id="R_ALLtex" name="ALLtex" reversible="true">
          <listOfReactants>
              <speciesReference species="M_all_DASH_D_e" stoichiometry="1" />
          </listOfReactants>
          <listOfProducts>
              <speciesReference species="M_all_DASH_D_p" stoichiometry="1.0000" />
          </listOfProducts>
          <kineticLaw>
              <math xmlns="http://www.w3.org/1998/Math/MathML">
              <ci>FLUX_VALUE</ci>
              </math>
              <listOfParameters>
              <parameter id="LOWER_BOUND" value="-99999" units="mmol_per_gDW_per_hr"/>
              <parameter id="UPPER_BOUND" value="99999" units="mmol_per_gDW_per_hr"/>
              <parameter id="OBJECTIVE_COEFFICIENT" value="0" />
              <parameter id="FLUX_VALUE" value="0" units="mmol_per_gDW_per_hr"/>
              </listOfParameters>
              </kineticLaw>
            </reaction>
        <reaction id="R_ALPATE160pp" name="ALPATE160pp" reversible="false">
          <listOfReactants>
              <speciesReference species="M_alpp_p" stoichiometry="1" />
              <speciesReference species="M_pe160_p" stoichiometry="1" />
          </listOfReactants>
          <listOfProducts>
              <speciesReference species="M_2agpe160_p" stoichiometry="1.0000" />
              <speciesReference species="M_lpp_p" stoichiometry="1.0000" />
          </listOfProducts>
          <kineticLaw>
              <math xmlns="http://www.w3.org/1998/Math/MathML">
              <ci>FLUX_VALUE</ci>
              </math>
              <listOfParameters>
              <parameter id="LOWER_BOUND" value="0" units="mmol_per_gDW_per_hr"/>
              <parameter id="UPPER_BOUND" value="99999" units="mmol_per_gDW_per_hr"/>
              <parameter id="OBJECTIVE_COEFFICIENT" value="0" />
              <parameter id="FLUX_VALUE" value="0" units="mmol_per_gDW_per_hr"/>
              </listOfParameters>
              </kineticLaw>
            </reaction>
        <reaction id="R_ALPATG160pp" name="ALPATG160pp" reversible="false">
          <listOfReactants>
              <speciesReference species="M_alpp_p" stoichiometry="1" />
              <speciesReference species="M_pg160_p" stoichiometry="1" />
          </listOfReactants>
          <listOfProducts>
              <speciesReference species="M_lpp_p" stoichiometry="1.0000" />
              <speciesReference species="M_2agpg160_p" stoichiometry="1.0000" />
          </listOfProducts>
          <kineticLaw>
              <math xmlns="http://www.w3.org/1998/Math/MathML">
              <ci>FLUX_VALUE</ci>
              </math>
              <listOfParameters>
              <parameter id="LOWER_BOUND" value="0" units="mmol_per_gDW_per_hr"/>
              <parameter id="UPPER_BOUND" value="99999" units="mmol_per_gDW_per_hr"/>
              <parameter id="OBJECTIVE_COEFFICIENT" value="0" />
              <parameter id="FLUX_VALUE" value="0" units="mmol_per_gDW_per_hr"/>
              </listOfParameters>
              </kineticLaw>
            </reaction>
        <reaction id="R_ALR4x" name="ALR4x" reversible="false">
          <listOfReactants>
              <speciesReference species="M_acetol_c" stoichiometry="1" />
              <speciesReference species="M_h_c" stoichiometry="1" />
              <speciesReference species="M_nadh_c" stoichiometry="1" />
          </listOfReactants>
          <listOfProducts>
              <speciesReference species="M_nad_c" stoichiometry="1.0000" />
              <speciesReference species="M_12ppd_DASH_R_c" stoichiometry="1.0000" />
          </listOfProducts>
          <kineticLaw>
              <math xmlns="http://www.w3.org/1998/Math/MathML">
              <ci>FLUX_VALUE</ci>
              </math>
              <listOfParameters>
              <parameter id="LOWER_BOUND" value="0" units="mmol_per_gDW_per_hr"/>
              <parameter id="UPPER_BOUND" value="99999" units="mmol_per_gDW_per_hr"/>
              <parameter id="OBJECTIVE_COEFFICIENT" value="0" />
              <parameter id="FLUX_VALUE" value="0" units="mmol_per_gDW_per_hr"/>
              </listOfParameters>
              </kineticLaw>
            </reaction>
        <reaction id="R_AM3PA" name="AM3PA" reversible="false">
          <listOfReactants>
              <speciesReference species="M_anhm3p_c" stoichiometry="1" />
              <speciesReference species="M_h2o_c" stoichiometry="1" />
          </listOfReactants>
          <listOfProducts>
              <speciesReference species="M_LalaDgluMdap_c" stoichiometry="1.0000" />
              <speciesReference species="M_anhm_c" stoichiometry="1.0000" />
          </listOfProducts>
          <kineticLaw>
              <math xmlns="http://www.w3.org/1998/Math/MathML">
              <ci>FLUX_VALUE</ci>
              </math>
              <listOfParameters>
              <parameter id="LOWER_BOUND" value="0" units="mmol_per_gDW_per_hr"/>
              <parameter id="UPPER_BOUND" value="99999" units="mmol_per_gDW_per_hr"/>
              <parameter id="OBJECTIVE_COEFFICIENT" value="0" />
              <parameter id="FLUX_VALUE" value="0" units="mmol_per_gDW_per_hr"/>
              </listOfParameters>
              </kineticLaw>
            </reaction>
        <reaction id="R_AM4PA" name="AM4PA" reversible="false">
          <listOfReactants>
              <speciesReference species="M_anhm4p_c" stoichiometry="1" />
              <speciesReference species="M_h2o_c" stoichiometry="1" />
          </listOfReactants>
          <listOfProducts>
              <speciesReference species="M_LalaDgluMdapDala_c" stoichiometry="1.0000" />
              <speciesReference species="M_anhm_c" stoichiometry="1.0000" />
          </listOfProducts>
          <kineticLaw>
              <math xmlns="http://www.w3.org/1998/Math/MathML">
              <ci>FLUX_VALUE</ci>
              </math>
              <listOfParameters>
              <parameter id="LOWER_BOUND" value="0" units="mmol_per_gDW_per_hr"/>
              <parameter id="UPPER_BOUND" value="99999" units="mmol_per_gDW_per_hr"/>
              <parameter id="OBJECTIVE_COEFFICIENT" value="0" />
              <parameter id="FLUX_VALUE" value="0" units="mmol_per_gDW_per_hr"/>
              </listOfParameters>
              </kineticLaw>
            </reaction>
        <reaction id="R_AM4PCP" name="AM4PCP" reversible="false">
          <listOfReactants>
              <speciesReference species="M_anhm4p_c" stoichiometry="1" />
              <speciesReference species="M_h2o_c" stoichiometry="1" />
          </listOfReactants>
          <listOfProducts>
              <speciesReference species="M_anhm3p_c" stoichiometry="1.0000" />
              <speciesReference species="M_ala_DASH_D_c" stoichiometry="1.0000" />
          </listOfProducts>
          <kineticLaw>
              <math xmlns="http://www.w3.org/1998/Math/MathML">
              <ci>FLUX_VALUE</ci>
              </math>
              <listOfParameters>
              <parameter id="LOWER_BOUND" value="0" units="mmol_per_gDW_per_hr"/>
              <parameter id="UPPER_BOUND" value="99999" units="mmol_per_gDW_per_hr"/>
              <parameter id="OBJECTIVE_COEFFICIENT" value="0" />
              <parameter id="FLUX_VALUE" value="0" units="mmol_per_gDW_per_hr"/>
              </listOfParameters>
              </kineticLaw>
            </reaction>
        <reaction id="R_AMALT1" name="AMALT1" reversible="false">
          <listOfReactants>
              <speciesReference species="M_malt_c" stoichiometry="1" />
              <speciesReference species="M_malttr_c" stoichiometry="1" />
          </listOfReactants>
          <listOfProducts>
              <speciesReference species="M_maltttr_c" stoichiometry="1.0000" />
              <speciesReference species="M_glc_DASH_D_c" stoichiometry="1.0000" />
          </listOfProducts>
          <kineticLaw>
              <math xmlns="http://www.w3.org/1998/Math/MathML">
              <ci>FLUX_VALUE</ci>
              </math>
              <listOfParameters>
              <parameter id="LOWER_BOUND" value="0" units="mmol_per_gDW_per_hr"/>
              <parameter id="UPPER_BOUND" value="99999" units="mmol_per_gDW_per_hr"/>
              <parameter id="OBJECTIVE_COEFFICIENT" value="0" />
              <parameter id="FLUX_VALUE" value="0" units="mmol_per_gDW_per_hr"/>
              </listOfParameters>
              </kineticLaw>
            </reaction>
        <reaction id="R_AMALT2" name="AMALT2" reversible="false">
          <listOfReactants>
              <speciesReference species="M_malt_c" stoichiometry="1" />
              <speciesReference species="M_maltttr_c" stoichiometry="1" />
          </listOfReactants>
          <listOfProducts>
              <speciesReference species="M_glc_DASH_D_c" stoichiometry="1.0000" />
              <speciesReference species="M_maltpt_c" stoichiometry="1.0000" />
          </listOfProducts>
          <kineticLaw>
              <math xmlns="http://www.w3.org/1998/Math/MathML">
              <ci>FLUX_VALUE</ci>
              </math>
              <listOfParameters>
              <parameter id="LOWER_BOUND" value="0" units="mmol_per_gDW_per_hr"/>
              <parameter id="UPPER_BOUND" value="99999" units="mmol_per_gDW_per_hr"/>
              <parameter id="OBJECTIVE_COEFFICIENT" value="0" />
              <parameter id="FLUX_VALUE" value="0" units="mmol_per_gDW_per_hr"/>
              </listOfParameters>
              </kineticLaw>
            </reaction>
        <reaction id="R_AMALT3" name="AMALT3" reversible="false">
          <listOfReactants>
              <speciesReference species="M_malt_c" stoichiometry="1" />
              <speciesReference species="M_maltpt_c" stoichiometry="1" />
          </listOfReactants>
          <listOfProducts>
              <speciesReference species="M_malthx_c" stoichiometry="1.0000" />
              <speciesReference species="M_glc_DASH_D_c" stoichiometry="1.0000" />
          </listOfProducts>
          <kineticLaw>
              <math xmlns="http://www.w3.org/1998/Math/MathML">
              <ci>FLUX_VALUE</ci>
              </math>
              <listOfParameters>
              <parameter id="LOWER_BOUND" value="0" units="mmol_per_gDW_per_hr"/>
              <parameter id="UPPER_BOUND" value="99999" units="mmol_per_gDW_per_hr"/>
              <parameter id="OBJECTIVE_COEFFICIENT" value="0" />
              <parameter id="FLUX_VALUE" value="0" units="mmol_per_gDW_per_hr"/>
              </listOfParameters>
              </kineticLaw>
            </reaction>
        <reaction id="R_AMALT4" name="AMALT4" reversible="false">
          <listOfReactants>
              <speciesReference species="M_malt_c" stoichiometry="1" />
              <speciesReference species="M_malthx_c" stoichiometry="1" />
          </listOfReactants>
          <listOfProducts>
              <speciesReference species="M_glc_DASH_D_c" stoichiometry="1.0000" />
              <speciesReference species="M_malthp_c" stoichiometry="1.0000" />
          </listOfProducts>
          <kineticLaw>
              <math xmlns="http://www.w3.org/1998/Math/MathML">
              <ci>FLUX_VALUE</ci>
              </math>
              <listOfParameters>
              <parameter id="LOWER_BOUND" value="0" units="mmol_per_gDW_per_hr"/>
              <parameter id="UPPER_BOUND" value="99999" units="mmol_per_gDW_per_hr"/>
              <parameter id="OBJECTIVE_COEFFICIENT" value="0" />
              <parameter id="FLUX_VALUE" value="0" units="mmol_per_gDW_per_hr"/>
              </listOfParameters>
              </kineticLaw>
            </reaction>
        <reaction id="R_AMANK" name="AMANK" reversible="false">
          <listOfReactants>
              <speciesReference species="M_acmana_c" stoichiometry="1" />
              <speciesReference species="M_atp_c" stoichiometry="1" />
          </listOfReactants>
          <listOfProducts>
              <speciesReference species="M_adp_c" stoichiometry="1.0000" />
              <speciesReference species="M_h_c" stoichiometry="1.0000" />
              <speciesReference species="M_acmanap_c" stoichiometry="1.0000" />
          </listOfProducts>
          <kineticLaw>
              <math xmlns="http://www.w3.org/1998/Math/MathML">
              <ci>FLUX_VALUE</ci>
              </math>
              <listOfParameters>
              <parameter id="LOWER_BOUND" value="0" units="mmol_per_gDW_per_hr"/>
              <parameter id="UPPER_BOUND" value="99999" units="mmol_per_gDW_per_hr"/>
              <parameter id="OBJECTIVE_COEFFICIENT" value="0" />
              <parameter id="FLUX_VALUE" value="0" units="mmol_per_gDW_per_hr"/>
              </listOfParameters>
              </kineticLaw>
            </reaction>
        <reaction id="R_AMMQLT8" name="AMMQLT8" reversible="false">
          <listOfReactants>
              <speciesReference species="M_2dmmql8_c" stoichiometry="1" />
              <speciesReference species="M_amet_c" stoichiometry="1" />
          </listOfReactants>
          <listOfProducts>
              <speciesReference species="M_h_c" stoichiometry="1.0000" />
              <speciesReference species="M_mql8_c" stoichiometry="1.0000" />
              <speciesReference species="M_ahcys_c" stoichiometry="1.0000" />
          </listOfProducts>
          <kineticLaw>
              <math xmlns="http://www.w3.org/1998/Math/MathML">
              <ci>FLUX_VALUE</ci>
              </math>
              <listOfParameters>
              <parameter id="LOWER_BOUND" value="0" units="mmol_per_gDW_per_hr"/>
              <parameter id="UPPER_BOUND" value="99999" units="mmol_per_gDW_per_hr"/>
              <parameter id="OBJECTIVE_COEFFICIENT" value="0" />
              <parameter id="FLUX_VALUE" value="0" units="mmol_per_gDW_per_hr"/>
              </listOfParameters>
              </kineticLaw>
            </reaction>
        <reaction id="R_AMPN" name="AMPN" reversible="false">
          <listOfReactants>
              <speciesReference species="M_amp_c" stoichiometry="1" />
              <speciesReference species="M_h2o_c" stoichiometry="1" />
          </listOfReactants>
          <listOfProducts>
              <speciesReference species="M_r5p_c" stoichiometry="1.0000" />
              <speciesReference species="M_ade_c" stoichiometry="1.0000" />
          </listOfProducts>
          <kineticLaw>
              <math xmlns="http://www.w3.org/1998/Math/MathML">
              <ci>FLUX_VALUE</ci>
              </math>
              <listOfParameters>
              <parameter id="LOWER_BOUND" value="0" units="mmol_per_gDW_per_hr"/>
              <parameter id="UPPER_BOUND" value="99999" units="mmol_per_gDW_per_hr"/>
              <parameter id="OBJECTIVE_COEFFICIENT" value="0" />
              <parameter id="FLUX_VALUE" value="0" units="mmol_per_gDW_per_hr"/>
              </listOfParameters>
              </kineticLaw>
            </reaction>
        <reaction id="R_AMPTASECG" name="AMPTASECG" reversible="false">
          <listOfReactants>
              <speciesReference species="M_cgly_c" stoichiometry="1" />
              <speciesReference species="M_h2o_c" stoichiometry="1" />
          </listOfReactants>
          <listOfProducts>
              <speciesReference species="M_cys_DASH_L_c" stoichiometry="1.0000" />
              <speciesReference species="M_gly_c" stoichiometry="1.0000" />
          </listOfProducts>
          <kineticLaw>
              <math xmlns="http://www.w3.org/1998/Math/MathML">
              <ci>FLUX_VALUE</ci>
              </math>
              <listOfParameters>
              <parameter id="LOWER_BOUND" value="0" units="mmol_per_gDW_per_hr"/>
              <parameter id="UPPER_BOUND" value="99999" units="mmol_per_gDW_per_hr"/>
              <parameter id="OBJECTIVE_COEFFICIENT" value="0" />
              <parameter id="FLUX_VALUE" value="0" units="mmol_per_gDW_per_hr"/>
              </listOfParameters>
              </kineticLaw>
            </reaction>
        <reaction id="R_AMPTASEPG" name="AMPTASEPG" reversible="false">
          <listOfReactants>
              <speciesReference species="M_h2o_c" stoichiometry="1" />
              <speciesReference species="M_progly_c" stoichiometry="1" />
          </listOfReactants>
          <listOfProducts>
              <speciesReference species="M_pro_DASH_L_c" stoichiometry="1.0000" />
              <speciesReference species="M_gly_c" stoichiometry="1.0000" />
          </listOfProducts>
          <kineticLaw>
              <math xmlns="http://www.w3.org/1998/Math/MathML">
              <ci>FLUX_VALUE</ci>
              </math>
              <listOfParameters>
              <parameter id="LOWER_BOUND" value="0" units="mmol_per_gDW_per_hr"/>
              <parameter id="UPPER_BOUND" value="99999" units="mmol_per_gDW_per_hr"/>
              <parameter id="OBJECTIVE_COEFFICIENT" value="0" />
              <parameter id="FLUX_VALUE" value="0" units="mmol_per_gDW_per_hr"/>
              </listOfParameters>
              </kineticLaw>
            </reaction>
        <reaction id="R_AMPtex" name="AMPtex" reversible="true">
          <listOfReactants>
              <speciesReference species="M_amp_e" stoichiometry="1" />
          </listOfReactants>
          <listOfProducts>
              <speciesReference species="M_amp_p" stoichiometry="1.0000" />
          </listOfProducts>
          <kineticLaw>
              <math xmlns="http://www.w3.org/1998/Math/MathML">
              <ci>FLUX_VALUE</ci>
              </math>
              <listOfParameters>
              <parameter id="LOWER_BOUND" value="-99999" units="mmol_per_gDW_per_hr"/>
              <parameter id="UPPER_BOUND" value="99999" units="mmol_per_gDW_per_hr"/>
              <parameter id="OBJECTIVE_COEFFICIENT" value="0" />
              <parameter id="FLUX_VALUE" value="0" units="mmol_per_gDW_per_hr"/>
              </listOfParameters>
              </kineticLaw>
            </reaction>
        <reaction id="R_ANHGMtex" name="ANHGMtex" reversible="true">
          <listOfReactants>
              <speciesReference species="M_anhgm_e" stoichiometry="1" />
          </listOfReactants>
          <listOfProducts>
              <speciesReference species="M_anhgm_p" stoichiometry="1.0000" />
          </listOfProducts>
          <kineticLaw>
              <math xmlns="http://www.w3.org/1998/Math/MathML">
              <ci>FLUX_VALUE</ci>
              </math>
              <listOfParameters>
              <parameter id="LOWER_BOUND" value="-99999" units="mmol_per_gDW_per_hr"/>
              <parameter id="UPPER_BOUND" value="99999" units="mmol_per_gDW_per_hr"/>
              <parameter id="OBJECTIVE_COEFFICIENT" value="0" />
              <parameter id="FLUX_VALUE" value="0" units="mmol_per_gDW_per_hr"/>
              </listOfParameters>
              </kineticLaw>
            </reaction>
        <reaction id="R_ANS" name="ANS" reversible="false">
          <listOfReactants>
              <speciesReference species="M_chor_c" stoichiometry="1" />
              <speciesReference species="M_gln_DASH_L_c" stoichiometry="1" />
          </listOfReactants>
          <listOfProducts>
              <speciesReference species="M_pyr_c" stoichiometry="1.0000" />
              <speciesReference species="M_h_c" stoichiometry="1.0000" />
              <speciesReference species="M_glu_DASH_L_c" stoichiometry="1.0000" />
              <speciesReference species="M_anth_c" stoichiometry="1.0000" />
          </listOfProducts>
          <kineticLaw>
              <math xmlns="http://www.w3.org/1998/Math/MathML">
              <ci>FLUX_VALUE</ci>
              </math>
              <listOfParameters>
              <parameter id="LOWER_BOUND" value="0" units="mmol_per_gDW_per_hr"/>
              <parameter id="UPPER_BOUND" value="99999" units="mmol_per_gDW_per_hr"/>
              <parameter id="OBJECTIVE_COEFFICIENT" value="0" />
              <parameter id="FLUX_VALUE" value="0" units="mmol_per_gDW_per_hr"/>
              </listOfParameters>
              </kineticLaw>
            </reaction>
        <reaction id="R_AP4AH" name="AP4AH" reversible="false">
          <listOfReactants>
              <speciesReference species="M_ap4a_c" stoichiometry="1" />
              <speciesReference species="M_h2o_c" stoichiometry="1" />
          </listOfReactants>
          <listOfProducts>
              <speciesReference species="M_adp_c" stoichiometry="2.0000" />
              <speciesReference species="M_h_c" stoichiometry="2.0000" />
          </listOfProducts>
          <kineticLaw>
              <math xmlns="http://www.w3.org/1998/Math/MathML">
              <ci>FLUX_VALUE</ci>
              </math>
              <listOfParameters>
              <parameter id="LOWER_BOUND" value="0" units="mmol_per_gDW_per_hr"/>
              <parameter id="UPPER_BOUND" value="99999" units="mmol_per_gDW_per_hr"/>
              <parameter id="OBJECTIVE_COEFFICIENT" value="0" />
              <parameter id="FLUX_VALUE" value="0" units="mmol_per_gDW_per_hr"/>
              </listOfParameters>
              </kineticLaw>
            </reaction>
        <reaction id="R_AP5AH" name="AP5AH" reversible="false">
          <listOfReactants>
              <speciesReference species="M_ap5a_c" stoichiometry="1" />
              <speciesReference species="M_h2o_c" stoichiometry="1" />
          </listOfReactants>
          <listOfProducts>
              <speciesReference species="M_atp_c" stoichiometry="1.0000" />
              <speciesReference species="M_adp_c" stoichiometry="1.0000" />
              <speciesReference species="M_h_c" stoichiometry="2.0000" />
          </listOfProducts>
          <kineticLaw>
              <math xmlns="http://www.w3.org/1998/Math/MathML">
              <ci>FLUX_VALUE</ci>
              </math>
              <listOfParameters>
              <parameter id="LOWER_BOUND" value="0" units="mmol_per_gDW_per_hr"/>
              <parameter id="UPPER_BOUND" value="99999" units="mmol_per_gDW_per_hr"/>
              <parameter id="OBJECTIVE_COEFFICIENT" value="0" />
              <parameter id="FLUX_VALUE" value="0" units="mmol_per_gDW_per_hr"/>
              </listOfParameters>
              </kineticLaw>
            </reaction>
        <reaction id="R_APRAUR" name="APRAUR" reversible="false">
          <listOfReactants>
              <speciesReference species="M_5apru_c" stoichiometry="1" />
              <speciesReference species="M_h_c" stoichiometry="1" />
              <speciesReference species="M_nadph_c" stoichiometry="1" />
          </listOfReactants>
          <listOfProducts>
              <speciesReference species="M_nadp_c" stoichiometry="1.0000" />
              <speciesReference species="M_5aprbu_c" stoichiometry="1.0000" />
          </listOfProducts>
          <kineticLaw>
              <math xmlns="http://www.w3.org/1998/Math/MathML">
              <ci>FLUX_VALUE</ci>
              </math>
              <listOfParameters>
              <parameter id="LOWER_BOUND" value="0" units="mmol_per_gDW_per_hr"/>
              <parameter id="UPPER_BOUND" value="99999" units="mmol_per_gDW_per_hr"/>
              <parameter id="OBJECTIVE_COEFFICIENT" value="0" />
              <parameter id="FLUX_VALUE" value="0" units="mmol_per_gDW_per_hr"/>
              </listOfParameters>
              </kineticLaw>
            </reaction>
        <reaction id="R_ARAI" name="ARAI" reversible="true">
          <listOfReactants>
              <speciesReference species="M_arab_DASH_L_c" stoichiometry="1" />
          </listOfReactants>
          <listOfProducts>
              <speciesReference species="M_rbl_DASH_L_c" stoichiometry="1.0000" />
          </listOfProducts>
          <kineticLaw>
              <math xmlns="http://www.w3.org/1998/Math/MathML">
              <ci>FLUX_VALUE</ci>
              </math>
              <listOfParameters>
              <parameter id="LOWER_BOUND" value="-99999" units="mmol_per_gDW_per_hr"/>
              <parameter id="UPPER_BOUND" value="99999" units="mmol_per_gDW_per_hr"/>
              <parameter id="OBJECTIVE_COEFFICIENT" value="0" />
              <parameter id="FLUX_VALUE" value="0" units="mmol_per_gDW_per_hr"/>
              </listOfParameters>
              </kineticLaw>
            </reaction>
        <reaction id="R_ARBTNR1" name="ARBTNR1" reversible="false">
          <listOfReactants>
              <speciesReference species="M_arbtn_DASH_fe3_c" stoichiometry="2" />
              <speciesReference species="M_fadh2_c" stoichiometry="1" />
          </listOfReactants>
          <listOfProducts>
              <speciesReference species="M_h_c" stoichiometry="2.0000" />
              <speciesReference species="M_fe2_c" stoichiometry="2.0000" />
              <speciesReference species="M_fad_c" stoichiometry="1.0000" />
              <speciesReference species="M_arbtn_c" stoichiometry="2.0000" />
          </listOfProducts>
          <kineticLaw>
              <math xmlns="http://www.w3.org/1998/Math/MathML">
              <ci>FLUX_VALUE</ci>
              </math>
              <listOfParameters>
              <parameter id="LOWER_BOUND" value="0" units="mmol_per_gDW_per_hr"/>
              <parameter id="UPPER_BOUND" value="99999" units="mmol_per_gDW_per_hr"/>
              <parameter id="OBJECTIVE_COEFFICIENT" value="0" />
              <parameter id="FLUX_VALUE" value="0" units="mmol_per_gDW_per_hr"/>
              </listOfParameters>
              </kineticLaw>
            </reaction>
        <reaction id="R_ARBTNabcpp" name="ARBTNabcpp" reversible="false">
          <listOfReactants>
              <speciesReference species="M_arbtn_DASH_fe3_p" stoichiometry="1" />
              <speciesReference species="M_atp_c" stoichiometry="1" />
              <speciesReference species="M_h2o_c" stoichiometry="1" />
          </listOfReactants>
          <listOfProducts>
              <speciesReference species="M_adp_c" stoichiometry="1.0000" />
              <speciesReference species="M_h_c" stoichiometry="1.0000" />
              <speciesReference species="M_arbtn_DASH_fe3_c" stoichiometry="1.0000" />
              <speciesReference species="M_pi_c" stoichiometry="1.0000" />
          </listOfProducts>
          <kineticLaw>
              <math xmlns="http://www.w3.org/1998/Math/MathML">
              <ci>FLUX_VALUE</ci>
              </math>
              <listOfParameters>
              <parameter id="LOWER_BOUND" value="0" units="mmol_per_gDW_per_hr"/>
              <parameter id="UPPER_BOUND" value="99999" units="mmol_per_gDW_per_hr"/>
              <parameter id="OBJECTIVE_COEFFICIENT" value="0" />
              <parameter id="FLUX_VALUE" value="0" units="mmol_per_gDW_per_hr"/>
              </listOfParameters>
              </kineticLaw>
            </reaction>
        <reaction id="R_ARBTNexs" name="ARBTNexs" reversible="false">
          <listOfReactants>
              <speciesReference species="M_arbtn_e" stoichiometry="1" />
              <speciesReference species="M_fe3_e" stoichiometry="1" />
          </listOfReactants>
          <listOfProducts>
              <speciesReference species="M_arbtn_DASH_fe3_e" stoichiometry="1.0000" />
          </listOfProducts>
          <kineticLaw>
              <math xmlns="http://www.w3.org/1998/Math/MathML">
              <ci>FLUX_VALUE</ci>
              </math>
              <listOfParameters>
              <parameter id="LOWER_BOUND" value="0" units="mmol_per_gDW_per_hr"/>
              <parameter id="UPPER_BOUND" value="99999" units="mmol_per_gDW_per_hr"/>
              <parameter id="OBJECTIVE_COEFFICIENT" value="0" />
              <parameter id="FLUX_VALUE" value="0" units="mmol_per_gDW_per_hr"/>
              </listOfParameters>
              </kineticLaw>
            </reaction>
        <reaction id="R_ARBTNtex" name="ARBTNtex" reversible="false">
          <listOfReactants>
              <speciesReference species="M_arbtn_p" stoichiometry="1" />
              <speciesReference species="M_h_p" stoichiometry="1" />
          </listOfReactants>
          <listOfProducts>
              <speciesReference species="M_h_c" stoichiometry="1.0000" />
              <speciesReference species="M_arbtn_e" stoichiometry="1.0000" />
          </listOfProducts>
          <kineticLaw>
              <math xmlns="http://www.w3.org/1998/Math/MathML">
              <ci>FLUX_VALUE</ci>
              </math>
              <listOfParameters>
              <parameter id="LOWER_BOUND" value="0" units="mmol_per_gDW_per_hr"/>
              <parameter id="UPPER_BOUND" value="99999" units="mmol_per_gDW_per_hr"/>
              <parameter id="OBJECTIVE_COEFFICIENT" value="0" />
              <parameter id="FLUX_VALUE" value="0" units="mmol_per_gDW_per_hr"/>
              </listOfParameters>
              </kineticLaw>
            </reaction>
        <reaction id="R_ARBTNtonex" name="ARBTNtonex" reversible="false">
          <listOfReactants>
              <speciesReference species="M_arbtn_DASH_fe3_e" stoichiometry="1" />
              <speciesReference species="M_h_p" stoichiometry="1" />
          </listOfReactants>
          <listOfProducts>
              <speciesReference species="M_h_c" stoichiometry="1.0000" />
              <speciesReference species="M_arbtn_DASH_fe3_p" stoichiometry="1.0000" />
          </listOfProducts>
          <kineticLaw>
              <math xmlns="http://www.w3.org/1998/Math/MathML">
              <ci>FLUX_VALUE</ci>
              </math>
              <listOfParameters>
              <parameter id="LOWER_BOUND" value="0" units="mmol_per_gDW_per_hr"/>
              <parameter id="UPPER_BOUND" value="99999" units="mmol_per_gDW_per_hr"/>
              <parameter id="OBJECTIVE_COEFFICIENT" value="0" />
              <parameter id="FLUX_VALUE" value="0" units="mmol_per_gDW_per_hr"/>
              </listOfParameters>
              </kineticLaw>
            </reaction>
        <reaction id="R_ARBabcpp" name="ARBabcpp" reversible="false">
          <listOfReactants>
              <speciesReference species="M_arab_DASH_L_p" stoichiometry="1" />
              <speciesReference species="M_atp_c" stoichiometry="1" />
              <speciesReference species="M_h2o_c" stoichiometry="1" />
          </listOfReactants>
          <listOfProducts>
              <speciesReference species="M_adp_c" stoichiometry="1.0000" />
              <speciesReference species="M_h_c" stoichiometry="1.0000" />
              <speciesReference species="M_pi_c" stoichiometry="1.0000" />
              <speciesReference species="M_arab_DASH_L_c" stoichiometry="1.0000" />
          </listOfProducts>
          <kineticLaw>
              <math xmlns="http://www.w3.org/1998/Math/MathML">
              <ci>FLUX_VALUE</ci>
              </math>
              <listOfParameters>
              <parameter id="LOWER_BOUND" value="0" units="mmol_per_gDW_per_hr"/>
              <parameter id="UPPER_BOUND" value="99999" units="mmol_per_gDW_per_hr"/>
              <parameter id="OBJECTIVE_COEFFICIENT" value="0" />
              <parameter id="FLUX_VALUE" value="0" units="mmol_per_gDW_per_hr"/>
              </listOfParameters>
              </kineticLaw>
            </reaction>
        <reaction id="R_ARBt2rpp" name="ARBt2rpp" reversible="true">
          <listOfReactants>
              <speciesReference species="M_arab_DASH_L_p" stoichiometry="1" />
              <speciesReference species="M_h_p" stoichiometry="1" />
          </listOfReactants>
          <listOfProducts>
              <speciesReference species="M_h_c" stoichiometry="1.0000" />
              <speciesReference species="M_arab_DASH_L_c" stoichiometry="1.0000" />
          </listOfProducts>
          <kineticLaw>
              <math xmlns="http://www.w3.org/1998/Math/MathML">
              <ci>FLUX_VALUE</ci>
              </math>
              <listOfParameters>
              <parameter id="LOWER_BOUND" value="-99999" units="mmol_per_gDW_per_hr"/>
              <parameter id="UPPER_BOUND" value="99999" units="mmol_per_gDW_per_hr"/>
              <parameter id="OBJECTIVE_COEFFICIENT" value="0" />
              <parameter id="FLUX_VALUE" value="0" units="mmol_per_gDW_per_hr"/>
              </listOfParameters>
              </kineticLaw>
            </reaction>
        <reaction id="R_ARBt3ipp" name="ARBt3ipp" reversible="false">
          <listOfReactants>
              <speciesReference species="M_arab_DASH_L_c" stoichiometry="1" />
              <speciesReference species="M_h_p" stoichiometry="1" />
          </listOfReactants>
          <listOfProducts>
[truncated: 1,301,963 more chars]
