# Supplementary material for: Meneco, a Topology-Based Gap-Filling Tool Applicable to Degraded Genome-Wide Metabolic Networks
Source: PLoS Comput Biol. 2017 Jan 27;13(1):e1005276. doi: 10.1371/journal.pcbi.1005276 (PMC5302834; doi:10.1371/journal.pcbi.1005276)
Supplement: S1 Files — All files needed to run gap-filling experiments on the benchmark are provided in an archive as well as a Readme.txt file detailing the commands used to produce the results shown in this study. This archive also contains the global results for FVA and a detailed analysis of the network 256 and the biomass 89 as an example. (ZIP) [file pcbi.1005276.s003.zip › S3_files/S3_Ec_iAF1260/networks/allReactions]

1119        R_12DGR120tipp
1119        R_12DGR140tipp
1119        R_12DGR160tipp
1119        R_12DGR161tipp
1119        R_12DGR180tipp
1119        R_12DGR181tipp
1119        R_14GLUCANabcpp
1119        R_14GLUCANtexi
1119        R_23CAMPtex
1119        R_23CCMPtex
1119        R_23CGMPtex
1119        R_23CUMPtex
1119        R_23DAPPAt2pp
1119        R_23DAPPAtex
1119        R_23PDE7pp
1119        R_26DAHtex
1119        R_2AGPA120tipp
1119        R_2AGPA160tipp
1119        R_2AGPA161tipp
1119        R_2AGPA180tipp
1119        R_2AGPA181tipp
1119        R_2AGPE120tipp
1119        R_2AGPE140tipp
1119        R_2AGPE141tipp
1119        R_2AGPE161tipp
1119        R_2AGPE180tipp
1119        R_2AGPEAT120
1119        R_2AGPEAT140
1119        R_2AGPEAT160
1119        R_2AGPG120tipp
1119        R_2AGPG140tipp
1119        R_2AGPG160tipp
1119        R_2AGPG161tipp
1119        R_2AGPG180tipp
1119        R_2AGPG181tipp
1119        R_2AGPGAT140
1119        R_2AGPGAT141
1119        R_2AGPGAT161
1119        R_2AGPGAT180
1119        R_2AGPGAT181
1119        R_2DGLCNRx
1119        R_2DGULRx
1119        R_2DGULRy
1119        R_2MAHMP
1119        R_34dhpactex
1119        R_3CMPtex
1119        R_3HAD100
1119        R_3HAD140
1119        R_3HAD160
1119        R_3HAD161
1119        R_3HAD180
1119        R_3HAD181
1119        R_3HAD60
1119        R_3HCINNMH
1119        R_3HPPPNH
1119        R_3KGK
1119        R_3NTD2pp
1119        R_3NTD4pp
1119        R_3NTD7pp
1119        R_3NTD9pp
1119        R_3OAR120
1119        R_3OAR180
1119        R_3OAR60
1119        R_3OAR80
1119        R_3OAS100
1119        R_3OAS121
1119        R_3OAS140
1119        R_3OAS141
1119        R_3OAS181
1119        R_3PEPTabcpp
1119        R_3PEPTtex
1119        R_3UMPtex
1119        R_4PCP
1119        R_4PCPpp
1119        R_4PEPTabcpp
1119        R_4PEPTtex
1119        R_5DGLCNt2rpp
1119        R_5DOAN
1119        R_A5PISO
1119        R_AACPS2
1119        R_AACPS3
1119        R_AACPS4
1119        R_AACPS6
1119        R_AACTOOR
1119        R_AB6PGH
1119        R_ABUTD
1119        R_ABUTtex
1119        R_ACACT1r
1119        R_ACALD
1119        R_ACALDtex
1119        R_ACALDtpp
1119        R_ACANTHAT
1119        R_ACBIPGT
1119        R_ACGAL1PPpp
1119        R_ACGAL1Ptex
1119        R_ACGAM1PPpp
1119        R_ACGAptspp
1119        R_ACGK
1119        R_ACGS
1119        R_ACKr
1119        R_ACMANAtex
1119        R_ACMUMptspp
1119        R_ACMUMtex
1119        R_ACNAMt2pp
1119        R_ACNML
1119        R_ACOAD2f
1119        R_ACOAD4f
1119        R_ACOAD6f
1119        R_ACOAD7f
1119        R_ACOAD8f
1119        R_ACOATA
1119        R_ACOLIPAtex
1119        R_ACONIs
1119        R_ACONTa
1119        R_ACOTA
1119        R_ACPS1
1119        R_ACS
1119        R_ACSERtex
1119        R_ACt2rpp
1119        R_ACt4pp
1119        R_ADA
1119        R_ADCS
1119        R_ADD
1119        R_ADEt2rpp
1119        R_ADK1
1119        R_ADMDC
1119        R_ADNt2pp
1119        R_ADOCBIK
1119        R_ADOCBLS
1119        R_ADOCBLabcpp
1119        R_ADOCBLtonex
1119        R_ADSK
1119        R_AGM3PApp
1119        R_AGM3PH
1119        R_AGM3Pt2pp
1119        R_AGM4PA
1119        R_AGM4PApp
1119        R_AGM4PCPpp
1119        R_AGM4Pt2pp
1119        R_AGMHE
1119        R_AGMT
1119        R_AGMt2pp
1119        R_AGPAT120
1119        R_AGPAT160
1119        R_AGPAT161
1119        R_AGPAT180
1119        R_AGPAT181
1119        R_AGPR
1119        R_AHCYSNS
1119        R_AKGDH
1119        R_AKGtex
1119        R_ALAALAr
1119        R_ALAALAtex
1119        R_ALAGLUE
1119        R_ALATA_D2
1119        R_ALATA_L
1119        R_ALAt2pp
1119        R_ALAt4pp
1119        R_ALCD19
1119        R_ALCD2x
1119        R_ALDD19x
1119        R_ALDD2y
1119        R_ALLK
1119        R_ALLPI
1119        R_ALLTN
1119        R_ALLTNt2rpp
1119        R_ALLTNtex
1119        R_ALLULPE
1119        R_ALLabcpp
1119        R_ALLtex
1119        R_ALPATE160pp
1119        R_ALPATG160pp
1119        R_ALR4x
1119        R_AM3PA
1119        R_AM4PA
1119        R_AM4PCP
1119        R_AMALT1
1119        R_AMALT2
1119        R_AMALT3
1119        R_AMALT4
1119        R_AMANK
1119        R_AMMQLT8
1119        R_AMPN
1119        R_AMPTASECG
1119        R_AMPTASEPG
1119        R_AMPtex
1119        R_ANHGMtex
1119        R_ANS
1119        R_AP4AH
1119        R_AP5AH
1119        R_APRAUR
1119        R_ARAI
1119        R_ARBTNR1
1119        R_ARBTNabcpp
1119        R_ARBTNexs
1119        R_ARBTNtex
1119        R_ARBTNtonex
1119        R_ARBabcpp
1119        R_ARBt2rpp
1119        R_ARBt3ipp
1119        R_ARBtex
1119        R_ARGDC
1119        R_ARGDCpp
1119        R_ARGORNt7pp
1119        R_ARGSL
1119        R_ARGTRS
1119        R_ARGt3pp
1119        R_ASAD
1119        R_ASCBPL
1119        R_ASCBptspp
1119        R_ASNNpp
1119        R_ASNS1
1119        R_ASNS2
1119        R_ASNTRS
1119        R_ASNabcpp
1119        R_ASNt2rpp
1119        R_ASO3t8pp
1119        R_ASP1DC
1119        R_ASPK
1119        R_ASPO5
1119        R_ASPO6
1119        R_ASPTA
1119        R_ASPabcpp
1119        R_ASPt2_2pp
1119        R_ASPt2_3pp
1119        R_ASPt2pp
1119        R_ASR
1119        R_AST
1119        R_ATPHs
1119        R_ATPPRT
1119        R_BETALDHy
1119        R_BPNT
1119        R_BSORx
1119        R_BSORy
1119        R_BTS4
1119        R_BUTCT
1119        R_BUTSO3tex
1119        R_BUTt2rpp
1119        R_CA2t3pp
1119        R_CA2tex
1119        R_CAT
1119        R_CBItonex
1119        R_CBL1abcpp
1119        R_CBLAT
1119        R_CBMKr
1119        R_CBPS
1119        R_CD2t3pp
1119        R_CD2tex
1119        R_CD2tpp
1119        R_CDAPPA120
1119        R_CDAPPA141
1119        R_CDAPPA161
1119        R_CFAS180G
1119        R_CHLt2pp
1119        R_CHLtex
1119        R_CHORS
1119        R_CITtex
1119        R_CLIPAtex
1119        R_CLPNH140pp
1119        R_CLPNH141pp
1119        R_CLPNS120pp
1119        R_CLPNS140pp
1119        R_CLPNS160pp
1119        R_CLPNS161pp
1119        R_CLPNS180pp
1119        R_CLPNS181pp
1119        R_CLtex
1119        R_CMPN
1119        R_CO2tex
1119        R_CO2tpp
1119        R_COBALT2abcpp
1119        R_COBALT2tpp
1119        R_COLIPAabcpp
1119        R_CPGNR1
1119        R_CPGNR2
1119        R_CPGNUtex
1119        R_CPGNUtpp
1119        R_CPGNtonex
1119        R_CPPPGO
1119        R_CRNBTCT
1119        R_CRNCAL2
1119        R_CRNCAR
1119        R_CRNCDH
1119        R_CRNDt2rpp
1119        R_CRNabcpp
1119        R_CRNt2rpp
1119        R_CS
1119        R_CSND
1119        R_CSNtex
1119        R_CTBTCAL2
1119        R_CTBTabcpp
1119        R_CTPS2
1119        R_CU1Opp
1119        R_CU1abcpp
1119        R_CU2abcpp
1119        R_CU2tex
1119        R_CU2tpp
1119        R_CUt3
1119        R_CUtex
1119        R_CYANST
1119        R_CYANSTpp
1119        R_CYNTAH
1119        R_CYSDS
1119        R_CYSDabcpp
1119        R_CYSS
1119        R_CYSSADS
1119        R_CYSTL
1119        R_CYSabcpp
1119        R_CYStex
1119        R_CYStpp
1119        R_CYTBD2pp
1119        R_CYTBDpp
1119        R_CYTBO3_4pp
1119        R_CYTDK2
1119        R_CYTDt2pp
1119        R_CYTDt2rpp
1119        R_CYTDtex
1119        R_CYTK1
1119        R_CYTK2
1119        R_DAAD
1119        R_DADA
1119        R_DAGK120
1119        R_DAGK140
1119        R_DAGK160
1119        R_DAGK161
1119        R_DALAtex
1119        R_DAPAL
1119        R_DAPabcpp
1119        R_DASYN140
1119        R_DASYN141
1119        R_DASYN160
1119        R_DASYN161
1119        R_DASYN180
1119        R_DASYN181
1119        R_DCAtex
1119        R_DCMPtex
1119        R_DCYTD
1119        R_DCYTt2pp
1119        R_DCYTtex
1119        R_DDGLCNt2rpp
1119        R_DDGLCNtex
1119        R_DDGLK
1119        R_DDPGALA
1119        R_DGK1
1119        R_DGSNt2pp
1119        R_DGSNtex
1119        R_DHAtex
1119        R_DHBD
1119        R_DHBS
1119        R_DHBSH
1119        R_DHCINDO
1119        R_DHFR
1119        R_DHFS
1119        R_DHNPA2
1119        R_DHORD5
1119        R_DHORTS
1119        R_DHPTDCs
1119        R_DHQTi
1119        R_DIMPtex
1119        R_DINSt2pp
1119        R_DINStex
1119        R_DKGLCNR2x
1119        R_DKGLCNR2y
1119        R_DKMPPD3
1119        R_DMATT
1119        R_DMSOR1
1119        R_DMSOR1pp
1119        R_DMStex
1119        R_DM_4HBA
1119        R_DM_AACALD
1119        R_DNMPPA
1119        R_DOGULNR
1119        R_DOPAtex
1119        R_DPCOAK
1119        R_DPR
1119        R_DSBAO1
1119        R_DSBAO2
1119        R_DSBCGT
1119        R_DSBDR
1119        R_DSERDHr
1119        R_DTMPK
1119        R_DTMPtex
1119        R_DURIPP
1119        R_DURIt2pp
1119        R_DURItex
1119        R_DXPS
1119        R_DXYLK
1119        R_D_LACtex
1119        R_E4PD
1119        R_EAR120y
1119        R_EAR140x
1119        R_EAR141x
1119        R_EAR141y
1119        R_EAR160y
1119        R_EAR161x
1119        R_EAR180y
1119        R_EAR181x
1119        R_EAR60x
1119        R_EAR80y
1119        R_ECA4COLIPAtex
1119        R_ECA4OALpp
1119        R_ECAtpp
1119        R_ECOAH1
1119        R_ECOAH2
1119        R_ECOAH3
1119        R_ECOAH4
1119        R_ECOAH5
1119        R_ECOAH6
1119        R_ECOAH7
1119        R_ECOAH8
1119        R_EDA
1119        R_EDD
1119        R_EDTXS3
1119        R_EDTXS4
1119        R_ENLIPAtex
1119        R_ENO
1119        R_ENTCS
1119        R_ENTERES2
1119        R_ETHAAL
1119        R_ETHAt2pp
1119        R_ETHAtex
1119        R_ETHSO3abcpp
1119        R_ETOHt2rpp
1119        R_ETOHtex
1119        R_EX_12ppd_S_LPAREN_e_RPAREN_
1119        R_EX_14glucan_LPAREN_e_RPAREN_
1119        R_EX_15dap_LPAREN_e_RPAREN_
1119        R_EX_23cump_LPAREN_e_RPAREN_
1119        R_EX_2ddglcn_LPAREN_e_RPAREN_
1119        R_EX_3amp_LPAREN_e_RPAREN_
1119        R_EX_3cmp_LPAREN_e_RPAREN_
1119        R_EX_3gmp_LPAREN_e_RPAREN_
1119        R_EX_3hcinnm_LPAREN_e_RPAREN_
1119        R_EX_3ump_LPAREN_e_RPAREN_
1119        R_EX_4abut_LPAREN_e_RPAREN_
1119        R_EX_5dglcn_LPAREN_e_RPAREN_
1119        R_EX_LalaDgluMdapDala_LPAREN_e_RPAREN_
1119        R_EX_LalaDgluMdap_LPAREN_e_RPAREN_
1119        R_EX_ac_LPAREN_e_RPAREN_
1119        R_EX_acald_LPAREN_e_RPAREN_
1119        R_EX_acgal_LPAREN_e_RPAREN_
1119        R_EX_acgam1p_LPAREN_e_RPAREN_
1119        R_EX_acmana_LPAREN_e_RPAREN_
1119        R_EX_acmum_LPAREN_e_RPAREN_
1119        R_EX_acnam_LPAREN_e_RPAREN_
1119        R_EX_acolipa_LPAREN_e_RPAREN_
1119        R_EX_ade_LPAREN_e_RPAREN_
1119        R_EX_adn_LPAREN_e_RPAREN_
1119        R_EX_adocbl_LPAREN_e_RPAREN_
1119        R_EX_ag_LPAREN_e_RPAREN_
1119        R_EX_agm_LPAREN_e_RPAREN_
1119        R_EX_akg_LPAREN_e_RPAREN_
1119        R_EX_ala_B_LPAREN_e_RPAREN_
1119        R_EX_ala_D_LPAREN_e_RPAREN_
1119        R_EX_all_D_LPAREN_e_RPAREN_
1119        R_EX_alltn_LPAREN_e_RPAREN_
1119        R_EX_asn_L_LPAREN_e_RPAREN_
1119        R_EX_aso3_LPAREN_e_RPAREN_
1119        R_EX_asp_L_LPAREN_e_RPAREN_
1119        R_EX_but_LPAREN_e_RPAREN_
1119        R_EX_ca2_LPAREN_e_RPAREN_
1119        R_EX_cbi_LPAREN_e_RPAREN_
1119        R_EX_chol_LPAREN_e_RPAREN_
1119        R_EX_cl_LPAREN_e_RPAREN_
1119        R_EX_cmp_LPAREN_e_RPAREN_
1119        R_EX_co2_LPAREN_e_RPAREN_
1119        R_EX_cobalt2_LPAREN_e_RPAREN_
1119        R_EX_colipa_LPAREN_e_RPAREN_
1119        R_EX_cpgn_LPAREN_e_RPAREN_
1119        R_EX_csn_LPAREN_e_RPAREN_
1119        R_EX_cu2_LPAREN_e_RPAREN_
1119        R_EX_cu_LPAREN_e_RPAREN_
1119        R_EX_cyan_LPAREN_e_RPAREN_
1119        R_EX_cys_L_LPAREN_e_RPAREN_
1119        R_EX_damp_LPAREN_e_RPAREN_
1119        R_EX_dcmp_LPAREN_e_RPAREN_
1119        R_EX_ddca_LPAREN_e_RPAREN_
1119        R_EX_dgmp_LPAREN_e_RPAREN_
1119        R_EX_dgsn_LPAREN_e_RPAREN_
1119        R_EX_dimp_LPAREN_e_RPAREN_
1119        R_EX_duri_LPAREN_e_RPAREN_
1119        R_EX_eca4colipa_LPAREN_e_RPAREN_
1119        R_EX_enlipa_LPAREN_e_RPAREN_
1119        R_EX_etha_LPAREN_e_RPAREN_
1119        R_EX_ethso3_LPAREN_e_RPAREN_
1119        R_EX_etoh_LPAREN_e_RPAREN_
1119        R_EX_fald_LPAREN_e_RPAREN_
1119        R_EX_fe2_LPAREN_e_RPAREN_
1119        R_EX_fe3_LPAREN_e_RPAREN_
1119        R_EX_fe3dcit_LPAREN_e_RPAREN_
1119        R_EX_fe3hox_un_LPAREN_e_RPAREN_
1119        R_EX_fecrm_un_LPAREN_e_RPAREN_
1119        R_EX_feoxam_LPAREN_e_RPAREN_
1119        R_EX_feoxam_un_LPAREN_e_RPAREN_
1119        R_EX_for_LPAREN_e_RPAREN_
1119        R_EX_fru_LPAREN_e_RPAREN_
1119        R_EX_frulys_LPAREN_e_RPAREN_
1119        R_EX_fruur_LPAREN_e_RPAREN_
1119        R_EX_fuc_L_LPAREN_e_RPAREN_
1119        R_EX_fum_LPAREN_e_RPAREN_
1119        R_EX_g1p_LPAREN_e_RPAREN_
1119        R_EX_g3pc_LPAREN_e_RPAREN_
1119        R_EX_g3pe_LPAREN_e_RPAREN_
1119        R_EX_g3ps_LPAREN_e_RPAREN_
1119        R_EX_g6p_LPAREN_e_RPAREN_
1119        R_EX_gal1p_LPAREN_e_RPAREN_
1119        R_EX_gal_bD_LPAREN_e_RPAREN_
1119        R_EX_galt_LPAREN_e_RPAREN_
1119        R_EX_galur_LPAREN_e_RPAREN_
1119        R_EX_gam_LPAREN_e_RPAREN_
1119        R_EX_gbbtn_LPAREN_e_RPAREN_
1119        R_EX_glcr_LPAREN_e_RPAREN_
1119        R_EX_glcur1p_LPAREN_e_RPAREN_
1119        R_EX_glcur_LPAREN_e_RPAREN_
1119        R_EX_gln_L_LPAREN_e_RPAREN_
1119        R_EX_glu_L_LPAREN_e_RPAREN_
1119        R_EX_gly_LPAREN_e_RPAREN_
1119        R_EX_glyald_LPAREN_e_RPAREN_
1119        R_EX_glyb_LPAREN_e_RPAREN_
1119        R_EX_glyc2p_LPAREN_e_RPAREN_
1119        R_EX_glyc3p_LPAREN_e_RPAREN_
1119        R_EX_glyc_LPAREN_e_RPAREN_
1119        R_EX_glyc_R_LPAREN_e_RPAREN_
1119        R_EX_glyclt_LPAREN_e_RPAREN_
1119        R_EX_gthox_LPAREN_e_RPAREN_
1119        R_EX_h2_LPAREN_e_RPAREN_
1119        R_EX_h2o2_LPAREN_e_RPAREN_
1119        R_EX_h2s_LPAREN_e_RPAREN_
1119        R_EX_hacolipa_LPAREN_e_RPAREN_
1119        R_EX_halipa_LPAREN_e_RPAREN_
1119        R_EX_hdcea_LPAREN_e_RPAREN_
1119        R_EX_hg2_LPAREN_e_RPAREN_
1119        R_EX_his_L_LPAREN_e_RPAREN_
1119        R_EX_hxan_LPAREN_e_RPAREN_
1119        R_EX_indole_LPAREN_e_RPAREN_
1119        R_EX_ins_LPAREN_e_RPAREN_
1119        R_EX_isetac_LPAREN_e_RPAREN_
1119        R_EX_k_LPAREN_e_RPAREN_
1119        R_EX_kdo2lipid4_LPAREN_e_RPAREN_
1119        R_EX_lcts_LPAREN_e_RPAREN_
1119        R_EX_leu_L_LPAREN_e_RPAREN_
1119        R_EX_lipa_LPAREN_e_RPAREN_
1119        R_EX_lys_L_LPAREN_e_RPAREN_
1119        R_EX_lyx_L_LPAREN_e_RPAREN_
1119        R_EX_mal_D_LPAREN_e_RPAREN_
1119        R_EX_malt_LPAREN_e_RPAREN_
1119        R_EX_maltttr_LPAREN_e_RPAREN_
1119        R_EX_man_LPAREN_e_RPAREN_
1119        R_EX_manglyc_LPAREN_e_RPAREN_
1119        R_EX_melib_LPAREN_e_RPAREN_
1119        R_EX_met_D_LPAREN_e_RPAREN_
1119        R_EX_met_L_LPAREN_e_RPAREN_
1119        R_EX_metsox_R_L_LPAREN_e_RPAREN_
1119        R_EX_mg2_LPAREN_e_RPAREN_
1119        R_EX_mmet_LPAREN_e_RPAREN_
1119        R_EX_mn2_LPAREN_e_RPAREN_
1119        R_EX_mobd_LPAREN_e_RPAREN_
1119        R_EX_mso3_LPAREN_e_RPAREN_
1119        R_EX_nac_LPAREN_e_RPAREN_
1119        R_EX_nh4_LPAREN_e_RPAREN_
1119        R_EX_no_LPAREN_e_RPAREN_
1119        R_EX_o16a4colipa_LPAREN_e_RPAREN_
1119        R_EX_o2s_LPAREN_e_RPAREN_
1119        R_EX_ocdca_LPAREN_e_RPAREN_
1119        R_EX_ocdcea_LPAREN_e_RPAREN_
1119        R_EX_orn_LPAREN_e_RPAREN_
1119        R_EX_orot_LPAREN_e_RPAREN_
1119        R_EX_pacald_LPAREN_e_RPAREN_
1119        R_EX_phe_L_LPAREN_e_RPAREN_
1119        R_EX_pheme_LPAREN_e_RPAREN_
1119        R_EX_pi_LPAREN_e_RPAREN_
1119        R_EX_pppn_LPAREN_e_RPAREN_
1119        R_EX_pro_L_LPAREN_e_RPAREN_
1119        R_EX_psclys_LPAREN_e_RPAREN_
1119        R_EX_pser_L_LPAREN_e_RPAREN_
1119        R_EX_pyr_LPAREN_e_RPAREN_
1119        R_EX_rmn_LPAREN_e_RPAREN_
1119        R_EX_sbt_D_LPAREN_e_RPAREN_
1119        R_EX_ser_D_LPAREN_e_RPAREN_
1119        R_EX_skm_LPAREN_e_RPAREN_
1119        R_EX_so3_LPAREN_e_RPAREN_
1119        R_EX_so4_LPAREN_e_RPAREN_
1119        R_EX_spmd_LPAREN_e_RPAREN_
1119        R_EX_succ_LPAREN_e_RPAREN_
1119        R_EX_sulfac_LPAREN_e_RPAREN_
1119        R_EX_tartr_L_LPAREN_e_RPAREN_
1119        R_EX_tcynt_LPAREN_e_RPAREN_
1119        R_EX_thr_L_LPAREN_e_RPAREN_
1119        R_EX_thym_LPAREN_e_RPAREN_
1119        R_EX_tma_LPAREN_e_RPAREN_
1119        R_EX_tre_LPAREN_e_RPAREN_
1119        R_EX_ttdca_LPAREN_e_RPAREN_
1119        R_EX_ttdcea_LPAREN_e_RPAREN_
1119        R_EX_tym_LPAREN_e_RPAREN_
1119        R_EX_tyr_L_LPAREN_e_RPAREN_
1119        R_EX_tyrp_LPAREN_e_RPAREN_
1119        R_EX_udpglcur_LPAREN_e_RPAREN_
1119        R_EX_ura_LPAREN_e_RPAREN_
1119        R_EX_uri_LPAREN_e_RPAREN_
1119        R_EX_val_L_LPAREN_e_RPAREN_
1119        R_EX_xan_LPAREN_e_RPAREN_
1119        R_EX_xtsn_LPAREN_e_RPAREN_
1119        R_EX_xyl_D_LPAREN_e_RPAREN_
1119        R_EX_xylu_L_LPAREN_e_RPAREN_
1119        R_F6PA
1119        R_F6PP
1119        R_F6Pt6_2pp
1119        R_F6Ptex
1119        R_FA120ACPHi
1119        R_FA140ACPHi
1119        R_FA141ACPHi
1119        R_FA160ACPHi
1119        R_FA161ACPHi
1119        R_FACOAE100
1119        R_FACOAE120
1119        R_FACOAE141
1119        R_FACOAE160
1119        R_FACOAE161
1119        R_FACOAE180
1119        R_FACOAE181
1119        R_FACOAL141t2pp
1119        R_FACOAL160t2pp
1119        R_FACOAL161t2pp
1119        R_FACOAL181t2pp
1119        R_FACOAL60t2pp
1119        R_FACOAL80t2pp
1119        R_FADRx
1119        R_FADRx2
1119        R_FALDH2
1119        R_FALDtex
1119        R_FALDtpp
1119        R_FBA
1119        R_FCI
1119        R_FCLT
1119        R_FDMO
1119        R_FDMO2
1119        R_FDMO3
1119        R_FDMO6
1119        R_FE2abcpp
1119        R_FE2t2pp
1119        R_FE2t3pp
1119        R_FE2tex
1119        R_FE2tpp
1119        R_FE3DCITabcpp
1119        R_FE3DCITtonex
1119        R_FE3DHBZStonex
1119        R_FE3HOXR1
1119        R_FE3HOXR2
1119        R_FE3HOXR3
1119        R_FE3HOXUtex
1119        R_FE3HOXabcpp
1119        R_FE3HOXexs
1119        R_FE3HOXtonex
1119        R_FE3Ri
1119        R_FE3tex
1119        R_FECRMR2
1119        R_FECRMUtex
1119        R_FECRMUtpp
1119        R_FECRMabcpp
1119        R_FECRMtonex
1119        R_FEENTERR1
1119        R_FEENTERR3
1119        R_FEENTERabcpp
1119        R_FEENTERtonex
1119        R_FEOXAMR1
1119        R_FEOXAMR2
1119        R_FEOXAMR3
1119        R_FEOXAMUtpp
1119        R_FEOXAMexs
1119        R_FEOXAMtonex
1119        R_FEROpp
1119        R_FFSD
1119        R_FLVR
1119        R_FLVRx
1119        R_FMETTRS
1119        R_FMNAT
1119        R_FMNRx
1119        R_FORt2pp
1119        R_FORtppi
1119        R_FRD2
1119        R_FRD3
1119        R_FRULYSDG
1119        R_FRULYStex
1119        R_FRUURtex
1119        R_FTHFD
1119        R_FUCtex
1119        R_FUCtpp
1119        R_FUM
1119        R_FUMt2_2pp
1119        R_G1PPpp
1119        R_G1PTT
1119        R_G2PPpp
1119        R_G3PAT120
1119        R_G3PAT140
1119        R_G3PAT160
1119        R_G3PAT180
1119        R_G3PCabcpp
1119        R_G3PD2
1119        R_G3PD5
1119        R_G3PD6
1119        R_G3PEtex
1119        R_G3PItex
1119        R_G3PT
1119        R_G5SADs
1119        R_G6PDA
1119        R_G6Pt6_2pp
1119        R_G6Ptex
1119        R_GAL1PPpp
1119        R_GALCTND
1119        R_GALCTNLt2pp
1119        R_GALCTNt2pp
1119        R_GALCTt2rpp
1119        R_GALCTtex
1119        R_GALTptspp
1119        R_GALTtex
1119        R_GALURt2rpp
1119        R_GALURtex
1119        R_GALUi
1119        R_GALabcpp
1119        R_GALt2pp
1119        R_GAM6Pt6_2pp
1119        R_GAMtex
1119        R_GARFT
1119        R_GART
1119        R_GBBTNtex
1119        R_GDMANE
1119        R_GDPDPK
1119        R_GDPMNP
1119        R_GF6PTA
1119        R_GGGABADr
1119        R_GGGABAH
1119        R_GGPTRCO
1119        R_GGPTRCS
1119        R_GLBRAN2
1119        R_GLCDpp
1119        R_GLCNt2rpp
1119        R_GLCNtex
1119        R_GLCP
1119        R_GLCP2
1119        R_GLCRAL
1119        R_GLCRD
1119        R_GLCRtex
1119        R_GLCS1
1119        R_GLCTR3
1119        R_GLCUR1Ptex
1119        R_GLCURtex
1119        R_GLCabcpp
1119        R_GLCptspp
1119        R_GLCt2pp
1119        R_GLCtex
1119        R_GLGC
1119        R_GLNS
1119        R_GLNtex
1119        R_GLTPD
1119        R_GLUABUTt7pp
1119        R_GLUCYS
1119        R_GLUDC
1119        R_GLUN
1119        R_GLUNpp
1119        R_GLUR
1119        R_GLUSy
1119        R_GLUt2rpp
1119        R_GLUt4pp
1119        R_GLYALDtex
1119        R_GLYAT
1119        R_GLYBabcpp
1119        R_GLYC2Ptex
1119        R_GLYC3Ptex
1119        R_GLYCDx
1119        R_GLYCK
1119        R_GLYCK2
1119        R_GLYCLTDx
1119        R_GLYCLTDy
1119        R_GLYCLTt2rpp
1119        R_GLYCLTtex
1119        R_GLYCTO2
1119        R_GLYCTO3
1119        R_GLYCTO4
1119        R_GLYCtex
1119        R_GLYCtpp
1119        R_GLYK
1119        R_GLYOX
1119        R_GLYTRS
1119        R_GLYt2pp
1119        R_GLYt4pp
1119        R_GLYtex
1119        R_GMAND
1119        R_GMHEPAT
1119        R_GMHEPK
1119        R_GMHEPPA
1119        R_GMPR
1119        R_GND
1119        R_GOFUCR
1119        R_GP4GH
1119        R_GPDDA1pp
1119        R_GPDDA2pp
1119        R_GPDDA3
1119        R_GPDDA4
1119        R_GPDDA4pp
1119        R_GPDDA5pp
1119        R_GRTT
1119        R_GSNK
1119        R_GSNt2pp
1119        R_GTHOXtex
1119        R_GTHS
1119        R_GTPCII2
1119        R_GTPDPK
1119        R_GTPtex
1119        R_GUAD
1119        R_GUAtex
1119        R_GUI2
1119        R_H2O2tex
1119        R_H2Otex
1119        R_H2Stex
1119        R_H2tex
1119        R_H2tpp
1119        R_HACD2i
1119        R_HACD4i
1119        R_HACD5i
1119        R_HBZOPT
1119        R_HCINNMtex
1119        R_HCO3E
1119        R_HCYSMT
1119        R_HCYSMT2
1119        R_HEMEOS
1119        R_HEPK1
1119        R_HEPT1
1119        R_HEPT2
1119        R_HEPT3
1119        R_HEPT4
1119        R_HETZK
1119        R_HEX1
1119        R_HEXt2rpp
1119        R_HG2abcpp
1119        R_HG2t3pp
1119        R_HISTP
1119        R_HISabcpp
1119        R_HISt2rpp
1119        R_HIStex
1119        R_HMPK1
1119        R_HOMtex
1119        R_HPPPNt2rpp
1119        R_HPPPNtex
1119        R_HPYRRx
1119        R_HPYRRy
1119        R_HSDy
1119        R_HSST
1119        R_HXAND
1119        R_HXCT
1119        R_HXPRT
1119        R_HYD2pp
1119        R_HYPOE
1119        R_Htex
1119        R_ICDHyr
1119        R_ICHORS
1119        R_ICHORSi
1119        R_ICHORT
1119        R_ICL
1119        R_IDONt2rpp
1119        R_IDONtex
1119        R_IGPS
1119        R_ILETRS
1119        R_ILEabcpp
1119        R_ILEt2rpp
1119        R_IMPC
1119        R_IMPtex
1119        R_INOSTt4pp
1119        R_INSH
1119        R_INSK
1119        R_INSTtex
1119        R_INSt2pp
1119        R_INStex
1119        R_IPDDI
1119        R_IPDPS
1119        R_IPPMIa
1119        R_ISETACtex
1119        R_K2L4Aabcpp
1119        R_K2L4Atex
1119        R_KARA1
1119        R_KARA2
1119        R_KAS15
1119        R_KAT5
1119        R_KAT6
1119        R_Kt2pp
1119        R_LA4NTpp
1119        R_LACZ
1119        R_LALGP
1119        R_LCARS
1119        R_LCTStex
1119        R_LCTStpp
1119        R_LDH_D
1119        R_LDH_D2
1119        R_LEUTAi
1119        R_LEUTRS
1119        R_LEUabcpp
1119        R_LEUt2rpp
1119        R_LEUtex
1119        R_LGTHL
1119        R_LIPACabcpp
1119        R_LIPAabcpp
1119        R_LIPAtex
1119        R_LPADSS
1119        R_LPLIPAL1A120pp
1119        R_LPLIPAL1A160pp
1119        R_LPLIPAL1A180pp
1119        R_LPLIPAL1E141pp
1119        R_LPLIPAL1E160pp
1119        R_LPLIPAL1E161pp
1119        R_LPLIPAL1E180pp
1119        R_LPLIPAL1G140pp
1119        R_LPLIPAL1G141pp
1119        R_LPLIPAL1G160pp
1119        R_LPLIPAL1G180pp
1119        R_LPLIPAL2A120
1119        R_LPLIPAL2A140
1119        R_LPLIPAL2A160
1119        R_LPLIPAL2A161
1119        R_LPLIPAL2A180
1119        R_LPLIPAL2ATE120
1119        R_LPLIPAL2ATE140
1119        R_LPLIPAL2ATE141
1119        R_LPLIPAL2ATE160
1119        R_LPLIPAL2ATE180
1119        R_LPLIPAL2ATE181
1119        R_LPLIPAL2ATG140
1119        R_LPLIPAL2ATG160
1119        R_LPLIPAL2ATG161
1119        R_LPLIPAL2E120
1119        R_LPLIPAL2E141
1119        R_LPLIPAL2E160
1119        R_LPLIPAL2E161
1119        R_LPLIPAL2E180
1119        R_LPLIPAL2E181
1119        R_LPLIPAL2G120
1119        R_LPLIPAL2G140
1119        R_LPLIPAL2G161
1119        R_LPLIPAL2G181
1119        R_LSERDHr
1119        R_LYSTRS
1119        R_LYSabcpp
1119        R_LYSt2pp
1119        R_LYXt2pp
1119        R_LYXtex
1119        R_L_LACD2
1119        R_L_LACD3
1119        R_L_LACt2rpp
1119        R_L_LACtex
1119        R_M1PD
1119        R_MACPD
1119        R_MALDt2_2pp
1119        R_MALDtex
1119        R_MALS
1119        R_MALTHXabcpp
1119        R_MALTPTtexi
1119        R_MALTTTRtexi
1119        R_MALt2_3pp
1119        R_MALtex
1119        R_MAN6PI
1119        R_MAN6Pt6_2pp
1119        R_MAN6Ptex
1119        R_MANGLYCptspp
1119        R_MANGLYCtex
1119        R_MANPGH
1119        R_MCITD
1119        R_MCPST
1119        R_MCTP2App
1119        R_MDDCP1pp
1119        R_MDDCP5pp
1119        R_MDDEP1pp
1119        R_MDDEP2pp
1119        R_MDH
1119        R_MDH2
1119        R_ME1
1119        R_MELIBt3ipp
1119        R_MELIBtex
1119        R_METOX2s
1119        R_METS
1119        R_METSOX2abcpp
1119        R_METSOXR2
1119        R_METTRS
1119        R_METabcpp
1119        R_METtex
1119        R_MG2tex
1119        R_MG2tpp
1119        R_MG2uabcpp
1119        R_MGSA
1119        R_MI1PP
1119        R_MICITD
1119        R_MLDCP1App
1119        R_MLDCP1Bpp
1119        R_MLDCP2App
1119        R_MLDCP2Bpp
1119        R_MLDCP3App
1119        R_MLDEP1pp
1119        R_MLDEP2pp
1119        R_MLTG2
1119        R_MLTG3
1119        R_MLTG4
1119        R_MLTGY3pp
1119        R_MLTP1
1119        R_MLTP2
1119        R_MLTP3
1119        R_MME
1119        R_MMETt2pp
1119        R_MMETtex
1119        R_MN2tpp
1119        R_MN6PP
1119        R_MNLtex
1119        R_MNt2pp
1119        R_MNtex
1119        R_MOAT
1119        R_MOAT2
1119        R_MOBDabcpp
1119        R_MOBDtex
1119        R_MTAN
1119        R_MTHFC
1119        R_MTHFR2
1119        R_MTRK
1119        R_MTRPOX
1119        R_N2Otex
1119        R_NACODA
1119        R_NACtpp
1119        R_NADDP
1119        R_NADH16pp
1119        R_NADH17pp
1119        R_NADH18pp
1119        R_NADH5
1119        R_NADK
1119        R_NADPHQR2
1119        R_NADPHQR4
1119        R_NADTRHD
1119        R_NAMNPP
1119        R_NAt3_1p5pp
1119        R_NAt3_2pp
1119        R_NAtex
1119        R_NDPK1
1119        R_NDPK2
1119        R_NDPK6
1119        R_NDPK8
1119        R_NH4tpp
1119        R_NHFRBO
1119        R_NI2abcpp
1119        R_NI2t3pp
1119        R_NMNAT
1119        R_NMNPtpp
1119        R_NMNt7pp
1119        R_NNATr
1119        R_NNDPR
1119        R_NO3R1pp
1119        R_NO3R2bpp
1119        R_NO3tex
1119        R_NODOx
1119        R_NPHS
1119        R_NTD1
1119        R_NTD10
1119        R_NTD10pp
1119        R_NTD11
1119        R_NTD11pp
1119        R_NTD12
1119        R_NTD2
1119        R_NTD2pp
1119        R_NTD3
1119        R_NTD3pp
1119        R_NTD4
1119        R_NTD4pp
1119        R_NTD5
1119        R_NTD5pp
1119        R_NTD6
1119        R_NTD8
1119        R_NTD8pp
1119        R_NTD9
1119        R_NTD9pp
1119        R_NTP10
1119        R_NTP12
1119        R_NTP3
1119        R_NTP3pp
1119        R_NTP5
1119        R_NTPP1
1119        R_NTPP11
1119        R_NTPP5
1119        R_NTPP6
1119        R_NTPP9
1119        R_NTPTP1
1119        R_NTRIR4pp
1119        R_O16A4COLIPAtex
1119        R_O16A4Lpp
1119        R_O16AP1pp
1119        R_O16AP2pp
1119        R_O16AT
1119        R_O16GALFT
1119        R_O2Stex
1119        R_O2tex
1119        R_O2tpp
1119        R_OAADC
1119        R_OCDCAtexi
1119        R_OCDCEAtexi
1119        R_OCTAtex
1119        R_OCTDPS
1119        R_OHPBAT
1119        R_OMBZLM
1119        R_OMCDC
1119        R_OMMBLHX
1119        R_OMMBLHX3
1119        R_OMPDC
1119        R_OMPHHX
1119        R_OPHHX
1119        R_OPHHX3
1119        R_ORNDC
1119        R_OROTt2_2pp
1119        R_OROTtex
1119        R_OXAMTC
1119        R_OXGDC2
1119        R_P5CD
1119        R_PA140abcpp
1119        R_PA160abcpp
1119        R_PA180abcpp
1119        R_PACALDt2rpp
1119        R_PACALDtex
1119        R_PANTS
1119        R_PAPA120
1119        R_PAPA120pp
1119        R_PAPA140
1119        R_PAPA140pp
1119        R_PAPA141
1119        R_PAPA141pp
1119        R_PAPA160
1119        R_PAPA160pp
1119        R_PAPA161pp
1119        R_PAPA180pp
1119        R_PAPA181
1119        R_PAPA181pp
1119        R_PAPPT3
1119        R_PAPSR
1119        R_PAPSR2
1119        R_PDH
1119        R_PDX5POi
1119        R_PDX5PS
1119        R_PE141abcpp
1119        R_PE160abcpp
1119        R_PE180abcpp
1119        R_PE181abcpp
1119        R_PEAMNOpp
1119        R_PEAMNtex
1119        R_PERD
1119        R_PETNT161pp
1119        R_PETNT181pp
1119        R_PFK
1119        R_PFK_2
1119        R_PG140abcpp
1119        R_PG180abcpp
1119        R_PG181abcpp
1119        R_PGAMT
1119        R_PGCD
1119        R_PGI
1119        R_PGK
1119        R_PGL
1119        R_PGLYCP
1119        R_PGM
1119        R_PGMT
1119        R_PGP140abcpp
1119        R_PGP141abcpp
1119        R_PGP161abcpp
1119        R_PGPP120pp
1119        R_PGPP140
1119        R_PGPP140pp
1119        R_PGPP141pp
1119        R_PGPP160
1119        R_PGPP160pp
1119        R_PGPP161
1119        R_PGPP180
1119        R_PGPP180pp
1119        R_PGPP181
1119        R_PGPP181pp
1119        R_PGSA141
1119        R_PGSA181
1119        R_PHEMEabcpp
1119        R_PHETA1
1119        R_PHEt2rpp
1119        R_PLIPA1A160pp
1119        R_PLIPA1A161pp
1119        R_PLIPA1A180pp
1119        R_PLIPA1A181pp
1119        R_PLIPA1E120pp
1119        R_PLIPA1E140pp
1119        R_PLIPA1E141pp
1119        R_PLIPA1E160pp
1119        R_PLIPA1E161pp
1119        R_PLIPA1E181pp
1119        R_PLIPA1G140pp
1119        R_PLIPA1G161pp
1119        R_PLIPA2A140pp
1119        R_PLIPA2A161pp
1119        R_PLIPA2A181pp
1119        R_PLIPA2E120pp
1119        R_PLIPA2E140pp
1119        R_PLIPA2E160pp
1119        R_PLIPA2E161pp
1119        R_PLIPA2E180pp
1119        R_PLIPA2G141pp
1119        R_PLIPA2G161pp
1119        R_PLIPA2G181pp
1119        R_PMDPHT
1119        R_PNTOt4pp
1119        R_PNTOtex
1119        R_PPA
1119        R_PPA2
1119        R_PPAKr
1119        R_PPALtex
1119        R_PPCK
1119        R_PPCSCT
1119        R_PPGPPDP
1119        R_PPK2r
1119        R_PPM
1119        R_PPPGO
1119        R_PPPGO3
1119        R_PPPNt2rpp
1119        R_PPPNtex
1119        R_PPS
1119        R_PPTHpp
1119        R_PPTtex
1119        R_PRAGSr
1119        R_PRAIi
1119        R_PRAMPC
1119        R_PRASCSi
1119        R_PRATPP
1119        R_PRFGS
1119        R_PROD2
1119        R_PROGLYtex
1119        R_PROTRS
1119        R_PROabcpp
1119        R_PROt2rpp
1119        R_PROt4pp
1119        R_PRPPS
1119        R_PSCLYSt2pp
1119        R_PSCLYStex
1119        R_PSCVT
1119        R_PSD140
1119        R_PSD141
1119        R_PSD161
1119        R_PSD180
1119        R_PSD181
1119        R_PSERT
1119        R_PSP_Lpp
1119        R_PSSA120
1119        R_PSSA140
1119        R_PSSA161
1119        R_PSSA180
1119        R_PSSA181
1119        R_PTA2
1119        R_PTAr
1119        R_PTHRpp
1119        R_PTPATi
1119        R_PTRCTA
1119        R_PTRCt2pp
1119        R_PTRCtex
1119        R_PUNP1
1119        R_PUNP3
1119        R_PUNP4
1119        R_PUNP5
1119        R_PYDAMK
1119        R_PYDXK
1119        R_PYDXNK
1119        R_PYDXPP
1119        R_PYNP2r
1119        R_PYRt2rpp
1119        R_PYRtex
1119        R_QMO2
1119        R_QMO3
1119        R_QULNS
1119        R_R15BPK
1119        R_R1PK
1119        R_R5PPpp
1119        R_R5Ptex
1119        R_RBFK
1119        R_RBFSb
1119        R_RBK_L1
1119        R_RBP4E
1119        R_RHAT1
1119        R_RHCCE
1119        R_RIBtex
1119        R_RMI
1119        R_RMK
1119        R_RMNtex
1119        R_RMNtpp
1119        R_RMPA
1119        R_RNDR1
1119        R_RNDR1b
1119        R_RNDR2
1119        R_RNDR3
1119        R_RNDR4
1119        R_RNDR4b
1119        R_RNTR2c
1119        R_RNTR3c
1119        R_RZ5PP
1119        R_SADT2
1119        R_SBTPD
1119        R_SDPDS
1119        R_SDPTA
1119        R_SELCYSS
1119        R_SELNPS
1119        R_SERD_D
1119        R_SERt2rpp
1119        R_SERt4pp
1119        R_SERtex
1119        R_SFGTHi
1119        R_SHCHF
1119        R_SHK3Dr
1119        R_SHKK
1119        R_SHSL1
1119        R_SKMt2pp
1119        R_SO2tex
1119        R_SO2tpp
1119        R_SO3tex
1119        R_SO4tex
1119        R_SOTA
1119        R_SPMDAT1
1119        R_SPMDAT2
1119        R_SPMDabcpp
1119        R_SPODM
1119        R_SPODMpp
1119        R_SSALx
1119        R_SSALy
1119        R_SUCBZL
1119        R_SUCBZS
1119        R_SUCCt2_2pp
1119        R_SUCCtex
1119        R_SUCOAS
1119        R_SUCptspp
1119        R_SULFACabcpp
1119        R_SULRi
1119        R_TARTD
1119        R_TARTRt7pp
1119        R_TAUDO
1119        R_TAURtex
1119        R_TDP
1119        R_TDPADGAT
1119        R_TDPAGTA
1119        R_TDPDRE
1119        R_TDPGDH
1119        R_TDSK
1119        R_TDSR1
1119        R_TDSR2
1119        R_TGBPA
1119        R_THDPS
1119        R_THMDtex
1119        R_THMabcpp
1119        R_THMtex
1119        R_THRA2i
1119        R_THRAi
1119        R_THRabcpp
1119        R_THRt2pp
1119        R_THYMtex
1119        R_TKT1
1119        R_TKT2
1119        R_TMAOR1pp
1119        R_TMAOR2
1119        R_TMAOR2pp
1119        R_TMAtex
1119        R_TMK
1119        R_TMPK
1119        R_TMPPP
1119        R_TPRDCOAS
1119        R_TRDR
1119        R_TRE6PS
1119        R_TREHpp
1119        R_TREtex
1119        R_TRPS2
1119        R_TRPTRS
1119        R_TSULabcpp
1119        R_TTDCAtexi
1119        R_TTDCEAtexi
1119        R_TUNGStex
1119        R_TYMtex
1119        R_TYRPtex
1119        R_TYRTRS
1119        R_TYRtex
1119        R_U23GAAT
1119        R_UAAGDS
1119        R_UACGAMPpp
1119        R_UACMAMO
1119        R_UAGCVT
1119        R_UAGDP
1119        R_UAMAS
1119        R_UAPGR
1119        R_UDCPDPS
1119        R_UDCPPtppi
1119        R_UDPG4E
1119        R_UDPGALM
1119        R_UDPGALPpp
1119        R_UDPGtex
1119        R_UDPKAAT
1119        R_UGLCURPpp
1119        R_UGLT
1119        R_UGLYCH
1119        R_UHGADA
1119        R_ULA4Ntppi
1119        R_UM3PL
1119        R_UM4PCP
1119        R_UM4PL
1119        R_UMPtex
1119        R_UNK3
1119        R_UPLA4FNT
1119        R_UPP3S
1119        R_UPPDC1
1119        R_URAt2pp
1119        R_UREAtpp
1119        R_URIC
1119        R_URIDK2r
1119        R_URIH
1119        R_URIt2rpp
1119        R_USHD
1119        R_VALTRS
1119        R_VALabcpp
1119        R_VALt2rpp
1119        R_XANt2pp
1119        R_XMPtex
1119        R_XPPT
1119        R_XTSNt2rpp
1119        R_XTSNtex
1119        R_XYLI1
1119        R_XYLI2
1119        R_XYLK
1119        R_XYLUtex
1119        R_XYLabcpp
1119        R_XYLt2pp
1119        R_XYLtex
1119        R_ZN2t3pp
1119        R_ZN2tpp
1119        R_ZNabcpp
1119        R_Zn2tex
1130        R_12DGR120tipp
1130        R_12DGR140tipp
1130        R_12DGR141tipp
1130        R_12DGR160tipp
1130        R_12DGR180tipp
1130        R_12DGR181tipp
1130        R_12PPDRtex
1130        R_12PPDStex
1130        R_12PPDStpp
1130        R_14GLUCANabcpp
1130        R_14GLUCANtexi
1130        R_23CAMPtex
1130        R_23CCMPtex
1130        R_23CGMPtex
1130        R_23CUMPtex
1130        R_23DAPPAt2pp
1130        R_23DAPPAtex
1130        R_23PDE2pp
1130        R_23PDE4pp
1130        R_23PDE7pp
1130        R_23PDE9pp
1130        R_26DAHtex
1130        R_2AGPA120tipp
1130        R_2AGPA140tipp
1130        R_2AGPA141tipp
1130        R_2AGPA160tipp
1130        R_2AGPA161tipp
1130        R_2AGPA180tipp
1130        R_2AGPA181tipp
1130        R_2AGPE120tipp
1130        R_2AGPE140tipp
1130        R_2AGPE141tipp
1130        R_2AGPE160tipp
1130        R_2AGPE161tipp
1130        R_2AGPE180tipp
1130        R_2AGPE181tipp
1130        R_2AGPEAT120
1130        R_2AGPEAT140
1130        R_2AGPEAT141
1130        R_2AGPEAT160
1130        R_2AGPEAT161
1130        R_2AGPEAT180
1130        R_2AGPEAT181
1130        R_2AGPG120tipp
1130        R_2AGPG140tipp
1130        R_2AGPG141tipp
1130        R_2AGPG180tipp
1130        R_2AGPG181tipp
1130        R_2AGPGAT120
1130        R_2AGPGAT140
1130        R_2AGPGAT141
1130        R_2AGPGAT160
1130        R_2AGPGAT161
1130        R_2AGPGAT180
1130        R_2AGPGAT181
1130        R_2DGLCNRx
1130        R_2DGULRx
1130        R_2DGULRy
1130        R_34dhpactex
1130        R_3AMPtex
1130        R_3CMPtex
1130        R_3GMPtex
1130        R_3HAD100
1130        R_3HAD120
1130        R_3HAD140
1130        R_3HAD160
1130        R_3HAD161
1130        R_3HAD180
1130        R_3HAD181
1130        R_3HAD40
1130        R_3HAD60
1130        R_3HAD80
1130        R_3HCINNMH
1130        R_3HPPPNH
1130        R_3KGK
1130        R_3NTD2pp
1130        R_3NTD4pp
1130        R_3NTD7pp
1130        R_3NTD9pp
1130        R_3OAR100
1130        R_3OAR120
1130        R_3OAR121
1130        R_3OAR140
1130        R_3OAR141
1130        R_3OAR161
1130        R_3OAR180
1130        R_3OAR181
1130        R_3OAR40
1130        R_3OAR60
1130        R_3OAR80
1130        R_3OAS100
1130        R_3OAS120
1130        R_3OAS121
1130        R_3OAS140
1130        R_3OAS141
1130        R_3OAS161
1130        R_3OAS180
1130        R_3OAS181
1130        R_3OAS60
1130        R_3OAS80
1130        R_3PEPTabcpp
1130        R_3PEPTtex
1130        R_42A12BOOXpp
1130        R_4HOXPACDtex
1130        R_4HTHRS
1130        R_4PCP
1130        R_4PCPpp
1130        R_4PEPTabcpp
1130        R_4PEPTtex
1130        R_5DGLCNR
1130        R_5DGLCNt2rpp
1130        R_5DGLCNtex
1130        R_A5PISO
1130        R_AACPS1
1130        R_AACPS2
1130        R_AACPS3
1130        R_AACPS4
1130        R_AACPS5
1130        R_AACPS6
1130        R_AACPS7
1130        R_AACPS8
1130        R_AACPS9
1130        R_AACTOOR
1130        R_AADDGT
1130        R_AAMYLpp
1130        R_ABTA
1130        R_ABUTD
1130        R_ABUTt2pp
1130        R_ABUTtex
1130        R_ACACCT
1130        R_ACACT1r
1130        R_ACACt2pp
1130        R_ACACtex
1130        R_ACALDtex
1130        R_ACALDtpp
1130        R_ACANTHAT
1130        R_ACBIPGT
1130        R_ACCOAC
1130        R_ACCOAL
1130        R_ACGAL1PPpp
1130        R_ACGAL1Ptex
1130        R_ACGALtex
1130        R_ACGAM1PPpp
1130        R_ACGAMK
1130        R_ACGAMT
1130        R_ACGAptspp
1130        R_ACGAtex
1130        R_ACGS
1130        R_ACHBS
1130        R_ACKr
1130        R_ACLS
1130        R_ACM6PH
1130        R_ACMAMUT
1130        R_ACMANAptspp
1130        R_ACMUMptspp
1130        R_ACMUMtex
1130        R_ACNAMt2pp
1130        R_ACNAMtex
1130        R_ACNML
1130        R_ACOAD1f
1130        R_ACOAD2f
1130        R_ACOAD3f
1130        R_ACOAD4f
1130        R_ACOAD5f
1130        R_ACOAD7f
1130        R_ACOAD8f
1130        R_ACOATA
1130        R_ACOLIPAtex
1130        R_ACONIs
1130        R_ACONMT
1130        R_ACONTa
1130        R_ACONTb
1130        R_ACOTA
1130        R_ACPS1
1130        R_ACS
1130        R_ACSERtex
1130        R_ACSERtpp
1130        R_ACt4pp
1130        R_ACtex
1130        R_ADA
1130        R_ADCL
1130        R_ADCS
1130        R_ADD
1130        R_ADEt2rpp
1130        R_ADEtex
1130        R_ADK1
1130        R_ADK3
1130        R_ADK4
1130        R_ADMDC
1130        R_ADNCYC
1130        R_ADNK1
1130        R_ADNUC
1130        R_ADNt2rpp
1130        R_ADNtex
1130        R_ADOCBIK
1130        R_ADOCBLS
1130        R_ADOCBLabcpp
1130        R_ADOCBLtonex
1130        R_ADPRDP
1130        R_ADPT
1130        R_ADSK
1130        R_ADSL1r
1130        R_ADSS
1130        R_AGDC
1130        R_AGM3PA
1130        R_AGM3PApp
1130        R_AGM3PH
1130        R_AGM3Pt2pp
1130        R_AGM4PA
1130        R_AGM4PApp
1130        R_AGM4PCPpp
1130        R_AGMH
1130        R_AGMHE
1130        R_AGMT
1130        R_AGMt2pp
1130        R_AGPAT140
1130        R_AGPAT141
1130        R_AGPAT160
1130        R_AGPAT180
1130        R_AGPAT181
1130        R_AGPR
1130        R_AGt3
1130        R_AHCYSNS
1130        R_AICART
1130        R_AIRC2
1130        R_AIRC3
1130        R_AKGDH
1130        R_AKGt2rpp
1130        R_AKGtex
1130        R_ALAALAD
1130        R_ALAALAabcpp
1130        R_ALAALAr
1130        R_ALAALAtex
1130        R_ALAGLUE
1130        R_ALAR
1130        R_ALATA_L
1130        R_ALATA_L2
1130        R_ALATRS
1130        R_ALAabcpp
1130        R_ALAt2pp
1130        R_ALAt4pp
1130        R_ALAtex
1130        R_ALCD19
1130        R_ALCD2x
1130        R_ALDD19x
1130        R_ALDD2x
1130        R_ALDD2y
1130        R_ALDD4
1130        R_ALLK
1130        R_ALLPI
1130        R_ALLTAMH
1130        R_ALLTN
1130        R_ALLTNt2rpp
1130        R_ALLTNtex
1130        R_ALLULPE
1130        R_ALLabcpp
1130        R_ALLtex
1130        R_ALPATE160pp
1130        R_ALPATG160pp
1130        R_ALR2
1130        R_ALTRH
1130        R_AM3PA
1130        R_AM4PA
1130        R_AM4PCP
1130        R_AMALT1
1130        R_AMALT2
1130        R_AMALT3
1130        R_AMALT4
1130        R_AMANAPEr
1130        R_AMAOTr
1130        R_AMMQLT8
1130        R_AMPMS2
1130        R_AMPN
1130        R_AMPTASECG
1130        R_AMPtex
1130        R_ANHGMtex
1130        R_ANHMK
1130        R_ANPRT
1130        R_ANS
1130        R_AOXSr
1130        R_AP4AH
1130        R_AP5AH
1130        R_APRAUR
1130        R_ARAI
1130        R_ARBTNR1
1130        R_ARBTNR2
1130        R_ARBTNR3
1130        R_ARBTNabcpp
1130        R_ARBTNexs
1130        R_ARBTNtonex
1130        R_ARBTNtpp
1130        R_ARBabcpp
1130        R_ARBt2rpp
1130        R_ARBt3ipp
1130        R_ARBtex
1130        R_ARGAGMt7pp
1130        R_ARGDCpp
1130        R_ARGORNt7pp
1130        R_ARGSL
1130        R_ARGSS
1130        R_ARGTRS
1130        R_ARGabcpp
1130        R_ARGt3pp
1130        R_ARGtex
1130        R_ASAD
1130        R_ASCBPL
1130        R_ASCBptspp
1130        R_ASCBtex
1130        R_ASNS1
1130        R_ASNTRS
1130        R_ASNabcpp
1130        R_ASNt2rpp
1130        R_ASNtex
1130        R_ASO3t8pp
1130        R_ASO3tex
1130        R_ASP1DC
1130        R_ASPCT
1130        R_ASPK
1130        R_ASPO3
1130        R_ASPO4
1130        R_ASPO5
1130        R_ASPO6
1130        R_ASPT
1130        R_ASPTA
1130        R_ASPTRS
1130        R_ASPabcpp
1130        R_ASPt2_2pp
1130        R_ASPt2_3pp
1130        R_ASPt2pp
1130        R_ASPtex
1130        R_ASR
1130        R_AST
1130        R_ATHRDHr
1130        R_ATPHs
1130        R_ATPM
1130        R_ATPPRT
1130        R_ATPS4rpp
1130        R_BALAtex
1130        R_BETALDHx
1130        R_BETALDHy
1130        R_BPNT
1130        R_BSORx
1130        R_BTS4
1130        R_BUTCT
1130        R_BUTSO3abcpp
1130        R_BUTSO3tex
1130        R_BUTt2rpp
1130        R_BUTtex
1130        R_CA2t3pp
1130        R_CA2tex
1130        R_CADVtpp
1130        R_CAT
1130        R_CAt6pp
1130        R_CBIAT
1130        R_CBItonex
1130        R_CBIuabcpp
1130        R_CBL1abcpp
1130        R_CBL1tonex
1130        R_CBMKr
1130        R_CD2abcpp
1130        R_CD2t3pp
1130        R_CD2tex
1130        R_CD2tpp
1130        R_CDAPPA140
1130        R_CDAPPA141
1130        R_CDAPPA160
1130        R_CDAPPA161
1130        R_CDAPPA180
1130        R_CDAPPA181
1130        R_CDPMEK
1130        R_CFAS160E
1130        R_CFAS180E
1130        R_CGLYabcpp
1130        R_CHLabcpp
1130        R_CHLt2pp
1130        R_CHLtex
1130        R_CHORM
1130        R_CHORS
1130        R_CHRPL
1130        R_CINNDO
1130        R_CITL
1130        R_CITt7pp
1130        R_CITtex
1130        R_CLIPAtex
1130        R_CLPNH120pp
1130        R_CLPNH140pp
1130        R_CLPNH141pp
1130        R_CLPNH160pp
1130        R_CLPNH161pp
1130        R_CLPNH180pp
1130        R_CLPNH181pp
1130        R_CLPNS120pp
1130        R_CLPNS140pp
1130        R_CLPNS141pp
1130        R_CLPNS160pp
1130        R_CLPNS161pp
1130        R_CLPNS180pp
1130        R_CLPNS181pp
1130        R_CLtex
1130        R_CMPN
1130        R_CMPtex
1130        R_CO2tex
1130        R_COBALT2abcpp
1130        R_COBALT2t3pp
1130        R_COBALT2tex
1130        R_COBALT2tpp
1130        R_COLIPAabcpp
1130        R_COLIPAtex
1130        R_CPGNR1
1130        R_CPGNR2
1130        R_CPGNR3
1130        R_CPGNUtex
1130        R_CPGNUtpp
1130        R_CPGNabcpp
1130        R_CPGNexs
1130        R_CPGNtonex
1130        R_CPPPGO
1130        R_CPPPGO2
1130        R_CRNCAL2
1130        R_CRNCBCT
1130        R_CRNCDH
1130        R_CRNDCAL2
1130        R_CRNDabcpp
1130        R_CRNDt2rpp
1130        R_CRNt2rpp
1130        R_CRNt7pp
1130        R_CRNt8pp
1130        R_CRNtex
1130        R_CS
1130        R_CSND
1130        R_CSNt2pp
1130        R_CSNtex
1130        R_CTBTCAL2
1130        R_CTBTabcpp
1130        R_CTBTt2rpp
1130        R_CTPS2
1130        R_CU1Opp
1130        R_CU1abcpp
1130        R_CU2abcpp
1130        R_CU2tex
1130        R_CU2tpp
1130        R_CUt3
1130        R_CUtex
1130        R_CYANST
1130        R_CYANSTpp
1130        R_CYNTAH
1130        R_CYNTt2pp
1130        R_CYNTtex
1130        R_CYSDDS
1130        R_CYSDS
1130        R_CYSDabcpp
1130        R_CYSS
1130        R_CYSSADS
1130        R_CYSTL
1130        R_CYSTRS
1130        R_CYSabc2pp
1130        R_CYSabcpp
1130        R_CYStex
1130        R_CYStpp
1130        R_CYTBDpp
1130        R_CYTBO3_4pp
1130        R_CYTD
1130        R_CYTDH
1130        R_CYTDK2
1130        R_CYTDt2rpp
1130        R_CYTK1
1130        R_CYTK2
1130        R_DAAD
1130        R_DADA
1130        R_DADNt2pp
1130        R_DADNtex
1130        R_DAGK120
1130        R_DAGK140
1130        R_DAGK141
1130        R_DAGK160
1130        R_DAGK161
1130        R_DAGK180
1130        R_DAGK181
1130        R_DALAt2pp
1130        R_DALAtex
1130        R_DAMPtex
1130        R_DAPabcpp
1130        R_DAPtex
1130        R_DASYN120
1130        R_DASYN140
1130        R_DASYN141
1130        R_DASYN160
1130        R_DASYN161
1130        R_DASYN180
1130        R_DASYN181
1130        R_DATPHs
1130        R_DBTS
1130        R_DCAtex
1130        R_DCMPtex
1130        R_DCTPD
1130        R_DCYTD
1130        R_DCYTt2pp
1130        R_DCYTtex
1130        R_DDCAtexi
1130        R_DDGALK
1130        R_DDGLCNt2rpp
1130        R_DDGLK
1130        R_DDPA
1130        R_DDPGALA
1130        R_DGK1
1130        R_DGMPtex
1130        R_DGSNt2pp
1130        R_DGSNtex
1130        R_DHAD1
1130        R_DHAD2
1130        R_DHAtex
1130        R_DHAtpp
1130        R_DHBD
1130        R_DHBS
1130        R_DHBSH
1130        R_DHCIND
1130        R_DHCINDO
1130        R_DHDPRy
1130        R_DHFR
1130        R_DHFS
1130        R_DHNAOT4
1130        R_DHNPA2
1130        R_DHORD2
1130        R_DHORD5
1130        R_DHORTS
1130        R_DHPPD
1130        R_DHPPDA2
1130        R_DHPS2
1130        R_DHPTDCs
1130        R_DHPTPE
1130        R_DHQS
1130        R_DHQTi
1130        R_DIMPtex
1130        R_DINSt2pp
1130        R_DINStex
1130        R_DKGLCNR1
1130        R_DKGLCNR2x
1130        R_DKGLCNR2y
1130        R_DKMPPD
1130        R_DKMPPD3
1130        R_DMATT
1130        R_DMPPS
1130        R_DMQMT
1130        R_DMSOR1pp
1130        R_DMSOR2
1130        R_DMSOR2pp
1130        R_DMSOtex
1130        R_DMStex
1130        R_DM_4HBA
1130        R_DM_5DRIB
1130        R_DM_AACALD
1130        R_DM_HMFURN
1130        R_DM_OXAM
1130        R_DNMPPA
1130        R_DNTPPA
1130        R_DOGULNR
1130        R_DOPAtex
1130        R_DPCOAK
1130        R_DPR
1130        R_DRPA
1130        R_DSBAO1
1130        R_DSBAO2
1130        R_DSBCGT
1130        R_DSBDR
1130        R_DSBGGT
1130        R_DSERDHr
1130        R_DSERt2pp
1130        R_DSERtex
1130        R_DTMPK
1130        R_DTMPtex
1130        R_DUMPtex
1130        R_DURIK1
1130        R_DURIPP
1130        R_DURIt2pp
1130        R_DURItex
1130        R_DUTPDP
1130        R_DXPRIi
1130        R_DXPS
1130        R_DXYLK
1130        R_D_LACt2pp
1130        R_D_LACtex
1130        R_EAR100x
1130        R_EAR100y
1130        R_EAR120x
1130        R_EAR120y
1130        R_EAR121x
1130        R_EAR140x
1130        R_EAR140y
1130        R_EAR141x
1130        R_EAR141y
1130        R_EAR160x
1130        R_EAR160y
1130        R_EAR180x
1130        R_EAR180y
1130        R_EAR181x
1130        R_EAR40x
1130        R_EAR40y
1130        R_EAR60x
1130        R_EAR60y
1130        R_EAR80x
1130        R_EAR80y
1130        R_ECA4COLIPAtex
1130        R_ECA4OALpp
1130        R_ECAP1pp
1130        R_ECAP3pp
1130        R_ECAtpp
1130        R_ECOAH1
1130        R_ECOAH2
1130        R_ECOAH3
1130        R_ECOAH4
1130        R_ECOAH5
1130        R_ECOAH6
1130        R_ECOAH8
1130        R_EDA
1130        R_EDD
1130        R_EDTXS1
1130        R_EDTXS2
1130        R_EDTXS3
1130        R_EDTXS4
1130        R_ENLIPAtex
1130        R_ENO
1130        R_ENTCS
1130        R_ENTERES
1130        R_ENTERES2
1130        R_ETHAAL
1130        R_ETHAt2pp
1130        R_ETHAtex
1130        R_ETHSO3abcpp
1130        R_ETHSO3tex
1130        R_ETOHt2rpp
1130        R_ETOHtex
1130        R_EX_12ppd_R_LPAREN_e_RPAREN_
1130        R_EX_12ppd_S_LPAREN_e_RPAREN_
1130        R_EX_14glucan_LPAREN_e_RPAREN_
1130        R_EX_15dap_LPAREN_e_RPAREN_
1130        R_EX_23camp_LPAREN_e_RPAREN_
1130        R_EX_23ccmp_LPAREN_e_RPAREN_
1130        R_EX_23cgmp_LPAREN_e_RPAREN_
1130        R_EX_23cump_LPAREN_e_RPAREN_
1130        R_EX_23dappa_LPAREN_e_RPAREN_
1130        R_EX_26dap_M_LPAREN_e_RPAREN_
1130        R_EX_2ddglcn_LPAREN_e_RPAREN_
1130        R_EX_34dhpac_LPAREN_e_RPAREN_
1130        R_EX_3amp_LPAREN_e_RPAREN_
1130        R_EX_3cmp_LPAREN_e_RPAREN_
1130        R_EX_3gmp_LPAREN_e_RPAREN_
1130        R_EX_3hcinnm_LPAREN_e_RPAREN_
1130        R_EX_3hpppn_LPAREN_e_RPAREN_
1130        R_EX_3ump_LPAREN_e_RPAREN_
1130        R_EX_4abut_LPAREN_e_RPAREN_
1130        R_EX_4hoxpacd_LPAREN_e_RPAREN_
1130        R_EX_5dglcn_LPAREN_e_RPAREN_
1130        R_EX_LalaDgluMdapDala_LPAREN_e_RPAREN_
1130        R_EX_ac_LPAREN_e_RPAREN_
1130        R_EX_acac_LPAREN_e_RPAREN_
1130        R_EX_acald_LPAREN_e_RPAREN_
1130        R_EX_acgal_LPAREN_e_RPAREN_
1130        R_EX_acgam1p_LPAREN_e_RPAREN_
1130        R_EX_acgam_LPAREN_e_RPAREN_
1130        R_EX_acmana_LPAREN_e_RPAREN_
1130        R_EX_acmum_LPAREN_e_RPAREN_
1130        R_EX_acnam_LPAREN_e_RPAREN_
1130        R_EX_acolipa_LPAREN_e_RPAREN_
1130        R_EX_acser_LPAREN_e_RPAREN_
1130        R_EX_ade_LPAREN_e_RPAREN_
1130        R_EX_adn_LPAREN_e_RPAREN_
1130        R_EX_adocbl_LPAREN_e_RPAREN_
1130        R_EX_ag_LPAREN_e_RPAREN_
1130        R_EX_agm_LPAREN_e_RPAREN_
1130        R_EX_akg_LPAREN_e_RPAREN_
1130        R_EX_ala_B_LPAREN_e_RPAREN_
1130        R_EX_ala_D_LPAREN_e_RPAREN_
1130        R_EX_ala_L_LPAREN_e_RPAREN_
1130        R_EX_alaala_LPAREN_e_RPAREN_
1130        R_EX_all_D_LPAREN_e_RPAREN_
1130        R_EX_alltn_LPAREN_e_RPAREN_
1130        R_EX_amp_LPAREN_e_RPAREN_
1130        R_EX_anhgm_LPAREN_e_RPAREN_
1130        R_EX_arab_L_LPAREN_e_RPAREN_
1130        R_EX_arbtn_LPAREN_e_RPAREN_
1130        R_EX_arbtn_fe3_LPAREN_e_RPAREN_
1130        R_EX_ascb_L_LPAREN_e_RPAREN_
1130        R_EX_asn_L_LPAREN_e_RPAREN_
1130        R_EX_aso3_LPAREN_e_RPAREN_
1130        R_EX_asp_L_LPAREN_e_RPAREN_
1130        R_EX_but_LPAREN_e_RPAREN_
1130        R_EX_ca2_LPAREN_e_RPAREN_
1130        R_EX_cd2_LPAREN_e_RPAREN_
1130        R_EX_cgly_LPAREN_e_RPAREN_
1130        R_EX_chol_LPAREN_e_RPAREN_
1130        R_EX_cit_LPAREN_e_RPAREN_
1130        R_EX_cl_LPAREN_e_RPAREN_
1130        R_EX_cmp_LPAREN_e_RPAREN_
1130        R_EX_co2_LPAREN_e_RPAREN_
1130        R_EX_cobalt2_LPAREN_e_RPAREN_
1130        R_EX_colipa_LPAREN_e_RPAREN_
1130        R_EX_cpgn_LPAREN_e_RPAREN_
1130        R_EX_cpgn_un_LPAREN_e_RPAREN_
1130        R_EX_crn_LPAREN_e_RPAREN_
1130        R_EX_csn_LPAREN_e_RPAREN_
1130        R_EX_cu2_LPAREN_e_RPAREN_
1130        R_EX_cu_LPAREN_e_RPAREN_
1130        R_EX_cyan_LPAREN_e_RPAREN_
1130        R_EX_cynt_LPAREN_e_RPAREN_
1130        R_EX_cys_D_LPAREN_e_RPAREN_
1130        R_EX_cys_L_LPAREN_e_RPAREN_
1130        R_EX_cytd_LPAREN_e_RPAREN_
1130        R_EX_dad_2_LPAREN_e_RPAREN_
1130        R_EX_damp_LPAREN_e_RPAREN_
1130        R_EX_dca_LPAREN_e_RPAREN_
1130        R_EX_dcmp_LPAREN_e_RPAREN_
1130        R_EX_ddca_LPAREN_e_RPAREN_
1130        R_EX_dgmp_LPAREN_e_RPAREN_
1130        R_EX_dgsn_LPAREN_e_RPAREN_
1130        R_EX_dimp_LPAREN_e_RPAREN_
1130        R_EX_din_LPAREN_e_RPAREN_
1130        R_EX_dms_LPAREN_e_RPAREN_
1130        R_EX_dopa_LPAREN_e_RPAREN_
1130        R_EX_dtmp_LPAREN_e_RPAREN_
1130        R_EX_dump_LPAREN_e_RPAREN_
1130        R_EX_duri_LPAREN_e_RPAREN_
1130        R_EX_eca4colipa_LPAREN_e_RPAREN_
1130        R_EX_enlipa_LPAREN_e_RPAREN_
1130        R_EX_enter_LPAREN_e_RPAREN_
1130        R_EX_etha_LPAREN_e_RPAREN_
1130        R_EX_ethso3_LPAREN_e_RPAREN_
1130        R_EX_f6p_LPAREN_e_RPAREN_
1130        R_EX_fald_LPAREN_e_RPAREN_
1130        R_EX_fe2_LPAREN_e_RPAREN_
1130        R_EX_fe3_LPAREN_e_RPAREN_
1130        R_EX_fe3dcit_LPAREN_e_RPAREN_
1130        R_EX_fe3dhbzs_LPAREN_e_RPAREN_
1130        R_EX_fecrm_LPAREN_e_RPAREN_
1130        R_EX_feenter_LPAREN_e_RPAREN_
1130        R_EX_feoxam_LPAREN_e_RPAREN_
1130        R_EX_feoxam_un_LPAREN_e_RPAREN_
1130        R_EX_for_LPAREN_e_RPAREN_
1130        R_EX_fru_LPAREN_e_RPAREN_
1130        R_EX_frulys_LPAREN_e_RPAREN_
1130        R_EX_fruur_LPAREN_e_RPAREN_
1130        R_EX_fuc_L_LPAREN_e_RPAREN_
1130        R_EX_fum_LPAREN_e_RPAREN_
1130        R_EX_g3pc_LPAREN_e_RPAREN_
1130        R_EX_g3pe_LPAREN_e_RPAREN_
1130        R_EX_g3pg_LPAREN_e_RPAREN_
1130        R_EX_g3pi_LPAREN_e_RPAREN_
1130        R_EX_g3ps_LPAREN_e_RPAREN_
1130        R_EX_g6p_LPAREN_e_RPAREN_
1130        R_EX_gal1p_LPAREN_e_RPAREN_
1130        R_EX_gal_LPAREN_e_RPAREN_
1130        R_EX_gal_bD_LPAREN_e_RPAREN_
1130        R_EX_galct_D_LPAREN_e_RPAREN_
1130        R_EX_galctn_D_LPAREN_e_RPAREN_
1130        R_EX_galctn_L_LPAREN_e_RPAREN_
1130        R_EX_galt_LPAREN_e_RPAREN_
1130        R_EX_galur_LPAREN_e_RPAREN_
1130        R_EX_gam6p_LPAREN_e_RPAREN_
1130        R_EX_gam_LPAREN_e_RPAREN_
1130        R_EX_gbbtn_LPAREN_e_RPAREN_
1130        R_EX_glc_LPAREN_e_RPAREN_
1130        R_EX_glcn_LPAREN_e_RPAREN_
1130        R_EX_glcr_LPAREN_e_RPAREN_
1130        R_EX_glcur1p_LPAREN_e_RPAREN_
1130        R_EX_glcur_LPAREN_e_RPAREN_
1130        R_EX_gln_L_LPAREN_e_RPAREN_
1130        R_EX_gly_LPAREN_e_RPAREN_
1130        R_EX_glyald_LPAREN_e_RPAREN_
1130        R_EX_glyb_LPAREN_e_RPAREN_
1130        R_EX_glyc2p_LPAREN_e_RPAREN_
1130        R_EX_glyc3p_LPAREN_e_RPAREN_
1130        R_EX_glyc_LPAREN_e_RPAREN_
1130        R_EX_glyc_R_LPAREN_e_RPAREN_
1130        R_EX_glyclt_LPAREN_e_RPAREN_
1130        R_EX_gmp_LPAREN_e_RPAREN_
1130        R_EX_gsn_LPAREN_e_RPAREN_
1130        R_EX_gthox_LPAREN_e_RPAREN_
1130        R_EX_gthrd_LPAREN_e_RPAREN_
1130        R_EX_gtp_LPAREN_e_RPAREN_
1130        R_EX_gua_LPAREN_e_RPAREN_
1130        R_EX_h2_LPAREN_e_RPAREN_
1130        R_EX_h2o2_LPAREN_e_RPAREN_
1130        R_EX_h2s_LPAREN_e_RPAREN_
1130        R_EX_h_LPAREN_e_RPAREN_
1130        R_EX_hacolipa_LPAREN_e_RPAREN_
1130        R_EX_halipa_LPAREN_e_RPAREN_
1130        R_EX_hdca_LPAREN_e_RPAREN_
1130        R_EX_hdcea_LPAREN_e_RPAREN_
1130        R_EX_hg2_LPAREN_e_RPAREN_
1130        R_EX_his_L_LPAREN_e_RPAREN_
1130        R_EX_hom_L_LPAREN_e_RPAREN_
1130        R_EX_hxan_LPAREN_e_RPAREN_
1130        R_EX_idon_L_LPAREN_e_RPAREN_
1130        R_EX_ile_L_LPAREN_e_RPAREN_
1130        R_EX_imp_LPAREN_e_RPAREN_
1130        R_EX_indole_LPAREN_e_RPAREN_
1130        R_EX_ins_LPAREN_e_RPAREN_
1130        R_EX_isetac_LPAREN_e_RPAREN_
1130        R_EX_k_LPAREN_e_RPAREN_
1130        R_EX_lac_D_LPAREN_e_RPAREN_
1130        R_EX_lac_L_LPAREN_e_RPAREN_
1130        R_EX_lcts_LPAREN_e_RPAREN_
1130        R_EX_leu_L_LPAREN_e_RPAREN_
1130        R_EX_lipa_cold_LPAREN_e_RPAREN_
1130        R_EX_lys_L_LPAREN_e_RPAREN_
1130        R_EX_lyx_L_LPAREN_e_RPAREN_
1130        R_EX_mal_D_LPAREN_e_RPAREN_
1130        R_EX_mal_L_LPAREN_e_RPAREN_
1130        R_EX_malt_LPAREN_e_RPAREN_
1130        R_EX_malthx_LPAREN_e_RPAREN_
1130        R_EX_maltpt_LPAREN_e_RPAREN_
1130        R_EX_malttr_LPAREN_e_RPAREN_
1130        R_EX_man6p_LPAREN_e_RPAREN_
1130        R_EX_man_LPAREN_e_RPAREN_
1130        R_EX_manglyc_LPAREN_e_RPAREN_
1130        R_EX_melib_LPAREN_e_RPAREN_
1130        R_EX_met_D_LPAREN_e_RPAREN_
1130        R_EX_met_L_LPAREN_e_RPAREN_
1130        R_EX_metsox_R_L_LPAREN_e_RPAREN_
1130        R_EX_metsox_S_L_LPAREN_e_RPAREN_
1130        R_EX_mg2_LPAREN_e_RPAREN_
1130        R_EX_minohp_LPAREN_e_RPAREN_
1130        R_EX_mmet_LPAREN_e_RPAREN_
1130        R_EX_mn2_LPAREN_e_RPAREN_
1130        R_EX_mnl_LPAREN_e_RPAREN_
1130        R_EX_mobd_LPAREN_e_RPAREN_
1130        R_EX_mso3_LPAREN_e_RPAREN_
1130        R_EX_n2o_LPAREN_e_RPAREN_
1130        R_EX_na1_LPAREN_e_RPAREN_
1130        R_EX_nac_LPAREN_e_RPAREN_
1130        R_EX_nh4_LPAREN_e_RPAREN_
1130        R_EX_ni2_LPAREN_e_RPAREN_
1130        R_EX_nmn_LPAREN_e_RPAREN_
1130        R_EX_no2_LPAREN_e_RPAREN_
1130        R_EX_no3_LPAREN_e_RPAREN_
1130        R_EX_no_LPAREN_e_RPAREN_
1130        R_EX_o16a4colipa_LPAREN_e_RPAREN_
1130        R_EX_o2_LPAREN_e_RPAREN_
1130        R_EX_ocdcea_LPAREN_e_RPAREN_
1130        R_EX_octa_LPAREN_e_RPAREN_
1130        R_EX_orn_LPAREN_e_RPAREN_
1130        R_EX_pacald_LPAREN_e_RPAREN_
1130        R_EX_peamn_LPAREN_e_RPAREN_
1130        R_EX_phe_L_LPAREN_e_RPAREN_
1130        R_EX_pheme_LPAREN_e_RPAREN_
1130        R_EX_pi_LPAREN_e_RPAREN_
1130        R_EX_pnto_R_LPAREN_e_RPAREN_
1130        R_EX_ppa_LPAREN_e_RPAREN_
1130        R_EX_ppal_LPAREN_e_RPAREN_
1130        R_EX_ppt_LPAREN_e_RPAREN_
1130        R_EX_pro_L_LPAREN_e_RPAREN_
1130        R_EX_progly_LPAREN_e_RPAREN_
1130        R_EX_psclys_LPAREN_e_RPAREN_
1130        R_EX_pser_L_LPAREN_e_RPAREN_
1130        R_EX_ptrc_LPAREN_e_RPAREN_
1130        R_EX_pyr_LPAREN_e_RPAREN_
1130        R_EX_r5p_LPAREN_e_RPAREN_
1130        R_EX_rib_D_LPAREN_e_RPAREN_
1130        R_EX_rmn_LPAREN_e_RPAREN_
1130        R_EX_sbt_D_LPAREN_e_RPAREN_
1130        R_EX_ser_L_LPAREN_e_RPAREN_
1130        R_EX_skm_LPAREN_e_RPAREN_
1130        R_EX_so2_LPAREN_e_RPAREN_
1130        R_EX_so3_LPAREN_e_RPAREN_
1130        R_EX_so4_LPAREN_e_RPAREN_
1130        R_EX_spmd_LPAREN_e_RPAREN_
1130        R_EX_succ_LPAREN_e_RPAREN_
1130        R_EX_sucr_LPAREN_e_RPAREN_
1130        R_EX_sulfac_LPAREN_e_RPAREN_
1130        R_EX_tartr_L_LPAREN_e_RPAREN_
1130        R_EX_taur_LPAREN_e_RPAREN_
1130        R_EX_tcynt_LPAREN_e_RPAREN_
1130        R_EX_thm_LPAREN_e_RPAREN_
1130        R_EX_thr_L_LPAREN_e_RPAREN_
1130        R_EX_thrp_LPAREN_e_RPAREN_
1130        R_EX_thym_LPAREN_e_RPAREN_
1130        R_EX_thymd_LPAREN_e_RPAREN_
1130        R_EX_tmao_LPAREN_e_RPAREN_
1130        R_EX_tre_LPAREN_e_RPAREN_
1130        R_EX_trp_L_LPAREN_e_RPAREN_
1130        R_EX_tsul_LPAREN_e_RPAREN_
1130        R_EX_tungs_LPAREN_e_RPAREN_
1130        R_EX_tym_LPAREN_e_RPAREN_
1130        R_EX_tyr_L_LPAREN_e_RPAREN_
1130        R_EX_tyrp_LPAREN_e_RPAREN_
1130        R_EX_udpacgal_LPAREN_e_RPAREN_
1130        R_EX_udpg_LPAREN_e_RPAREN_
1130        R_EX_udpgal_LPAREN_e_RPAREN_
1130        R_EX_udpglcur_LPAREN_e_RPAREN_
1130        R_EX_ump_LPAREN_e_RPAREN_
1130        R_EX_ura_LPAREN_e_RPAREN_
1130        R_EX_uri_LPAREN_e_RPAREN_
1130        R_EX_val_L_LPAREN_e_RPAREN_
1130        R_EX_xan_LPAREN_e_RPAREN_
1130        R_EX_xmp_LPAREN_e_RPAREN_
1130        R_EX_xtsn_LPAREN_e_RPAREN_
1130        R_EX_xyl_D_LPAREN_e_RPAREN_
1130        R_EX_xylu_L_LPAREN_e_RPAREN_
1130        R_EX_zn2_LPAREN_e_RPAREN_
1130        R_F6Ptex
1130        R_FA100ACPHi
1130        R_FA120ACPHi
1130        R_FA140ACPHi
1130        R_FA141ACPHi
1130        R_FA160ACPHi
1130        R_FA161ACPHi
1130        R_FA80ACPHi
1130        R_FACOAE100
1130        R_FACOAE120
1130        R_FACOAE140
1130        R_FACOAE141
1130        R_FACOAE160
1130        R_FACOAE161
1130        R_FACOAE181
1130        R_FACOAE60
1130        R_FACOAE80
1130        R_FACOAL100t2pp
1130        R_FACOAL140t2pp
1130        R_FACOAL141t2pp
1130        R_FACOAL160t2pp
1130        R_FACOAL161t2pp
1130        R_FACOAL180t2pp
1130        R_FACOAL181t2pp
1130        R_FACOAL60t2pp
1130        R_FACOAL80t2pp
1130        R_FADRx
1130        R_FADRx2
1130        R_FALDH2
1130        R_FALDtex
1130        R_FALDtpp
1130        R_FALGTHLs
1130        R_FBA
1130        R_FBP
1130        R_FCI
1130        R_FCLK
1130        R_FCLPA
1130        R_FCLT
1130        R_FDH4pp
1130        R_FDH5pp
1130        R_FDMO
1130        R_FDMO2
1130        R_FDMO3
1130        R_FDMO4
1130        R_FDMO6
1130        R_FE2abcpp
1130        R_FE2t2pp
1130        R_FE2t3pp
1130        R_FE2tex
1130        R_FE2tpp
1130        R_FE3DCITabcpp
1130        R_FE3DCITtonex
1130        R_FE3DHBZR
1130        R_FE3DHBZStonex
1130        R_FE3HOXR1
1130        R_FE3HOXR2
1130        R_FE3HOXR3
1130        R_FE3HOXUtex
1130        R_FE3HOXUtpp
1130        R_FE3HOXabcpp
1130        R_FE3HOXexs
1130        R_FE3Ri
1130        R_FE3tex
1130        R_FECRMR1
1130        R_FECRMR2
1130        R_FECRMR3
1130        R_FECRMUtex
1130        R_FECRMUtpp
1130        R_FECRMabcpp
1130        R_FECRMexs
1130        R_FECRMtonex
1130        R_FEENTERR1
1130        R_FEENTERR2
1130        R_FEENTERR3
1130        R_FEENTERabcpp
1130        R_FEENTERexs
1130        R_FEENTERtex
1130        R_FEENTERtonex
1130        R_FEOXAMR1
1130        R_FEOXAMR2
1130        R_FEOXAMUtex
1130        R_FEOXAMUtpp
1130        R_FEOXAMexs
1130        R_FEOXAMtonex
1130        R_FEROpp
1130        R_FFSD
1130        R_FHL
1130        R_FLDR
1130        R_FLVR
1130        R_FLVRx
1130        R_FMETTRS
1130        R_FMNAT
1130        R_FMNRx
1130        R_FMNRx2
1130        R_FORt2pp
1130        R_FORtex
1130        R_FORtppi
1130        R_FRD2
1130        R_FRD3
1130        R_FRUK
1130        R_FRULYSDG
1130        R_FRULYSE
1130        R_FRULYSK
1130        R_FRULYSt2pp
1130        R_FRULYStex
1130        R_FRUURt2rpp
1130        R_FRUURtex
1130        R_FRUpts2pp
1130        R_FRUptspp
1130        R_FRUtex
1130        R_FTHFD
1130        R_FUCtex
1130        R_FUCtpp
1130        R_FUMt2_2pp
1130        R_FUMt2_3pp
1130        R_FUMtex
1130        R_G1PACT
1130        R_G1PPpp
1130        R_G1PTT
1130        R_G1Ptex
1130        R_G1SAT
1130        R_G2PPpp
1130        R_G3PAT120
1130        R_G3PAT141
1130        R_G3PAT160
1130        R_G3PAT161
1130        R_G3PAT180
1130        R_G3PAT181
1130        R_G3PCtex
1130        R_G3PD2
1130        R_G3PD6
1130        R_G3PD7
1130        R_G3PEabcpp
1130        R_G3PEtex
1130        R_G3PGabcpp
1130        R_G3PGtex
1130        R_G3PIabcpp
1130        R_G3PItex
1130        R_G3PSabcpp
1130        R_G3PStex
1130        R_G3PT
1130        R_G5SADs
1130        R_G5SD
1130        R_G6PDA
1130        R_G6PP
1130        R_G6Pt6_2pp
1130        R_G6Ptex
1130        R_GAL1PPpp
1130        R_GAL1Ptex
1130        R_GALBDtex
1130        R_GALCTD
1130        R_GALCTLO
1130        R_GALCTND
1130        R_GALCTNLt2pp
1130        R_GALCTNLtex
1130        R_GALCTNt2pp
1130        R_GALCTNtex
1130        R_GALCTt2rpp
1130        R_GALCTtex
1130        R_GALKr
1130        R_GALM2pp
1130        R_GALS3
1130        R_GALT1
1130        R_GALTptspp
1130        R_GALTtex
1130        R_GALURt2rpp
1130        R_GALURtex
1130        R_GALUi
1130        R_GALt2pp
1130        R_GALtex
1130        R_GAM6Pt6_2pp
1130        R_GAMAN6Ptex
1130        R_GAMptspp
1130        R_GAMtex
1130        R_GAPD
1130        R_GART
1130        R_GBBTNtex
1130        R_GCALDD
1130        R_GDMANE
1130        R_GDPDPK
1130        R_GDPMNH
1130        R_GDPMNP
1130        R_GDPtex
1130        R_GF6PTA
1130        R_GGGABADr
1130        R_GGGABAH
1130        R_GGPTRCO
1130        R_GGPTRCS
1130        R_GHMT2r
1130        R_GK1
1130        R_GLCATr
1130        R_GLCDpp
1130        R_GLCNt2rpp
1130        R_GLCNtex
1130        R_GLCP
1130        R_GLCP2
1130        R_GLCRAL
1130        R_GLCRD
1130        R_GLCRt2rpp
1130        R_GLCRtex
1130        R_GLCS1
1130        R_GLCTR1
1130        R_GLCTR2
1130        R_GLCTR3
1130        R_GLCUR1Ptex
1130        R_GLCURt2rpp
1130        R_GLCURtex
1130        R_GLCabcpp
1130        R_GLCptspp
1130        R_GLCt2pp
1130        R_GLCtex
1130        R_GLCtexi
1130        R_GLDBRAN2
1130        R_GLGC
1130        R_GLNS
1130        R_GLNTRS
1130        R_GLNabcpp
1130        R_GLNtex
1130        R_GLUABUTt7pp
1130        R_GLUCYS
1130        R_GLUDC
1130        R_GLUDy
1130        R_GLUN
1130        R_GLUNpp
1130        R_GLUPRT
1130        R_GLUR
1130        R_GLUSy
1130        R_GLUTRR
1130        R_GLUTRS
1130        R_GLUabcpp
1130        R_GLUt2rpp
1130        R_GLUt4pp
1130        R_GLUtex
1130        R_GLXCL
1130        R_GLYALDtex
1130        R_GLYALDtpp
1130        R_GLYAT
1130        R_GLYBabcpp
1130        R_GLYBt2pp
1130        R_GLYC2Ptex
1130        R_GLYC3Pabcpp
1130        R_GLYC3Pt6pp
1130        R_GLYC3Ptex
1130        R_GLYCAt2rpp
1130        R_GLYCAtex
1130        R_GLYCDx
1130        R_GLYCK
1130        R_GLYCK2
1130        R_GLYCL
1130        R_GLYCLTDx
1130        R_GLYCLTDy
1130        R_GLYCLTt2rpp
1130        R_GLYCLTt4pp
1130        R_GLYCLTtex
1130        R_GLYCTO2
1130        R_GLYCTO3
1130        R_GLYCTO4
1130        R_GLYCtex
1130        R_GLYCtpp
1130        R_GLYK
1130        R_GLYOX3
1130        R_GLYTRS
1130        R_GLYt2pp
1130        R_GLYt4pp
1130        R_GLYtex
1130        R_GMAND
1130        R_GMHEPAT
1130        R_GMHEPK
1130        R_GMHEPPA
1130        R_GMPR
1130        R_GMPS2
1130        R_GMPtex
1130        R_GND
1130        R_GNK
1130        R_GOFUCR
1130        R_GP4GH
1130        R_GPDDA1
1130        R_GPDDA1pp
1130        R_GPDDA2
1130        R_GPDDA2pp
1130        R_GPDDA3
1130        R_GPDDA3pp
1130        R_GPDDA4
1130        R_GPDDA4pp
1130        R_GPDDA5
1130        R_GPDDA5pp
1130        R_GRTT
1130        R_GRXR
1130        R_GSNK
1130        R_GSNt2pp
1130        R_GSNtex
1130        R_GSPMDA
1130        R_GSPMDS
1130        R_GTHOXtex
1130        R_GTHOr
1130        R_GTHRDHpp
1130        R_GTHRDabcpp
1130        R_GTHRDtex
1130        R_GTHS
1130        R_GTPCI
1130        R_GTPCII2
1130        R_GTPDPDP
1130        R_GTPDPK
1130        R_GTPHs
1130        R_GUAD
1130        R_GUAPRT
1130        R_GUAt2pp
1130        R_GUAtex
1130        R_GUAtpp
1130        R_GUI1
1130        R_GUI2
1130        R_GUR1PPpp
1130        R_H2Otex
1130        R_H2Otpp
1130        R_H2SO
1130        R_H2St1pp
1130        R_H2Stex
1130        R_H2tex
1130        R_H2tpp
1130        R_HACD1i
1130        R_HACD2i
1130        R_HACD3i
1130        R_HACD4i
1130        R_HACD5i
1130        R_HACD6i
1130        R_HACD7i
1130        R_HACD8i
1130        R_HBZOPT
1130        R_HCINNMt2rpp
1130        R_HCINNMtex
1130        R_HCYSMT
1130        R_HCYSMT2
1130        R_HDCAtexi
1130        R_HDCEAtexi
1130        R_HDCOAI
1130        R_HEMEOS
1130        R_HEPK1
1130        R_HEPK2
1130        R_HEPT1
1130        R_HEPT2
1130        R_HEPT3
1130        R_HEPT4
1130        R_HETZK
1130        R_HEX1
1130        R_HEX7
1130        R_HG2abcpp
1130        R_HG2t3pp
1130        R_HG2tex
1130        R_HISTD
1130        R_HISTP
1130        R_HISTRS
1130        R_HISabcpp
1130        R_HISt2rpp
1130        R_HIStex
1130        R_HKNDDH
1130        R_HKNTDH
1130        R_HMBS
1130        R_HMPK1
1130        R_HOMt2pp
1130        R_HOMtex
1130        R_HOPNTAL
1130        R_HPPK2
1130        R_HPPPNt2rpp
1130        R_HPPPNtex
1130        R_HPYRI
1130        R_HPYRRx
1130        R_HPYRRy
1130        R_HSDy
1130        R_HSK
1130        R_HSST
1130        R_HXAND
1130        R_HXAtex
1130        R_HXCT
1130        R_HXPRT
1130        R_HYD1pp
1130        R_HYD2pp
1130        R_HYD3pp
1130        R_HYPOE
1130        R_HYXNtex
1130        R_HYXNtpp
1130        R_Htex
1130        R_ICDHyr
1130        R_ICHORS
1130        R_ICHORSi
1130        R_ICHORT
1130        R_ICL
1130        R_IDOND
1130        R_IDOND2
1130        R_IDONt2rpp
1130        R_IG3PS
1130        R_IGPS
1130        R_ILETA
1130        R_ILETRS
1130        R_ILEabcpp
1130        R_ILEt2rpp
1130        R_ILEtex
1130        R_IMPC
1130        R_IMPD
1130        R_IMPtex
1130        R_INDOLEt2pp
1130        R_INDOLEt2rpp
1130        R_INDOLEtex
1130        R_INOSTt4pp
1130        R_INSH
1130        R_INSK
1130        R_INSTtex
1130        R_INSt2rpp
1130        R_INStex
1130        R_IPDDI
1130        R_IPDPS
1130        R_IPMD
1130        R_IPPMIa
1130        R_IPPMIb
1130        R_ISETACtex
1130        R_K2L4Aabcpp
1130        R_K2L4Atex
1130        R_KARA1
1130        R_KARA2
1130        R_KAS14
1130        R_KAS15
1130        R_KAT1
1130        R_KAT2
1130        R_KAT3
1130        R_KAT4
1130        R_KAT5
1130        R_KAT7
1130        R_KAT8
1130        R_KDOCT2
1130        R_KDOPP
1130        R_KDOPS
1130        R_KG6PDC
1130        R_Kabcpp
1130        R_Kt2pp
1130        R_Kt3pp
1130        R_Ktex
1130        R_LA4NTpp
1130        R_LACZpp
1130        R_LADGMDH
1130        R_LALDO2x
1130        R_LALGP
1130        R_LCADi
1130        R_LCARR
1130        R_LCARS
1130        R_LCTSt3ipp
1130        R_LCTStex
1130        R_LCTStpp
1130        R_LDH_D
1130        R_LDH_D2
1130        R_LEUTAi
1130        R_LEUabcpp
1130        R_LEUt2rpp
1130        R_LEUtex
1130        R_LGTHL
1130        R_LIPACabcpp
1130        R_LIPAHT2ex
1130        R_LIPAHTex
1130        R_LIPAabcpp
1130        R_LIPAtex
1130        R_LPADSS
1130        R_LPLIPAL1A120pp
1130        R_LPLIPAL1A140pp
1130        R_LPLIPAL1A141pp
1130        R_LPLIPAL1A160pp
1130        R_LPLIPAL1A161pp
1130        R_LPLIPAL1A180pp
1130        R_LPLIPAL1A181pp
1130        R_LPLIPAL1E120pp
1130        R_LPLIPAL1E140pp
1130        R_LPLIPAL1E141pp
1130        R_LPLIPAL1E160pp
1130        R_LPLIPAL1E161pp
1130        R_LPLIPAL1E180pp
1130        R_LPLIPAL1E181pp
1130        R_LPLIPAL1G120pp
1130        R_LPLIPAL1G140pp
1130        R_LPLIPAL1G141pp
1130        R_LPLIPAL1G160pp
1130        R_LPLIPAL1G161pp
1130        R_LPLIPAL1G180pp
1130        R_LPLIPAL1G181pp
1130        R_LPLIPAL2A120
1130        R_LPLIPAL2A140
1130        R_LPLIPAL2A160
1130        R_LPLIPAL2A161
1130        R_LPLIPAL2A180
1130        R_LPLIPAL2A181
1130        R_LPLIPAL2ATE120
1130        R_LPLIPAL2ATE140
1130        R_LPLIPAL2ATE141
1130        R_LPLIPAL2ATE160
1130        R_LPLIPAL2ATE161
1130        R_LPLIPAL2ATE180
1130        R_LPLIPAL2ATE181
1130        R_LPLIPAL2ATG120
1130        R_LPLIPAL2ATG140
1130        R_LPLIPAL2ATG141
1130        R_LPLIPAL2ATG160
1130        R_LPLIPAL2ATG180
1130        R_LPLIPAL2ATG181
1130        R_LPLIPAL2E120
1130        R_LPLIPAL2E140
1130        R_LPLIPAL2E141
1130        R_LPLIPAL2E160
1130        R_LPLIPAL2E161
1130        R_LPLIPAL2E180
1130        R_LPLIPAL2G120
1130        R_LPLIPAL2G141
1130        R_LPLIPAL2G160
1130        R_LPLIPAL2G161
1130        R_LPLIPAL2G180
1130        R_LPLIPAL2G181
1130        R_LYSDC
1130        R_LYSabcpp
1130        R_LYSt2pp
1130        R_LYSt3pp
1130        R_LYStex
1130        R_LYXI
1130        R_LYXtex
1130        R_L_LACD2
1130        R_L_LACD3
1130        R_L_LACt2rpp
1130        R_L_LACtex
1130        R_M1PD
1130        R_MACPD
1130        R_MALDDH
1130        R_MALDt2_2pp
1130        R_MALDtex
1130        R_MALS
1130        R_MALTATr
1130        R_MALTHXabcpp
1130        R_MALTHXtexi
1130        R_MALTPTabcpp
1130        R_MALTPTtexi
1130        R_MALTTRabcpp
1130        R_MALTTRtexi
1130        R_MALTTTRabcpp
1130        R_MALTTTRtexi
1130        R_MALTabcpp
1130        R_MALTptspp
1130        R_MALTtexi
1130        R_MALt2_2pp
1130        R_MALt2_3pp
1130        R_MALtex
1130        R_MAN1PT2
1130        R_MAN6PI
1130        R_MAN6Ptex
1130        R_MANAO
1130        R_MANGLYCptspp
1130        R_MANGLYCtex
1130        R_MANPGH
1130        R_MANptspp
1130        R_MANtex
1130        R_MCITD
1130        R_MCITS
1130        R_MCOATA
1130        R_MCPST
1130        R_MCTP1App
1130        R_MCTP1Bpp
1130        R_MDDCP1pp
1130        R_MDDCP2pp
1130        R_MDDCP3pp
1130        R_MDDCP4pp
1130        R_MDDEP1pp
1130        R_MDDEP2pp
1130        R_MDDEP4pp
1130        R_MDH
1130        R_MDH2
1130        R_MDH3
1130        R_MDRPD
1130        R_ME1
1130        R_ME2
1130        R_MECDPDH2
1130        R_MECDPS
1130        R_MELIBt2pp
1130        R_MELIBt3ipp
1130        R_MELIBtex
1130        R_MEPCT
1130        R_METAT
1130        R_METDabcpp
1130        R_METDtex
1130        R_METS
1130        R_METSOX1abcpp
1130        R_METSOX1tex
1130        R_METSOX2abcpp
1130        R_METSOX2tex
1130        R_METSOXR1
1130        R_METSOXR2
1130        R_METTRS
1130        R_METabcpp
1130        R_METtex
1130        R_MG2t3_2pp
1130        R_MG2tex
1130        R_MG2tpp
1130        R_MG2uabcpp
1130        R_MGSA
1130        R_MI1PP
1130        R_MICITD
1130        R_MINOHPtexi
1130        R_MLDCP1App
1130        R_MLDCP1Bpp
1130        R_MLDCP2App
1130        R_MLDCP2Bpp
1130        R_MLDCP3App
1130        R_MLDEP1pp
1130        R_MLDEP2pp
1130        R_MLTG1
1130        R_MLTG2
1130        R_MLTG3
1130        R_MLTG4
1130        R_MLTG5
1130        R_MLTGY1pp
1130        R_MLTGY2pp
1130        R_MLTGY4pp
1130        R_MLTP1
1130        R_MLTP2
1130        R_MMCD
1130        R_MME
1130        R_MMETt2pp
1130        R_MMM2
1130        R_MN2t3pp
1130        R_MN2tpp
1130        R_MN6PP
1130        R_MNLptspp
1130        R_MNLtex
1130        R_MNNH
1130        R_MNt2pp
1130        R_MNtex
1130        R_MOAT
1130        R_MOAT3C
1130        R_MOBDabcpp
1130        R_MOBDtex
1130        R_MOHMT
1130        R_MPTG
1130        R_MPTG2
1130        R_MSO3abcpp
1130        R_MSO3tex
1130        R_MTAN
1130        R_MTHFC
1130        R_MTHFD
1130        R_MTHFR2
1130        R_MTRI
1130        R_MTRK
1130        R_MTRPOX
1130        R_N2Otex
1130        R_N2Otpp
1130        R_NACtex
1130        R_NACtpp
1130        R_NADDP
1130        R_NADH10
1130        R_NADH16pp
1130        R_NADH18pp
1130        R_NADH5
1130        R_NADN
1130        R_NADPHQR2
1130        R_NADPHQR3
1130        R_NADPHQR4
1130        R_NADPPPS
1130        R_NADS1
1130        R_NAMNPP
1130        R_NAt3_1p5pp
1130        R_NAt3pp
1130        R_NAtex
1130        R_NDPK1
1130        R_NDPK2
1130        R_NDPK4
1130        R_NDPK5
1130        R_NDPK6
1130        R_NDPK7
1130        R_NH4tex
1130        R_NH4tpp
1130        R_NHFRBO
1130        R_NI2abcpp
1130        R_NI2t3pp
1130        R_NI2tex
1130        R_NI2tpp
1130        R_NI2uabcpp
1130        R_NMNAT
1130        R_NMNDA
1130        R_NMNN
1130        R_NMNPtpp
1130        R_NMNt7pp
1130        R_NMNtex
1130        R_NNAM
1130        R_NNATr
1130        R_NNDMBRT
1130        R_NNDPR
1130        R_NO2t2rpp
1130        R_NO2tex
1130        R_NO3R1bpp
1130        R_NO3R1pp
1130        R_NO3R2pp
1130        R_NO3t7pp
1130        R_NO3tex
1130        R_NODOx
1130        R_NODOy
1130        R_NOtex
1130        R_NOtpp
1130        R_NPHS
1130        R_NTD1
1130        R_NTD10
1130        R_NTD10pp
1130        R_NTD11
1130        R_NTD11pp
1130        R_NTD12
1130        R_NTD12pp
1130        R_NTD1pp
1130        R_NTD2
1130        R_NTD2pp
1130        R_NTD3
1130        R_NTD3pp
1130        R_NTD4pp
1130        R_NTD5
1130        R_NTD6
1130        R_NTD6pp
1130        R_NTD7
1130        R_NTD7pp
1130        R_NTD8
1130        R_NTD8pp
1130        R_NTD9
1130        R_NTD9pp
1130        R_NTP1
1130        R_NTP10
1130        R_NTP11
1130        R_NTP12
1130        R_NTP3
1130        R_NTP3pp
1130        R_NTP5
1130        R_NTPP1
1130        R_NTPP10
1130        R_NTPP11
1130        R_NTPP3
1130        R_NTPP4
1130        R_NTPP5
1130        R_NTPP6
1130        R_NTPP7
1130        R_NTPP8
1130        R_NTPP9
1130        R_NTPTP1
1130        R_NTRIR2x
1130        R_NTRIR3pp
1130        R_NTRIR4pp
1130        R_O16A4COLIPAtex
1130        R_O16A4Lpp
1130        R_O16AP1pp
1130        R_O16AP2pp
1130        R_O16AP3pp
1130        R_O16AT
1130        R_O16AUNDtpp
1130        R_O16GALFT
1130        R_O16GLCT1
1130        R_O16GLCT2
1130        R_O2Stex
1130        R_O2tex
1130        R_O2tpp
1130        R_OBTFL
1130        R_OCBT
1130        R_OCDCAtexi
1130        R_OCTAtex
1130        R_OCTDPS
1130        R_OHPBAT
1130        R_OHPHM
1130        R_OMBZLM
1130        R_OMCDC
1130        R_OMMBLHX
1130        R_OMMBLHX3
1130        R_OMPDC
1130        R_OMPHHX
1130        R_OP4ENH
1130        R_OPHBDC
1130        R_OPHHX
1130        R_OPHHX3
1130        R_ORNDC
1130        R_ORNabcpp
1130        R_ORNtex
1130        R_OROTt2_2pp
1130        R_OROTtex
1130        R_ORPT
1130        R_OXAMTC
1130        R_P5CD
1130        R_PA120abcpp
1130        R_PA140abcpp
1130        R_PA141abcpp
1130        R_PA160abcpp
1130        R_PA161abcpp
1130        R_PA180abcpp
1130        R_PA181abcpp
1130        R_PACALDt2rpp
1130        R_PACALDtex
1130        R_PACCOAL
1130        R_PANTS
1130        R_PAPA120
1130        R_PAPA120pp
1130        R_PAPA140
1130        R_PAPA140pp
1130        R_PAPA141
1130        R_PAPA141pp
1130        R_PAPA160pp
1130        R_PAPA161
1130        R_PAPA161pp
1130        R_PAPA180
1130        R_PAPA180pp
1130        R_PAPA181
1130        R_PAPA181pp
1130        R_PAPPT3
1130        R_PAPSR
1130        R_PAPSR2
1130        R_PDE1
1130        R_PDX5PO2
1130        R_PDX5PS
1130        R_PDXPP
1130        R_PE120abcpp
1130        R_PE140abcpp
1130        R_PE141abcpp
1130        R_PE160abcpp
1130        R_PE161abcpp
1130        R_PE180abcpp
1130        R_PE181abcpp
1130        R_PEAMNtex
1130        R_PERD
1130        R_PETNT161pp
1130        R_PETNT181pp
1130        R_PFK
1130        R_PFK_2
1130        R_PFL
1130        R_PG120abcpp
1130        R_PG140abcpp
1130        R_PG141abcpp
1130        R_PG160abcpp
1130        R_PG161abcpp
1130        R_PG181abcpp
1130        R_PGAMT
1130        R_PGCD
1130        R_PGI
1130        R_PGL
1130        R_PGLYCP
1130        R_PGM
1130        R_PGMT
1130        R_PGP120abcpp
1130        R_PGP140abcpp
1130        R_PGP160abcpp
1130        R_PGP161abcpp
1130        R_PGP180abcpp
1130        R_PGP181abcpp
1130        R_PGPP120pp
1130        R_PGPP140
1130        R_PGPP140pp
1130        R_PGPP141
1130        R_PGPP141pp
1130        R_PGPP160
1130        R_PGPP161
1130        R_PGPP161pp
1130        R_PGPP180
1130        R_PGPP180pp
1130        R_PGPP181
1130        R_PGPP181pp
1130        R_PGSA120
1130        R_PGSA140
1130        R_PGSA141
1130        R_PGSA160
1130        R_PGSA161
1130        R_PGSA180
1130        R_PGSA181
1130        R_PHEMEabcpp
1130        R_PHEMEtiex
1130        R_PHETA1
1130        R_PHETRS
1130        R_PHEt2rpp
1130        R_PHEtex
1130        R_PHYTSpp
1130        R_PIt2rpp
1130        R_PItex
1130        R_PIuabcpp
1130        R_PLIPA1A120pp
1130        R_PLIPA1A140pp
1130        R_PLIPA1A141pp
1130        R_PLIPA1A160pp
1130        R_PLIPA1A161pp
1130        R_PLIPA1A180pp
1130        R_PLIPA1A181pp
1130        R_PLIPA1E120pp
1130        R_PLIPA1E140pp
1130        R_PLIPA1E141pp
1130        R_PLIPA1E160pp
1130        R_PLIPA1E161pp
1130        R_PLIPA1E180pp
1130        R_PLIPA1E181pp
1130        R_PLIPA1G120pp
1130        R_PLIPA1G140pp
1130        R_PLIPA1G141pp
1130        R_PLIPA1G160pp
1130        R_PLIPA1G180pp
1130        R_PLIPA1G181pp
1130        R_PLIPA2A120pp
1130        R_PLIPA2A141pp
1130        R_PLIPA2A160pp
1130        R_PLIPA2A161pp
1130        R_PLIPA2A180pp
1130        R_PLIPA2A181pp
1130        R_PLIPA2E120pp
1130        R_PLIPA2E140pp
1130        R_PLIPA2E141pp
1130        R_PLIPA2E160pp
1130        R_PLIPA2E161pp
1130        R_PLIPA2E180pp
1130        R_PLIPA2E181pp
1130        R_PLIPA2G140pp
1130        R_PLIPA2G141pp
1130        R_PLIPA2G160pp
1130        R_PLIPA2G161pp
1130        R_PLIPA2G180pp
1130        R_PLIPA2G181pp
1130        R_PMANM
1130        R_PMPK
1130        R_PNTK
1130        R_PNTOt4pp
1130        R_PNTOtex
1130        R_POX
1130        R_PPA
1130        R_PPA2
1130        R_PPAKr
1130        R_PPALtex
1130        R_PPALtpp
1130        R_PPAt4pp
1130        R_PPAtex
1130        R_PPBNGS
1130        R_PPC
1130        R_PPCDC
1130        R_PPCK
1130        R_PPGPPDP
1130        R_PPK2r
1130        R_PPKr
1130        R_PPM
1130        R_PPM2
1130        R_PPNCL2
1130        R_PPND
1130        R_PPNDH
1130        R_PPPGO
1130        R_PPPGO3
1130        R_PPPNDO
1130        R_PPPNt2rpp
1130        R_PPS
1130        R_PPTHpp
1130        R_PPTtex
1130        R_PRAGSr
1130        R_PRAIS
1130        R_PRAIi
1130        R_PRAMPC
1130        R_PRASCSi
1130        R_PRFGS
1130        R_PRMICI
1130        R_PROD2
1130        R_PROGLYabcpp
1130        R_PROGLYtex
1130        R_PROTRS
1130        R_PROabcpp
1130        R_PROt2rpp
1130        R_PROt4pp
1130        R_PROtex
1130        R_PRPPS
1130        R_PSCLYSt2pp
1130        R_PSCLYStex
1130        R_PSD120
1130        R_PSD140
1130        R_PSD141
1130        R_PSD160
1130        R_PSD161
1130        R_PSD180
1130        R_PSD181
1130        R_PSERT
1130        R_PSERtex
1130        R_PSP_L
1130        R_PSP_Lpp
1130        R_PSSA120
1130        R_PSSA140
1130        R_PSSA141
1130        R_PSSA160
1130        R_PSSA161
1130        R_PSSA180
1130        R_PSSA181
1130        R_PTA2
1130        R_PTAr
1130        R_PTHRpp
1130        R_PTPATi
1130        R_PTRCTA
1130        R_PTRCabcpp
1130        R_PTRCt2pp
1130        R_PUNP1
1130        R_PUNP3
1130        R_PUNP4
1130        R_PUNP5
1130        R_PUNP6
1130        R_PUNP7
1130        R_PYAM5PO
1130        R_PYDAMK
1130        R_PYDXK
1130        R_PYDXNK
1130        R_PYDXPP
1130        R_PYK
1130        R_PYNP2r
1130        R_PYRt2rpp
1130        R_QMO3
1130        R_R15BPK
1130        R_R1PK
1130        R_R5PPpp
1130        R_RBFK
1130        R_RBFSa
1130        R_RBFSb
1130        R_RBK
1130        R_RBK_L1
1130        R_RBP4E
1130        R_RHAT1
1130        R_RHCCE
1130        R_RIBabcpp
1130        R_RIBtex
1130        R_RMI
1130        R_RMK
1130        R_RMNtpp
1130        R_RMPA
1130        R_RNDR1
1130        R_RNDR1b
1130        R_RNDR2
1130        R_RNDR2b
1130        R_RNDR4
1130        R_RNDR4b
1130        R_RNTR1c
1130        R_RNTR2c
1130        R_RNTR3c
1130        R_RNTR4c
1130        R_RZ5PP
1130        R_S7PI
1130        R_SADH
1130        R_SADT2
1130        R_SARCOX
1130        R_SBTPD
1130        R_SBTptspp
1130        R_SDPDS
1130        R_SDPTA
1130        R_SELCYSS
1130        R_SELNPS
1130        R_SERAT
1130        R_SERD_D
1130        R_SERD_L
1130        R_SERTRS
1130        R_SERTRS2
1130        R_SERt2rpp
1130        R_SERt4pp
1130        R_SERtex
1130        R_SFGTHi
1130        R_SGDS
1130        R_SGSAD
1130        R_SHCHCS2
1130        R_SHCHD2
1130        R_SHCHF
1130        R_SHK3Dr
1130        R_SHKK
1130        R_SHSL1
1130        R_SKMtex
1130        R_SO2tex
1130        R_SO2tpp
1130        R_SO3tex
1130        R_SO4tex
1130        R_SOTA
1130        R_SPMDAT1
1130        R_SPMDAT2
1130        R_SPMDabcpp
1130        R_SPMDtex
1130        R_SPMS
1130        R_SPODM
1130        R_SPODMpp
1130        R_SSALx
1130        R_SSALy
1130        R_SUCBZL
1130        R_SUCBZS
1130        R_SUCCt2_2pp
1130        R_SUCCt2_3pp
1130        R_SUCCt3pp
1130        R_SUCCtex
1130        R_SUCDi
1130        R_SUCFUMtpp
1130        R_SUCOAS
1130        R_SUCRtex
1130        R_SUCptspp
1130        R_SULFACabcpp
1130        R_SULFACtex
1130        R_SULRi
1130        R_SULabcpp
1130        R_T2DECAI
1130        R_TAGURr
1130        R_TALA
1130        R_TARTD
1130        R_TARTRt7pp
1130        R_TARTRtex
1130        R_TAURabcpp
1130        R_TAURtex
1130        R_TCYNTtex
1130        R_TDP
1130        R_TDPADGAT
1130        R_TDPAGTA
1130        R_TDPDRE
1130        R_TDPDRR
1130        R_TDPGDH
1130        R_TDSK
1130        R_TDSR1
1130        R_TDSR2
1130        R_TGBPA
1130        R_THD2pp
1130        R_THDPS
1130        R_THIORDXi
1130        R_THMDt2pp
1130        R_THMDt2rpp
1130        R_THMDtex
1130        R_THMabcpp
1130        R_THRA2i
1130        R_THRAi
1130        R_THRD
1130        R_THRD_L
1130        R_THRPtex
1130        R_THRS
1130        R_THRTRS
1130        R_THRabcpp
1130        R_THRt2pp
1130        R_THRt2rpp
1130        R_THRt4pp
1130        R_THRtex
1130        R_THYMt3pp
1130        R_THYMtex
1130        R_THZPSN
1130        R_TKT1
1130        R_TKT2
1130        R_TMAOR1pp
1130        R_TMAOR2
1130        R_TMAOR2pp
1130        R_TMAOtex
1130        R_TMAtex
1130        R_TMDK1
1130        R_TMDS
1130        R_TMK
1130        R_TMPK
1130        R_TMPPP
1130        R_TPI
1130        R_TPRDCOAS
1130        R_TRDR
1130        R_TRE6PH
1130        R_TRE6PP
1130        R_TRE6PS
1130        R_TREH
1130        R_TREHpp
1130        R_TREptspp
1130        R_TRPS1
1130        R_TRPS2
1130        R_TRPS3
1130        R_TRPTRS
1130        R_TRPt2rpp
1130        R_TRPtex
1130        R_TRSARr
1130        R_TSULabcpp
1130        R_TSULtex
1130        R_TTDCAtexi
1130        R_TTDCEAtexi
1130        R_TUNGSabcpp
1130        R_TUNGStex
1130        R_TYMtex
1130        R_TYROXDApp
1130        R_TYRPpp
1130        R_TYRTA
1130        R_TYRTRS
1130        R_TYRt2rpp
1130        R_TYRtex
1130        R_U23GAAT
1130        R_UAAGDS
1130        R_UACGALPpp
1130        R_UACGAMPpp
1130        R_UACGAMtex
1130        R_UAGAAT
1130        R_UAGCVT
1130        R_UAGDP
1130        R_UAGPT3
1130        R_UAMAGS
1130        R_UAMAS
1130        R_UAPGR
1130        R_UDCPDP
1130        R_UDCPDPpp
1130        R_UDCPPtppi
1130        R_UDPG4E
1130        R_UDPGALM
1130        R_UDPGALPpp
1130        R_UDPGALtex
1130        R_UDPGD
1130        R_UDPGDC
1130        R_UDPGLCURtex
1130        R_UDPGPpp
1130        R_UDPGtex
1130        R_UGLCURPpp
1130        R_UGLT
1130        R_UGMDDS
1130        R_ULA4NFT
1130        R_UM3PL
1130        R_UM4PCP
1130        R_UM4PL
1130        R_UMPK
1130        R_UMPtex
1130        R_UNK3
1130        R_UPLA4FNF
1130        R_UPP3MT
1130        R_UPPDC1
1130        R_URAt2pp
1130        R_URAt2rpp
1130        R_URAtex
1130        R_URDGLYCD
1130        R_UREAtex
1130        R_UREAtpp
1130        R_URIC
1130        R_URIDK2r
1130        R_URIK2
1130        R_URIt2pp
1130        R_URIt2rpp
1130        R_URItex
1130        R_USHD
1130        R_VALTA
1130        R_VALTRS
1130        R_VALabcpp
1130        R_VALt2rpp
1130        R_VALtex
1130        R_VPAMT
1130        R_X5PL3E
1130        R_XAND
1130        R_XANt2pp
1130        R_XANtex
1130        R_XANtpp
1130        R_XMPtex
1130        R_XPPT
1130        R_XTSNH
1130        R_XTSNt2rpp
1130        R_XTSNtex
1130        R_XYLI2
1130        R_XYLK
1130        R_XYLK2
1130        R_XYLUt2pp
1130        R_XYLUtex
1130        R_XYLabcpp
1130        R_XYLt2pp
1130        R_XYLtex
1130        R_ZN2abcpp
1130        R_ZN2t3pp
1130        R_ZN2tpp
1130        R_ZNabcpp
1130        R_Zn2tex
1211        R_12DGR140tipp
1211        R_12DGR141tipp
1211        R_12DGR160tipp
1211        R_12DGR161tipp
1211        R_12DGR181tipp
1211        R_12PPDRtpp
1211        R_12PPDStpp
1211        R_14GLUCANabcpp
1211        R_14GLUCANtexi
1211        R_23CAMPtex
1211        R_23CCMPtex
1211        R_23CGMPtex
1211        R_23CUMPtex
1211        R_23DAPPAt2pp
1211        R_23DAPPAtex
1211        R_23PDE2pp
1211        R_23PDE4pp
1211        R_23PDE7pp
1211        R_23PDE9pp
1211        R_26DAHtex
1211        R_2AGPA120tipp
1211        R_2AGPA140tipp
1211        R_2AGPA141tipp
1211        R_2AGPA160tipp
1211        R_2AGPA181tipp
1211        R_2AGPE120tipp
1211        R_2AGPE160tipp
1211        R_2AGPE161tipp
1211        R_2AGPE180tipp
1211        R_2AGPE181tipp
1211        R_2AGPEAT120
1211        R_2AGPEAT160
1211        R_2AGPEAT161
1211        R_2AGPEAT180
1211        R_2AGPEAT181
1211        R_2AGPG120tipp
1211        R_2AGPG140tipp
1211        R_2AGPG141tipp
1211        R_2AGPG160tipp
1211        R_2AGPG161tipp
1211        R_2AGPG180tipp
1211        R_2AGPG181tipp
1211        R_2AGPGAT120
1211        R_2AGPGAT140
1211        R_2AGPGAT141
1211        R_2AGPGAT160
1211        R_2AGPGAT161
1211        R_2AGPGAT180
1211        R_2AGPGAT181
1211        R_2DGLCNRx
1211        R_2DGULRx
1211        R_2DGULRy
1211        R_2MAHMP
1211        R_34dhpactex
1211        R_3AMPtex
1211        R_3CMPtex
1211        R_3GMPtex
1211        R_3HAD100
1211        R_3HAD121
1211        R_3HAD140
1211        R_3HAD141
1211        R_3HAD160
1211        R_3HAD180
1211        R_3HAD181
1211        R_3HAD40
1211        R_3HAD60
1211        R_3HAD80
1211        R_3KGK
1211        R_3NTD2pp
1211        R_3NTD4pp
1211        R_3NTD7pp
1211        R_3NTD9pp
1211        R_3OAR100
1211        R_3OAR120
1211        R_3OAR121
1211        R_3OAR140
1211        R_3OAR141
1211        R_3OAR160
1211        R_3OAR161
1211        R_3OAR180
1211        R_3OAR181
1211        R_3OAR60
1211        R_3OAR80
1211        R_3OAS100
1211        R_3OAS140
1211        R_3OAS141
1211        R_3OAS160
1211        R_3OAS161
1211        R_3OAS180
1211        R_3OAS181
1211        R_3OAS60
1211        R_3PEPTabcpp
1211        R_3PEPTtex
1211        R_3UMPtex
1211        R_42A12BOOXpp
1211        R_4HOXPACDtex
1211        R_4HTHRS
1211        R_4PCP
1211        R_4PCPpp
1211        R_4PEPTabcpp
1211        R_4PEPTtex
1211        R_5DGLCNR
1211        R_5DGLCNt2rpp
1211        R_5DGLCNtex
1211        R_5DOAN
1211        R_A5PISO
1211        R_AACPS1
1211        R_AACPS2
1211        R_AACPS3
1211        R_AACPS5
1211        R_AACPS6
1211        R_AACPS7
1211        R_AACPS8
1211        R_AACPS9
1211        R_AACTOOR
1211        R_AAMYL
1211        R_AAMYLpp
1211        R_AB6PGH
1211        R_ABTA
1211        R_ABUTD
1211        R_ABUTt2pp
1211        R_ABUTtex
1211        R_ACACCT
1211        R_ACACtex
1211        R_ACALD
1211        R_ACALDtex
1211        R_ACALDtpp
1211        R_ACBIPGT
1211        R_ACCOAL
1211        R_ACGAL1PPpp
1211        R_ACGALtex
1211        R_ACGAM1PPpp
1211        R_ACGAM1Ptex
1211        R_ACGAMK
1211        R_ACGAMT
1211        R_ACGAptspp
1211        R_ACGAtex
1211        R_ACGS
1211        R_ACHBS
1211        R_ACKr
1211        R_ACLS
1211        R_ACMAMUT
1211        R_ACMANAtex
1211        R_ACMUMptspp
1211        R_ACMUMtex
1211        R_ACNAMt2pp
1211        R_ACNAMtex
1211        R_ACNML
1211        R_ACOAD2f
1211        R_ACOAD3f
1211        R_ACOAD4f
1211        R_ACOAD5f
1211        R_ACOAD7f
1211        R_ACOAD8f
1211        R_ACOATA
1211        R_ACODA
1211        R_ACOLIPAtex
1211        R_ACONMT
1211        R_ACONTa
1211        R_ACONTb
1211        R_ACOTA
1211        R_ACPS1
1211        R_ACS
1211        R_ACSERtpp
1211        R_ACt4pp
1211        R_ADA
1211        R_ADCL
1211        R_ADCS
1211        R_ADD
1211        R_ADEt2rpp
1211        R_ADEtex
1211        R_ADK1
1211        R_ADK4
1211        R_ADNCYC
1211        R_ADNt2pp
1211        R_ADNt2rpp
1211        R_ADNtex
1211        R_ADOCBIK
1211        R_ADOCBLS
1211        R_ADOCBLtonex
1211        R_ADPRDP
1211        R_ADPT
1211        R_ADSL1r
1211        R_ADSL2r
1211        R_ADSS
1211        R_AGM3PA
1211        R_AGM3PApp
1211        R_AGM3PH
1211        R_AGM4PApp
1211        R_AGM4PCP
1211        R_AGM4PCPpp
1211        R_AGM4Pt2pp
1211        R_AGMH
1211        R_AGMHE
1211        R_AGMT
1211        R_AGMt2pp
1211        R_AGMtex
1211        R_AGPAT120
1211        R_AGPAT140
1211        R_AGPAT141
1211        R_AGPAT161
1211        R_AGt3
1211        R_AHCYSNS
1211        R_AICART
1211        R_AIRC2
1211        R_AKGtex
1211        R_ALAALAD
1211        R_ALAALAabcpp
1211        R_ALAALAr
1211        R_ALAALAtex
1211        R_ALAR
1211        R_ALATA_D2
1211        R_ALATA_L
1211        R_ALATRS
1211        R_ALAt2pp
1211        R_ALAtex
1211        R_ALCD19
1211        R_ALCD2x
1211        R_ALDD19x
1211        R_ALDD2y
1211        R_ALDD3y
1211        R_ALDD4
1211        R_ALLTN
1211        R_ALLTNtex
1211        R_ALLabcpp
1211        R_ALLtex
1211        R_ALPATE160pp
1211        R_ALPATG160pp
1211        R_ALR2
1211        R_ALR4x
1211        R_ALTRH
1211        R_AM3PA
1211        R_AM4PA
1211        R_AMALT1
1211        R_AMALT2
1211        R_AMALT3
1211        R_AMALT4
1211        R_AMANAPEr
1211        R_AMANK
1211        R_AMAOTr
1211        R_AMPMS2
1211        R_AMPN
1211        R_AMPTASECG
1211        R_ANHGMtex
1211        R_ANHMK
1211        R_ANPRT
1211        R_ANS
1211        R_AOBUTDs
1211        R_AP4AH
1211        R_AP5AH
1211        R_APRAUR
1211        R_ARAI
1211        R_ARBTNR1
1211        R_ARBTNR2
1211        R_ARBTNR3
1211        R_ARBTNabcpp
1211        R_ARBTNexs
1211        R_ARBTNtpp
1211        R_ARBabcpp
1211        R_ARBt3ipp
1211        R_ARBtex
1211        R_ARGAGMt7pp
1211        R_ARGDC
1211        R_ARGDCpp
1211        R_ARGORNt7pp
1211        R_ARGSL
1211        R_ARGSS
1211        R_ARGTRS
1211        R_ARGabcpp
1211        R_ARGt3pp
1211        R_ARGtex
1211        R_ASAD
1211        R_ASCBPL
1211        R_ASCBptspp
1211        R_ASNS1
1211        R_ASNS2
1211        R_ASNabcpp
1211        R_ASNt2rpp
1211        R_ASNtex
1211        R_ASO3t8pp
1211        R_ASO3tex
1211        R_ASP1DC
1211        R_ASPCT
1211        R_ASPO3
1211        R_ASPO4
1211        R_ASPO6
1211        R_ASPT
1211        R_ASPTA
1211        R_ASPTRS
1211        R_ASPabcpp
1211        R_ASPt2_2pp
1211        R_ASPt2pp
1211        R_ASR
1211        R_ATHRDHr
1211        R_ATPHs
1211        R_ATPPRT
1211        R_ATPS4rpp
1211        R_BALAt2pp
1211        R_BALAtex
1211        R_BETALDHy
1211        R_BSORx
1211        R_BSORy
1211        R_BTS4
1211        R_BUTCT
1211        R_BUTSO3abcpp
1211        R_BUTSO3tex
1211        R_BUTt2rpp
1211        R_BUTtex
1211        R_CA2t3pp
1211        R_CA2tex
1211        R_CADVtpp
1211        R_CAT
1211        R_CAt6pp
1211        R_CBIAT
1211        R_CBItonex
1211        R_CBIuabcpp
1211        R_CBL1abcpp
1211        R_CBL1tonex
1211        R_CBMKr
1211        R_CBPS
1211        R_CD2abcpp
1211        R_CD2tex
1211        R_CDAPPA120
1211        R_CDAPPA140
1211        R_CDAPPA141
1211        R_CDAPPA160
1211        R_CDAPPA180
1211        R_CDAPPA181
1211        R_CDPMEK
1211        R_CFAS160E
1211        R_CFAS160G
1211        R_CFAS180E
1211        R_CGLYabcpp
1211        R_CGLYtex
1211        R_CHLabcpp
1211        R_CHLtex
1211        R_CHORM
1211        R_CHORS
1211        R_CHRPL
1211        R_CINNDO
1211        R_CITL
1211        R_CITtex
1211        R_CLIPAtex
1211        R_CLPNH141pp
1211        R_CLPNH161pp
1211        R_CLPNH180pp
1211        R_CLPNH181pp
1211        R_CLPNS120pp
1211        R_CLPNS140pp
1211        R_CLPNS141pp
1211        R_CLPNS161pp
1211        R_CLPNS180pp
1211        R_CLPNS181pp
1211        R_CLt3_2pp
1211        R_CLtex
1211        R_CMPN
1211        R_CMPtex
1211        R_CO2tex
1211        R_CO2tpp
1211        R_COBALT2abcpp
1211        R_COBALT2t3pp
1211        R_COBALT2tpp
1211        R_COLIPAabcpp
1211        R_COLIPAtex
1211        R_CPGNR1
1211        R_CPGNR2
1211        R_CPGNR3
1211        R_CPGNUtex
1211        R_CPGNUtpp
1211        R_CPGNexs
1211        R_CPGNtonex
1211        R_CPPPGO
1211        R_CPPPGO2
1211        R_CRNBTCT
1211        R_CRNCAL2
1211        R_CRNCAR
1211        R_CRNCDH
1211        R_CRNDCAL2
1211        R_CRNDt2rpp
1211        R_CRNabcpp
1211        R_CRNt7pp
1211        R_CS
1211        R_CSND
1211        R_CSNt2pp
1211        R_CTBTt2rpp
1211        R_CU1Opp
1211        R_CU1abcpp
1211        R_CU2abcpp
1211        R_CU2tex
1211        R_CU2tpp
1211        R_CUt3
1211        R_CUtex
1211        R_CYANST
1211        R_CYANSTpp
1211        R_CYNTAH
1211        R_CYNTt2pp
1211        R_CYNTtex
1211        R_CYSDDS
1211        R_CYSDS
1211        R_CYSDabcpp
1211        R_CYSDtex
1211        R_CYSSADS
1211        R_CYSTL
1211        R_CYSabc2pp
1211        R_CYSabcpp
1211        R_CYTD
1211        R_CYTDH
1211        R_CYTDK2
1211        R_CYTDt2rpp
1211        R_CYTK2
1211        R_DADA
1211        R_DADK
1211        R_DADNt2pp
1211        R_DADNtex
1211        R_DAGK120
1211        R_DAGK140
1211        R_DAGK141
1211        R_DAGK161
1211        R_DAGK180
1211        R_DAGK181
1211        R_DALAtex
1211        R_DAMPtex
1211        R_DAPAL
1211        R_DAPE
1211        R_DASYN140
1211        R_DASYN141
1211        R_DASYN161
1211        R_DASYN180
1211        R_DASYN181
1211        R_DATPHs
1211        R_DB4PS
1211        R_DBTS
1211        R_DCAtex
1211        R_DCMPtex
1211        R_DCTPD
1211        R_DCYTt2pp
1211        R_DCYTtex
1211        R_DDCAtexi
1211        R_DDGLCNt2rpp
1211        R_DDPA
1211        R_DDPGALA
1211        R_DGK1
1211        R_DGSNt2pp
1211        R_DGSNtex
1211        R_DHAD1
1211        R_DHAD2
1211        R_DHAPT
1211        R_DHAtex
1211        R_DHAtpp
1211        R_DHBS
1211        R_DHBSH
1211        R_DHDPRy
1211        R_DHDPS
1211        R_DHFR
1211        R_DHORD2
1211        R_DHORTS
1211        R_DHPPD
1211        R_DHPPDA2
1211        R_DHPS2
1211        R_DHPTDCs
1211        R_DHPTPE
1211        R_DHQTi
1211        R_DIMPtex
1211        R_DKGLCNR1
1211        R_DKMPPD
1211        R_DMATT
1211        R_DMPPS
1211        R_DMQMT
1211        R_DMSOR1pp
1211        R_DMSOR2
1211        R_DMStex
1211        R_DM_4HBA
1211        R_DM_5DRIB
1211        R_DM_AACALD
1211        R_DM_HMFURN
1211        R_DM_OXAM
1211        R_DOPAtex
1211        R_DPR
1211        R_DRPA
1211        R_DSBAO1
1211        R_DSBCGT
1211        R_DSBDR
1211        R_DSBGGT
1211        R_DSERDHr
1211        R_DSERt2pp
1211        R_DSERtex
1211        R_DTMPK
1211        R_DTMPtex
1211        R_DUMPtex
1211        R_DURIK1
1211        R_DURIPP
1211        R_DUTPDP
1211        R_DXPRIi
1211        R_DXPS
1211        R_DXYLK
1211        R_D_LACt2pp
1211        R_E4PD
1211        R_EAR100x
1211        R_EAR100y
1211        R_EAR120x
1211        R_EAR120y
1211        R_EAR121y
1211        R_EAR140y
1211        R_EAR141x
1211        R_EAR141y
1211        R_EAR160x
1211        R_EAR160y
1211        R_EAR161x
1211        R_EAR161y
1211        R_EAR180y
1211        R_EAR181x
1211        R_EAR40x
1211        R_EAR40y
1211        R_EAR60x
1211        R_EAR60y
1211        R_EAR80x
1211        R_EAR80y
1211        R_ECA4COLIPAtex
1211        R_ECA4OALpp
1211        R_ECAP1pp
1211        R_ECAP2pp
1211        R_ECAP3pp
1211        R_ECAtpp
1211        R_ECOAH1
1211        R_ECOAH2
1211        R_ECOAH3
1211        R_ECOAH4
1211        R_ECOAH5
1211        R_ECOAH6
1211        R_ECOAH7
1211        R_ECOAH8
1211        R_EDTXS1
1211        R_EDTXS2
1211        R_EDTXS4
1211        R_ENLIPAtex
1211        R_ENO
1211        R_ENTCS
1211        R_ENTERES
1211        R_ENTERES2
1211        R_ETHAAL
1211        R_ETHAt2pp
1211        R_ETHAtex
1211        R_ETHSO3abcpp
1211        R_ETHSO3tex
1211        R_ETOHt2rpp
1211        R_ETOHtex
1211        R_EX_12ppd_R_LPAREN_e_RPAREN_
1211        R_EX_12ppd_S_LPAREN_e_RPAREN_
1211        R_EX_15dap_LPAREN_e_RPAREN_
1211        R_EX_23camp_LPAREN_e_RPAREN_
1211        R_EX_23ccmp_LPAREN_e_RPAREN_
1211        R_EX_23cgmp_LPAREN_e_RPAREN_
1211        R_EX_23cump_LPAREN_e_RPAREN_
1211        R_EX_23dappa_LPAREN_e_RPAREN_
1211        R_EX_26dap_M_LPAREN_e_RPAREN_
1211        R_EX_34dhpac_LPAREN_e_RPAREN_
1211        R_EX_3amp_LPAREN_e_RPAREN_
1211        R_EX_3cmp_LPAREN_e_RPAREN_
1211        R_EX_3gmp_LPAREN_e_RPAREN_
1211        R_EX_3hcinnm_LPAREN_e_RPAREN_
1211        R_EX_3ump_LPAREN_e_RPAREN_
1211        R_EX_4abut_LPAREN_e_RPAREN_
1211        R_EX_5dglcn_LPAREN_e_RPAREN_
1211        R_EX_LalaDgluMdapDala_LPAREN_e_RPAREN_
1211        R_EX_LalaDgluMdap_LPAREN_e_RPAREN_
1211        R_EX_ac_LPAREN_e_RPAREN_
1211        R_EX_acac_LPAREN_e_RPAREN_
1211        R_EX_acald_LPAREN_e_RPAREN_
1211        R_EX_acgal1p_LPAREN_e_RPAREN_
1211        R_EX_acgal_LPAREN_e_RPAREN_
1211        R_EX_acgam1p_LPAREN_e_RPAREN_
1211        R_EX_acmana_LPAREN_e_RPAREN_
1211        R_EX_acmum_LPAREN_e_RPAREN_
1211        R_EX_acnam_LPAREN_e_RPAREN_
1211        R_EX_acolipa_LPAREN_e_RPAREN_
1211        R_EX_acser_LPAREN_e_RPAREN_
1211        R_EX_ade_LPAREN_e_RPAREN_
1211        R_EX_adn_LPAREN_e_RPAREN_
1211        R_EX_adocbl_LPAREN_e_RPAREN_
1211        R_EX_ag_LPAREN_e_RPAREN_
1211        R_EX_agm_LPAREN_e_RPAREN_
1211        R_EX_akg_LPAREN_e_RPAREN_
1211        R_EX_ala_B_LPAREN_e_RPAREN_
1211        R_EX_ala_D_LPAREN_e_RPAREN_
1211        R_EX_alaala_LPAREN_e_RPAREN_
1211        R_EX_amp_LPAREN_e_RPAREN_
1211        R_EX_anhgm_LPAREN_e_RPAREN_
1211        R_EX_arab_L_LPAREN_e_RPAREN_
1211        R_EX_arbtn_fe3_LPAREN_e_RPAREN_
1211        R_EX_arg_L_LPAREN_e_RPAREN_
1211        R_EX_ascb_L_LPAREN_e_RPAREN_
1211        R_EX_asn_L_LPAREN_e_RPAREN_
1211        R_EX_aso3_LPAREN_e_RPAREN_
1211        R_EX_asp_L_LPAREN_e_RPAREN_
1211        R_EX_butso3_LPAREN_e_RPAREN_
1211        R_EX_cbi_LPAREN_e_RPAREN_
1211        R_EX_cbl1_LPAREN_e_RPAREN_
1211        R_EX_cd2_LPAREN_e_RPAREN_
1211        R_EX_cgly_LPAREN_e_RPAREN_
1211        R_EX_chol_LPAREN_e_RPAREN_
1211        R_EX_cit_LPAREN_e_RPAREN_
1211        R_EX_cl_LPAREN_e_RPAREN_
1211        R_EX_cmp_LPAREN_e_RPAREN_
1211        R_EX_co2_LPAREN_e_RPAREN_
1211        R_EX_cobalt2_LPAREN_e_RPAREN_
1211        R_EX_colipa_LPAREN_e_RPAREN_
1211        R_EX_cpgn_LPAREN_e_RPAREN_
1211        R_EX_cpgn_un_LPAREN_e_RPAREN_
1211        R_EX_crn_LPAREN_e_RPAREN_
1211        R_EX_csn_LPAREN_e_RPAREN_
1211        R_EX_cu_LPAREN_e_RPAREN_
1211        R_EX_cys_L_LPAREN_e_RPAREN_
1211        R_EX_cytd_LPAREN_e_RPAREN_
1211        R_EX_dca_LPAREN_e_RPAREN_
1211        R_EX_dcmp_LPAREN_e_RPAREN_
1211        R_EX_dcyt_LPAREN_e_RPAREN_
1211        R_EX_dgmp_LPAREN_e_RPAREN_
1211        R_EX_dgsn_LPAREN_e_RPAREN_
1211        R_EX_dha_LPAREN_e_RPAREN_
1211        R_EX_din_LPAREN_e_RPAREN_
1211        R_EX_dms_LPAREN_e_RPAREN_
1211        R_EX_dmso_LPAREN_e_RPAREN_
1211        R_EX_dopa_LPAREN_e_RPAREN_
1211        R_EX_dtmp_LPAREN_e_RPAREN_
1211        R_EX_duri_LPAREN_e_RPAREN_
1211        R_EX_eca4colipa_LPAREN_e_RPAREN_
1211        R_EX_enlipa_LPAREN_e_RPAREN_
1211        R_EX_enter_LPAREN_e_RPAREN_
1211        R_EX_etha_LPAREN_e_RPAREN_
1211        R_EX_ethso3_LPAREN_e_RPAREN_
1211        R_EX_etoh_LPAREN_e_RPAREN_
1211        R_EX_f6p_LPAREN_e_RPAREN_
1211        R_EX_fe2_LPAREN_e_RPAREN_
1211        R_EX_fe3_LPAREN_e_RPAREN_
1211        R_EX_fe3dcit_LPAREN_e_RPAREN_
1211        R_EX_fe3dhbzs_LPAREN_e_RPAREN_
1211        R_EX_fe3hox_LPAREN_e_RPAREN_
1211        R_EX_fe3hox_un_LPAREN_e_RPAREN_
1211        R_EX_fecrm_LPAREN_e_RPAREN_
1211        R_EX_feoxam_LPAREN_e_RPAREN_
1211        R_EX_feoxam_un_LPAREN_e_RPAREN_
1211        R_EX_for_LPAREN_e_RPAREN_
1211        R_EX_fru_LPAREN_e_RPAREN_
1211        R_EX_frulys_LPAREN_e_RPAREN_
1211        R_EX_fruur_LPAREN_e_RPAREN_
1211        R_EX_fuc_L_LPAREN_e_RPAREN_
1211        R_EX_fum_LPAREN_e_RPAREN_
1211        R_EX_g1p_LPAREN_e_RPAREN_
1211        R_EX_g3pc_LPAREN_e_RPAREN_
1211        R_EX_g3pg_LPAREN_e_RPAREN_
1211        R_EX_g3pi_LPAREN_e_RPAREN_
1211        R_EX_g6p_LPAREN_e_RPAREN_
1211        R_EX_gal1p_LPAREN_e_RPAREN_
1211        R_EX_gal_LPAREN_e_RPAREN_
1211        R_EX_gal_bD_LPAREN_e_RPAREN_
1211        R_EX_galctn_D_LPAREN_e_RPAREN_
1211        R_EX_galur_LPAREN_e_RPAREN_
1211        R_EX_gam6p_LPAREN_e_RPAREN_
1211        R_EX_gam_LPAREN_e_RPAREN_
1211        R_EX_glcr_LPAREN_e_RPAREN_
1211        R_EX_glcur_LPAREN_e_RPAREN_
1211        R_EX_gln_L_LPAREN_e_RPAREN_
1211        R_EX_glu_L_LPAREN_e_RPAREN_
1211        R_EX_gly_LPAREN_e_RPAREN_
1211        R_EX_glyb_LPAREN_e_RPAREN_
1211        R_EX_glyc2p_LPAREN_e_RPAREN_
1211        R_EX_glyc3p_LPAREN_e_RPAREN_
1211        R_EX_glyc_LPAREN_e_RPAREN_
1211        R_EX_glyclt_LPAREN_e_RPAREN_
1211        R_EX_gmp_LPAREN_e_RPAREN_
1211        R_EX_gsn_LPAREN_e_RPAREN_
1211        R_EX_gthox_LPAREN_e_RPAREN_
1211        R_EX_gtp_LPAREN_e_RPAREN_
1211        R_EX_h2_LPAREN_e_RPAREN_
1211        R_EX_h2o2_LPAREN_e_RPAREN_
1211        R_EX_h2o_LPAREN_e_RPAREN_
1211        R_EX_h2s_LPAREN_e_RPAREN_
1211        R_EX_h_LPAREN_e_RPAREN_
1211        R_EX_hacolipa_LPAREN_e_RPAREN_
1211        R_EX_halipa_LPAREN_e_RPAREN_
1211        R_EX_hdca_LPAREN_e_RPAREN_
1211        R_EX_hdcea_LPAREN_e_RPAREN_
1211        R_EX_his_L_LPAREN_e_RPAREN_
1211        R_EX_hom_L_LPAREN_e_RPAREN_
1211        R_EX_hxa_LPAREN_e_RPAREN_
1211        R_EX_hxan_LPAREN_e_RPAREN_
1211        R_EX_idon_L_LPAREN_e_RPAREN_
1211        R_EX_ile_L_LPAREN_e_RPAREN_
1211        R_EX_imp_LPAREN_e_RPAREN_
1211        R_EX_indole_LPAREN_e_RPAREN_
1211        R_EX_inost_LPAREN_e_RPAREN_
1211        R_EX_isetac_LPAREN_e_RPAREN_
1211        R_EX_k_LPAREN_e_RPAREN_
1211        R_EX_kdo2lipid4_LPAREN_e_RPAREN_
1211        R_EX_lac_D_LPAREN_e_RPAREN_
1211        R_EX_lac_L_LPAREN_e_RPAREN_
1211        R_EX_lcts_LPAREN_e_RPAREN_
1211        R_EX_lipa_LPAREN_e_RPAREN_
1211        R_EX_lipa_cold_LPAREN_e_RPAREN_
1211        R_EX_lys_L_LPAREN_e_RPAREN_
1211        R_EX_lyx_L_LPAREN_e_RPAREN_
1211        R_EX_mal_D_LPAREN_e_RPAREN_
1211        R_EX_mal_L_LPAREN_e_RPAREN_
1211        R_EX_malt_LPAREN_e_RPAREN_
1211        R_EX_malthx_LPAREN_e_RPAREN_
1211        R_EX_maltpt_LPAREN_e_RPAREN_
1211        R_EX_malttr_LPAREN_e_RPAREN_
1211        R_EX_maltttr_LPAREN_e_RPAREN_
1211        R_EX_man6p_LPAREN_e_RPAREN_
1211        R_EX_man_LPAREN_e_RPAREN_
1211        R_EX_manglyc_LPAREN_e_RPAREN_
1211        R_EX_melib_LPAREN_e_RPAREN_
1211        R_EX_met_D_LPAREN_e_RPAREN_
1211        R_EX_met_L_LPAREN_e_RPAREN_
1211        R_EX_metsox_S_L_LPAREN_e_RPAREN_
1211        R_EX_minohp_LPAREN_e_RPAREN_
1211        R_EX_mnl_LPAREN_e_RPAREN_
1211        R_EX_n2o_LPAREN_e_RPAREN_
1211        R_EX_na1_LPAREN_e_RPAREN_
1211        R_EX_nh4_LPAREN_e_RPAREN_
1211        R_EX_nmn_LPAREN_e_RPAREN_
1211        R_EX_no2_LPAREN_e_RPAREN_
1211        R_EX_no3_LPAREN_e_RPAREN_
1211        R_EX_no_LPAREN_e_RPAREN_
1211        R_EX_o16a4colipa_LPAREN_e_RPAREN_
1211        R_EX_o2_LPAREN_e_RPAREN_
1211        R_EX_o2s_LPAREN_e_RPAREN_
1211        R_EX_ocdca_LPAREN_e_RPAREN_
1211        R_EX_ocdcea_LPAREN_e_RPAREN_
1211        R_EX_octa_LPAREN_e_RPAREN_
1211        R_EX_orn_LPAREN_e_RPAREN_
1211        R_EX_orot_LPAREN_e_RPAREN_
1211        R_EX_pacald_LPAREN_e_RPAREN_
1211        R_EX_peamn_LPAREN_e_RPAREN_
1211        R_EX_phe_L_LPAREN_e_RPAREN_
1211        R_EX_pheme_LPAREN_e_RPAREN_
1211        R_EX_pi_LPAREN_e_RPAREN_
1211        R_EX_pnto_R_LPAREN_e_RPAREN_
1211        R_EX_ppa_LPAREN_e_RPAREN_
1211        R_EX_ppal_LPAREN_e_RPAREN_
1211        R_EX_pppn_LPAREN_e_RPAREN_
1211        R_EX_ppt_LPAREN_e_RPAREN_
1211        R_EX_progly_LPAREN_e_RPAREN_
1211        R_EX_psclys_LPAREN_e_RPAREN_
1211        R_EX_r5p_LPAREN_e_RPAREN_
1211        R_EX_rib_D_LPAREN_e_RPAREN_
1211        R_EX_rmn_LPAREN_e_RPAREN_
1211        R_EX_sbt_D_LPAREN_e_RPAREN_
1211        R_EX_ser_D_LPAREN_e_RPAREN_
1211        R_EX_ser_L_LPAREN_e_RPAREN_
1211        R_EX_so2_LPAREN_e_RPAREN_
1211        R_EX_so4_LPAREN_e_RPAREN_
1211        R_EX_spmd_LPAREN_e_RPAREN_
1211        R_EX_succ_LPAREN_e_RPAREN_
1211        R_EX_sucr_LPAREN_e_RPAREN_
1211        R_EX_sulfac_LPAREN_e_RPAREN_
1211        R_EX_tartr_L_LPAREN_e_RPAREN_
1211        R_EX_taur_LPAREN_e_RPAREN_
1211        R_EX_tcynt_LPAREN_e_RPAREN_
1211        R_EX_thm_LPAREN_e_RPAREN_
1211        R_EX_thrp_LPAREN_e_RPAREN_
1211        R_EX_thymd_LPAREN_e_RPAREN_
1211        R_EX_tma_LPAREN_e_RPAREN_
1211        R_EX_tmao_LPAREN_e_RPAREN_
1211        R_EX_tre_LPAREN_e_RPAREN_
1211        R_EX_trp_L_LPAREN_e_RPAREN_
1211        R_EX_tsul_LPAREN_e_RPAREN_
1211        R_EX_ttdca_LPAREN_e_RPAREN_
1211        R_EX_ttdcea_LPAREN_e_RPAREN_
1211        R_EX_tungs_LPAREN_e_RPAREN_
1211        R_EX_tym_LPAREN_e_RPAREN_
1211        R_EX_tyr_L_LPAREN_e_RPAREN_
1211        R_EX_tyrp_LPAREN_e_RPAREN_
1211        R_EX_uacgam_LPAREN_e_RPAREN_
1211        R_EX_udpacgal_LPAREN_e_RPAREN_
1211        R_EX_udpg_LPAREN_e_RPAREN_
1211        R_EX_udpgal_LPAREN_e_RPAREN_
1211        R_EX_udpglcur_LPAREN_e_RPAREN_
1211        R_EX_ump_LPAREN_e_RPAREN_
1211        R_EX_ura_LPAREN_e_RPAREN_
1211        R_EX_urea_LPAREN_e_RPAREN_
1211        R_EX_uri_LPAREN_e_RPAREN_
1211        R_EX_val_L_LPAREN_e_RPAREN_
1211        R_EX_xan_LPAREN_e_RPAREN_
1211        R_EX_xmp_LPAREN_e_RPAREN_
1211        R_EX_xtsn_LPAREN_e_RPAREN_
1211        R_EX_xyl_D_LPAREN_e_RPAREN_
1211        R_EX_zn2_LPAREN_e_RPAREN_
1211        R_F6PA
1211        R_F6PP
1211        R_F6Pt6_2pp
1211        R_F6Ptex
1211        R_FA100ACPHi
1211        R_FA120ACPHi
1211        R_FA140ACPHi
1211        R_FA141ACPHi
1211        R_FA160ACPHi
1211        R_FA161ACPHi
1211        R_FA80ACPHi
1211        R_FACOAE100
1211        R_FACOAE120
1211        R_FACOAE140
1211        R_FACOAE141
1211        R_FACOAE160
1211        R_FACOAE161
1211        R_FACOAE180
1211        R_FACOAE181
1211        R_FACOAE60
1211        R_FACOAE80
1211        R_FACOAL100t2pp
1211        R_FACOAL120t2pp
1211        R_FACOAL140t2pp
1211        R_FACOAL141t2pp
1211        R_FACOAL160t2pp
1211        R_FACOAL180t2pp
1211        R_FACOAL181t2pp
1211        R_FACOAL60t2pp
1211        R_FADRx
1211        R_FADRx2
1211        R_FALDH2
1211        R_FALDtex
1211        R_FALGTHLs
1211        R_FBA
1211        R_FCI
1211        R_FCLK
1211        R_FCLT
1211        R_FDH4pp
1211        R_FDH5pp
1211        R_FDMO
1211        R_FDMO2
1211        R_FDMO3
1211        R_FDMO4
1211        R_FE2abcpp
1211        R_FE2t2pp
1211        R_FE2t3pp
1211        R_FE2tex
1211        R_FE2tpp
1211        R_FE3DCITabcpp
1211        R_FE3DCITtonex
1211        R_FE3DHBZSabcpp
1211        R_FE3DHBZStonex
1211        R_FE3HOXR1
1211        R_FE3HOXR2
1211        R_FE3HOXR3
1211        R_FE3HOXUtpp
1211        R_FE3HOXabcpp
1211        R_FE3HOXexs
1211        R_FE3HOXtonex
1211        R_FE3Ri
1211        R_FE3tex
1211        R_FECRMR2
1211        R_FECRMUtex
1211        R_FECRMUtpp
1211        R_FECRMabcpp
1211        R_FECRMtonex
1211        R_FEENTERR1
1211        R_FEENTERR3
1211        R_FEENTERabcpp
1211        R_FEENTERexs
1211        R_FEENTERtex
1211        R_FEENTERtonex
1211        R_FEOXAMR1
1211        R_FEOXAMR2
1211        R_FEOXAMR3
1211        R_FEOXAMUtex
1211        R_FEOXAMUtpp
1211        R_FEOXAMexs
1211        R_FEOXAMtonex
1211        R_FFSD
1211        R_FHL
1211        R_FLVR
1211        R_FLVRx
1211        R_FMETTRS
1211        R_FMNAT
1211        R_FMNRx
1211        R_FMNRx2
1211        R_FORt2pp
1211        R_FORtex
1211        R_FORtppi
1211        R_FRD2
1211        R_FRD3
1211        R_FRUK
1211        R_FRULYSDG
1211        R_FRULYSE
1211        R_FRULYSK
1211        R_FRULYSt2pp
1211        R_FRULYStex
1211        R_FRUURt2rpp
1211        R_FRUURtex
1211        R_FRUptspp
1211        R_FRUtex
1211        R_FTHFD
1211        R_FUCtpp
1211        R_FUM
1211        R_FUMt2_2pp
1211        R_FUMt2_3pp
1211        R_FUMtex
1211        R_G1PPpp
1211        R_G1PTT
1211        R_G1SAT
1211        R_G2PPpp
1211        R_G3PAT141
1211        R_G3PAT160
1211        R_G3PAT161
1211        R_G3PAT180
1211        R_G3PAT181
1211        R_G3PCabcpp
1211        R_G3PCtex
1211        R_G3PD2
1211        R_G3PD5
1211        R_G3PD6
1211        R_G3PD7
1211        R_G3PEabcpp
1211        R_G3PEtex
1211        R_G3PGabcpp
1211        R_G3PGtex
1211        R_G3PIabcpp
1211        R_G3PSabcpp
1211        R_G3PStex
1211        R_G3PT
1211        R_G5SADs
1211        R_G5SD
1211        R_G6PDA
1211        R_G6PDH2r
1211        R_G6PP
1211        R_G6Pt6_2pp
1211        R_G6Ptex
1211        R_GAL1PPpp
1211        R_GAL1Ptex
1211        R_GALBDtex
1211        R_GALCTD
1211        R_GALCTND
1211        R_GALCTNLt2pp
1211        R_GALCTNLtex
1211        R_GALCTNt2pp
1211        R_GALCTNtex
1211        R_GALCTt2rpp
1211        R_GALCTtex
1211        R_GALKr
1211        R_GALS3
1211        R_GALT1
1211        R_GALTptspp
1211        R_GALUi
1211        R_GALabcpp
1211        R_GALt2pp
1211        R_GALtex
1211        R_GAM6Pt6_2pp
1211        R_GAMAN6Ptex
1211        R_GAMtex
1211        R_GAPD
1211        R_GARFT
1211        R_GBBTNtex
1211        R_GCALDD
1211        R_GDMANE
1211        R_GDPDPK
1211        R_GDPMNH
1211        R_GDPMNP
1211        R_GDPtex
1211        R_GF6PTA
1211        R_GGGABAH
1211        R_GK1
1211        R_GLBRAN2
1211        R_GLCATr
1211        R_GLCDpp
1211        R_GLCNt2rpp
1211        R_GLCNtex
1211        R_GLCP
1211        R_GLCP2
1211        R_GLCRAL
1211        R_GLCRD
1211        R_GLCRt2rpp
1211        R_GLCRtex
1211        R_GLCS1
1211        R_GLCTR1
1211        R_GLCTR2
1211        R_GLCUR1Ptex
1211        R_GLCURt2rpp
1211        R_GLCabcpp
1211        R_GLCptspp
1211        R_GLCt2pp
1211        R_GLCtexi
1211        R_GLDBRAN2
1211        R_GLGC
1211        R_GLNS
1211        R_GLNTRS
1211        R_GLNabcpp
1211        R_GLNtex
1211        R_GLTPD
1211        R_GLU5K
1211        R_GLUABUTt7pp
1211        R_GLUDC
1211        R_GLUDy
1211        R_GLUNpp
1211        R_GLUPRT
1211        R_GLUR
1211        R_GLUSy
1211        R_GLUTRR
1211        R_GLUTRS
1211        R_GLUabcpp
1211        R_GLUt2rpp
1211        R_GLUtex
1211        R_GLXCL
1211        R_GLYAT
1211        R_GLYBabcpp
1211        R_GLYBt2pp
1211        R_GLYC2Ptex
1211        R_GLYC3Pabcpp
1211        R_GLYC3Pt6pp
1211        R_GLYC3Ptex
1211        R_GLYCAt2rpp
1211        R_GLYCAtex
1211        R_GLYCDx
1211        R_GLYCK
1211        R_GLYCK2
1211        R_GLYCL
1211        R_GLYCLTDx
1211        R_GLYCLTDy
1211        R_GLYCLTtex
1211        R_GLYCTO2
1211        R_GLYCTO3
1211        R_GLYCTO4
1211        R_GLYCtex
1211        R_GLYK
1211        R_GLYOX
1211        R_GLYOX3
1211        R_GLYTRS
1211        R_GMAND
1211        R_GMHEPAT
1211        R_GMHEPPA
1211        R_GMPR
1211        R_GMPS2
1211        R_GMPtex
1211        R_GND
1211        R_GNK
1211        R_GOFUCR
1211        R_GP4GH
1211        R_GPDDA1
1211        R_GPDDA2
1211        R_GPDDA2pp
1211        R_GPDDA3pp
1211        R_GPDDA4pp
1211        R_GPDDA5
1211        R_GPDDA5pp
1211        R_GRTT
1211        R_GRXR
1211        R_GSNtex
1211        R_GSPMDA
1211        R_GSPMDS
1211        R_GTHRDabcpp
1211        R_GTHRDtex
1211        R_GTPCI
1211        R_GTPCII2
1211        R_GTPDPK
1211        R_GTPHs
1211        R_GUAD
1211        R_GUAPRT
1211        R_GUAt2pp
1211        R_GUAtex
1211        R_GUAtpp
1211        R_GUI1
1211        R_GUI2
1211        R_H2O2tex
1211        R_H2Otex
1211        R_H2Otpp
1211        R_H2SO
1211        R_H2Stex
1211        R_H2tex
1211        R_HACD1i
1211        R_HACD3i
1211        R_HACD4i
1211        R_HACD5i
1211        R_HACD6i
1211        R_HACD7i
1211        R_HBZOPT
1211        R_HCINNMtex
1211        R_HCO3E
1211        R_HCYSMT
1211        R_HCYSMT2
1211        R_HDCAtexi
1211        R_HDCOAI
1211        R_HEPK1
1211        R_HEPK2
1211        R_HEPT1
1211        R_HEPT3
1211        R_HETZK
1211        R_HEX1
1211        R_HEX7
1211        R_HG2abcpp
1211        R_HG2t3pp
1211        R_HG2tex
1211        R_HISTD
1211        R_HISTP
1211        R_HISTRS
1211        R_HISabcpp
1211        R_HISt2rpp
1211        R_HIStex
1211        R_HKNDDH
1211        R_HMBS
1211        R_HMPK1
1211        R_HOMt2pp
1211        R_HOMtex
1211        R_HOPNTAL
1211        R_HPPK2
1211        R_HPPPNtex
1211        R_HPYRRx
1211        R_HPYRRy
1211        R_HSDy
1211        R_HSST
1211        R_HSTPT
1211        R_HXAND
1211        R_HXAtex
1211        R_HXCT
1211        R_HXPRT
1211        R_HYD2pp
1211        R_HYD3pp
1211        R_HYPOE
1211        R_HYXNtex
1211        R_HYXNtpp
1211        R_Htex
1211        R_ICDHyr
1211        R_ICHORS
1211        R_ICHORSi
1211        R_ICL
1211        R_IDOND
1211        R_IDOND2
1211        R_IDONt2rpp
1211        R_IDONtex
1211        R_IG3PS
1211        R_IGPDH
1211        R_IGPS
1211        R_ILETA
1211        R_ILEabcpp
1211        R_ILEt2rpp
1211        R_ILEtex
1211        R_IMPC
1211        R_IMPD
1211        R_IMPtex
1211        R_INDOLEt2pp
1211        R_INDOLEt2rpp
1211        R_INDOLEtex
1211        R_INOSTt4pp
1211        R_INSK
1211        R_INSTtex
1211        R_INSt2rpp
1211        R_INStex
1211        R_IPDDI
1211        R_IPMD
1211        R_IPPMIa
1211        R_IPPMIb
1211        R_IPPS
1211        R_ISETACabcpp
1211        R_ISETACtex
1211        R_K2L4Aabcpp
1211        R_K2L4Atex
1211        R_KARA2
1211        R_KAS14
1211        R_KAS15
1211        R_KAT2
1211        R_KAT3
1211        R_KAT4
1211        R_KAT5
1211        R_KDOCT2
1211        R_KDOPP
1211        R_KDOPS
1211        R_KG6PDC
1211        R_Kabcpp
1211        R_Kt2pp
1211        R_Kt3pp
1211        R_Ktex
1211        R_LA4NTpp
1211        R_LACZ
1211        R_LACZpp
1211        R_LADGMDH
1211        R_LALGP
1211        R_LCADi
1211        R_LCARR
1211        R_LCARS
1211        R_LCTSt3ipp
1211        R_LCTStex
1211        R_LCTStpp
1211        R_LDH_D2
1211        R_LEUTAi
1211        R_LEUt2rpp
1211        R_LIPACabcpp
1211        R_LIPAHT2ex
1211        R_LIPAHTex
1211        R_LIPAabcpp
1211        R_LIPAtex
1211        R_LPADSS
1211        R_LPLIPAL1A120pp
1211        R_LPLIPAL1A140pp
1211        R_LPLIPAL1A141pp
1211        R_LPLIPAL1A160pp
1211        R_LPLIPAL1A161pp
1211        R_LPLIPAL1A180pp
1211        R_LPLIPAL1E120pp
1211        R_LPLIPAL1E140pp
1211        R_LPLIPAL1E160pp
1211        R_LPLIPAL1E161pp
1211        R_LPLIPAL1E180pp
1211        R_LPLIPAL1E181pp
1211        R_LPLIPAL1G120pp
1211        R_LPLIPAL1G140pp
1211        R_LPLIPAL1G160pp
1211        R_LPLIPAL1G161pp
1211        R_LPLIPAL2A120
1211        R_LPLIPAL2A140
1211        R_LPLIPAL2A141
1211        R_LPLIPAL2A161
1211        R_LPLIPAL2A180
1211        R_LPLIPAL2ATE140
1211        R_LPLIPAL2ATE141
1211        R_LPLIPAL2ATE160
1211        R_LPLIPAL2ATE161
1211        R_LPLIPAL2ATE180
1211        R_LPLIPAL2ATE181
1211        R_LPLIPAL2ATG120
1211        R_LPLIPAL2ATG140
1211        R_LPLIPAL2ATG141
1211        R_LPLIPAL2ATG160
1211        R_LPLIPAL2ATG161
1211        R_LPLIPAL2ATG180
1211        R_LPLIPAL2ATG181
1211        R_LPLIPAL2E120
1211        R_LPLIPAL2E140
1211        R_LPLIPAL2E141
1211        R_LPLIPAL2E160
1211        R_LPLIPAL2E161
1211        R_LPLIPAL2E181
1211        R_LPLIPAL2G140
1211        R_LPLIPAL2G160
1211        R_LPLIPAL2G180
1211        R_LSERDHr
1211        R_LYSDC
1211        R_LYSTRS
1211        R_LYSabcpp
1211        R_LYSt2pp
1211        R_LYStex
1211        R_LYXI
1211        R_L_LACD2
1211        R_L_LACD3
1211        R_L_LACt2rpp
1211        R_M1PD
1211        R_MACPD
1211        R_MALDDH
1211        R_MALDt2_2pp
1211        R_MALDtex
1211        R_MALTHXtexi
1211        R_MALTPTabcpp
1211        R_MALTPTtexi
1211        R_MALTTRabcpp
1211        R_MALTTRtexi
1211        R_MALTTTRabcpp
1211        R_MALTabcpp
1211        R_MALTptspp
1211        R_MALTtexi
1211        R_MALt2_2pp
1211        R_MALtex
1211        R_MAN1PT2
1211        R_MAN6PI
1211        R_MAN6Pt6_2pp
1211        R_MAN6Ptex
1211        R_MANGLYCptspp
1211        R_MANGLYCtex
1211        R_MANPGH
1211        R_MANptspp
1211        R_MANtex
1211        R_MCITD
1211        R_MCITL2
1211        R_MCITS
1211        R_MCOATA
1211        R_MCPST
1211        R_MCTP1App
1211        R_MCTP2App
1211        R_MDDCP2pp
1211        R_MDDCP3pp
1211        R_MDDCP4pp
1211        R_MDDCP5pp
1211        R_MDDEP1pp
1211        R_MDDEP2pp
1211        R_MDDEP3pp
1211        R_MDH2
1211        R_MDH3
1211        R_MDRPD
1211        R_ME1
1211        R_ME2
1211        R_MECDPDH2
1211        R_MECDPS
1211        R_MELIBt3ipp
1211        R_MELIBtex
1211        R_MEPCT
1211        R_METAT
1211        R_METDabcpp
1211        R_METDtex
1211        R_METOX1s
1211        R_METOX2s
1211        R_METS
1211        R_METSOX1abcpp
1211        R_METSOX1tex
1211        R_METSOX2abcpp
1211        R_METSOX2tex
1211        R_METSOXR1
1211        R_METSOXR2
1211        R_METTRS
1211        R_METtex
1211        R_MG2t3_2pp
1211        R_MG2tex
1211        R_MG2tpp
1211        R_MG2uabcpp
1211        R_MGSA
1211        R_MI1PP
1211        R_MINOHPtexi
1211        R_MLDCP1Bpp
1211        R_MLDCP2App
1211        R_MLDCP2Bpp
1211        R_MLDEP1pp
1211        R_MLDEP2pp
1211        R_MLTG2
1211        R_MLTG4
1211        R_MLTG5
1211        R_MLTGY2pp
1211        R_MLTGY3pp
1211        R_MLTP1
1211        R_MLTP2
1211        R_MLTP3
1211        R_MMETt2pp
1211        R_MMETtex
1211        R_MMM2
1211        R_MN2t3pp
1211        R_MN2tpp
1211        R_MN6PP
1211        R_MNLptspp
1211        R_MNLtex
1211        R_MNNH
1211        R_MNt2pp
1211        R_MNtex
1211        R_MOAT
1211        R_MOAT2
1211        R_MOAT3C
1211        R_MOBDabcpp
1211        R_MOHMT
1211        R_MPTG2
1211        R_MSO3abcpp
1211        R_MSO3tex
1211        R_MTAN
1211        R_MTHFC
1211        R_MTHFD
1211        R_MTHFR2
1211        R_MTRI
1211        R_MTRK
1211        R_MTRPOX
1211        R_N2Otex
1211        R_NACtex
1211        R_NACtpp
1211        R_NADDP
1211        R_NADH10
1211        R_NADH16pp
1211        R_NADH17pp
1211        R_NADH18pp
1211        R_NADH5
1211        R_NADH9
1211        R_NADK
1211        R_NADN
1211        R_NADPHQR3
1211        R_NADPHQR4
1211        R_NADTRHD
1211        R_NAt3_1p5pp
1211        R_NAt3_2pp
1211        R_NAt3pp
1211        R_NAtex
1211        R_NDPK1
1211        R_NDPK2
1211        R_NDPK3
1211        R_NDPK5
1211        R_NDPK7
1211        R_NDPK8
1211        R_NH4tex
1211        R_NHFRBO
1211        R_NI2tex
1211        R_NI2uabcpp
1211        R_NMNAT
1211        R_NMNDA
1211        R_NMNN
1211        R_NMNPtpp
1211        R_NMNt7pp
1211        R_NMNtex
1211        R_NNATr
1211        R_NNDPR
1211        R_NO2t2rpp
1211        R_NO2tex
1211        R_NO3R1bpp
1211        R_NO3R1pp
1211        R_NO3R2bpp
1211        R_NO3R2pp
1211        R_NO3t7pp
1211        R_NO3tex
1211        R_NODOx
1211        R_NODOy
1211        R_NOtex
1211        R_NOtpp
1211        R_NPHS
1211        R_NTD10
1211        R_NTD10pp
1211        R_NTD11pp
1211        R_NTD12pp
1211        R_NTD3
1211        R_NTD3pp
1211        R_NTD4
1211        R_NTD5
1211        R_NTD5pp
1211        R_NTD6pp
1211        R_NTD7
1211        R_NTD7pp
1211        R_NTD8
1211        R_NTD8pp
1211        R_NTD9
1211        R_NTP1
1211        R_NTP10
1211        R_NTP11
1211        R_NTP12
1211        R_NTP3
1211        R_NTP3pp
1211        R_NTP5
1211        R_NTPP10
1211        R_NTPP11
1211        R_NTPP2
1211        R_NTPP3
1211        R_NTPP4
1211        R_NTPP8
1211        R_NTPP9
1211        R_NTPTP1
1211        R_NTPTP2
1211        R_NTRIR2x
1211        R_O16A4Lpp
1211        R_O16AP1pp
1211        R_O16AP2pp
1211        R_O16AT
1211        R_O16AUNDtpp
1211        R_O16GALFT
1211        R_O16GLCT1
1211        R_O2Stex
1211        R_O2tex
1211        R_OAADC
1211        R_OBTFL
1211        R_OCBT
1211        R_OCDCAtexi
1211        R_ODECOAI
1211        R_OHPHM
1211        R_OMBZLM
1211        R_OMCDC
1211        R_OMMBLHX
1211        R_OMMBLHX3
1211        R_OMPDC
1211        R_OMPHHX
1211        R_OMPHHX3
1211        R_OP4ENH
1211        R_OPHBDC
1211        R_OPHHX
1211        R_OPHHX3
1211        R_ORNDC
1211        R_ORNabcpp
1211        R_ORNtex
1211        R_OROTt2_2pp
1211        R_OROTtex
1211        R_ORPT
1211        R_OXAMTC
1211        R_OXGDC2
1211        R_P5CR
1211        R_PA141abcpp
1211        R_PA161abcpp
1211        R_PA180abcpp
1211        R_PA181abcpp
1211        R_PACALDtex
1211        R_PACCOAL
1211        R_PANTS
1211        R_PAPA120
1211        R_PAPA120pp
1211        R_PAPA140
1211        R_PAPA141
1211        R_PAPA141pp
1211        R_PAPA160
1211        R_PAPA161
1211        R_PAPA180
1211        R_PAPA180pp
1211        R_PAPA181
1211        R_PAPA181pp
1211        R_PAPPT3
1211        R_PAPSR2
1211        R_PDE1
1211        R_PDX5POi
1211        R_PDXPP
1211        R_PE140abcpp
1211        R_PE160abcpp
1211        R_PE161abcpp
1211        R_PE181abcpp
1211        R_PERD
1211        R_PETNT181pp
1211        R_PFK_2
1211        R_PG120abcpp
1211        R_PG140abcpp
1211        R_PG141abcpp
1211        R_PG160abcpp
1211        R_PG161abcpp
1211        R_PG180abcpp
1211        R_PG181abcpp
1211        R_PGAMT
1211        R_PGI
1211        R_PGK
1211        R_PGL
1211        R_PGLYCP
1211        R_PGMT
1211        R_PGP140abcpp
1211        R_PGP161abcpp
1211        R_PGPP120
1211        R_PGPP120pp
1211        R_PGPP140
1211        R_PGPP141
1211        R_PGPP141pp
1211        R_PGPP160
1211        R_PGPP160pp
1211        R_PGPP161
1211        R_PGPP161pp
1211        R_PGPP180
1211        R_PGPP180pp
1211        R_PGPP181
1211        R_PGPP181pp
1211        R_PGSA140
1211        R_PGSA141
1211        R_PGSA160
1211        R_PGSA161
1211        R_PGSA180
1211        R_PGSA181
1211        R_PHEMEabcpp
1211        R_PHETA1
1211        R_PHETRS
1211        R_PHEt2rpp
1211        R_PHEtex
1211        R_PHYTSpp
1211        R_PIt2rpp
1211        R_PItex
1211        R_PIuabcpp
1211        R_PLIPA1A120pp
1211        R_PLIPA1A140pp
1211        R_PLIPA1A141pp
1211        R_PLIPA1A160pp
1211        R_PLIPA1A161pp
1211        R_PLIPA1A180pp
1211        R_PLIPA1E120pp
1211        R_PLIPA1E140pp
1211        R_PLIPA1E141pp
1211        R_PLIPA1E161pp
1211        R_PLIPA1E180pp
1211        R_PLIPA1G120pp
1211        R_PLIPA1G141pp
1211        R_PLIPA1G160pp
1211        R_PLIPA1G161pp
1211        R_PLIPA1G180pp
1211        R_PLIPA1G181pp
1211        R_PLIPA2A140pp
1211        R_PLIPA2A141pp
1211        R_PLIPA2A160pp
1211        R_PLIPA2A180pp
1211        R_PLIPA2A181pp
1211        R_PLIPA2E120pp
1211        R_PLIPA2E140pp
1211        R_PLIPA2E141pp
1211        R_PLIPA2E160pp
1211        R_PLIPA2E161pp
1211        R_PLIPA2E180pp
1211        R_PLIPA2E181pp
1211        R_PLIPA2G120pp
1211        R_PLIPA2G140pp
1211        R_PLIPA2G141pp
1211        R_PLIPA2G160pp
1211        R_PLIPA2G161pp
1211        R_PLIPA2G180pp
1211        R_PLIPA2G181pp
1211        R_PMANM
1211        R_PMDPHT
1211        R_PMPK
1211        R_PNTK
1211        R_PNTOt4pp
1211        R_PNTOtex
1211        R_POX
1211        R_PPA2
1211        R_PPAKr
1211        R_PPALtex
1211        R_PPALtpp
1211        R_PPAt4pp
1211        R_PPAtex
1211        R_PPC
1211        R_PPCDC
1211        R_PPCSCT
1211        R_PPGPPDP
1211        R_PPM
1211        R_PPM2
1211        R_PPNCL2
1211        R_PPND
1211        R_PPNDH
1211        R_PPPGO
1211        R_PPPGO3
1211        R_PPPNt2rpp
1211        R_PPPNtex
1211        R_PPS
1211        R_PPTHpp
1211        R_PPTtex
1211        R_PRAGSr
1211        R_PRAIS
1211        R_PRAMPC
1211        R_PRATPP
1211        R_PRFGS
1211        R_PROD2
1211        R_PROGLYtex
1211        R_PROTRS
1211        R_PROabcpp
1211        R_PROt2rpp
1211        R_PROtex
1211        R_PRPPS
1211        R_PSCLYSt2pp
1211        R_PSCLYStex
1211        R_PSCVT
1211        R_PSD140
1211        R_PSD141
1211        R_PSD160
1211        R_PSD180
1211        R_PSD181
1211        R_PSERT
1211        R_PSP_L
1211        R_PSP_Lpp
1211        R_PSSA120
1211        R_PSSA141
1211        R_PSSA160
1211        R_PSSA180
1211        R_PSSA181
1211        R_PTAr
1211        R_PTHRpp
1211        R_PTPATi
1211        R_PTRCORNt7pp
1211        R_PTRCTA
1211        R_PTRCabcpp
1211        R_PTRCt2pp
1211        R_PTRCtex
1211        R_PUNP1
1211        R_PUNP2
1211        R_PUNP3
1211        R_PUNP4
1211        R_PUNP6
1211        R_PYDAMK
1211        R_PYDXNK
1211        R_PYK
1211        R_PYNP2r
1211        R_PYRtex
1211        R_QMO3
1211        R_QULNS
1211        R_R15BPK
1211        R_R5PP
1211        R_R5PPpp
1211        R_RBFK
1211        R_RBFSa
1211        R_RBK
1211        R_RBK_L1
1211        R_RBP4E
1211        R_RHAT1
1211        R_RIBabcpp
1211        R_RIBtex
1211        R_RMK
1211        R_RMNtex
1211        R_RMNtpp
1211        R_RMPA
1211        R_RNDR1b
1211        R_RNDR2b
1211        R_RNDR3
1211        R_RNDR3b
1211        R_RNDR4
1211        R_RNDR4b
1211        R_RNTR1c
1211        R_RNTR2c
1211        R_RPE
1211        R_RZ5PP
1211        R_S7PI
1211        R_SADH
1211        R_SADT2
1211        R_SARCOX
1211        R_SBTPD
1211        R_SBTptspp
1211        R_SBTtex
1211        R_SDPDS
1211        R_SDPTA
1211        R_SELCYSS
1211        R_SELNPS
1211        R_SERD_D
1211        R_SERD_L
1211        R_SERTRS
1211        R_SERTRS2
1211        R_SERt2rpp
1211        R_SERt4pp
1211        R_SGDS
1211        R_SGSAD
1211        R_SHCHCS2
1211        R_SHCHD2
1211        R_SHCHF
1211        R_SHK3Dr
1211        R_SHKK
1211        R_SHSL1
1211        R_SKMtex
1211        R_SO2tex
1211        R_SO2tpp
1211        R_SO3tex
1211        R_SO4tex
1211        R_SOTA
1211        R_SPMDAT2
1211        R_SPMS
1211        R_SPODMpp
1211        R_SSALx
1211        R_SUCBZL
1211        R_SUCBZS
1211        R_SUCCt2_3pp
1211        R_SUCCtex
1211        R_SUCDi
1211        R_SUCFUMtpp
1211        R_SUCOAS
1211        R_SUCRtex
1211        R_SULFACabcpp
1211        R_SULFACtex
1211        R_TALA
1211        R_TARTD
1211        R_TARTRt7pp
1211        R_TARTRtex
1211        R_TAUDO
1211        R_TAURtex
1211        R_TCYNTtex
1211        R_TDECOAI
1211        R_TDPAGTA
1211        R_TDPDRE
1211        R_TDPDRR
1211        R_TDPGDH
1211        R_TDSK
1211        R_TDSR1
1211        R_TDSR2
1211        R_THD2pp
1211        R_THDPS
1211        R_THIORDXi
1211        R_THMDt2pp
1211        R_THMDt2rpp
1211        R_THMabcpp
1211        R_THMtex
1211        R_THRA2i
1211        R_THRAi
1211        R_THRD
1211        R_THRD_L
1211        R_THRPtex
1211        R_THRTRS
1211        R_THRabcpp
1211        R_THRt2pp
1211        R_THRt2rpp
1211        R_THRt4pp
1211        R_THRtex
1211        R_THYMt3pp
1211        R_THYMtex
1211        R_THZPSN
1211        R_TKT1
1211        R_TKT2
1211        R_TMAOR1
1211        R_TMAOR1pp
1211        R_TMAOR2pp
1211        R_TMAOtex
1211        R_TMAtex
1211        R_TMDK1
1211        R_TMDS
1211        R_TMK
1211        R_TMPK
1211        R_TPI
1211        R_TPRDCOAS
1211        R_TRDR
1211        R_TRE6PH
1211        R_TRE6PP
1211        R_TRE6PS
1211        R_TREH
1211        R_TREptspp
1211        R_TRPAS2
1211        R_TRPS2
1211        R_TRPS3
1211        R_TRPt2rpp
1211        R_TRPtex
1211        R_TSULabcpp
1211        R_TTDCAtexi
1211        R_TUNGSabcpp
1211        R_TYROXDApp
1211        R_TYRTA
1211        R_TYRTRS
1211        R_TYRt2rpp
1211        R_TYRtex
1211        R_U23GAAT
1211        R_UAAGDS
1211        R_UACGALPpp
1211        R_UACGAMPpp
1211        R_UACGAMtex
1211        R_UACMAMO
1211        R_UAG2E
1211        R_UAGAAT
1211        R_UAGCVT
1211        R_UAGDP
1211        R_UAGPT3
1211        R_UAMAGS
1211        R_UAMAS
1211        R_UAPGR
1211        R_UDCPDP
1211        R_UDCPDPS
1211        R_UDCPDPpp
1211        R_UDPACGALtex
1211        R_UDPGALM
1211        R_UDPGALPpp
1211        R_UDPGALtex
1211        R_UDPGD
1211        R_UDPGDC
1211        R_UDPGLCURtex
1211        R_UDPGPpp
1211        R_UGLCURPpp
1211        R_UGLT
1211        R_UGLYCH
1211        R_UGMDDS
1211        R_ULA4NFT
1211        R_ULA4Ntppi
1211        R_UM3PL
1211        R_UM4PCP
1211        R_UM4PL
1211        R_UMPK
1211        R_UNK3
1211        R_UPLA4FNF
1211        R_UPLA4FNT
1211        R_UPP3MT
1211        R_UPP3S
1211        R_UPPDC1
1211        R_URAt2rpp
1211        R_URAtex
1211        R_URDGLYCD
1211        R_UREAtex
1211        R_UREAtpp
1211        R_URIC
1211        R_URIDK2r
1211        R_URIK2
1211        R_URIt2pp
1211        R_URIt2rpp
1211        R_VALTA
1211        R_VALt2rpp
1211        R_VALtex
1211        R_VPAMT
1211        R_X5PL3E
1211        R_XAND
1211        R_XANt2pp
1211        R_XANtex
1211        R_XANtpp
1211        R_XMPtex
1211        R_XPPT
1211        R_XTSNH
1211        R_XTSNtex
1211        R_XYLI1
1211        R_XYLI2
1211        R_XYLK
1211        R_XYLK2
1211        R_XYLUt2pp
1211        R_XYLUtex
1211        R_XYLabcpp
1211        R_XYLt2pp
1211        R_XYLtex
1211        R_ZN2abcpp
1211        R_ZN2tpp
1211        R_ZNabcpp
1211        R_Zn2tex
1270        R_12DGR120tipp
1270        R_12DGR140tipp
1270        R_12DGR161tipp
1270        R_12DGR180tipp
1270        R_12DGR181tipp
1270        R_12PPDRtex
1270        R_12PPDStex
1270        R_12PPDStpp
1270        R_14GLUCANabcpp
1270        R_14GLUCANtexi
1270        R_23CAMPtex
1270        R_23CCMPtex
1270        R_23CGMPtex
1270        R_23CUMPtex
1270        R_23DAPPAt2pp
1270        R_23PDE4pp
1270        R_26DAHtex
1270        R_2AGPA120tipp
1270        R_2AGPA140tipp
1270        R_2AGPA141tipp
1270        R_2AGPA161tipp
1270        R_2AGPA181tipp
1270        R_2AGPE140tipp
1270        R_2AGPE141tipp
1270        R_2AGPE160tipp
1270        R_2AGPE161tipp
1270        R_2AGPE180tipp
1270        R_2AGPE181tipp
1270        R_2AGPEAT120
1270        R_2AGPEAT141
1270        R_2AGPEAT160
1270        R_2AGPEAT181
1270        R_2AGPG120tipp
1270        R_2AGPG141tipp
1270        R_2AGPG160tipp
1270        R_2AGPG180tipp
1270        R_2AGPG181tipp
1270        R_2AGPGAT120
1270        R_2AGPGAT141
1270        R_2AGPGAT160
1270        R_2AGPGAT181
1270        R_2DGLCNRx
1270        R_2DGLCNRy
1270        R_2DGULRx
1270        R_2DGULRy
1270        R_3AMPtex
1270        R_3CMPtex
1270        R_3GMPtex
1270        R_3HAD100
1270        R_3HAD140
1270        R_3HAD141
1270        R_3HAD160
1270        R_3HAD161
1270        R_3HAD180
1270        R_3HAD181
1270        R_3HAD40
1270        R_3HAD60
1270        R_3HAD80
1270        R_3HCINNMH
1270        R_3HPPPNH
1270        R_3KGK
1270        R_3NTD2pp
1270        R_3NTD4pp
1270        R_3OAR100
1270        R_3OAR121
1270        R_3OAR140
1270        R_3OAR141
1270        R_3OAR160
1270        R_3OAR161
1270        R_3OAR180
1270        R_3OAR181
1270        R_3OAR80
1270        R_3OAS100
1270        R_3OAS120
1270        R_3OAS121
1270        R_3OAS140
1270        R_3OAS141
1270        R_3OAS160
1270        R_3OAS161
1270        R_3OAS181
1270        R_3OAS60
1270        R_3OAS80
1270        R_42A12BOOXpp
1270        R_4HOXPACDtex
1270        R_4HTHRS
1270        R_4PCP
1270        R_4PEPTabcpp
1270        R_4PEPTtex
1270        R_5DGLCNt2rpp
1270        R_5DGLCNtex
1270        R_5DOAN
1270        R_AACPS1
1270        R_AACPS2
1270        R_AACPS3
1270        R_AACPS4
1270        R_AACPS5
1270        R_AACPS6
1270        R_AACPS8
1270        R_AACPS9
1270        R_AACTOOR
1270        R_AADDGT
1270        R_AAMYL
1270        R_ABUTD
1270        R_ABUTt2pp
1270        R_ABUTtex
1270        R_ACACCT
1270        R_ACACT1r
1270        R_ACALD
1270        R_ACALDtex
1270        R_ACALDtpp
1270        R_ACCOAC
1270        R_ACCOAL
1270        R_ACGAL1Ptex
1270        R_ACGALtex
1270        R_ACGAM1PPpp
1270        R_ACGAM1Ptex
1270        R_ACGAMK
1270        R_ACGAMT
1270        R_ACGAptspp
1270        R_ACGAtex
1270        R_ACGK
1270        R_ACGS
1270        R_ACHBS
1270        R_ACKr
1270        R_ACLS
1270        R_ACM6PH
1270        R_ACMAMUT
1270        R_ACMANAptspp
1270        R_ACMUMptspp
1270        R_ACMUMtex
1270        R_ACNAMt2pp
1270        R_ACOAD2f
1270        R_ACOAD3f
1270        R_ACOAD4f
1270        R_ACOAD5f
1270        R_ACOAD6f
1270        R_ACOAD7f
1270        R_ACOAD8f
1270        R_ACOLIPAtex
1270        R_ACONIs
1270        R_ACONMT
1270        R_ACONTa
1270        R_ACONTb
1270        R_ACPS1
1270        R_ACS
1270        R_ACt4pp
1270        R_ACtex
1270        R_ADCL
1270        R_ADCS
1270        R_ADD
1270        R_ADEt2rpp
1270        R_ADEtex
1270        R_ADK1
1270        R_ADK3
1270        R_ADMDC
1270        R_ADNt2pp
1270        R_ADNt2rpp
1270        R_ADNtex
1270        R_ADOCBIK
1270        R_ADOCBLS
1270        R_ADOCBLabcpp
1270        R_ADPRDP
1270        R_ADPT
1270        R_ADSK
1270        R_ADSL1r
1270        R_ADSL2r
1270        R_ADSS
1270        R_AGM3PApp
1270        R_AGM3PH
1270        R_AGM3Pt2pp
1270        R_AGM4PA
1270        R_AGM4PApp
1270        R_AGM4PH
1270        R_AGM4Pt2pp
1270        R_AGMt2pp
1270        R_AGPAT140
1270        R_AGPAT161
1270        R_AGPAT181
1270        R_AIRC2
1270        R_AKGt2rpp
1270        R_ALAALAD
1270        R_ALAALAr
1270        R_ALAGLUE
1270        R_ALAR
1270        R_ALATA_D2
1270        R_ALATA_L
1270        R_ALATA_L2
1270        R_ALAabcpp
1270        R_ALAt4pp
1270        R_ALCD2x
1270        R_ALDD19x
1270        R_ALDD2x
1270        R_ALDD2y
1270        R_ALDD3y
1270        R_ALDD4
1270        R_ALLK
1270        R_ALLPI
1270        R_ALLTAMH
1270        R_ALLTNt2rpp
1270        R_ALLTNtex
1270        R_ALLULPE
1270        R_ALLabcpp
1270        R_ALLtex
1270        R_ALPATE160pp
1270        R_ALPATG160pp
1270        R_ALR4x
1270        R_AM3PA
1270        R_AM4PA
1270        R_AM4PCP
1270        R_AMALT1
1270        R_AMALT3
1270        R_AMALT4
1270        R_AMANAPEr
1270        R_AMAOTr
1270        R_AMPMS2
1270        R_AMPN
1270        R_AMPTASECG
1270        R_AMPTASEPG
1270        R_ANHGMtex
1270        R_ANHMK
1270        R_AOBUTDs
1270        R_AOXSr
1270        R_AP4AH
1270        R_AP5AH
1270        R_ARAI
1270        R_ARBTNtex
1270        R_ARBTNtonex
1270        R_ARBTNtpp
1270        R_ARBtex
1270        R_ARGAGMt7pp
1270        R_ARGDC
1270        R_ARGDCpp
1270        R_ARGORNt7pp
1270        R_ARGSL
1270        R_ARGabcpp
1270        R_ARGt3pp
1270        R_ARGtex
1270        R_ASAD
1270        R_ASCBptspp
1270        R_ASCBtex
1270        R_ASNN
1270        R_ASNNpp
1270        R_ASNS2
1270        R_ASNTRS
1270        R_ASNabcpp
1270        R_ASNt2rpp
1270        R_ASNtex
1270        R_ASO3t8pp
1270        R_ASO3tex
1270        R_ASP1DC
1270        R_ASPCT
1270        R_ASPK
1270        R_ASPO4
1270        R_ASPO5
1270        R_ASPT
1270        R_ASPTA
1270        R_ASPTRS
1270        R_ASPabcpp
1270        R_ASPt2_3pp
1270        R_ASPt2pp
1270        R_ASR
1270        R_ATHRDHr
1270        R_ATPHs
1270        R_ATPM
1270        R_ATPPRT
1270        R_ATPS4rpp
1270        R_BALAt2pp
1270        R_BALAtex
1270        R_BETALDHx
1270        R_BETALDHy
1270        R_BPNT
1270        R_BSORx
1270        R_BSORy
1270        R_BTS4
1270        R_BUTCT
1270        R_CADVtpp
1270        R_CAT
1270        R_CAt6pp
1270        R_CBIuabcpp
1270        R_CBL1abcpp
1270        R_CBLAT
1270        R_CBPS
1270        R_CD2abcpp
1270        R_CD2tex
1270        R_CD2tpp
1270        R_CDAPPA140
1270        R_CDAPPA141
1270        R_CDAPPA160
1270        R_CDAPPA161
1270        R_CDAPPA180
1270        R_CDAPPA181
1270        R_CDPMEK
1270        R_CFAS160E
1270        R_CFAS180E
1270        R_CFAS180G
1270        R_CGLYabcpp
1270        R_CGLYtex
1270        R_CHLabcpp
1270        R_CHLt2pp
1270        R_CHLtex
1270        R_CHORM
1270        R_CHORS
1270        R_CLIPAtex
1270        R_CLPNH120pp
1270        R_CLPNH140pp
1270        R_CLPNH141pp
1270        R_CLPNH160pp
1270        R_CLPNH161pp
1270        R_CLPNH180pp
1270        R_CLPNH181pp
1270        R_CLPNS120pp
1270        R_CLPNS140pp
1270        R_CLPNS141pp
1270        R_CLPNS160pp
1270        R_CLPNS180pp
1270        R_CLPNS181pp
1270        R_CLt3_2pp
1270        R_CLtex
1270        R_CO2tpp
1270        R_COBALT2t3pp
1270        R_COBALT2tex
1270        R_COBALT2tpp
1270        R_COLIPAabcpp
1270        R_CPGNR2
1270        R_CPGNUtex
1270        R_CPGNUtpp
1270        R_CPGNabcpp
1270        R_CPGNexs
1270        R_CPGNtonex
1270        R_CPPPGO
1270        R_CRNBTCT
1270        R_CRNCAL2
1270        R_CRNCAR
1270        R_CRNDCAL2
1270        R_CRNDabcpp
1270        R_CRNDt2rpp
1270        R_CRNt2rpp
1270        R_CRNt7pp
1270        R_CRNt8pp
1270        R_CRNtex
1270        R_CS
1270        R_CSND
1270        R_CSNt2pp
1270        R_CTBTabcpp
1270        R_CTBTt2rpp
1270        R_CTPS2
1270        R_CU1Opp
1270        R_CU1abcpp
1270        R_CU2abcpp
1270        R_CU2tex
1270        R_CUt3
1270        R_CUtex
1270        R_CYANSTpp
1270        R_CYANtex
1270        R_CYNTt2pp
1270        R_CYNTtex
1270        R_CYSDDS
1270        R_CYSDabcpp
1270        R_CYSS
1270        R_CYSSADS
1270        R_CYSTL
1270        R_CYSabcpp
1270        R_CYStex
1270        R_CYStpp
1270        R_CYTBDpp
1270        R_CYTBO3_4pp
1270        R_CYTDH
1270        R_CYTDK2
1270        R_CYTDt2rpp
1270        R_CYTDtex
1270        R_CYTK2
1270        R_DAAD
1270        R_DADA
1270        R_DADK
1270        R_DADNtex
1270        R_DAGK120
1270        R_DAGK140
1270        R_DAGK141
1270        R_DAGK160
1270        R_DAGK161
1270        R_DAGK181
1270        R_DALAt2pp
1270        R_DALAtex
1270        R_DAMPtex
1270        R_DAPAL
1270        R_DAPDC
1270        R_DAPE
1270        R_DAPabcpp
1270        R_DASYN120
1270        R_DASYN141
1270        R_DASYN160
1270        R_DASYN161
1270        R_DASYN180
1270        R_DATPHs
1270        R_DB4PS
1270        R_DBTS
1270        R_DCMPtex
1270        R_DCYTt2pp
1270        R_DCYTtex
1270        R_DDCAtexi
1270        R_DDGALK
1270        R_DDGLCNtex
1270        R_DDGLK
1270        R_DGK1
1270        R_DGSNtex
1270        R_DHAD1
1270        R_DHAD2
1270        R_DHAPT
1270        R_DHAtex
1270        R_DHBD
1270        R_DHBSH
1270        R_DHCINDO
1270        R_DHDPRy
1270        R_DHDPS
1270        R_DHFR
1270        R_DHFS
1270        R_DHNAOT4
1270        R_DHORD5
1270        R_DHPPD
1270        R_DHPPDA2
1270        R_DHPS2
1270        R_DHPTDCs
1270        R_DHPTPE
1270        R_DHQTi
1270        R_DIMPtex
1270        R_DINSt2pp
1270        R_DINStex
1270        R_DKMPPD
1270        R_DKMPPD3
1270        R_DMPPS
1270        R_DMQMT
1270        R_DMSOR1
1270        R_DMSOR2
1270        R_DMSOR2pp
1270        R_DMSOtex
1270        R_DMStex
1270        R_DM_4HBA
1270        R_DM_AACALD
1270        R_DM_OXAM
1270        R_DNMPPA
1270        R_DNTPPA
1270        R_DOGULNR
1270        R_DOPAtex
1270        R_DPR
1270        R_DRPA
1270        R_DSBAO1
1270        R_DSBAO2
1270        R_DSBCGT
1270        R_DSBDR
1270        R_DSBGGT
1270        R_DSERDHr
1270        R_DSERtex
1270        R_DTMPK
1270        R_DURIK1
1270        R_DURIt2pp
1270        R_DXPRIi
1270        R_DXPS
1270        R_DXYLK
1270        R_D_LACtex
1270        R_E4PD
1270        R_EAR100x
1270        R_EAR100y
1270        R_EAR120x
1270        R_EAR120y
1270        R_EAR121x
1270        R_EAR121y
1270        R_EAR140x
1270        R_EAR140y
1270        R_EAR141x
1270        R_EAR141y
1270        R_EAR160y
1270        R_EAR161y
1270        R_EAR180y
1270        R_EAR181y
1270        R_EAR40y
1270        R_EAR60x
1270        R_EAR60y
1270        R_EAR80x
1270        R_ECAP1pp
1270        R_ECAP2pp
1270        R_ECAP3pp
1270        R_ECAtpp
1270        R_ECOAH1
1270        R_ECOAH2
1270        R_ECOAH5
1270        R_ECOAH6
1270        R_ECOAH7
1270        R_ECOAH8
1270        R_EDA
1270        R_EDD
1270        R_EDTXS1
1270        R_EDTXS3
1270        R_ENLIPAtex
1270        R_ENTCS
1270        R_ENTERES2
1270        R_ETHAAL
1270        R_ETHAt2pp
1270        R_ETHAtex
1270        R_ETHSO3abcpp
1270        R_EX_12ppd_R_LPAREN_e_RPAREN_
1270        R_EX_12ppd_S_LPAREN_e_RPAREN_
1270        R_EX_14glucan_LPAREN_e_RPAREN_
1270        R_EX_15dap_LPAREN_e_RPAREN_
1270        R_EX_23camp_LPAREN_e_RPAREN_
1270        R_EX_23ccmp_LPAREN_e_RPAREN_
1270        R_EX_23cump_LPAREN_e_RPAREN_
1270        R_EX_23dappa_LPAREN_e_RPAREN_
1270        R_EX_26dap_M_LPAREN_e_RPAREN_
1270        R_EX_34dhpac_LPAREN_e_RPAREN_
1270        R_EX_3amp_LPAREN_e_RPAREN_
1270        R_EX_3hpppn_LPAREN_e_RPAREN_
1270        R_EX_4hoxpacd_LPAREN_e_RPAREN_
1270        R_EX_LalaDgluMdapDala_LPAREN_e_RPAREN_
1270        R_EX_LalaDgluMdap_LPAREN_e_RPAREN_
1270        R_EX_ac_LPAREN_e_RPAREN_
1270        R_EX_acac_LPAREN_e_RPAREN_
1270        R_EX_acald_LPAREN_e_RPAREN_
1270        R_EX_acgam1p_LPAREN_e_RPAREN_
1270        R_EX_acgam_LPAREN_e_RPAREN_
1270        R_EX_acnam_LPAREN_e_RPAREN_
1270        R_EX_acolipa_LPAREN_e_RPAREN_
1270        R_EX_adn_LPAREN_e_RPAREN_
1270        R_EX_adocbl_LPAREN_e_RPAREN_
1270        R_EX_ag_LPAREN_e_RPAREN_
1270        R_EX_agm_LPAREN_e_RPAREN_
1270        R_EX_akg_LPAREN_e_RPAREN_
1270        R_EX_ala_B_LPAREN_e_RPAREN_
1270        R_EX_ala_L_LPAREN_e_RPAREN_
1270        R_EX_amp_LPAREN_e_RPAREN_
1270        R_EX_anhgm_LPAREN_e_RPAREN_
1270        R_EX_arbtn_LPAREN_e_RPAREN_
1270        R_EX_arbtn_fe3_LPAREN_e_RPAREN_
1270        R_EX_arg_L_LPAREN_e_RPAREN_
1270        R_EX_ascb_L_LPAREN_e_RPAREN_
1270        R_EX_asn_L_LPAREN_e_RPAREN_
1270        R_EX_aso3_LPAREN_e_RPAREN_
1270        R_EX_but_LPAREN_e_RPAREN_
1270        R_EX_butso3_LPAREN_e_RPAREN_
1270        R_EX_cbi_LPAREN_e_RPAREN_
1270        R_EX_cbl1_LPAREN_e_RPAREN_
1270        R_EX_cd2_LPAREN_e_RPAREN_
1270        R_EX_cgly_LPAREN_e_RPAREN_
1270        R_EX_chol_LPAREN_e_RPAREN_
1270        R_EX_cit_LPAREN_e_RPAREN_
1270        R_EX_cl_LPAREN_e_RPAREN_
1270        R_EX_cmp_LPAREN_e_RPAREN_
1270        R_EX_co2_LPAREN_e_RPAREN_
1270        R_EX_cobalt2_LPAREN_e_RPAREN_
1270        R_EX_colipa_LPAREN_e_RPAREN_
1270        R_EX_cpgn_LPAREN_e_RPAREN_
1270        R_EX_cpgn_un_LPAREN_e_RPAREN_
1270        R_EX_crn_LPAREN_e_RPAREN_
1270        R_EX_cu_LPAREN_e_RPAREN_
1270        R_EX_cynt_LPAREN_e_RPAREN_
1270        R_EX_cys_D_LPAREN_e_RPAREN_
1270        R_EX_cys_L_LPAREN_e_RPAREN_
1270        R_EX_cytd_LPAREN_e_RPAREN_
1270        R_EX_dca_LPAREN_e_RPAREN_
1270        R_EX_dcyt_LPAREN_e_RPAREN_
1270        R_EX_ddca_LPAREN_e_RPAREN_
1270        R_EX_dgmp_LPAREN_e_RPAREN_
1270        R_EX_dgsn_LPAREN_e_RPAREN_
1270        R_EX_dha_LPAREN_e_RPAREN_
1270        R_EX_din_LPAREN_e_RPAREN_
1270        R_EX_dmso_LPAREN_e_RPAREN_
1270        R_EX_dopa_LPAREN_e_RPAREN_
1270        R_EX_dtmp_LPAREN_e_RPAREN_
1270        R_EX_dump_LPAREN_e_RPAREN_
1270        R_EX_duri_LPAREN_e_RPAREN_
1270        R_EX_eca4colipa_LPAREN_e_RPAREN_
1270        R_EX_enter_LPAREN_e_RPAREN_
1270        R_EX_etha_LPAREN_e_RPAREN_
1270        R_EX_ethso3_LPAREN_e_RPAREN_
1270        R_EX_f6p_LPAREN_e_RPAREN_
1270        R_EX_fald_LPAREN_e_RPAREN_
1270        R_EX_fe3_LPAREN_e_RPAREN_
1270        R_EX_fe3dhbzs_LPAREN_e_RPAREN_
1270        R_EX_fe3hox_LPAREN_e_RPAREN_
1270        R_EX_fe3hox_un_LPAREN_e_RPAREN_
1270        R_EX_fecrm_LPAREN_e_RPAREN_
1270        R_EX_fecrm_un_LPAREN_e_RPAREN_
1270        R_EX_feenter_LPAREN_e_RPAREN_
1270        R_EX_feoxam_LPAREN_e_RPAREN_
1270        R_EX_feoxam_un_LPAREN_e_RPAREN_
1270        R_EX_for_LPAREN_e_RPAREN_
1270        R_EX_frulys_LPAREN_e_RPAREN_
1270        R_EX_fruur_LPAREN_e_RPAREN_
1270        R_EX_fuc_L_LPAREN_e_RPAREN_
1270        R_EX_fum_LPAREN_e_RPAREN_
1270        R_EX_g1p_LPAREN_e_RPAREN_
1270        R_EX_g3pc_LPAREN_e_RPAREN_
1270        R_EX_g3pg_LPAREN_e_RPAREN_
1270        R_EX_g3pi_LPAREN_e_RPAREN_
1270        R_EX_g3ps_LPAREN_e_RPAREN_
1270        R_EX_g6p_LPAREN_e_RPAREN_
1270        R_EX_gal1p_LPAREN_e_RPAREN_
1270        R_EX_gal_LPAREN_e_RPAREN_
1270        R_EX_galctn_L_LPAREN_e_RPAREN_
1270        R_EX_gam6p_LPAREN_e_RPAREN_
1270        R_EX_gdp_LPAREN_e_RPAREN_
1270        R_EX_glc_LPAREN_e_RPAREN_
1270        R_EX_glcn_LPAREN_e_RPAREN_
1270        R_EX_glcr_LPAREN_e_RPAREN_
1270        R_EX_glcur1p_LPAREN_e_RPAREN_
1270        R_EX_glcur_LPAREN_e_RPAREN_
1270        R_EX_glu_L_LPAREN_e_RPAREN_
1270        R_EX_glyald_LPAREN_e_RPAREN_
1270        R_EX_glyb_LPAREN_e_RPAREN_
1270        R_EX_glyc2p_LPAREN_e_RPAREN_
1270        R_EX_glyc3p_LPAREN_e_RPAREN_
1270        R_EX_glyc_LPAREN_e_RPAREN_
1270        R_EX_glyclt_LPAREN_e_RPAREN_
1270        R_EX_gmp_LPAREN_e_RPAREN_
1270        R_EX_gthox_LPAREN_e_RPAREN_
1270        R_EX_gtp_LPAREN_e_RPAREN_
1270        R_EX_gua_LPAREN_e_RPAREN_
1270        R_EX_h2o2_LPAREN_e_RPAREN_
1270        R_EX_h2o_LPAREN_e_RPAREN_
1270        R_EX_h2s_LPAREN_e_RPAREN_
1270        R_EX_h_LPAREN_e_RPAREN_
1270        R_EX_halipa_LPAREN_e_RPAREN_
1270        R_EX_hdca_LPAREN_e_RPAREN_
1270        R_EX_his_L_LPAREN_e_RPAREN_
1270        R_EX_hxa_LPAREN_e_RPAREN_
1270        R_EX_idon_L_LPAREN_e_RPAREN_
1270        R_EX_ile_L_LPAREN_e_RPAREN_
1270        R_EX_indole_LPAREN_e_RPAREN_
1270        R_EX_inost_LPAREN_e_RPAREN_
1270        R_EX_ins_LPAREN_e_RPAREN_
1270        R_EX_k_LPAREN_e_RPAREN_
1270        R_EX_kdo2lipid4_LPAREN_e_RPAREN_
1270        R_EX_lac_D_LPAREN_e_RPAREN_
1270        R_EX_lac_L_LPAREN_e_RPAREN_
1270        R_EX_lcts_LPAREN_e_RPAREN_
1270        R_EX_leu_L_LPAREN_e_RPAREN_
1270        R_EX_lipa_LPAREN_e_RPAREN_
1270        R_EX_lipa_cold_LPAREN_e_RPAREN_
1270        R_EX_lys_L_LPAREN_e_RPAREN_
1270        R_EX_lyx_L_LPAREN_e_RPAREN_
1270        R_EX_mal_L_LPAREN_e_RPAREN_
1270        R_EX_malthx_LPAREN_e_RPAREN_
1270        R_EX_malttr_LPAREN_e_RPAREN_
1270        R_EX_man6p_LPAREN_e_RPAREN_
1270        R_EX_man_LPAREN_e_RPAREN_
1270        R_EX_manglyc_LPAREN_e_RPAREN_
1270        R_EX_melib_LPAREN_e_RPAREN_
1270        R_EX_met_D_LPAREN_e_RPAREN_
1270        R_EX_met_L_LPAREN_e_RPAREN_
1270        R_EX_metsox_R_L_LPAREN_e_RPAREN_
1270        R_EX_mg2_LPAREN_e_RPAREN_
1270        R_EX_minohp_LPAREN_e_RPAREN_
1270        R_EX_mmet_LPAREN_e_RPAREN_
1270        R_EX_mn2_LPAREN_e_RPAREN_
1270        R_EX_mso3_LPAREN_e_RPAREN_
1270        R_EX_n2o_LPAREN_e_RPAREN_
1270        R_EX_na1_LPAREN_e_RPAREN_
1270        R_EX_nac_LPAREN_e_RPAREN_
1270        R_EX_nh4_LPAREN_e_RPAREN_
1270        R_EX_ni2_LPAREN_e_RPAREN_
1270        R_EX_nmn_LPAREN_e_RPAREN_
1270        R_EX_no2_LPAREN_e_RPAREN_
1270        R_EX_o2_LPAREN_e_RPAREN_
1270        R_EX_o2s_LPAREN_e_RPAREN_
1270        R_EX_ocdca_LPAREN_e_RPAREN_
1270        R_EX_octa_LPAREN_e_RPAREN_
1270        R_EX_orn_LPAREN_e_RPAREN_
1270        R_EX_orot_LPAREN_e_RPAREN_
1270        R_EX_peamn_LPAREN_e_RPAREN_
1270        R_EX_phe_L_LPAREN_e_RPAREN_
1270        R_EX_pheme_LPAREN_e_RPAREN_
1270        R_EX_pi_LPAREN_e_RPAREN_
1270        R_EX_pnto_R_LPAREN_e_RPAREN_
1270        R_EX_ppa_LPAREN_e_RPAREN_
1270        R_EX_pppn_LPAREN_e_RPAREN_
1270        R_EX_pro_L_LPAREN_e_RPAREN_
1270        R_EX_psclys_LPAREN_e_RPAREN_
1270        R_EX_pser_L_LPAREN_e_RPAREN_
1270        R_EX_r5p_LPAREN_e_RPAREN_
1270        R_EX_rmn_LPAREN_e_RPAREN_
1270        R_EX_sbt_D_LPAREN_e_RPAREN_
1270        R_EX_skm_LPAREN_e_RPAREN_
1270        R_EX_so2_LPAREN_e_RPAREN_
1270        R_EX_so3_LPAREN_e_RPAREN_
1270        R_EX_spmd_LPAREN_e_RPAREN_
1270        R_EX_sucr_LPAREN_e_RPAREN_
1270        R_EX_sulfac_LPAREN_e_RPAREN_
1270        R_EX_tartr_L_LPAREN_e_RPAREN_
1270        R_EX_taur_LPAREN_e_RPAREN_
1270        R_EX_thr_L_LPAREN_e_RPAREN_
1270        R_EX_thrp_LPAREN_e_RPAREN_
1270        R_EX_thym_LPAREN_e_RPAREN_
1270        R_EX_thymd_LPAREN_e_RPAREN_
1270        R_EX_tma_LPAREN_e_RPAREN_
1270        R_EX_trp_L_LPAREN_e_RPAREN_
1270        R_EX_tsul_LPAREN_e_RPAREN_
1270        R_EX_ttdcea_LPAREN_e_RPAREN_
1270        R_EX_tungs_LPAREN_e_RPAREN_
1270        R_EX_tyr_L_LPAREN_e_RPAREN_
1270        R_EX_tyrp_LPAREN_e_RPAREN_
1270        R_EX_uacgam_LPAREN_e_RPAREN_
1270        R_EX_udpacgal_LPAREN_e_RPAREN_
1270        R_EX_udpg_LPAREN_e_RPAREN_
1270        R_EX_udpglcur_LPAREN_e_RPAREN_
1270        R_EX_ump_LPAREN_e_RPAREN_
1270        R_EX_ura_LPAREN_e_RPAREN_
1270        R_EX_urea_LPAREN_e_RPAREN_
1270        R_EX_uri_LPAREN_e_RPAREN_
1270        R_EX_xtsn_LPAREN_e_RPAREN_
1270        R_EX_xylu_L_LPAREN_e_RPAREN_
1270        R_F6PA
1270        R_F6Pt6_2pp
1270        R_F6Ptex
1270        R_FA100ACPHi
1270        R_FA120ACPHi
1270        R_FA140ACPHi
1270        R_FA141ACPHi
1270        R_FA160ACPHi
1270        R_FA161ACPHi
1270        R_FA80ACPHi
1270        R_FACOAE100
1270        R_FACOAE120
1270        R_FACOAE140
1270        R_FACOAE141
1270        R_FACOAE160
1270        R_FACOAE181
1270        R_FACOAE60
1270        R_FACOAE80
1270        R_FACOAL100t2pp
1270        R_FACOAL120t2pp
1270        R_FACOAL140t2pp
1270        R_FACOAL141t2pp
1270        R_FACOAL160t2pp
1270        R_FACOAL161t2pp
1270        R_FACOAL180t2pp
1270        R_FACOAL181t2pp
1270        R_FACOAL60t2pp
1270        R_FACOAL80t2pp
1270        R_FADRx
1270        R_FADRx2
1270        R_FALDtex
1270        R_FALDtpp
1270        R_FALGTHLs
1270        R_FBA
1270        R_FCI
1270        R_FCLK
1270        R_FCLPA
1270        R_FCLT
1270        R_FDH4pp
1270        R_FDMO
1270        R_FDMO2
1270        R_FDMO3
1270        R_FDMO4
1270        R_FE2t2pp
1270        R_FE2tex
1270        R_FE2tpp
1270        R_FE3DCITabcpp
1270        R_FE3DCITtonex
1270        R_FE3DHBZR
1270        R_FE3DHBZSabcpp
1270        R_FE3DHBZStonex
1270        R_FE3HOXR1
1270        R_FE3HOXR2
1270        R_FE3HOXR3
1270        R_FE3HOXUtex
1270        R_FE3HOXabcpp
1270        R_FE3HOXexs
1270        R_FE3HOXtonex
1270        R_FE3Ri
1270        R_FE3abcpp
1270        R_FE3tex
1270        R_FECRMR1
1270        R_FECRMR2
1270        R_FECRMUtpp
1270        R_FECRMabcpp
1270        R_FECRMexs
1270        R_FECRMtonex
1270        R_FEENTERR1
1270        R_FEENTERR2
1270        R_FEENTERR3
1270        R_FEENTERexs
1270        R_FEENTERtex
1270        R_FEENTERtpp
1270        R_FEOXAMR1
1270        R_FEOXAMR2
1270        R_FEOXAMR3
1270        R_FEOXAMUtex
1270        R_FEOXAMUtpp
1270        R_FEOXAMabcpp
1270        R_FEOXAMtonex
1270        R_FLDR
1270        R_FLVR
1270        R_FMETTRS
1270        R_FMNAT
1270        R_FMNRx
1270        R_FMNRx2
1270        R_FORt2pp
1270        R_FORtppi
1270        R_FRD2
1270        R_FRD3
1270        R_FRUK
1270        R_FRULYSDG
1270        R_FRULYSE
1270        R_FRULYSK
1270        R_FRULYSt2pp
1270        R_FRULYStex
1270        R_FRUURtex
1270        R_FRUpts2pp
1270        R_FRUptspp
1270        R_FRUtex
1270        R_FTHFD
1270        R_FUCtex
1270        R_FUCtpp
1270        R_FUMt2_3pp
1270        R_FUMtex
1270        R_G1PACT
1270        R_G1PPpp
1270        R_G1PTT
1270        R_G1Ptex
1270        R_G1SAT
1270        R_G2PPpp
1270        R_G3PAT120
1270        R_G3PAT140
1270        R_G3PAT160
1270        R_G3PAT180
1270        R_G3PAT181
1270        R_G3PCabcpp
1270        R_G3PCtex
1270        R_G3PD2
1270        R_G3PD5
1270        R_G3PD6
1270        R_G3PD7
1270        R_G3PGabcpp
1270        R_G3PGtex
1270        R_G3PSabcpp
1270        R_G5SD
1270        R_G6PDH2r
1270        R_G6PP
1270        R_G6Pt6_2pp
1270        R_GALBDtex
1270        R_GALCTNLt2pp
1270        R_GALCTNt2pp
1270        R_GALCTNtex
1270        R_GALCTt2rpp
1270        R_GALKr
1270        R_GALM2pp
1270        R_GALS3
1270        R_GALT1
1270        R_GALTtex
1270        R_GALURt2rpp
1270        R_GALabcpp
1270        R_GALt2pp
1270        R_GALtex
1270        R_GAM6Pt6_2pp
1270        R_GAMAN6Ptex
1270        R_GAMtex
1270        R_GAPD
1270        R_GARFT
1270        R_GART
1270        R_GCALDD
1270        R_GDMANE
1270        R_GDPDPK
1270        R_GDPMNH
1270        R_GDPMNP
1270        R_GDPtex
1270        R_GF6PTA
1270        R_GGPTRCO
1270        R_GHMT2r
1270        R_GLCATr
1270        R_GLCP
1270        R_GLCP2
1270        R_GLCRAL
1270        R_GLCRD
1270        R_GLCS1
1270        R_GLCTR3
1270        R_GLCUR1Ptex
1270        R_GLCabcpp
1270        R_GLCptspp
1270        R_GLCt2pp
1270        R_GLCtex
1270        R_GLDBRAN2
1270        R_GLNS
1270        R_GLNabcpp
1270        R_GLNtex
1270        R_GLTPD
1270        R_GLU5K
1270        R_GLUABUTt7pp
1270        R_GLUDC
1270        R_GLUDy
1270        R_GLUNpp
1270        R_GLUPRT
1270        R_GLUSy
1270        R_GLUTRR
1270        R_GLUTRS
1270        R_GLUabcpp
1270        R_GLUt2rpp
1270        R_GLUt4pp
1270        R_GLUtex
1270        R_GLYALDtex
1270        R_GLYALDtpp
1270        R_GLYAT
1270        R_GLYBabcpp
1270        R_GLYBt2pp
1270        R_GLYBtex
1270        R_GLYC3Pt6pp
1270        R_GLYC3Ptex
1270        R_GLYCAt2rpp
1270        R_GLYCAtex
1270        R_GLYCK
1270        R_GLYCK2
1270        R_GLYCL
1270        R_GLYCLTDx
1270        R_GLYCLTDy
1270        R_GLYCLTt2rpp
1270        R_GLYCLTtex
1270        R_GLYCTO3
1270        R_GLYCTO4
1270        R_GLYCtex
1270        R_GLYCtpp
1270        R_GLYK
1270        R_GLYOX3
1270        R_GLYTRS
1270        R_GLYt4pp
1270        R_GLYtex
1270        R_GMHEPK
1270        R_GMHEPPA
1270        R_GMPR
1270        R_GND
1270        R_GOFUCR
1270        R_GP4GH
1270        R_GPDDA1
1270        R_GPDDA1pp
1270        R_GPDDA4
1270        R_GPDDA4pp
1270        R_GRXR
1270        R_GSNt2pp
1270        R_GSNtex
1270        R_GSPMDA
1270        R_GSPMDS
1270        R_GTHOr
1270        R_GTHRDHpp
1270        R_GTHRDabcpp
1270        R_GTHRDtex
1270        R_GTHS
1270        R_GTPCI
1270        R_GTPCII2
1270        R_GTPDPDP
1270        R_GTPDPK
1270        R_GTPHs
1270        R_GTPtex
1270        R_GUAD
1270        R_GUAPRT
1270        R_GUAtex
1270        R_GUAtpp
1270        R_GUI1
1270        R_GUR1PPpp
1270        R_H2Otex
1270        R_H2Otpp
1270        R_H2SO
1270        R_H2St1pp
1270        R_H2Stex
1270        R_H2tex
1270        R_HACD1i
1270        R_HACD3i
1270        R_HACD4i
1270        R_HACD5i
1270        R_HACD6i
1270        R_HACD8i
1270        R_HBZOPT
1270        R_HCINNMtex
1270        R_HCO3E
1270        R_HCYSMT
1270        R_HCYSMT2
1270        R_HDCAtexi
1270        R_HDCEAtexi
1270        R_HDCOAI
1270        R_HEMEOS
1270        R_HEPK1
1270        R_HEPK2
1270        R_HEPT1
1270        R_HEPT3
1270        R_HETZK
1270        R_HEX1
1270        R_HEX7
1270        R_HEXt2rpp
1270        R_HG2abcpp
1270        R_HG2t3pp
1270        R_HG2tex
1270        R_HISTD
1270        R_HISTP
1270        R_HISTRS
1270        R_HISabcpp
1270        R_HISt2rpp
1270        R_HKNDDH
1270        R_HMBS
1270        R_HMPK1
1270        R_HOMt2pp
1270        R_HPPK2
1270        R_HPPPNDO
1270        R_HPPPNtex
1270        R_HPYRI
1270        R_HPYRRx
1270        R_HPYRRy
1270        R_HSDy
1270        R_HSK
1270        R_HSTPT
1270        R_HXAND
1270        R_HXCT
1270        R_HYD1pp
1270        R_HYD2pp
1270        R_HYD3pp
1270        R_HYPOE
1270        R_HYXNtex
1270        R_Htex
1270        R_ICDHyr
1270        R_ICHORS
1270        R_ICHORSi
1270        R_ICHORT
1270        R_IDOND
1270        R_IDOND2
1270        R_IDONtex
1270        R_ILETA
1270        R_ILETRS
1270        R_ILEabcpp
1270        R_ILEtex
1270        R_IMPC
1270        R_IMPtex
1270        R_INDOLEt2rpp
1270        R_INDOLEtex
1270        R_INOSTt4pp
1270        R_INSH
1270        R_INSK
1270        R_INSTtex
1270        R_INSt2pp
1270        R_INStex
1270        R_IPDDI
1270        R_IPDPS
1270        R_IPMD
1270        R_IPPMIb
1270        R_IPPS
1270        R_ISETACabcpp
1270        R_ISETACtex
1270        R_K2L4Aabcpp
1270        R_KARA1
1270        R_KAT2
1270        R_KAT4
1270        R_KAT6
1270        R_KAT8
1270        R_KDOCT2
1270        R_KDOPP
1270        R_KDOPS
1270        R_KG6PDC
1270        R_Kabcpp
1270        R_Kt3pp
1270        R_Ktex
1270        R_LA4NTpp
1270        R_LACZ
1270        R_LACZpp
1270        R_LALGP
1270        R_LCADi
1270        R_LCARR
1270        R_LCARS
1270        R_LCTSt3ipp
1270        R_LCTStex
1270        R_LCTStpp
1270        R_LDH_D
1270        R_LEUTAi
1270        R_LEUTRS
1270        R_LEUabcpp
1270        R_LEUt2rpp
1270        R_LGTHL
1270        R_LIPAHT2ex
1270        R_LIPAHTex
1270        R_LIPAtex
1270        R_LPLIPAL1A141pp
1270        R_LPLIPAL1A160pp
1270        R_LPLIPAL1A161pp
1270        R_LPLIPAL1A181pp
1270        R_LPLIPAL1E160pp
1270        R_LPLIPAL1E161pp
1270        R_LPLIPAL1E180pp
1270        R_LPLIPAL1G120pp
1270        R_LPLIPAL1G140pp
1270        R_LPLIPAL1G160pp
1270        R_LPLIPAL1G181pp
1270        R_LPLIPAL2A120
1270        R_LPLIPAL2A141
1270        R_LPLIPAL2A160
1270        R_LPLIPAL2A180
1270        R_LPLIPAL2A181
1270        R_LPLIPAL2ATE120
1270        R_LPLIPAL2ATE140
1270        R_LPLIPAL2ATE141
1270        R_LPLIPAL2ATE160
1270        R_LPLIPAL2ATE161
1270        R_LPLIPAL2ATE180
1270        R_LPLIPAL2ATE181
1270        R_LPLIPAL2ATG120
1270        R_LPLIPAL2ATG141
1270        R_LPLIPAL2ATG160
1270        R_LPLIPAL2ATG180
1270        R_LPLIPAL2E120
1270        R_LPLIPAL2E141
1270        R_LPLIPAL2E160
1270        R_LPLIPAL2E161
1270        R_LPLIPAL2E180
1270        R_LPLIPAL2E181
1270        R_LPLIPAL2G140
1270        R_LPLIPAL2G141
1270        R_LPLIPAL2G160
1270        R_LPLIPAL2G161
1270        R_LPLIPAL2G180
1270        R_LPLIPAL2G181
1270        R_LSERDHr
1270        R_LYSDC
1270        R_LYSTRS
1270        R_LYSabcpp
1270        R_LYSt2pp
1270        R_LYSt3pp
1270        R_LYXI
1270        R_LYXt2pp
1270        R_LYXtex
1270        R_L_LACD2
1270        R_L_LACt2rpp
1270        R_M1PD
1270        R_MACPD
1270        R_MALDDH
1270        R_MALDtex
1270        R_MALS
1270        R_MALTATr
1270        R_MALTHXabcpp
1270        R_MALTHXtexi
1270        R_MALTTRabcpp
1270        R_MALTptspp
1270        R_MALTtexi
1270        R_MALt2_2pp
1270        R_MALt2_3pp
1270        R_MAN1PT2
1270        R_MAN6PI
1270        R_MAN6Pt6_2pp
1270        R_MAN6Ptex
1270        R_MANAO
1270        R_MANGLYCptspp
1270        R_MANGLYCtex
1270        R_MANPGH
1270        R_MANptspp
1270        R_MANtex
1270        R_MCITD
1270        R_MCITL2
1270        R_MCPST
1270        R_MCTP1App
1270        R_MCTP1Bpp
1270        R_MDDCP1pp
1270        R_MDDCP2pp
1270        R_MDDCP3pp
1270        R_MDDEP2pp
1270        R_MDDEP4pp
1270        R_MDH
1270        R_MDH2
1270        R_MDH3
1270        R_MDRPD
1270        R_ME1
1270        R_ME2
1270        R_MECDPDH2
1270        R_MECDPS
1270        R_MELIBt2pp
1270        R_MELIBtex
1270        R_MEPCT
1270        R_METAT
1270        R_METDabcpp
1270        R_METDtex
1270        R_METOX1s
1270        R_METS
1270        R_METSOX1tex
1270        R_METSOX2abcpp
1270        R_METSOX2tex
1270        R_METSOXR1
1270        R_METSOXR2
1270        R_METtex
1270        R_MG2tex
1270        R_MG2tpp
1270        R_MG2uabcpp
1270        R_MINOHPtexi
1270        R_MLDCP1App
1270        R_MLDCP1Bpp
1270        R_MLDCP2App
1270        R_MLDCP2Bpp
1270        R_MLDCP3App
1270        R_MLDEP1pp
1270        R_MLDEP2pp
1270        R_MLTG1
1270        R_MLTG2
1270        R_MLTG3
1270        R_MLTG5
1270        R_MLTGY3pp
1270        R_MLTP3
1270        R_MMCD
1270        R_MMETtex
1270        R_MMM2
1270        R_MN2t3pp
1270        R_MN2tpp
1270        R_MN6PP
1270        R_MNLptspp
1270        R_MNLtex
1270        R_MNt2pp
1270        R_MNtex
1270        R_MOAT
1270        R_MOAT2
1270        R_MOAT3C
1270        R_MPTG2
1270        R_MTAN
1270        R_MTHFD
1270        R_MTRK
1270        R_N2Otex
1270        R_N2Otpp
1270        R_NACtex
1270        R_NADDP
1270        R_NADH10
1270        R_NADH16pp
1270        R_NADH5
1270        R_NADH9
1270        R_NADK
1270        R_NADN
1270        R_NADPHQR2
1270        R_NADPHQR4
1270        R_NADPPPS
1270        R_NADS1
1270        R_NADTRHD
1270        R_NAMNPP
1270        R_NAt3_1p5pp
1270        R_NAt3_2pp
1270        R_NDPK3
1270        R_NDPK5
1270        R_NDPK6
1270        R_NDPK8
1270        R_NH4tex
1270        R_NI2abcpp
1270        R_NI2t3pp
1270        R_NI2tpp
1270        R_NMNAT
1270        R_NMNDA
1270        R_NMNN
1270        R_NMNtex
1270        R_NNDMBRT
1270        R_NNDPR
1270        R_NO2t2rpp
1270        R_NO2tex
1270        R_NO3R1bpp
1270        R_NO3R1pp
1270        R_NO3R2bpp
1270        R_NO3R2pp
1270        R_NO3t7pp
1270        R_NO3tex
1270        R_NODOx
1270        R_NODOy
1270        R_NOtex
1270        R_NOtpp
1270        R_NTD1
1270        R_NTD11
1270        R_NTD11pp
1270        R_NTD12pp
1270        R_NTD1pp
1270        R_NTD2pp
1270        R_NTD3pp
1270        R_NTD4
1270        R_NTD4pp
1270        R_NTD5
1270        R_NTD6
1270        R_NTD6pp
1270        R_NTD8
1270        R_NTD8pp
1270        R_NTD9
1270        R_NTD9pp
1270        R_NTP1
1270        R_NTP10
1270        R_NTP11
1270        R_NTP12
1270        R_NTP3
1270        R_NTP5
1270        R_NTPP1
1270        R_NTPP10
1270        R_NTPP11
1270        R_NTPP2
1270        R_NTPP3
1270        R_NTPP5
1270        R_NTPP6
1270        R_NTPP8
1270        R_NTPP9
1270        R_NTPTP1
1270        R_NTPTP2
1270        R_NTRIR2x
1270        R_NTRIR3pp
1270        R_O16A4COLIPAtex
1270        R_O16A4Lpp
1270        R_O16AP2pp
1270        R_O16AP3pp
1270        R_O16AUNDtpp
1270        R_O16GALFT
1270        R_O2Stex
1270        R_O2tpp
1270        R_OBTFL
1270        R_OCBT
1270        R_OCDCAtexi
1270        R_OCDCEAtexi
1270        R_OCTDPS
1270        R_ODECOAI
1270        R_OHPBAT
1270        R_OHPHM
1270        R_OMCDC
1270        R_OMMBLHX3
1270        R_OMPDC
1270        R_OMPHHX
1270        R_OP4ENH
1270        R_OPHHX
1270        R_OPHHX3
1270        R_ORNDC
1270        R_ORNabcpp
1270        R_OROTt2_2pp
1270        R_OROTtex
1270        R_ORPT
1270        R_OXAMTC
1270        R_OXGDC2
1270        R_P5CR
1270        R_PA120abcpp
1270        R_PA140abcpp
1270        R_PA161abcpp
1270        R_PA180abcpp
1270        R_PA181abcpp
1270        R_PACALDt2rpp
1270        R_PACALDtex
1270        R_PACCOAL
1270        R_PANTS
1270        R_PAPA120
1270        R_PAPA141
1270        R_PAPA141pp
1270        R_PAPA160
1270        R_PAPA161pp
1270        R_PAPA180
1270        R_PAPA180pp
1270        R_PAPA181
1270        R_PAPPT3
1270        R_PAPSR
1270        R_PAPSR2
1270        R_PDE1
1270        R_PDH
1270        R_PDX5POi
1270        R_PDX5PS
1270        R_PDXPP
1270        R_PE140abcpp
1270        R_PE141abcpp
1270        R_PE160abcpp
1270        R_PE180abcpp
1270        R_PE181abcpp
1270        R_PEAMNOpp
1270        R_PETNT161pp
1270        R_PETNT181pp
1270        R_PFK
1270        R_PFK_2
1270        R_PG120abcpp
1270        R_PG141abcpp
1270        R_PG160abcpp
1270        R_PG161abcpp
1270        R_PG180abcpp
1270        R_PGCD
1270        R_PGI
1270        R_PGK
1270        R_PGLYCP
1270        R_PGM
1270        R_PGMT
1270        R_PGP140abcpp
1270        R_PGP160abcpp
1270        R_PGP161abcpp
1270        R_PGP180abcpp
1270        R_PGPP120pp
1270        R_PGPP140
1270        R_PGPP140pp
1270        R_PGPP141
1270        R_PGPP160
1270        R_PGPP160pp
1270        R_PGPP161
1270        R_PGPP180pp
1270        R_PGPP181
1270        R_PGPP181pp
1270        R_PGSA120
1270        R_PGSA140
1270        R_PGSA141
1270        R_PGSA160
1270        R_PGSA161
1270        R_PGSA180
1270        R_PHEMEabcpp
1270        R_PHETA1
1270        R_PHETRS
1270        R_PHEt2rpp
1270        R_PHYTSpp
1270        R_PLIPA1A120pp
1270        R_PLIPA1A161pp
1270        R_PLIPA1A180pp
1270        R_PLIPA1A181pp
1270        R_PLIPA1E140pp
1270        R_PLIPA1E160pp
1270        R_PLIPA1E180pp
1270        R_PLIPA1E181pp
1270        R_PLIPA1G140pp
1270        R_PLIPA1G141pp
1270        R_PLIPA1G161pp
1270        R_PLIPA2A120pp
1270        R_PLIPA2A140pp
1270        R_PLIPA2A160pp
1270        R_PLIPA2A161pp
1270        R_PLIPA2A181pp
1270        R_PLIPA2E120pp
1270        R_PLIPA2E141pp
1270        R_PLIPA2E161pp
1270        R_PLIPA2E180pp
1270        R_PLIPA2E181pp
1270        R_PLIPA2G120pp
1270        R_PLIPA2G140pp
1270        R_PLIPA2G141pp
1270        R_PLIPA2G160pp
1270        R_PLIPA2G180pp
1270        R_PLIPA2G181pp
1270        R_PMANM
1270        R_PMDPHT
1270        R_PMPK
1270        R_PNTOt4pp
1270        R_PNTOtex
1270        R_POX
1270        R_PPA
1270        R_PPAKr
1270        R_PPALtex
1270        R_PPALtpp
1270        R_PPAt4pp
1270        R_PPAtex
1270        R_PPC
1270        R_PPCK
1270        R_PPK2r
1270        R_PPKr
1270        R_PPM
1270        R_PPM2
1270        R_PPND
1270        R_PPPGO
1270        R_PPPNtex
1270        R_PPTtex
1270        R_PRAGSr
1270        R_PRAIi
1270        R_PRASCSi
1270        R_PRATPP
1270        R_PRMICI
1270        R_PROD2
1270        R_PROGLYabcpp
1270        R_PROGLYtex
1270        R_PROTRS
1270        R_PROabcpp
1270        R_PROt2rpp
1270        R_PROt4pp
1270        R_PROtex
1270        R_PSCLYStex
1270        R_PSD140
1270        R_PSD141
1270        R_PSD161
1270        R_PSD180
1270        R_PSD181
1270        R_PSERtex
1270        R_PSP_L
1270        R_PSSA120
1270        R_PSSA141
1270        R_PSSA160
1270        R_PSSA161
1270        R_PSSA181
1270        R_PTAr
1270        R_PTHRpp
1270        R_PTRCORNt7pp
1270        R_PTRCTA
1270        R_PTRCtex
1270        R_PUNP1
1270        R_PUNP3
1270        R_PUNP5
1270        R_PUNP6
1270        R_PUNP7
1270        R_PYAM5PO
1270        R_PYDAMK
1270        R_PYK
1270        R_PYNP2r
1270        R_PYRt2rpp
1270        R_PYRtex
1270        R_QMO2
1270        R_QMO3
1270        R_QULNS
1270        R_R15BPK
1270        R_R1PK
1270        R_R5PPpp
1270        R_R5Ptex
1270        R_RBFK
1270        R_RBFSa
1270        R_RBFSb
1270        R_RBK
1270        R_RBK_L1
1270        R_RBP4E
1270        R_RHAT1
1270        R_RHCCE
1270        R_RIBtex
1270        R_RMI
1270        R_RMK
1270        R_RMNtex
1270        R_RMPA
1270        R_RNDR1
1270        R_RNDR2
1270        R_RNDR2b
1270        R_RNDR3b
1270        R_RNDR4
1270        R_RNDR4b
1270        R_RNTR1c
1270        R_RNTR2c
1270        R_RPI
1270        R_S7PI
1270        R_SADH
1270        R_SADT2
1270        R_SARCOX
1270        R_SBTPD
1270        R_SDPDS
1270        R_SDPTA
1270        R_SELCYSS
1270        R_SELNPS
1270        R_SERASr
1270        R_SERAT
1270        R_SERD_D
1270        R_SERt2rpp
1270        R_SERt4pp
1270        R_SERtex
1270        R_SFGTHi
1270        R_SGSAD
1270        R_SHCHD2
1270        R_SHKK
1270        R_SHSL1
1270        R_SKMt2pp
1270        R_SO2tex
1270        R_SO2tpp
1270        R_SO3tex
1270        R_SO4tex
1270        R_SOTA
1270        R_SPMDAT2
1270        R_SPMDabcpp
1270        R_SPMDtex
1270        R_SPMS
1270        R_SPODM
1270        R_SPODMpp
1270        R_SSALx
1270        R_SSALy
1270        R_SUCBZL
1270        R_SUCBZS
1270        R_SUCCt2_2pp
1270        R_SUCCt2_3pp
1270        R_SUCDi
1270        R_SUCFUMtpp
1270        R_SUCOAS
1270        R_SULFACtex
1270        R_SULRi
1270        R_T2DECAI
1270        R_TAGURr
1270        R_TARTD
1270        R_TARTRt7pp
1270        R_TARTRtex
1270        R_TAURtex
1270        R_TCYNTtex
1270        R_TDECOAI
1270        R_TDP
1270        R_TDPADGAT
1270        R_TDPAGTA
1270        R_TDPDRE
1270        R_TDPDRR
1270        R_TDPGDH
1270        R_TDSK
1270        R_TDSR1
1270        R_TDSR2
1270        R_TGBPA
1270        R_THIORDXi
1270        R_THMDt2pp
1270        R_THMDt2rpp
1270        R_THMDtex
1270        R_THRA2i
1270        R_THRAi
1270        R_THRPtex
1270        R_THRS
1270        R_THRTRS
1270        R_THRabcpp
1270        R_THRt2pp
1270        R_THRt2rpp
1270        R_THRtex
1270        R_THYMt3pp
1270        R_THYMtex
1270        R_THZPSN
1270        R_TKT1
1270        R_TKT2
1270        R_TMAOR1
1270        R_TMAOR1pp
1270        R_TMAtex
1270        R_TMDK1
1270        R_TMDS
1270        R_TMK
1270        R_TMPK
1270        R_TMPPP
1270        R_TPI
1270        R_TPRDCOAS
1270        R_TRDR
1270        R_TRE6PH
1270        R_TRE6PP
1270        R_TRE6PS
1270        R_TREH
1270        R_TREHpp
1270        R_TREptspp
1270        R_TREtex
1270        R_TRPS2
1270        R_TRPTRS
1270        R_TRPt2rpp
1270        R_TRPtex
1270        R_TRSARr
1270        R_TSULabcpp
1270        R_TSULtex
1270        R_TTDCEAtexi
1270        R_TUNGSabcpp
1270        R_TUNGStex
1270        R_TYMtex
1270        R_TYROXDApp
1270        R_TYRPtex
1270        R_TYRTA
1270        R_TYRTRS
1270        R_TYRtex
1270        R_U23GAAT
1270        R_UACGAMPpp
1270        R_UACGAMtex
1270        R_UAGDP
1270        R_UAGPT3
1270        R_UAMAGS
1270        R_UAMAS
1270        R_UAPGR
1270        R_UDCPDPS
1270        R_UDCPDPpp
1270        R_UDCPPtppi
1270        R_UDPACGALtex
1270        R_UDPG4E
1270        R_UDPGALM
1270        R_UDPGALtex
1270        R_UDPGD
1270        R_UDPGDC
1270        R_UDPGLCURtex
1270        R_UDPGPpp
1270        R_UDPGtex
1270        R_UDPKAAT
1270        R_UGLCURPpp
1270        R_UGLT
1270        R_UGMDDS
1270        R_UHGADA
1270        R_ULA4NFT
1270        R_ULA4Ntppi
1270        R_UM4PCP
1270        R_UM4PL
1270        R_UMPtex
1270        R_UPLA4FNF
1270        R_UPLA4FNT
1270        R_UPP3MT
1270        R_UPPDC1
1270        R_URAt2pp
1270        R_URAt2rpp
1270        R_URAtex
1270        R_UREAtpp
1270        R_URIt2pp
1270        R_URIt2rpp
1270        R_VALTA
1270        R_VALTRS
1270        R_VALabcpp
1270        R_VALtex
1270        R_VPAMT
1270        R_X5PL3E
1270        R_XANt2pp
1270        R_XANtpp
1270        R_XTSNH
1270        R_XYLI2
1270        R_XYLK2
1270        R_XYLUtex
1270        R_XYLabcpp
1270        R_XYLt2pp
1270        R_ZN2abcpp
1270        R_ZN2t3pp
1270        R_ZNabcpp
1270        R_Zn2tex
1410        R_12DGR120tipp
1410        R_12DGR140tipp
1410        R_12DGR141tipp
1410        R_12DGR160tipp
1410        R_12DGR161tipp
1410        R_12DGR180tipp
1410        R_12DGR181tipp
1410        R_12PPDStex
1410        R_12PPDStpp
1410        R_14GLUCANabcpp
1410        R_23CAMPtex
1410        R_23CGMPtex
1410        R_23CUMPtex
1410        R_23DAPPAt2pp
1410        R_23PDE2pp
1410        R_23PDE4pp
1410        R_23PDE7pp
1410        R_23PDE9pp
1410        R_26DAHtex
1410        R_2AGPA120tipp
1410        R_2AGPA140tipp
1410        R_2AGPA141tipp
1410        R_2AGPA160tipp
1410        R_2AGPA161tipp
1410        R_2AGPA181tipp
1410        R_2AGPE120tipp
1410        R_2AGPE140tipp
1410        R_2AGPE141tipp
1410        R_2AGPE161tipp
1410        R_2AGPE180tipp
1410        R_2AGPE181tipp
1410        R_2AGPEAT140
1410        R_2AGPEAT160
1410        R_2AGPEAT161
1410        R_2AGPEAT180
1410        R_2AGPEAT181
1410        R_2AGPG120tipp
1410        R_2AGPG140tipp
1410        R_2AGPG141tipp
1410        R_2AGPG160tipp
1410        R_2AGPG161tipp
1410        R_2AGPG180tipp
1410        R_2AGPG181tipp
1410        R_2AGPGAT120
1410        R_2AGPGAT140
1410        R_2AGPGAT141
1410        R_2AGPGAT160
1410        R_2AGPGAT161
1410        R_2AGPGAT180
1410        R_2AGPGAT181
1410        R_2DGLCNRx
1410        R_2DGLCNRy
1410        R_2DGULRx
1410        R_2DGULRy
1410        R_2MAHMP
1410        R_3CMPtex
1410        R_3GMPtex
1410        R_3HAD100
1410        R_3HAD120
1410        R_3HAD121
1410        R_3HAD140
1410        R_3HAD141
1410        R_3HAD160
1410        R_3HAD161
1410        R_3HAD180
1410        R_3HAD40
1410        R_3HAD60
1410        R_3HCINNMH
1410        R_3HPPPNH
1410        R_3KGK
1410        R_3NTD2pp
1410        R_3NTD4pp
1410        R_3NTD9pp
1410        R_3OAR100
1410        R_3OAR120
1410        R_3OAR140
1410        R_3OAR141
1410        R_3OAR160
1410        R_3OAR161
1410        R_3OAR180
1410        R_3OAR181
1410        R_3OAR40
1410        R_3OAR60
1410        R_3OAR80
1410        R_3OAS100
1410        R_3OAS120
1410        R_3OAS121
1410        R_3OAS140
1410        R_3OAS141
1410        R_3OAS160
1410        R_3OAS181
1410        R_3OAS60
1410        R_3OAS80
1410        R_3PEPTabcpp
1410        R_3PEPTtex
1410        R_3UMPtex
1410        R_42A12BOOXpp
1410        R_4HOXPACDtex
1410        R_4HTHRS
1410        R_4PCP
1410        R_4PEPTabcpp
1410        R_4PEPTtex
1410        R_5DGLCNR
1410        R_5DGLCNt2rpp
1410        R_5DGLCNtex
1410        R_5DOAN
1410        R_A5PISO
1410        R_AACPS2
1410        R_AACPS3
1410        R_AACPS4
1410        R_AACPS5
1410        R_AACPS6
1410        R_AACPS7
1410        R_AACPS8
1410        R_AACPS9
1410        R_AACTOOR
1410        R_AADDGT
1410        R_AAMYL
1410        R_AAMYLpp
1410        R_AB6PGH
1410        R_ABTA
1410        R_ABUTD
1410        R_ABUTt2pp
1410        R_ABUTtex
1410        R_ACACCT
1410        R_ACACT1r
1410        R_ACACt2pp
1410        R_ACACtex
1410        R_ACALD
1410        R_ACALDtex
1410        R_ACALDtpp
1410        R_ACANTHAT
1410        R_ACBIPGT
1410        R_ACCOAC
1410        R_ACCOAL
1410        R_ACGAL1PPpp
1410        R_ACGAM1PPpp
1410        R_ACGAM1Ptex
1410        R_ACGAMK
1410        R_ACGAMT
1410        R_ACGAptspp
1410        R_ACGAtex
1410        R_ACHBS
1410        R_ACKr
1410        R_ACLS
1410        R_ACM6PH
1410        R_ACMAMUT
1410        R_ACMANAptspp
1410        R_ACMANAtex
1410        R_ACMUMptspp
1410        R_ACMUMtex
1410        R_ACNAMt2pp
1410        R_ACNAMtex
1410        R_ACOAD1f
1410        R_ACOAD2f
1410        R_ACOAD3f
1410        R_ACOAD4f
1410        R_ACOAD5f
1410        R_ACOAD6f
1410        R_ACOAD7f
1410        R_ACOAD8f
1410        R_ACOATA
1410        R_ACODA
1410        R_ACOLIPAtex
1410        R_ACONIs
1410        R_ACONMT
1410        R_ACONTa
1410        R_ACONTb
1410        R_ACOTA
1410        R_ACPS1
1410        R_ACS
1410        R_ACSERtex
1410        R_ACSERtpp
1410        R_ACt2rpp
1410        R_ACt4pp
1410        R_ACtex
1410        R_ADA
1410        R_ADCS
1410        R_ADD
1410        R_ADEt2rpp
1410        R_ADEtex
1410        R_ADK1
1410        R_ADK4
1410        R_ADMDC
1410        R_ADNCYC
1410        R_ADNK1
1410        R_ADNUC
1410        R_ADNt2pp
1410        R_ADNt2rpp
1410        R_ADNtex
1410        R_ADOCBIK
1410        R_ADOCBLS
1410        R_ADOCBLabcpp
1410        R_ADOCBLtonex
1410        R_ADPRDP
1410        R_ADSK
1410        R_ADSL1r
1410        R_ADSL2r
1410        R_ADSS
1410        R_AGDC
1410        R_AGM3PA
1410        R_AGM3PApp
1410        R_AGM3PH
1410        R_AGM3Pt2pp
1410        R_AGM4PA
1410        R_AGM4PApp
1410        R_AGM4PCP
1410        R_AGMH
1410        R_AGMHE
1410        R_AGMT
1410        R_AGMt2pp
1410        R_AGMtex
1410        R_AGPAT120
1410        R_AGPAT140
1410        R_AGPAT160
1410        R_AGPAT161
1410        R_AGPAT180
1410        R_AGPAT181
1410        R_AGPR
1410        R_AGt3
1410        R_AHCYSNS
1410        R_AICART
1410        R_AIRC2
1410        R_AIRC3
1410        R_AKGDH
1410        R_AKGt2rpp
1410        R_AKGtex
1410        R_ALAALAD
1410        R_ALAALAabcpp
1410        R_ALAALAr
1410        R_ALAALAtex
1410        R_ALAGLUE
1410        R_ALAR
1410        R_ALATA_D2
1410        R_ALATA_L
1410        R_ALATA_L2
1410        R_ALAabcpp
1410        R_ALAt2pp
1410        R_ALAt4pp
1410        R_ALAtex
1410        R_ALCD19
1410        R_ALCD2x
1410        R_ALDD19x
1410        R_ALDD2x
1410        R_ALDD2y
1410        R_ALDD3y
1410        R_ALLK
1410        R_ALLPI
1410        R_ALLTAMH
1410        R_ALLTN
1410        R_ALLTNt2rpp
1410        R_ALLTNtex
1410        R_ALLULPE
1410        R_ALLabcpp
1410        R_ALLtex
1410        R_ALPATE160pp
1410        R_ALPATG160pp
1410        R_ALR2
1410        R_ALR4x
1410        R_ALTRH
1410        R_AM3PA
1410        R_AM4PA
1410        R_AMALT1
1410        R_AMALT2
1410        R_AMALT3
1410        R_AMANAPEr
1410        R_AMANK
1410        R_AMPMS2
1410        R_AMPN
1410        R_AMPTASECG
1410        R_AMPTASEPG
1410        R_AMPtex
1410        R_ANHGMtex
1410        R_ANPRT
1410        R_ANS
1410        R_AOBUTDs
1410        R_AOXSr
1410        R_AP4AH
1410        R_AP5AH
1410        R_APRAUR
1410        R_ARAI
1410        R_ARBTNR2
1410        R_ARBTNR3
1410        R_ARBTNabcpp
1410        R_ARBTNexs
1410        R_ARBTNtex
1410        R_ARBTNtonex
1410        R_ARBTNtpp
1410        R_ARBabcpp
1410        R_ARBt2rpp
1410        R_ARBt3ipp
1410        R_ARBtex
1410        R_ARGAGMt7pp
1410        R_ARGDC
1410        R_ARGDCpp
1410        R_ARGORNt7pp
1410        R_ARGSL
1410        R_ARGSS
1410        R_ARGTRS
1410        R_ARGabcpp
1410        R_ARGt3pp
1410        R_ARGtex
1410        R_ASAD
1410        R_ASCBPL
1410        R_ASCBptspp
1410        R_ASCBtex
1410        R_ASNN
1410        R_ASNNpp
1410        R_ASNS1
1410        R_ASNS2
1410        R_ASNTRS
1410        R_ASNabcpp
1410        R_ASNtex
1410        R_ASO3t8pp
1410        R_ASO3tex
1410        R_ASP1DC
1410        R_ASPCT
1410        R_ASPK
1410        R_ASPO3
1410        R_ASPO4
1410        R_ASPO5
1410        R_ASPO6
1410        R_ASPTA
1410        R_ASPTRS
1410        R_ASPabcpp
1410        R_ASPt2_2pp
1410        R_ASPt2_3pp
1410        R_ASPt2pp
1410        R_ASPtex
1410        R_ASR
1410        R_ATHRDHr
1410        R_ATPHs
1410        R_ATPM
1410        R_ATPPRT
1410        R_ATPS4rpp
1410        R_BALAt2pp
1410        R_BALAtex
1410        R_BETALDHx
1410        R_BETALDHy
1410        R_BPNT
1410        R_BSORx
1410        R_BSORy
1410        R_BUTSO3abcpp
1410        R_BUTSO3tex
1410        R_BUTt2rpp
1410        R_BUTtex
1410        R_CA2t3pp
1410        R_CAT
1410        R_CAt6pp
1410        R_CBIAT
1410        R_CBItonex
1410        R_CBIuabcpp
1410        R_CBL1abcpp
1410        R_CBL1tonex
1410        R_CBLAT
1410        R_CBMKr
1410        R_CBPS
1410        R_CD2abcpp
1410        R_CD2t3pp
1410        R_CD2tex
1410        R_CD2tpp
1410        R_CDAPPA120
1410        R_CDAPPA140
1410        R_CDAPPA141
1410        R_CDAPPA160
1410        R_CDAPPA161
1410        R_CDAPPA180
1410        R_CDAPPA181
1410        R_CDPMEK
1410        R_CFAS160G
1410        R_CFAS180E
1410        R_CFAS180G
1410        R_CGLYabcpp
1410        R_CGLYtex
1410        R_CHLabcpp
1410        R_CHLt2pp
1410        R_CHLtex
1410        R_CHORM
1410        R_CHORS
1410        R_CHRPL
1410        R_CINNDO
1410        R_CITL
1410        R_CITt7pp
1410        R_CITtex
1410        R_CLIPAtex
1410        R_CLPNH120pp
1410        R_CLPNH140pp
1410        R_CLPNH141pp
1410        R_CLPNH160pp
1410        R_CLPNH161pp
1410        R_CLPNH181pp
1410        R_CLPNS120pp
1410        R_CLPNS140pp
1410        R_CLPNS141pp
1410        R_CLPNS160pp
1410        R_CLPNS161pp
1410        R_CLPNS180pp
1410        R_CLPNS181pp
1410        R_CLt3_2pp
1410        R_CLtex
1410        R_CMPN
1410        R_CMPtex
1410        R_CO2tex
1410        R_CO2tpp
1410        R_COBALT2abcpp
1410        R_COBALT2t3pp
1410        R_COBALT2tex
1410        R_COBALT2tpp
1410        R_COLIPAabcpp
1410        R_COLIPAtex
1410        R_CPGNR1
1410        R_CPGNR2
1410        R_CPGNR3
1410        R_CPGNabcpp
1410        R_CPGNexs
1410        R_CPGNtonex
1410        R_CPPPGO
1410        R_CPPPGO2
1410        R_CRNBTCT
1410        R_CRNCAL2
1410        R_CRNCDH
1410        R_CRNDCAL2
1410        R_CRNDt2rpp
1410        R_CRNabcpp
1410        R_CRNt2rpp
1410        R_CRNt7pp
1410        R_CRNt8pp
1410        R_CRNtex
1410        R_CS
1410        R_CSND
1410        R_CSNt2pp
1410        R_CSNtex
1410        R_CTBTCAL2
1410        R_CTBTabcpp
1410        R_CTBTt2rpp
1410        R_CTPS2
1410        R_CU1Opp
1410        R_CU1abcpp
1410        R_CU2abcpp
1410        R_CU2tex
1410        R_CU2tpp
1410        R_CUt3
1410        R_CUtex
1410        R_CYANST
1410        R_CYANSTpp
1410        R_CYANtex
1410        R_CYNTAH
1410        R_CYNTt2pp
1410        R_CYNTtex
1410        R_CYSDDS
1410        R_CYSDS
1410        R_CYSDabcpp
1410        R_CYSDtex
1410        R_CYSS
1410        R_CYSSADS
1410        R_CYSTL
1410        R_CYSabcpp
1410        R_CYStex
1410        R_CYStpp
1410        R_CYTBD2pp
1410        R_CYTBDpp
1410        R_CYTBO3_4pp
1410        R_CYTD
1410        R_CYTDH
1410        R_CYTDK2
1410        R_CYTDt2pp
1410        R_CYTDt2rpp
1410        R_CYTDtex
1410        R_CYTK1
1410        R_CYTK2
1410        R_DAAD
1410        R_DADA
1410        R_DADK
1410        R_DADNtex
1410        R_DAGK120
1410        R_DAGK140
1410        R_DAGK141
1410        R_DAGK160
1410        R_DAGK161
1410        R_DAGK180
1410        R_DAGK181
1410        R_DALAt2pp
1410        R_DAMPtex
1410        R_DAPDC
1410        R_DAPabcpp
1410        R_DAPtex
1410        R_DASYN120
1410        R_DASYN140
1410        R_DASYN160
1410        R_DASYN161
1410        R_DASYN180
1410        R_DASYN181
1410        R_DB4PS
1410        R_DBTS
1410        R_DCAtex
1410        R_DCMPtex
1410        R_DCTPD
1410        R_DCYTD
1410        R_DCYTt2pp
1410        R_DDCAtexi
1410        R_DDGALK
1410        R_DDGLCNt2rpp
1410        R_DDGLCNtex
1410        R_DDGLK
1410        R_DDPA
1410        R_DDPGALA
1410        R_DGK1
1410        R_DGMPtex
1410        R_DGSNt2pp
1410        R_DGSNtex
1410        R_DHAD1
1410        R_DHAD2
1410        R_DHAPT
1410        R_DHAtex
1410        R_DHAtpp
1410        R_DHBD
1410        R_DHBS
1410        R_DHBSH
1410        R_DHCIND
1410        R_DHCINDO
1410        R_DHDPRy
1410        R_DHFR
1410        R_DHFS
1410        R_DHNPA2
1410        R_DHORD2
1410        R_DHORD5
1410        R_DHORTS
1410        R_DHPPD
1410        R_DHPPDA2
1410        R_DHPS2
1410        R_DHPTDCs
1410        R_DHPTPE
1410        R_DHQS
1410        R_DHQTi
1410        R_DIMPtex
1410        R_DINSt2pp
1410        R_DKGLCNR2x
1410        R_DKGLCNR2y
1410        R_DKMPPD
1410        R_DKMPPD3
1410        R_DMATT
1410        R_DMPPS
1410        R_DMQMT
1410        R_DMSOR1
1410        R_DMSOR2
1410        R_DMSOR2pp
1410        R_DMSOtex
1410        R_DMStex
1410        R_DM_4HBA
1410        R_DM_5DRIB
1410        R_DM_AACALD
1410        R_DM_HMFURN
1410        R_DM_OXAM
1410        R_DNMPPA
1410        R_DNTPPA
1410        R_DOGULNR
1410        R_DOPAtex
1410        R_DPCOAK
1410        R_DPR
1410        R_DRPA
1410        R_DSBAO1
1410        R_DSBAO2
1410        R_DSBCGT
1410        R_DSBGGT
1410        R_DSERt2pp
1410        R_DSERtex
1410        R_DTMPK
1410        R_DTMPtex
1410        R_DUMPtex
1410        R_DURIK1
1410        R_DURIPP
1410        R_DURIt2pp
1410        R_DURItex
1410        R_DUTPDP
1410        R_DXPRIi
1410        R_DXPS
1410        R_DXYLK
1410        R_D_LACt2pp
1410        R_D_LACtex
1410        R_E4PD
1410        R_EAR100x
1410        R_EAR100y
1410        R_EAR120x
1410        R_EAR120y
1410        R_EAR121x
1410        R_EAR121y
1410        R_EAR140x
1410        R_EAR140y
1410        R_EAR141x
1410        R_EAR160x
1410        R_EAR161x
1410        R_EAR161y
1410        R_EAR180x
1410        R_EAR180y
1410        R_EAR181x
1410        R_EAR181y
1410        R_EAR40x
1410        R_EAR40y
1410        R_EAR60x
1410        R_EAR60y
1410        R_EAR80x
1410        R_EAR80y
1410        R_ECA4COLIPAtex
1410        R_ECA4OALpp
1410        R_ECAP1pp
1410        R_ECAtpp
1410        R_ECOAH2
1410        R_ECOAH5
1410        R_ECOAH6
1410        R_ECOAH7
1410        R_EDD
1410        R_EDTXS1
1410        R_EDTXS2
1410        R_EDTXS3
1410        R_EDTXS4
1410        R_ENLIPAtex
1410        R_ENO
1410        R_ENTCS
1410        R_ENTERES
1410        R_ENTERES2
1410        R_ETHAtex
1410        R_ETHSO3abcpp
1410        R_ETHSO3tex
1410        R_ETOHt2rpp
1410        R_ETOHtex
1410        R_EX_12ppd_R_LPAREN_e_RPAREN_
1410        R_EX_12ppd_S_LPAREN_e_RPAREN_
1410        R_EX_14glucan_LPAREN_e_RPAREN_
1410        R_EX_15dap_LPAREN_e_RPAREN_
1410        R_EX_23ccmp_LPAREN_e_RPAREN_
1410        R_EX_23cgmp_LPAREN_e_RPAREN_
1410        R_EX_23cump_LPAREN_e_RPAREN_
1410        R_EX_23dappa_LPAREN_e_RPAREN_
1410        R_EX_2ddglcn_LPAREN_e_RPAREN_
1410        R_EX_34dhpac_LPAREN_e_RPAREN_
1410        R_EX_3amp_LPAREN_e_RPAREN_
1410        R_EX_3cmp_LPAREN_e_RPAREN_
1410        R_EX_3gmp_LPAREN_e_RPAREN_
1410        R_EX_3hcinnm_LPAREN_e_RPAREN_
1410        R_EX_3hpppn_LPAREN_e_RPAREN_
1410        R_EX_3ump_LPAREN_e_RPAREN_
1410        R_EX_4abut_LPAREN_e_RPAREN_
1410        R_EX_4hoxpacd_LPAREN_e_RPAREN_
1410        R_EX_5dglcn_LPAREN_e_RPAREN_
1410        R_EX_LalaDgluMdapDala_LPAREN_e_RPAREN_
1410        R_EX_ac_LPAREN_e_RPAREN_
1410        R_EX_acac_LPAREN_e_RPAREN_
1410        R_EX_acald_LPAREN_e_RPAREN_
1410        R_EX_acgal1p_LPAREN_e_RPAREN_
1410        R_EX_acgal_LPAREN_e_RPAREN_
1410        R_EX_acgam1p_LPAREN_e_RPAREN_
1410        R_EX_acgam_LPAREN_e_RPAREN_
1410        R_EX_acmum_LPAREN_e_RPAREN_
1410        R_EX_acnam_LPAREN_e_RPAREN_
1410        R_EX_acolipa_LPAREN_e_RPAREN_
1410        R_EX_acser_LPAREN_e_RPAREN_
1410        R_EX_adn_LPAREN_e_RPAREN_
1410        R_EX_adocbl_LPAREN_e_RPAREN_
1410        R_EX_ag_LPAREN_e_RPAREN_
1410        R_EX_agm_LPAREN_e_RPAREN_
1410        R_EX_akg_LPAREN_e_RPAREN_
1410        R_EX_ala_B_LPAREN_e_RPAREN_
1410        R_EX_ala_D_LPAREN_e_RPAREN_
1410        R_EX_alaala_LPAREN_e_RPAREN_
1410        R_EX_all_D_LPAREN_e_RPAREN_
1410        R_EX_alltn_LPAREN_e_RPAREN_
1410        R_EX_amp_LPAREN_e_RPAREN_
1410        R_EX_anhgm_LPAREN_e_RPAREN_
1410        R_EX_arab_L_LPAREN_e_RPAREN_
1410        R_EX_arbtn_fe3_LPAREN_e_RPAREN_
1410        R_EX_arg_L_LPAREN_e_RPAREN_
1410        R_EX_ascb_L_LPAREN_e_RPAREN_
1410        R_EX_aso3_LPAREN_e_RPAREN_
1410        R_EX_asp_L_LPAREN_e_RPAREN_
1410        R_EX_but_LPAREN_e_RPAREN_
1410        R_EX_butso3_LPAREN_e_RPAREN_
1410        R_EX_ca2_LPAREN_e_RPAREN_
1410        R_EX_cbi_LPAREN_e_RPAREN_
1410        R_EX_cbl1_LPAREN_e_RPAREN_
1410        R_EX_cd2_LPAREN_e_RPAREN_
1410        R_EX_cgly_LPAREN_e_RPAREN_
1410        R_EX_chol_LPAREN_e_RPAREN_
1410        R_EX_cl_LPAREN_e_RPAREN_
1410        R_EX_cmp_LPAREN_e_RPAREN_
1410        R_EX_co2_LPAREN_e_RPAREN_
1410        R_EX_cobalt2_LPAREN_e_RPAREN_
1410        R_EX_colipa_LPAREN_e_RPAREN_
1410        R_EX_cpgn_LPAREN_e_RPAREN_
1410        R_EX_cpgn_un_LPAREN_e_RPAREN_
1410        R_EX_crn_LPAREN_e_RPAREN_
1410        R_EX_csn_LPAREN_e_RPAREN_
1410        R_EX_cu2_LPAREN_e_RPAREN_
1410        R_EX_cu_LPAREN_e_RPAREN_
1410        R_EX_cyan_LPAREN_e_RPAREN_
1410        R_EX_cynt_LPAREN_e_RPAREN_
1410        R_EX_cys_D_LPAREN_e_RPAREN_
1410        R_EX_cys_L_LPAREN_e_RPAREN_
1410        R_EX_dad_2_LPAREN_e_RPAREN_
1410        R_EX_damp_LPAREN_e_RPAREN_
1410        R_EX_dca_LPAREN_e_RPAREN_
1410        R_EX_dcmp_LPAREN_e_RPAREN_
1410        R_EX_dcyt_LPAREN_e_RPAREN_
1410        R_EX_ddca_LPAREN_e_RPAREN_
1410        R_EX_dgmp_LPAREN_e_RPAREN_
1410        R_EX_dgsn_LPAREN_e_RPAREN_
1410        R_EX_dha_LPAREN_e_RPAREN_
1410        R_EX_din_LPAREN_e_RPAREN_
1410        R_EX_dms_LPAREN_e_RPAREN_
1410        R_EX_dmso_LPAREN_e_RPAREN_
1410        R_EX_dopa_LPAREN_e_RPAREN_
1410        R_EX_dtmp_LPAREN_e_RPAREN_
1410        R_EX_dump_LPAREN_e_RPAREN_
1410        R_EX_duri_LPAREN_e_RPAREN_
1410        R_EX_eca4colipa_LPAREN_e_RPAREN_
1410        R_EX_enlipa_LPAREN_e_RPAREN_
1410        R_EX_enter_LPAREN_e_RPAREN_
1410        R_EX_ethso3_LPAREN_e_RPAREN_
1410        R_EX_etoh_LPAREN_e_RPAREN_
1410        R_EX_f6p_LPAREN_e_RPAREN_
1410        R_EX_fald_LPAREN_e_RPAREN_
1410        R_EX_fe2_LPAREN_e_RPAREN_
1410        R_EX_fe3_LPAREN_e_RPAREN_
1410        R_EX_fe3dcit_LPAREN_e_RPAREN_
1410        R_EX_fe3hox_LPAREN_e_RPAREN_
1410        R_EX_fe3hox_un_LPAREN_e_RPAREN_
1410        R_EX_fecrm_LPAREN_e_RPAREN_
1410        R_EX_feenter_LPAREN_e_RPAREN_
1410        R_EX_feoxam_LPAREN_e_RPAREN_
1410        R_EX_feoxam_un_LPAREN_e_RPAREN_
1410        R_EX_for_LPAREN_e_RPAREN_
1410        R_EX_frulys_LPAREN_e_RPAREN_
1410        R_EX_fruur_LPAREN_e_RPAREN_
1410        R_EX_fuc_L_LPAREN_e_RPAREN_
1410        R_EX_fum_LPAREN_e_RPAREN_
1410        R_EX_g1p_LPAREN_e_RPAREN_
1410        R_EX_g3pc_LPAREN_e_RPAREN_
1410        R_EX_g3pe_LPAREN_e_RPAREN_
1410        R_EX_g3pg_LPAREN_e_RPAREN_
1410        R_EX_g3pi_LPAREN_e_RPAREN_
1410        R_EX_g3ps_LPAREN_e_RPAREN_
1410        R_EX_g6p_LPAREN_e_RPAREN_
1410        R_EX_gal1p_LPAREN_e_RPAREN_
1410        R_EX_gal_LPAREN_e_RPAREN_
1410        R_EX_galctn_D_LPAREN_e_RPAREN_
1410        R_EX_galctn_L_LPAREN_e_RPAREN_
1410        R_EX_galt_LPAREN_e_RPAREN_
1410        R_EX_galur_LPAREN_e_RPAREN_
1410        R_EX_gam6p_LPAREN_e_RPAREN_
1410        R_EX_gbbtn_LPAREN_e_RPAREN_
1410        R_EX_glc_LPAREN_e_RPAREN_
1410        R_EX_glcn_LPAREN_e_RPAREN_
1410        R_EX_glcr_LPAREN_e_RPAREN_
1410        R_EX_glcur1p_LPAREN_e_RPAREN_
1410        R_EX_glcur_LPAREN_e_RPAREN_
1410        R_EX_gln_L_LPAREN_e_RPAREN_
1410        R_EX_glu_L_LPAREN_e_RPAREN_
1410        R_EX_gly_LPAREN_e_RPAREN_
1410        R_EX_glyald_LPAREN_e_RPAREN_
1410        R_EX_glyb_LPAREN_e_RPAREN_
1410        R_EX_glyc2p_LPAREN_e_RPAREN_
1410        R_EX_glyc3p_LPAREN_e_RPAREN_
1410        R_EX_glyc_LPAREN_e_RPAREN_
1410        R_EX_glyc_R_LPAREN_e_RPAREN_
1410        R_EX_glyclt_LPAREN_e_RPAREN_
1410        R_EX_gmp_LPAREN_e_RPAREN_
1410        R_EX_gsn_LPAREN_e_RPAREN_
1410        R_EX_gthox_LPAREN_e_RPAREN_
1410        R_EX_gthrd_LPAREN_e_RPAREN_
1410        R_EX_gtp_LPAREN_e_RPAREN_
1410        R_EX_gua_LPAREN_e_RPAREN_
1410        R_EX_h2_LPAREN_e_RPAREN_
1410        R_EX_h2o_LPAREN_e_RPAREN_
1410        R_EX_h2s_LPAREN_e_RPAREN_
1410        R_EX_h_LPAREN_e_RPAREN_
1410        R_EX_hacolipa_LPAREN_e_RPAREN_
1410        R_EX_halipa_LPAREN_e_RPAREN_
1410        R_EX_hdca_LPAREN_e_RPAREN_
1410        R_EX_hg2_LPAREN_e_RPAREN_
1410        R_EX_his_L_LPAREN_e_RPAREN_
1410        R_EX_hxa_LPAREN_e_RPAREN_
1410        R_EX_hxan_LPAREN_e_RPAREN_
1410        R_EX_idon_L_LPAREN_e_RPAREN_
1410        R_EX_imp_LPAREN_e_RPAREN_
1410        R_EX_indole_LPAREN_e_RPAREN_
1410        R_EX_inost_LPAREN_e_RPAREN_
1410        R_EX_ins_LPAREN_e_RPAREN_
1410        R_EX_isetac_LPAREN_e_RPAREN_
1410        R_EX_k_LPAREN_e_RPAREN_
1410        R_EX_kdo2lipid4_LPAREN_e_RPAREN_
1410        R_EX_lac_D_LPAREN_e_RPAREN_
1410        R_EX_lac_L_LPAREN_e_RPAREN_
1410        R_EX_lcts_LPAREN_e_RPAREN_
1410        R_EX_leu_L_LPAREN_e_RPAREN_
1410        R_EX_lipa_LPAREN_e_RPAREN_
1410        R_EX_lipa_cold_LPAREN_e_RPAREN_
1410        R_EX_lys_L_LPAREN_e_RPAREN_
1410        R_EX_lyx_L_LPAREN_e_RPAREN_
1410        R_EX_mal_D_LPAREN_e_RPAREN_
1410        R_EX_mal_L_LPAREN_e_RPAREN_
1410        R_EX_malt_LPAREN_e_RPAREN_
1410        R_EX_malthx_LPAREN_e_RPAREN_
1410        R_EX_maltpt_LPAREN_e_RPAREN_
1410        R_EX_malttr_LPAREN_e_RPAREN_
1410        R_EX_maltttr_LPAREN_e_RPAREN_
1410        R_EX_man6p_LPAREN_e_RPAREN_
1410        R_EX_man_LPAREN_e_RPAREN_
1410        R_EX_manglyc_LPAREN_e_RPAREN_
1410        R_EX_melib_LPAREN_e_RPAREN_
1410        R_EX_met_D_LPAREN_e_RPAREN_
1410        R_EX_met_L_LPAREN_e_RPAREN_
1410        R_EX_metsox_R_L_LPAREN_e_RPAREN_
1410        R_EX_metsox_S_L_LPAREN_e_RPAREN_
1410        R_EX_mg2_LPAREN_e_RPAREN_
1410        R_EX_minohp_LPAREN_e_RPAREN_
1410        R_EX_mmet_LPAREN_e_RPAREN_
1410        R_EX_mn2_LPAREN_e_RPAREN_
1410        R_EX_mnl_LPAREN_e_RPAREN_
1410        R_EX_mobd_LPAREN_e_RPAREN_
1410        R_EX_mso3_LPAREN_e_RPAREN_
1410        R_EX_na1_LPAREN_e_RPAREN_
1410        R_EX_nac_LPAREN_e_RPAREN_
1410        R_EX_nh4_LPAREN_e_RPAREN_
1410        R_EX_ni2_LPAREN_e_RPAREN_
1410        R_EX_nmn_LPAREN_e_RPAREN_
1410        R_EX_no2_LPAREN_e_RPAREN_
1410        R_EX_no3_LPAREN_e_RPAREN_
1410        R_EX_no_LPAREN_e_RPAREN_
1410        R_EX_o16a4colipa_LPAREN_e_RPAREN_
1410        R_EX_o2_LPAREN_e_RPAREN_
1410        R_EX_o2s_LPAREN_e_RPAREN_
1410        R_EX_ocdca_LPAREN_e_RPAREN_
1410        R_EX_ocdcea_LPAREN_e_RPAREN_
1410        R_EX_octa_LPAREN_e_RPAREN_
1410        R_EX_orn_LPAREN_e_RPAREN_
1410        R_EX_orot_LPAREN_e_RPAREN_
1410        R_EX_pacald_LPAREN_e_RPAREN_
1410        R_EX_peamn_LPAREN_e_RPAREN_
1410        R_EX_phe_L_LPAREN_e_RPAREN_
1410        R_EX_pheme_LPAREN_e_RPAREN_
1410        R_EX_pi_LPAREN_e_RPAREN_
1410        R_EX_pnto_R_LPAREN_e_RPAREN_
1410        R_EX_ppa_LPAREN_e_RPAREN_
1410        R_EX_ppal_LPAREN_e_RPAREN_
1410        R_EX_pppn_LPAREN_e_RPAREN_
1410        R_EX_ppt_LPAREN_e_RPAREN_
1410        R_EX_pro_L_LPAREN_e_RPAREN_
1410        R_EX_psclys_LPAREN_e_RPAREN_
1410        R_EX_pser_L_LPAREN_e_RPAREN_
1410        R_EX_ptrc_LPAREN_e_RPAREN_
1410        R_EX_pyr_LPAREN_e_RPAREN_
1410        R_EX_r5p_LPAREN_e_RPAREN_
1410        R_EX_rmn_LPAREN_e_RPAREN_
1410        R_EX_sbt_D_LPAREN_e_RPAREN_
1410        R_EX_ser_D_LPAREN_e_RPAREN_
1410        R_EX_ser_L_LPAREN_e_RPAREN_
1410        R_EX_skm_LPAREN_e_RPAREN_
1410        R_EX_so2_LPAREN_e_RPAREN_
1410        R_EX_so3_LPAREN_e_RPAREN_
1410        R_EX_so4_LPAREN_e_RPAREN_
1410        R_EX_spmd_LPAREN_e_RPAREN_
1410        R_EX_succ_LPAREN_e_RPAREN_
1410        R_EX_sucr_LPAREN_e_RPAREN_
1410        R_EX_tartr_L_LPAREN_e_RPAREN_
1410        R_EX_taur_LPAREN_e_RPAREN_
1410        R_EX_tcynt_LPAREN_e_RPAREN_
1410        R_EX_thm_LPAREN_e_RPAREN_
1410        R_EX_thr_L_LPAREN_e_RPAREN_
1410        R_EX_thrp_LPAREN_e_RPAREN_
1410        R_EX_thym_LPAREN_e_RPAREN_
1410        R_EX_thymd_LPAREN_e_RPAREN_
1410        R_EX_tma_LPAREN_e_RPAREN_
1410        R_EX_tmao_LPAREN_e_RPAREN_
1410        R_EX_tre_LPAREN_e_RPAREN_
1410        R_EX_trp_L_LPAREN_e_RPAREN_
1410        R_EX_tsul_LPAREN_e_RPAREN_
1410        R_EX_ttdca_LPAREN_e_RPAREN_
1410        R_EX_ttdcea_LPAREN_e_RPAREN_
1410        R_EX_tungs_LPAREN_e_RPAREN_
1410        R_EX_tym_LPAREN_e_RPAREN_
1410        R_EX_tyr_L_LPAREN_e_RPAREN_
1410        R_EX_tyrp_LPAREN_e_RPAREN_
1410        R_EX_uacgam_LPAREN_e_RPAREN_
1410        R_EX_udpacgal_LPAREN_e_RPAREN_
1410        R_EX_udpg_LPAREN_e_RPAREN_
1410        R_EX_udpgal_LPAREN_e_RPAREN_
1410        R_EX_udpglcur_LPAREN_e_RPAREN_
1410        R_EX_ump_LPAREN_e_RPAREN_
1410        R_EX_ura_LPAREN_e_RPAREN_
1410        R_EX_uri_LPAREN_e_RPAREN_
1410        R_EX_val_L_LPAREN_e_RPAREN_
1410        R_EX_xan_LPAREN_e_RPAREN_
1410        R_EX_xmp_LPAREN_e_RPAREN_
1410        R_EX_xtsn_LPAREN_e_RPAREN_
1410        R_EX_xyl_D_LPAREN_e_RPAREN_
1410        R_EX_xylu_L_LPAREN_e_RPAREN_
1410        R_EX_zn2_LPAREN_e_RPAREN_
1410        R_F6PA
1410        R_F6PP
1410        R_F6Pt6_2pp
1410        R_F6Ptex
1410        R_FA100ACPHi
1410        R_FA120ACPHi
1410        R_FA140ACPHi
1410        R_FA141ACPHi
1410        R_FA160ACPHi
1410        R_FA161ACPHi
1410        R_FA80ACPHi
1410        R_FACOAE100
1410        R_FACOAE120
1410        R_FACOAE140
1410        R_FACOAE141
1410        R_FACOAE160
1410        R_FACOAE161
1410        R_FACOAE180
1410        R_FACOAE181
1410        R_FACOAE60
1410        R_FACOAE80
1410        R_FACOAL100t2pp
1410        R_FACOAL120t2pp
1410        R_FACOAL140t2pp
1410        R_FACOAL141t2pp
1410        R_FACOAL160t2pp
1410        R_FACOAL161t2pp
1410        R_FACOAL180t2pp
1410        R_FACOAL181t2pp
1410        R_FACOAL60t2pp
1410        R_FACOAL80t2pp
1410        R_FADRx2
1410        R_FALDH2
1410        R_FALDtex
1410        R_FALDtpp
1410        R_FALGTHLs
1410        R_FBA
1410        R_FBP
1410        R_FCI
1410        R_FCLK
1410        R_FCLPA
1410        R_FCLT
1410        R_FDH4pp
1410        R_FDH5pp
1410        R_FDMO2
1410        R_FDMO3
1410        R_FDMO4
1410        R_FE2abcpp
1410        R_FE2t2pp
1410        R_FE2t3pp
1410        R_FE3DCITabcpp
1410        R_FE3DCITtonex
1410        R_FE3DHBZR
1410        R_FE3DHBZStonex
1410        R_FE3HOXR1
1410        R_FE3HOXR3
1410        R_FE3HOXUtex
1410        R_FE3HOXabcpp
1410        R_FE3HOXtonex
1410        R_FE3Ri
1410        R_FE3abcpp
1410        R_FE3tex
1410        R_FECRMR1
1410        R_FECRMR2
1410        R_FECRMUtex
1410        R_FECRMUtpp
1410        R_FECRMabcpp
1410        R_FECRMexs
1410        R_FECRMtonex
1410        R_FEENTERR1
1410        R_FEENTERR2
1410        R_FEENTERR3
1410        R_FEENTERabcpp
1410        R_FEENTERexs
1410        R_FEENTERtex
1410        R_FEENTERtonex
1410        R_FEENTERtpp
1410        R_FEOXAMR1
1410        R_FEOXAMR2
1410        R_FEOXAMR3
1410        R_FEOXAMUtex
1410        R_FEOXAMUtpp
1410        R_FEOXAMabcpp
1410        R_FEOXAMexs
1410        R_FEOXAMtonex
1410        R_FEROpp
1410        R_FFSD
1410        R_FHL
1410        R_FLDR
1410        R_FLVR
1410        R_FMETTRS
1410        R_FMNAT
1410        R_FMNRx
1410        R_FMNRx2
1410        R_FORt2pp
1410        R_FORtex
1410        R_FORtppi
1410        R_FRD2
1410        R_FRD3
1410        R_FRUK
1410        R_FRULYSE
1410        R_FRULYSK
1410        R_FRULYSt2pp
1410        R_FRULYStex
1410        R_FRUURt2rpp
1410        R_FRUURtex
1410        R_FRUpts2pp
1410        R_FRUptspp
1410        R_FRUtex
1410        R_FTHFD
1410        R_FUCtex
1410        R_FUCtpp
1410        R_FUMt2_2pp
1410        R_FUMt2_3pp
1410        R_FUMtex
1410        R_G1PACT
1410        R_G1PPpp
1410        R_G1Ptex
1410        R_G1SAT
1410        R_G2PPpp
1410        R_G3PAT120
1410        R_G3PAT140
1410        R_G3PAT141
1410        R_G3PAT160
1410        R_G3PAT161
1410        R_G3PAT180
1410        R_G3PAT181
1410        R_G3PCabcpp
1410        R_G3PCtex
1410        R_G3PD2
1410        R_G3PD6
1410        R_G3PD7
1410        R_G3PEabcpp
1410        R_G3PEtex
1410        R_G3PGabcpp
1410        R_G3PIabcpp
1410        R_G3PItex
1410        R_G3PSabcpp
1410        R_G3PStex
1410        R_G3PT
1410        R_G5SADs
1410        R_G5SD
1410        R_G6PDA
1410        R_G6PDH2r
1410        R_G6PP
1410        R_G6Pt6_2pp
1410        R_G6Ptex
1410        R_GAL1PPpp
1410        R_GAL1Ptex
1410        R_GALBDtex
1410        R_GALCTD
1410        R_GALCTLO
1410        R_GALCTND
1410        R_GALCTNLt2pp
1410        R_GALCTNLtex
1410        R_GALCTNt2pp
1410        R_GALCTNtex
1410        R_GALCTt2rpp
1410        R_GALCTtex
1410        R_GALKr
1410        R_GALM2pp
1410        R_GALS3
1410        R_GALT1
1410        R_GALTptspp
1410        R_GALTtex
1410        R_GALURt2rpp
1410        R_GALURtex
1410        R_GALUi
1410        R_GALabcpp
1410        R_GALt2pp
1410        R_GALtex
1410        R_GAM6Pt6_2pp
1410        R_GAMAN6Ptex
1410        R_GAMptspp
1410        R_GAMtex
1410        R_GAPD
1410        R_GARFT
1410        R_GART
1410        R_GCALDD
1410        R_GDMANE
1410        R_GDPDPK
1410        R_GDPMNH
1410        R_GDPMNP
1410        R_GF6PTA
1410        R_GGGABADr
1410        R_GGGABAH
1410        R_GGPTRCO
1410        R_GGPTRCS
1410        R_GHMT2r
1410        R_GK1
1410        R_GLBRAN2
1410        R_GLCDpp
1410        R_GLCNt2rpp
1410        R_GLCNtex
1410        R_GLCP
1410        R_GLCP2
1410        R_GLCRAL
1410        R_GLCRD
1410        R_GLCRt2rpp
1410        R_GLCRtex
1410        R_GLCS1
1410        R_GLCTR1
1410        R_GLCTR2
1410        R_GLCTR3
1410        R_GLCUR1Ptex
1410        R_GLCURt2rpp
1410        R_GLCURtex
1410        R_GLCabcpp
1410        R_GLCptspp
1410        R_GLCt2pp
1410        R_GLCtex
1410        R_GLCtexi
1410        R_GLDBRAN2
1410        R_GLGC
1410        R_GLNS
1410        R_GLNTRS
1410        R_GLNabcpp
1410        R_GLNtex
1410        R_GLTPD
1410        R_GLU5K
1410        R_GLUABUTt7pp
1410        R_GLUCYS
1410        R_GLUDC
1410        R_GLUDy
1410        R_GLUN
1410        R_GLUPRT
1410        R_GLUR
1410        R_GLUSy
1410        R_GLUTRS
1410        R_GLUabcpp
1410        R_GLUt2rpp
1410        R_GLUt4pp
1410        R_GLUtex
1410        R_GLXCL
1410        R_GLYALDtex
1410        R_GLYALDtpp
1410        R_GLYAT
1410        R_GLYBt2pp
1410        R_GLYBtex
1410        R_GLYC2Ptex
1410        R_GLYC3Pabcpp
1410        R_GLYC3Pt6pp
1410        R_GLYC3Ptex
1410        R_GLYCAtex
1410        R_GLYCDx
1410        R_GLYCK
1410        R_GLYCK2
1410        R_GLYCL
1410        R_GLYCLTDx
1410        R_GLYCLTDy
1410        R_GLYCLTt2rpp
1410        R_GLYCLTt4pp
1410        R_GLYCLTtex
1410        R_GLYCTO2
1410        R_GLYCTO3
1410        R_GLYCTO4
1410        R_GLYCtex
1410        R_GLYOX
1410        R_GLYOX3
1410        R_GLYTRS
1410        R_GLYt2pp
1410        R_GLYt4pp
1410        R_GLYtex
1410        R_GMAND
1410        R_GMHEPAT
1410        R_GMHEPPA
1410        R_GMPR
1410        R_GMPS2
1410        R_GMPtex
1410        R_GNK
1410        R_GOFUCR
1410        R_GP4GH
1410        R_GPDDA1
1410        R_GPDDA1pp
1410        R_GPDDA2
1410        R_GPDDA2pp
1410        R_GPDDA3
1410        R_GPDDA3pp
1410        R_GPDDA4
1410        R_GPDDA4pp
1410        R_GPDDA5
1410        R_GPDDA5pp
1410        R_GRTT
1410        R_GRXR
1410        R_GSNK
1410        R_GSNt2pp
1410        R_GSNtex
1410        R_GSPMDA
1410        R_GSPMDS
1410        R_GTHOXtex
1410        R_GTHOr
1410        R_GTHRDHpp
1410        R_GTHRDabc2pp
1410        R_GTHRDtex
1410        R_GTHS
1410        R_GTPCI
1410        R_GTPCII2
1410        R_GTPDPDP
1410        R_GTPDPK
1410        R_GTPHs
1410        R_GTPtex
1410        R_GUAD
1410        R_GUAPRT
1410        R_GUAt2pp
1410        R_GUAtex
1410        R_GUAtpp
1410        R_GUI1
1410        R_GUI2
1410        R_GUR1PPpp
1410        R_H2O2tex
1410        R_H2Otex
1410        R_H2Otpp
1410        R_H2SO
1410        R_H2Stex
1410        R_H2tex
1410        R_H2tpp
1410        R_HACD2i
1410        R_HACD3i
1410        R_HACD4i
1410        R_HACD5i
1410        R_HACD6i
1410        R_HACD7i
1410        R_HACD8i
1410        R_HBZOPT
1410        R_HCINNMtex
1410        R_HCO3E
1410        R_HCYSMT
1410        R_HCYSMT2
1410        R_HDCAtexi
1410        R_HDCOAI
1410        R_HEMEOS
1410        R_HEPK1
1410        R_HEPK2
1410        R_HEPT1
1410        R_HEPT2
1410        R_HEPT3
1410        R_HEPT4
1410        R_HETZK
1410        R_HEX1
1410        R_HEX4
1410        R_HEX7
1410        R_HEXt2rpp
1410        R_HG2abcpp
1410        R_HG2t3pp
1410        R_HG2tex
1410        R_HISTD
1410        R_HISTP
1410        R_HISTRS
1410        R_HISabcpp
1410        R_HISt2rpp
1410        R_HIStex
1410        R_HKNDDH
1410        R_HKNTDH
1410        R_HMBS
1410        R_HMPK1
1410        R_HOMt2pp
1410        R_HOMtex
1410        R_HOPNTAL
1410        R_HPPK2
1410        R_HPPPNDO
1410        R_HPPPNt2rpp
1410        R_HPYRI
1410        R_HPYRRx
1410        R_HSDy
1410        R_HSK
1410        R_HSST
1410        R_HSTPT
1410        R_HXAND
1410        R_HXAtex
1410        R_HXCT
1410        R_HXPRT
1410        R_HYD1pp
1410        R_HYD2pp
1410        R_HYPOE
1410        R_HYXNtex
1410        R_HYXNtpp
1410        R_Htex
1410        R_ICDHyr
1410        R_ICHORS
1410        R_ICHORSi
1410        R_ICHORT
1410        R_ICL
1410        R_IDOND
1410        R_IDOND2
1410        R_IDONt2rpp
1410        R_IDONtex
1410        R_IG3PS
1410        R_IGPDH
1410        R_IGPS
1410        R_ILETA
1410        R_ILETRS
1410        R_ILEabcpp
1410        R_ILEt2rpp
1410        R_ILEtex
1410        R_IMPC
1410        R_IMPtex
1410        R_INDOLEtex
1410        R_INOSTt4pp
1410        R_INSK
1410        R_INSt2pp
1410        R_INStex
1410        R_IPDDI
1410        R_IPDPS
1410        R_IPMD
1410        R_IPPMIa
1410        R_IPPMIb
1410        R_IPPS
1410        R_ISETACabcpp
1410        R_ISETACtex
1410        R_K2L4Aabcpp
1410        R_K2L4Atex
1410        R_KARA1
1410        R_KARA2
1410        R_KAS14
1410        R_KAS15
1410        R_KAT1
1410        R_KAT2
1410        R_KAT3
1410        R_KAT4
1410        R_KAT5
1410        R_KAT6
1410        R_KAT7
1410        R_KAT8
1410        R_KDOCT2
1410        R_KDOPP
1410        R_KDOPS
1410        R_KG6PDC
1410        R_Kabcpp
1410        R_Kt2pp
1410        R_Kt3pp
1410        R_LA4NTpp
1410        R_LACZ
1410        R_LALDO2x
1410        R_LCADi
1410        R_LCARR
1410        R_LCARS
1410        R_LCTStex
1410        R_LCTStpp
1410        R_LDH_D
1410        R_LDH_D2
1410        R_LEUTAi
1410        R_LEUTRS
1410        R_LEUabcpp
1410        R_LEUt2rpp
1410        R_LEUtex
1410        R_LIPACabcpp
1410        R_LIPAHT2ex
1410        R_LIPAHTex
1410        R_LIPAabcpp
1410        R_LIPAtex
1410        R_LPADSS
1410        R_LPLIPAL1A120pp
1410        R_LPLIPAL1A140pp
1410        R_LPLIPAL1A141pp
1410        R_LPLIPAL1A160pp
1410        R_LPLIPAL1A161pp
1410        R_LPLIPAL1A180pp
1410        R_LPLIPAL1A181pp
1410        R_LPLIPAL1E120pp
1410        R_LPLIPAL1E140pp
1410        R_LPLIPAL1E141pp
1410        R_LPLIPAL1E160pp
1410        R_LPLIPAL1E161pp
1410        R_LPLIPAL1E180pp
1410        R_LPLIPAL1E181pp
1410        R_LPLIPAL1G120pp
1410        R_LPLIPAL1G140pp
1410        R_LPLIPAL1G141pp
1410        R_LPLIPAL1G161pp
1410        R_LPLIPAL1G180pp
1410        R_LPLIPAL1G181pp
1410        R_LPLIPAL2A120
1410        R_LPLIPAL2A140
1410        R_LPLIPAL2A141
1410        R_LPLIPAL2A160
1410        R_LPLIPAL2A161
1410        R_LPLIPAL2A180
1410        R_LPLIPAL2ATE120
1410        R_LPLIPAL2ATE140
1410        R_LPLIPAL2ATE141
1410        R_LPLIPAL2ATE160
1410        R_LPLIPAL2ATE180
1410        R_LPLIPAL2ATE181
1410        R_LPLIPAL2ATG120
1410        R_LPLIPAL2ATG140
1410        R_LPLIPAL2ATG141
1410        R_LPLIPAL2ATG160
1410        R_LPLIPAL2ATG161
1410        R_LPLIPAL2ATG180
1410        R_LPLIPAL2ATG181
1410        R_LPLIPAL2E120
1410        R_LPLIPAL2E140
1410        R_LPLIPAL2E141
1410        R_LPLIPAL2E160
1410        R_LPLIPAL2E161
1410        R_LPLIPAL2E180
1410        R_LPLIPAL2E181
1410        R_LPLIPAL2G120
1410        R_LPLIPAL2G140
1410        R_LPLIPAL2G141
1410        R_LPLIPAL2G160
1410        R_LPLIPAL2G161
1410        R_LPLIPAL2G180
1410        R_LPLIPAL2G181
1410        R_LSERDHr
1410        R_LYSDC
1410        R_LYSTRS
1410        R_LYSabcpp
1410        R_LYSt2pp
1410        R_LYSt3pp
1410        R_LYStex
1410        R_LYXI
1410        R_LYXt2pp
1410        R_LYXtex
1410        R_L_LACD2
1410        R_L_LACD3
1410        R_L_LACt2rpp
1410        R_M1PD
1410        R_MACPD
1410        R_MALDDH
1410        R_MALDt2_2pp
1410        R_MALDtex
1410        R_MALS
1410        R_MALTATr
1410        R_MALTHXabcpp
1410        R_MALTHXtexi
1410        R_MALTPTabcpp
1410        R_MALTPTtexi
1410        R_MALTTRabcpp
1410        R_MALTTRtexi
1410        R_MALTTTRabcpp
1410        R_MALTTTRtexi
1410        R_MALTabcpp
1410        R_MALTptspp
1410        R_MALTtexi
1410        R_MALt2_2pp
1410        R_MALt2_3pp
1410        R_MALtex
1410        R_MAN1PT2
1410        R_MAN6PI
1410        R_MAN6Pt6_2pp
1410        R_MAN6Ptex
1410        R_MANAO
1410        R_MANGLYCptspp
1410        R_MANPGH
1410        R_MANptspp
1410        R_MANtex
1410        R_MCITD
1410        R_MCITL2
1410        R_MCITS
1410        R_MCOATA
1410        R_MCPST
1410        R_MCTP1App
1410        R_MCTP1Bpp
1410        R_MCTP2App
1410        R_MDDCP1pp
1410        R_MDDCP2pp
1410        R_MDDCP3pp
1410        R_MDDCP4pp
1410        R_MDDCP5pp
1410        R_MDDEP1pp
1410        R_MDDEP2pp
1410        R_MDDEP3pp
1410        R_MDDEP4pp
1410        R_MDH2
1410        R_MDH3
1410        R_MDRPD
1410        R_ME1
1410        R_ME2
1410        R_MECDPDH2
1410        R_MECDPS
1410        R_MELIBt2pp
1410        R_MELIBt3ipp
1410        R_MELIBtex
1410        R_MEPCT
1410        R_METAT
1410        R_METDabcpp
1410        R_METDtex
1410        R_METOX1s
1410        R_METS
1410        R_METSOX1abcpp
1410        R_METSOX1tex
1410        R_METSOX2abcpp
1410        R_METSOX2tex
1410        R_METSOXR2
1410        R_METTRS
1410        R_METabcpp
1410        R_METtex
1410        R_MG2t3_2pp
1410        R_MG2tex
1410        R_MG2tpp
1410        R_MG2uabcpp
1410        R_MGSA
1410        R_MI1PP
1410        R_MICITD
1410        R_MINOHPtexi
1410        R_MLDCP1App
1410        R_MLDCP1Bpp
1410        R_MLDCP2App
1410        R_MLDCP2Bpp
1410        R_MLDCP3App
1410        R_MLDEP1pp
1410        R_MLDEP2pp
1410        R_MLTG1
1410        R_MLTG2
1410        R_MLTG4
1410        R_MLTGY1pp
1410        R_MLTGY2pp
1410        R_MLTGY3pp
1410        R_MLTGY4pp
1410        R_MLTP1
1410        R_MLTP2
1410        R_MMCD
1410        R_MME
1410        R_MMETt2pp
1410        R_MMETtex
1410        R_MMM2
1410        R_MN2t3pp
1410        R_MN2tpp
1410        R_MN6PP
1410        R_MNLptspp
1410        R_MNLtex
1410        R_MNNH
1410        R_MNt2pp
1410        R_MNtex
1410        R_MOAT
1410        R_MOAT2
1410        R_MOBDabcpp
1410        R_MOBDtex
1410        R_MOHMT
1410        R_MPTG
1410        R_MPTG2
1410        R_MSO3abcpp
1410        R_MSO3tex
1410        R_MTAN
1410        R_MTHFC
1410        R_MTHFD
1410        R_MTHFR2
1410        R_MTRI
1410        R_MTRK
1410        R_MTRPOX
1410        R_N2Otex
1410        R_NACtex
1410        R_NADDP
1410        R_NADH10
1410        R_NADH16pp
1410        R_NADH17pp
1410        R_NADH18pp
1410        R_NADH5
1410        R_NADH9
1410        R_NADK
1410        R_NADN
1410        R_NADPHQR2
1410        R_NADPHQR3
1410        R_NADPHQR4
1410        R_NADPPPS
1410        R_NADS1
1410        R_NADTRHD
1410        R_NAMNPP
1410        R_NAt3_1p5pp
1410        R_NAt3_2pp
1410        R_NAtex
1410        R_NDPK1
1410        R_NDPK2
1410        R_NDPK3
1410        R_NDPK5
1410        R_NDPK6
1410        R_NDPK7
1410        R_NDPK8
1410        R_NH4tex
1410        R_NH4tpp
1410        R_NHFRBO
1410        R_NI2tex
1410        R_NI2tpp
1410        R_NI2uabcpp
1410        R_NMNAT
1410        R_NMNDA
1410        R_NMNN
1410        R_NMNPtpp
1410        R_NMNt7pp
1410        R_NMNtex
1410        R_NNAM
1410        R_NNATr
1410        R_NNDMBRT
1410        R_NNDPR
1410        R_NO2t2rpp
1410        R_NO2tex
1410        R_NO3R1bpp
1410        R_NO3R1pp
1410        R_NO3R2bpp
1410        R_NO3t7pp
1410        R_NO3tex
1410        R_NODOx
1410        R_NODOy
1410        R_NOtex
1410        R_NOtpp
1410        R_NPHS
1410        R_NTD1
1410        R_NTD10
1410        R_NTD10pp
1410        R_NTD11
1410        R_NTD11pp
1410        R_NTD12
1410        R_NTD12pp
1410        R_NTD1pp
1410        R_NTD2
1410        R_NTD3
1410        R_NTD3pp
1410        R_NTD4
1410        R_NTD4pp
1410        R_NTD5
1410        R_NTD5pp
1410        R_NTD6
1410        R_NTD6pp
1410        R_NTD7
1410        R_NTD8
1410        R_NTD8pp
1410        R_NTD9
1410        R_NTD9pp
1410        R_NTP1
1410        R_NTP10
1410        R_NTP11
1410        R_NTP12
1410        R_NTP3
1410        R_NTP3pp
1410        R_NTP5
1410        R_NTPP1
1410        R_NTPP10
1410        R_NTPP11
1410        R_NTPP2
1410        R_NTPP3
1410        R_NTPP4
1410        R_NTPP5
1410        R_NTPP6
1410        R_NTPP7
1410        R_NTPP9
1410        R_NTPTP1
1410        R_NTPTP2
1410        R_NTRIR2x
1410        R_NTRIR3pp
1410        R_NTRIR4pp
1410        R_O16A4COLIPAtex
1410        R_O16A4Lpp
1410        R_O16AP1pp
1410        R_O16AP2pp
1410        R_O16AP3pp
1410        R_O16AT
1410        R_O16AUNDtpp
1410        R_O16GALFT
1410        R_O16GLCT1
1410        R_O16GLCT2
1410        R_O2Stex
1410        R_O2tex
1410        R_O2tpp
1410        R_OAADC
1410        R_OBTFL
1410        R_OCBT
1410        R_OCDCAtexi
1410        R_OCDCEAtexi
1410        R_OCTAtex
1410        R_OCTDPS
1410        R_ODECOAI
1410        R_OHPBAT
1410        R_OHPHM
1410        R_OMBZLM
1410        R_OMCDC
1410        R_OMMBLHX
1410        R_OMMBLHX3
1410        R_OMPDC
1410        R_OMPHHX
1410        R_OMPHHX3
1410        R_OP4ENH
1410        R_OPHBDC
1410        R_OPHHX
1410        R_OPHHX3
1410        R_ORNDC
1410        R_ORNtex
1410        R_OROTt2_2pp
1410        R_OROTtex
1410        R_ORPT
1410        R_OXAMTC
1410        R_OXGDC2
1410        R_P5CD
1410        R_P5CR
1410        R_PA120abcpp
1410        R_PA140abcpp
1410        R_PA141abcpp
1410        R_PA160abcpp
1410        R_PA161abcpp
1410        R_PA181abcpp
1410        R_PACALDt2rpp
1410        R_PACALDtex
1410        R_PACCOAL
1410        R_PANTS
1410        R_PAPA120
1410        R_PAPA120pp
1410        R_PAPA140
1410        R_PAPA140pp
1410        R_PAPA141
1410        R_PAPA141pp
1410        R_PAPA160
1410        R_PAPA160pp
1410        R_PAPA161
1410        R_PAPA161pp
1410        R_PAPA180
1410        R_PAPA180pp
1410        R_PAPA181
1410        R_PAPA181pp
1410        R_PAPPT3
1410        R_PAPSR2
1410        R_PDE1
1410        R_PDX5PO2
1410        R_PDX5POi
1410        R_PDX5PS
1410        R_PDXPP
1410        R_PE120abcpp
1410        R_PE140abcpp
1410        R_PE161abcpp
1410        R_PE180abcpp
1410        R_PEAMNOpp
1410        R_PEAMNtex
1410        R_PERD
1410        R_PETNT161pp
1410        R_PETNT181pp
1410        R_PFK
1410        R_PFK_2
1410        R_PFL
1410        R_PG120abcpp
1410        R_PG140abcpp
1410        R_PG141abcpp
1410        R_PG160abcpp
1410        R_PG161abcpp
1410        R_PG180abcpp
1410        R_PG181abcpp
1410        R_PGAMT
1410        R_PGCD
1410        R_PGI
1410        R_PGK
1410        R_PGL
1410        R_PGLYCP
1410        R_PGM
1410        R_PGMT
1410        R_PGP120abcpp
1410        R_PGP140abcpp
1410        R_PGP161abcpp
1410        R_PGP180abcpp
1410        R_PGP181abcpp
1410        R_PGPP120pp
1410        R_PGPP140
1410        R_PGPP140pp
1410        R_PGPP141
1410        R_PGPP141pp
1410        R_PGPP160
1410        R_PGPP160pp
1410        R_PGPP161pp
1410        R_PGPP180
1410        R_PGPP180pp
1410        R_PGPP181
1410        R_PGPP181pp
1410        R_PGSA120
1410        R_PGSA140
1410        R_PGSA141
1410        R_PGSA160
1410        R_PGSA161
1410        R_PGSA180
1410        R_PGSA181
1410        R_PHEMEabcpp
1410        R_PHETA1
1410        R_PHEt2rpp
1410        R_PHEtex
1410        R_PHYTSpp
1410        R_PIt2rpp
1410        R_PItex
1410        R_PLIPA1A120pp
1410        R_PLIPA1A140pp
1410        R_PLIPA1A141pp
1410        R_PLIPA1A160pp
1410        R_PLIPA1A161pp
1410        R_PLIPA1A180pp
1410        R_PLIPA1A181pp
1410        R_PLIPA1E120pp
1410        R_PLIPA1E140pp
1410        R_PLIPA1E141pp
1410        R_PLIPA1E160pp
1410        R_PLIPA1E161pp
1410        R_PLIPA1E180pp
1410        R_PLIPA1G120pp
1410        R_PLIPA1G140pp
1410        R_PLIPA1G141pp
1410        R_PLIPA1G160pp
1410        R_PLIPA1G161pp
1410        R_PLIPA1G180pp
1410        R_PLIPA1G181pp
1410        R_PLIPA2A120pp
1410        R_PLIPA2A140pp
1410        R_PLIPA2A141pp
1410        R_PLIPA2A160pp
1410        R_PLIPA2A161pp
1410        R_PLIPA2A180pp
1410        R_PLIPA2E120pp
1410        R_PLIPA2E140pp
1410        R_PLIPA2E141pp
1410        R_PLIPA2E160pp
1410        R_PLIPA2E161pp
1410        R_PLIPA2E180pp
1410        R_PLIPA2G120pp
1410        R_PLIPA2G140pp
1410        R_PLIPA2G141pp
1410        R_PLIPA2G160pp
1410        R_PLIPA2G161pp
1410        R_PLIPA2G180pp
1410        R_PLIPA2G181pp
1410        R_PMANM
1410        R_PMDPHT
1410        R_PMPK
1410        R_PNTOt4pp
1410        R_PNTOtex
1410        R_POX
1410        R_PPA
1410        R_PPA2
1410        R_PPAKr
1410        R_PPALtex
1410        R_PPALtpp
1410        R_PPAt4pp
1410        R_PPAtex
1410        R_PPBNGS
1410        R_PPC
1410        R_PPCDC
1410        R_PPCK
1410        R_PPCSCT
1410        R_PPGPPDP
1410        R_PPM
1410        R_PPNCL2
1410        R_PPND
1410        R_PPNDH
1410        R_PPPGO
1410        R_PPPGO3
1410        R_PPPNt2rpp
1410        R_PPS
1410        R_PPTHpp
1410        R_PPTtex
1410        R_PRAGSr
1410        R_PRAIS
1410        R_PRAIi
1410        R_PRASCSi
1410        R_PRATPP
1410        R_PRMICI
1410        R_PROD2
1410        R_PROGLYabcpp
1410        R_PROGLYtex
1410        R_PROTRS
1410        R_PROabcpp
1410        R_PROt2rpp
1410        R_PROt4pp
1410        R_PROtex
1410        R_PRPPS
1410        R_PSCLYSt2pp
1410        R_PSCLYStex
1410        R_PSD120
1410        R_PSD140
1410        R_PSD161
1410        R_PSD181
1410        R_PSERT
1410        R_PSERtex
1410        R_PSP_Lpp
1410        R_PSSA120
1410        R_PSSA140
1410        R_PSSA141
1410        R_PSSA160
1410        R_PSSA161
1410        R_PSSA180
1410        R_PSSA181
1410        R_PTA2
1410        R_PTAr
1410        R_PTHRpp
1410        R_PTPATi
1410        R_PTRCORNt7pp
1410        R_PTRCTA
1410        R_PTRCabcpp
1410        R_PTRCt2pp
1410        R_PTRCtex
1410        R_PUNP1
1410        R_PUNP2
1410        R_PUNP3
1410        R_PUNP4
1410        R_PUNP5
1410        R_PUNP6
1410        R_PUNP7
1410        R_PYAM5PO
1410        R_PYDXK
1410        R_PYDXPP
1410        R_PYNP2r
1410        R_PYRt2rpp
1410        R_PYRtex
1410        R_QMO2
1410        R_QMO3
1410        R_QULNS
1410        R_R15BPK
1410        R_R1PK
1410        R_R5PP
1410        R_R5PPpp
1410        R_R5Ptex
1410        R_RBFSa
1410        R_RBFSb
1410        R_RBK
1410        R_RBK_L1
1410        R_RBP4E
1410        R_RHAT1
1410        R_RHCCE
1410        R_RIBabcpp
1410        R_RIBtex
1410        R_RMI
1410        R_RMK
1410        R_RMNtex
1410        R_RMNtpp
1410        R_RMPA
1410        R_RNDR2
1410        R_RNDR2b
1410        R_RNDR3
1410        R_RNDR3b
1410        R_RNDR4b
1410        R_RNTR1c
1410        R_RNTR2c
1410        R_RNTR3c
1410        R_RNTR4c
1410        R_RPE
1410        R_RPI
1410        R_RZ5PP
1410        R_S7PI
1410        R_SADH
1410        R_SADT2
1410        R_SARCOX
1410        R_SBTPD
1410        R_SBTptspp
1410        R_SBTtex
1410        R_SDPTA
1410        R_SELCYSS
1410        R_SELNPS
1410        R_SERASr
1410        R_SERAT
1410        R_SERD_D
1410        R_SERD_L
1410        R_SERTRS
1410        R_SERTRS2
1410        R_SERt2rpp
1410        R_SERt4pp
1410        R_SFGTHi
1410        R_SGDS
1410        R_SGSAD
1410        R_SHCHD2
1410        R_SHCHF
1410        R_SHK3Dr
1410        R_SHKK
1410        R_SHSL1
1410        R_SKMt2pp
1410        R_SKMtex
1410        R_SO2tpp
1410        R_SO3tex
1410        R_SO4tex
1410        R_SOTA
1410        R_SPMDAT1
1410        R_SPMDAT2
1410        R_SPMDabcpp
1410        R_SPMDtex
1410        R_SPMS
1410        R_SPODM
1410        R_SPODMpp
1410        R_SSALx
1410        R_SSALy
1410        R_SUCCt2_3pp
1410        R_SUCCt3pp
1410        R_SUCCtex
1410        R_SUCDi
1410        R_SUCFUMtpp
1410        R_SUCOAS
1410        R_SUCRtex
1410        R_SULFACabcpp
1410        R_SULRi
1410        R_SULabcpp
1410        R_T2DECAI
1410        R_TAGURr
1410        R_TALA
1410        R_TARTD
1410        R_TARTRt7pp
1410        R_TARTRtex
1410        R_TAUDO
1410        R_TAURabcpp
1410        R_TAURtex
1410        R_TCYNTtex
1410        R_TDECOAI
1410        R_TDP
1410        R_TDPADGAT
1410        R_TDPAGTA
1410        R_TDPDRE
1410        R_TDPDRR
1410        R_TDPGDH
1410        R_TDSK
1410        R_TDSR2
1410        R_TGBPA
1410        R_THD2pp
1410        R_THDPS
1410        R_THIORDXi
1410        R_THMDt2pp
1410        R_THMDt2rpp
1410        R_THMDtex
1410        R_THMabcpp
1410        R_THMtex
1410        R_THRA2i
1410        R_THRAi
1410        R_THRD
1410        R_THRD_L
1410        R_THRPtex
1410        R_THRS
1410        R_THRTRS
1410        R_THRabcpp
1410        R_THRt2pp
1410        R_THRt2rpp
1410        R_THRt4pp
1410        R_THRtex
1410        R_THYMt3pp
1410        R_THYMtex
1410        R_THZPSN
1410        R_TKT1
1410        R_TKT2
1410        R_TMAOR1
1410        R_TMAOR1pp
1410        R_TMAOR2
1410        R_TMAtex
1410        R_TMDK1
1410        R_TMDPP
1410        R_TMDS
1410        R_TMPK
1410        R_TMPPP
1410        R_TPRDCOAS
1410        R_TRDR
1410        R_TRE6PH
1410        R_TRE6PP
1410        R_TRE6PS
1410        R_TREH
1410        R_TREHpp
1410        R_TREptspp
1410        R_TREtex
1410        R_TRPAS2
1410        R_TRPS1
1410        R_TRPS2
1410        R_TRPS3
1410        R_TRPTRS
1410        R_TRPt2rpp
1410        R_TRPtex
1410        R_TRSARr
1410        R_TSULabcpp
1410        R_TSULtex
1410        R_TTDCAtexi
1410        R_TTDCEAtexi
1410        R_TUNGSabcpp
1410        R_TUNGStex
1410        R_TYMtex
1410        R_TYROXDApp
1410        R_TYRPtex
1410        R_TYRTA
1410        R_TYRTRS
1410        R_TYRt2rpp
1410        R_TYRtex
1410        R_U23GAAT
1410        R_UACGALPpp
1410        R_UACGAMPpp
1410        R_UACGAMtex
1410        R_UACMAMO
1410        R_UAG2E
1410        R_UAGAAT
1410        R_UAGCVT
1410        R_UAGDP
1410        R_UAGPT3
1410        R_UAMAGS
1410        R_UAMAS
1410        R_UAPGR
1410        R_UDCPDP
1410        R_UDCPDPS
1410        R_UDCPDPpp
1410        R_UDCPPtppi
1410        R_UDPACGALtex
1410        R_UDPG4E
1410        R_UDPGALPpp
1410        R_UDPGD
1410        R_UDPGDC
1410        R_UDPGLCURtex
1410        R_UDPGPpp
1410        R_UDPKAAT
1410        R_UGLCURPpp
1410        R_UGLT
1410        R_UGLYCH
1410        R_UGMDDS
1410        R_UHGADA
1410        R_UM3PL
1410        R_UM4PCP
1410        R_UM4PL
1410        R_UMPK
1410        R_UMPtex
1410        R_UNK3
1410        R_UPLA4FNF
1410        R_UPLA4FNT
1410        R_UPP3MT
1410        R_UPP3S
1410        R_UPPDC1
1410        R_UPPRT
1410        R_URAt2pp
1410        R_URAt2rpp
1410        R_URAtex
1410        R_URDGLYCD
1410        R_UREAtex
1410        R_UREAtpp
1410        R_URIC
1410        R_URIDK2r
1410        R_URIH
1410        R_URIK2
1410        R_URIt2pp
1410        R_URItex
1410        R_USHD
1410        R_VALTA
1410        R_VALTRS
1410        R_VALabcpp
1410        R_VALt2rpp
1410        R_VALtex
1410        R_VPAMT
1410        R_X5PL3E
1410        R_XAND
1410        R_XANtex
1410        R_XANtpp
1410        R_XMPtex
1410        R_XPPT
1410        R_XTSNH
1410        R_XTSNt2rpp
1410        R_XTSNtex
1410        R_XYLI1
1410        R_XYLI2
1410        R_XYLK
1410        R_XYLK2
1410        R_XYLUtex
1410        R_XYLabcpp
1410        R_XYLt2pp
1410        R_XYLtex
1410        R_ZN2abcpp
1410        R_ZN2t3pp
1410        R_ZN2tpp
1410        R_ZNabcpp
1410        R_Zn2tex
1540        R_12DGR120tipp
1540        R_12DGR140tipp
1540        R_12DGR141tipp
1540        R_12DGR160tipp
1540        R_12DGR161tipp
1540        R_12DGR180tipp
1540        R_12DGR181tipp
1540        R_12PPDRtex
1540        R_12PPDRtpp
1540        R_12PPDStex
1540        R_12PPDStpp
1540        R_14GLUCANabcpp
1540        R_14GLUCANtexi
1540        R_23CAMPtex
1540        R_23CCMPtex
1540        R_23CGMPtex
1540        R_23CUMPtex
1540        R_23DAPPAt2pp
1540        R_23DAPPAtex
1540        R_23PDE2pp
1540        R_23PDE4pp
1540        R_23PDE7pp
1540        R_23PDE9pp
1540        R_26DAHtex
1540        R_2AGPA140tipp
1540        R_2AGPA180tipp
1540        R_2AGPE120tipp
1540        R_2AGPE140tipp
1540        R_2AGPE141tipp
1540        R_2AGPE160tipp
1540        R_2AGPE180tipp
1540        R_2AGPEAT120
1540        R_2AGPEAT140
1540        R_2AGPEAT141
1540        R_2AGPEAT160
1540        R_2AGPEAT161
1540        R_2AGPEAT180
1540        R_2AGPG120tipp
1540        R_2AGPG140tipp
1540        R_2AGPG160tipp
1540        R_2AGPG180tipp
1540        R_2AGPG181tipp
1540        R_2AGPGAT120
1540        R_2AGPGAT140
1540        R_2AGPGAT141
1540        R_2AGPGAT160
1540        R_2AGPGAT161
1540        R_2DGLCNRx
1540        R_2DGLCNRy
1540        R_2DGULRx
1540        R_2DGULRy
1540        R_2MAHMP
1540        R_34dhpactex
1540        R_3AMPtex
1540        R_3GMPtex
1540        R_3HAD100
1540        R_3HAD120
1540        R_3HAD121
1540        R_3HAD141
1540        R_3HAD160
1540        R_3HAD161
1540        R_3HAD180
1540        R_3HAD181
1540        R_3HAD40
1540        R_3HAD60
1540        R_3HAD80
1540        R_3HPPPNH
1540        R_3KGK
1540        R_3NTD2pp
1540        R_3NTD4pp
1540        R_3NTD7pp
1540        R_3NTD9pp
1540        R_3OAR100
1540        R_3OAR121
1540        R_3OAR140
1540        R_3OAR160
1540        R_3OAR180
1540        R_3OAR40
1540        R_3OAR60
1540        R_3OAR80
1540        R_3OAS100
1540        R_3OAS120
1540        R_3OAS121
1540        R_3OAS140
1540        R_3OAS141
1540        R_3OAS160
1540        R_3OAS161
1540        R_3OAS180
1540        R_3OAS181
1540        R_3OAS60
1540        R_3OAS80
1540        R_3PEPTabcpp
1540        R_3PEPTtex
1540        R_3UMPtex
1540        R_42A12BOOXpp
1540        R_4HOXPACDtex
1540        R_4PCP
1540        R_4PEPTabcpp
1540        R_4PEPTtex
1540        R_5DGLCNt2rpp
1540        R_5DGLCNtex
1540        R_5DOAN
1540        R_A5PISO
1540        R_AACPS1
1540        R_AACPS2
1540        R_AACPS3
1540        R_AACPS4
1540        R_AACPS5
1540        R_AACPS6
1540        R_AACPS8
1540        R_AACTOOR
1540        R_AADDGT
1540        R_AAMYL
1540        R_AAMYLpp
1540        R_AB6PGH
1540        R_ABTA
1540        R_ABUTD
1540        R_ABUTt2pp
1540        R_ABUTtex
1540        R_ACACCT
1540        R_ACACt2pp
1540        R_ACACtex
1540        R_ACALD
1540        R_ACALDtex
1540        R_ACALDtpp
1540        R_ACANTHAT
1540        R_ACBIPGT
1540        R_ACCOAL
1540        R_ACGAL1PPpp
1540        R_ACGAL1Ptex
1540        R_ACGALtex
1540        R_ACGAM1PPpp
1540        R_ACGAM1Ptex
1540        R_ACGAMK
1540        R_ACGAMT
1540        R_ACGAptspp
1540        R_ACGAtex
1540        R_ACGK
1540        R_ACGS
1540        R_ACHBS
1540        R_ACLS
1540        R_ACM6PH
1540        R_ACMAMUT
1540        R_ACMANAptspp
1540        R_ACMANAtex
1540        R_ACMUMptspp
1540        R_ACMUMtex
1540        R_ACNAMtex
1540        R_ACNML
1540        R_ACOAD1f
1540        R_ACOAD2f
1540        R_ACOAD3f
1540        R_ACOAD6f
1540        R_ACOAD7f
1540        R_ACOAD8f
1540        R_ACOATA
1540        R_ACODA
1540        R_ACOLIPAtex
1540        R_ACONIs
1540        R_ACONMT
1540        R_ACONTb
1540        R_ACOTA
1540        R_ACS
1540        R_ACSERtex
1540        R_ACSERtpp
1540        R_ACt2rpp
1540        R_ADA
1540        R_ADCS
1540        R_ADD
1540        R_ADEt2rpp
1540        R_ADEtex
1540        R_ADK1
1540        R_ADK3
1540        R_ADK4
1540        R_ADMDC
1540        R_ADNCYC
1540        R_ADNK1
1540        R_ADNUC
1540        R_ADNt2pp
1540        R_ADNtex
1540        R_ADOCBIK
1540        R_ADOCBLS
1540        R_ADPRDP
1540        R_ADPT
1540        R_ADSL1r
1540        R_ADSL2r
1540        R_AGM3PA
1540        R_AGM3PApp
1540        R_AGM3PH
1540        R_AGM3Pt2pp
1540        R_AGM4PA
1540        R_AGM4PApp
1540        R_AGM4PCP
1540        R_AGM4PCPpp
1540        R_AGM4PH
1540        R_AGM4Pt2pp
1540        R_AGMH
1540        R_AGMHE
1540        R_AGMT
1540        R_AGMt2pp
1540        R_AGPAT120
1540        R_AGPAT140
1540        R_AGPAT141
1540        R_AGPAT160
1540        R_AGPAT161
1540        R_AGPAT180
1540        R_AGPAT181
1540        R_AGPR
1540        R_AGt3
1540        R_AHCYSNS
1540        R_AICART
1540        R_AIRC2
1540        R_AIRC3
1540        R_AKGt2rpp
1540        R_AKGtex
1540        R_ALAALAD
1540        R_ALAALAabcpp
1540        R_ALAALAr
1540        R_ALAALAtex
1540        R_ALAGLUE
1540        R_ALAR
1540        R_ALATA_D2
1540        R_ALATA_L
1540        R_ALATA_L2
1540        R_ALATRS
1540        R_ALAabcpp
1540        R_ALAtex
1540        R_ALCD19
1540        R_ALCD2x
1540        R_ALDD2x
1540        R_ALDD2y
1540        R_ALDD3y
1540        R_ALLK
1540        R_ALLTAMH
1540        R_ALLTNt2rpp
1540        R_ALLTNtex
1540        R_ALLabcpp
1540        R_ALLtex
1540        R_ALPATE160pp
1540        R_ALPATG160pp
1540        R_ALR2
1540        R_ALR4x
1540        R_ALTRH
1540        R_AM3PA
1540        R_AM4PA
1540        R_AM4PCP
1540        R_AMALT2
1540        R_AMALT3
1540        R_AMANAPEr
1540        R_AMAOTr
1540        R_AMMQLT8
1540        R_AMPMS2
1540        R_AMPN
1540        R_AMPTASECG
1540        R_AMPTASEPG
1540        R_AMPtex
1540        R_ANHGMtex
1540        R_ANHMK
1540        R_AOBUTDs
1540        R_AOXSr
1540        R_AP4AH
1540        R_ARAI
1540        R_ARBTNR1
1540        R_ARBTNR2
1540        R_ARBTNR3
1540        R_ARBTNabcpp
1540        R_ARBTNexs
1540        R_ARBTNtex
1540        R_ARBabcpp
1540        R_ARBt2rpp
1540        R_ARBt3ipp
1540        R_ARBtex
1540        R_ARGAGMt7pp
1540        R_ARGDC
1540        R_ARGORNt7pp
1540        R_ARGSL
1540        R_ARGTRS
1540        R_ARGabcpp
1540        R_ARGt3pp
1540        R_ARGtex
1540        R_ASAD
1540        R_ASCBPL
1540        R_ASCBptspp
1540        R_ASCBtex
1540        R_ASNN
1540        R_ASNNpp
1540        R_ASNS1
1540        R_ASNabcpp
1540        R_ASNt2rpp
1540        R_ASNtex
1540        R_ASP1DC
1540        R_ASPCT
1540        R_ASPO3
1540        R_ASPO4
1540        R_ASPO5
1540        R_ASPT
1540        R_ASPTA
1540        R_ASPTRS
1540        R_ASPabcpp
1540        R_ASPt2pp
1540        R_ASPtex
1540        R_ASR
1540        R_AST
1540        R_ATPHs
1540        R_ATPM
1540        R_ATPPRT
1540        R_ATPS4rpp
1540        R_BALAt2pp
1540        R_BALAtex
1540        R_BETALDHx
1540        R_BETALDHy
1540        R_BPNT
1540        R_BSORy
1540        R_BTS4
1540        R_BUTSO3abcpp
1540        R_BUTSO3tex
1540        R_BUTt2rpp
1540        R_BUTtex
1540        R_CA2t3pp
1540        R_CA2tex
1540        R_CADVtpp
1540        R_CAT
1540        R_CBIAT
1540        R_CBItonex
1540        R_CBIuabcpp
1540        R_CBL1abcpp
1540        R_CBL1tonex
1540        R_CBLAT
1540        R_CBMKr
1540        R_CBPS
1540        R_CD2abcpp
1540        R_CD2t3pp
1540        R_CD2tex
1540        R_CD2tpp
1540        R_CDAPPA141
1540        R_CDAPPA160
1540        R_CDAPPA161
1540        R_CDAPPA181
1540        R_CDPMEK
1540        R_CFAS160E
1540        R_CFAS160G
1540        R_CFAS180E
1540        R_CGLYtex
1540        R_CHLabcpp
1540        R_CHLtex
1540        R_CHORM
1540        R_CHORS
1540        R_CHRPL
1540        R_CINNDO
1540        R_CITL
1540        R_CITt7pp
1540        R_CLIPAtex
1540        R_CLPNH120pp
1540        R_CLPNH140pp
1540        R_CLPNH141pp
1540        R_CLPNH160pp
1540        R_CLPNH180pp
1540        R_CLPNH181pp
1540        R_CLPNS120pp
1540        R_CLPNS140pp
1540        R_CLPNS141pp
1540        R_CLPNS161pp
1540        R_CLPNS181pp
1540        R_CLt3_2pp
1540        R_CLtex
1540        R_CMPN
1540        R_CMPtex
1540        R_COBALT2abcpp
1540        R_COBALT2t3pp
1540        R_CPGNR2
1540        R_CPGNR3
1540        R_CPGNUtex
1540        R_CPGNUtpp
1540        R_CPGNabcpp
1540        R_CPGNexs
1540        R_CPGNtonex
1540        R_CPPPGO
1540        R_CPPPGO2
1540        R_CRNCAL2
1540        R_CRNCAR
1540        R_CRNCDH
1540        R_CRNDCAL2
1540        R_CRNDabcpp
1540        R_CRNDt2rpp
1540        R_CRNabcpp
1540        R_CRNt7pp
1540        R_CRNt8pp
1540        R_CRNtex
1540        R_CS
1540        R_CSNt2pp
1540        R_CSNtex
1540        R_CTBTCAL2
1540        R_CTBTabcpp
1540        R_CTBTt2rpp
1540        R_CU1Opp
1540        R_CU1abcpp
1540        R_CU2tex
1540        R_CU2tpp
1540        R_CUt3
1540        R_CUtex
1540        R_CYANST
1540        R_CYANSTpp
1540        R_CYANtex
1540        R_CYNTAH
1540        R_CYNTt2pp
1540        R_CYNTtex
1540        R_CYSDDS
1540        R_CYSDS
1540        R_CYSDabcpp
1540        R_CYSDtex
1540        R_CYSS
1540        R_CYSSADS
1540        R_CYSTL
1540        R_CYSTRS
1540        R_CYSabcpp
1540        R_CYStex
1540        R_CYStpp
1540        R_CYTBD2pp
1540        R_CYTBDpp
1540        R_CYTBO3_4pp
1540        R_CYTDH
1540        R_CYTDK2
1540        R_CYTDt2pp
1540        R_CYTDt2rpp
1540        R_CYTDtex
1540        R_CYTK1
1540        R_CYTK2
1540        R_DAAD
1540        R_DADK
1540        R_DADNt2pp
1540        R_DADNtex
1540        R_DAGK120
1540        R_DAGK140
1540        R_DAGK141
1540        R_DAGK161
1540        R_DAGK180
1540        R_DAGK181
1540        R_DALAt2pp
1540        R_DALAtex
1540        R_DAMPtex
1540        R_DAPAL
1540        R_DAPDC
1540        R_DAPE
1540        R_DAPtex
1540        R_DASYN120
1540        R_DASYN140
1540        R_DASYN160
1540        R_DASYN161
1540        R_DASYN180
1540        R_DATPHs
1540        R_DB4PS
1540        R_DBTS
1540        R_DCAtex
1540        R_DCMPtex
1540        R_DCTPD
1540        R_DCYTt2pp
1540        R_DCYTtex
1540        R_DDGALK
1540        R_DDGLCNt2rpp
1540        R_DDGLCNtex
1540        R_DDGLK
1540        R_DDPGALA
1540        R_DGK1
1540        R_DGMPtex
1540        R_DGSNt2pp
1540        R_DGSNtex
1540        R_DHAD1
1540        R_DHAtex
1540        R_DHBD
1540        R_DHBS
1540        R_DHBSH
1540        R_DHCIND
1540        R_DHCINDO
1540        R_DHDPS
1540        R_DHFR
1540        R_DHFS
1540        R_DHNAOT4
1540        R_DHNPA2
1540        R_DHORD2
1540        R_DHORD5
1540        R_DHORTS
1540        R_DHPPD
1540        R_DHPPDA2
1540        R_DHPS2
1540        R_DHPTDCs
1540        R_DHQS
1540        R_DINSt2pp
1540        R_DINStex
1540        R_DKGLCNR1
1540        R_DKGLCNR2x
1540        R_DKGLCNR2y
1540        R_DKMPPD
1540        R_DKMPPD3
1540        R_DMATT
1540        R_DMPPS
1540        R_DMQMT
1540        R_DMSOR1
1540        R_DMSOR1pp
1540        R_DMSOR2
1540        R_DMSOR2pp
1540        R_DMSOtex
1540        R_DMStex
1540        R_DM_AACALD
1540        R_DNMPPA
1540        R_DNTPPA
1540        R_DOGULNR
1540        R_DOPAtex
1540        R_DPCOAK
1540        R_DPR
1540        R_DRPA
1540        R_DSBAO1
1540        R_DSBCGT
1540        R_DSBDR
1540        R_DSERDHr
1540        R_DSERt2pp
1540        R_DSERtex
1540        R_DTMPK
1540        R_DTMPtex
1540        R_DUMPtex
1540        R_DURIPP
1540        R_DURIt2pp
1540        R_DUTPDP
1540        R_DXPS
1540        R_DXYLK
1540        R_D_LACt2pp
1540        R_D_LACtex
1540        R_E4PD
1540        R_EAR100x
1540        R_EAR100y
1540        R_EAR120x
1540        R_EAR120y
1540        R_EAR121x
1540        R_EAR121y
1540        R_EAR140y
1540        R_EAR141x
1540        R_EAR141y
1540        R_EAR160x
1540        R_EAR160y
1540        R_EAR161x
1540        R_EAR161y
1540        R_EAR180x
1540        R_EAR180y
1540        R_EAR181x
1540        R_EAR181y
1540        R_EAR40x
1540        R_EAR40y
1540        R_EAR60x
1540        R_EAR60y
1540        R_EAR80x
1540        R_EAR80y
1540        R_ECA4COLIPAtex
1540        R_ECA4OALpp
1540        R_ECAP1pp
1540        R_ECAP2pp
1540        R_ECAP3pp
1540        R_ECOAH1
1540        R_ECOAH2
1540        R_ECOAH3
1540        R_ECOAH4
1540        R_ECOAH5
1540        R_ECOAH6
1540        R_ECOAH8
1540        R_EDA
1540        R_EDD
1540        R_EDTXS1
1540        R_EDTXS2
1540        R_EDTXS3
1540        R_EDTXS4
1540        R_ENLIPAtex
1540        R_ENO
1540        R_ENTCS
1540        R_ENTERES2
1540        R_ETHAt2pp
1540        R_ETHAtex
1540        R_ETHSO3abcpp
1540        R_ETHSO3tex
1540        R_ETOHt2rpp
1540        R_ETOHtex
1540        R_EX_12ppd_R_LPAREN_e_RPAREN_
1540        R_EX_12ppd_S_LPAREN_e_RPAREN_
1540        R_EX_14glucan_LPAREN_e_RPAREN_
1540        R_EX_15dap_LPAREN_e_RPAREN_
1540        R_EX_23camp_LPAREN_e_RPAREN_
1540        R_EX_23ccmp_LPAREN_e_RPAREN_
1540        R_EX_23cump_LPAREN_e_RPAREN_
1540        R_EX_23dappa_LPAREN_e_RPAREN_
1540        R_EX_26dap_M_LPAREN_e_RPAREN_
1540        R_EX_2ddglcn_LPAREN_e_RPAREN_
1540        R_EX_3cmp_LPAREN_e_RPAREN_
1540        R_EX_3gmp_LPAREN_e_RPAREN_
1540        R_EX_3hcinnm_LPAREN_e_RPAREN_
1540        R_EX_3hpppn_LPAREN_e_RPAREN_
1540        R_EX_3ump_LPAREN_e_RPAREN_
1540        R_EX_4hoxpacd_LPAREN_e_RPAREN_
1540        R_EX_LalaDgluMdapDala_LPAREN_e_RPAREN_
1540        R_EX_LalaDgluMdap_LPAREN_e_RPAREN_
1540        R_EX_acac_LPAREN_e_RPAREN_
1540        R_EX_acald_LPAREN_e_RPAREN_
1540        R_EX_acgal1p_LPAREN_e_RPAREN_
1540        R_EX_acgal_LPAREN_e_RPAREN_
1540        R_EX_acgam_LPAREN_e_RPAREN_
1540        R_EX_acmana_LPAREN_e_RPAREN_
1540        R_EX_acmum_LPAREN_e_RPAREN_
1540        R_EX_acnam_LPAREN_e_RPAREN_
1540        R_EX_acolipa_LPAREN_e_RPAREN_
1540        R_EX_ade_LPAREN_e_RPAREN_
1540        R_EX_adocbl_LPAREN_e_RPAREN_
1540        R_EX_ag_LPAREN_e_RPAREN_
1540        R_EX_agm_LPAREN_e_RPAREN_
1540        R_EX_akg_LPAREN_e_RPAREN_
1540        R_EX_ala_B_LPAREN_e_RPAREN_
1540        R_EX_ala_L_LPAREN_e_RPAREN_
1540        R_EX_alaala_LPAREN_e_RPAREN_
1540        R_EX_alltn_LPAREN_e_RPAREN_
1540        R_EX_amp_LPAREN_e_RPAREN_
1540        R_EX_anhgm_LPAREN_e_RPAREN_
1540        R_EX_arab_L_LPAREN_e_RPAREN_
1540        R_EX_arbtn_LPAREN_e_RPAREN_
1540        R_EX_arg_L_LPAREN_e_RPAREN_
1540        R_EX_ascb_L_LPAREN_e_RPAREN_
1540        R_EX_asn_L_LPAREN_e_RPAREN_
1540        R_EX_aso3_LPAREN_e_RPAREN_
1540        R_EX_asp_L_LPAREN_e_RPAREN_
1540        R_EX_but_LPAREN_e_RPAREN_
1540        R_EX_butso3_LPAREN_e_RPAREN_
1540        R_EX_ca2_LPAREN_e_RPAREN_
1540        R_EX_cbi_LPAREN_e_RPAREN_
1540        R_EX_cbl1_LPAREN_e_RPAREN_
1540        R_EX_cd2_LPAREN_e_RPAREN_
1540        R_EX_cgly_LPAREN_e_RPAREN_
1540        R_EX_chol_LPAREN_e_RPAREN_
1540        R_EX_cit_LPAREN_e_RPAREN_
1540        R_EX_cmp_LPAREN_e_RPAREN_
1540        R_EX_co2_LPAREN_e_RPAREN_
1540        R_EX_cobalt2_LPAREN_e_RPAREN_
1540        R_EX_colipa_LPAREN_e_RPAREN_
1540        R_EX_cpgn_un_LPAREN_e_RPAREN_
1540        R_EX_crn_LPAREN_e_RPAREN_
1540        R_EX_csn_LPAREN_e_RPAREN_
1540        R_EX_cu2_LPAREN_e_RPAREN_
1540        R_EX_cu_LPAREN_e_RPAREN_
1540        R_EX_cyan_LPAREN_e_RPAREN_
1540        R_EX_cynt_LPAREN_e_RPAREN_
1540        R_EX_cys_D_LPAREN_e_RPAREN_
1540        R_EX_cys_L_LPAREN_e_RPAREN_
1540        R_EX_cytd_LPAREN_e_RPAREN_
1540        R_EX_dad_2_LPAREN_e_RPAREN_
1540        R_EX_damp_LPAREN_e_RPAREN_
1540        R_EX_dcmp_LPAREN_e_RPAREN_
1540        R_EX_dcyt_LPAREN_e_RPAREN_
1540        R_EX_ddca_LPAREN_e_RPAREN_
1540        R_EX_dgsn_LPAREN_e_RPAREN_
1540        R_EX_dha_LPAREN_e_RPAREN_
1540        R_EX_dimp_LPAREN_e_RPAREN_
1540        R_EX_din_LPAREN_e_RPAREN_
1540        R_EX_dms_LPAREN_e_RPAREN_
1540        R_EX_dmso_LPAREN_e_RPAREN_
1540        R_EX_dtmp_LPAREN_e_RPAREN_
1540        R_EX_dump_LPAREN_e_RPAREN_
1540        R_EX_duri_LPAREN_e_RPAREN_
1540        R_EX_eca4colipa_LPAREN_e_RPAREN_
1540        R_EX_enter_LPAREN_e_RPAREN_
1540        R_EX_ethso3_LPAREN_e_RPAREN_
1540        R_EX_etoh_LPAREN_e_RPAREN_
1540        R_EX_f6p_LPAREN_e_RPAREN_
1540        R_EX_fald_LPAREN_e_RPAREN_
1540        R_EX_fe2_LPAREN_e_RPAREN_
1540        R_EX_fe3_LPAREN_e_RPAREN_
1540        R_EX_fe3dcit_LPAREN_e_RPAREN_
1540        R_EX_fe3dhbzs_LPAREN_e_RPAREN_
1540        R_EX_fe3hox_LPAREN_e_RPAREN_
1540        R_EX_fe3hox_un_LPAREN_e_RPAREN_
1540        R_EX_fecrm_LPAREN_e_RPAREN_
1540        R_EX_fecrm_un_LPAREN_e_RPAREN_
1540        R_EX_feoxam_LPAREN_e_RPAREN_
1540        R_EX_feoxam_un_LPAREN_e_RPAREN_
1540        R_EX_for_LPAREN_e_RPAREN_
1540        R_EX_fru_LPAREN_e_RPAREN_
1540        R_EX_frulys_LPAREN_e_RPAREN_
1540        R_EX_fuc_L_LPAREN_e_RPAREN_
1540        R_EX_fum_LPAREN_e_RPAREN_
1540        R_EX_g1p_LPAREN_e_RPAREN_
1540        R_EX_g3pc_LPAREN_e_RPAREN_
1540        R_EX_g3pe_LPAREN_e_RPAREN_
1540        R_EX_g3pi_LPAREN_e_RPAREN_
1540        R_EX_g3ps_LPAREN_e_RPAREN_
1540        R_EX_g6p_LPAREN_e_RPAREN_
1540        R_EX_gal1p_LPAREN_e_RPAREN_
1540        R_EX_gal_LPAREN_e_RPAREN_
1540        R_EX_gal_bD_LPAREN_e_RPAREN_
1540        R_EX_galctn_D_LPAREN_e_RPAREN_
1540        R_EX_galt_LPAREN_e_RPAREN_
1540        R_EX_galur_LPAREN_e_RPAREN_
1540        R_EX_gam6p_LPAREN_e_RPAREN_
1540        R_EX_gam_LPAREN_e_RPAREN_
1540        R_EX_gbbtn_LPAREN_e_RPAREN_
1540        R_EX_glc_LPAREN_e_RPAREN_
1540        R_EX_glcr_LPAREN_e_RPAREN_
1540        R_EX_gly_LPAREN_e_RPAREN_
1540        R_EX_glyald_LPAREN_e_RPAREN_
1540        R_EX_glyb_LPAREN_e_RPAREN_
1540        R_EX_glyc2p_LPAREN_e_RPAREN_
1540        R_EX_glyc3p_LPAREN_e_RPAREN_
1540        R_EX_glyc_LPAREN_e_RPAREN_
1540        R_EX_gmp_LPAREN_e_RPAREN_
1540        R_EX_gsn_LPAREN_e_RPAREN_
1540        R_EX_gthox_LPAREN_e_RPAREN_
1540        R_EX_gthrd_LPAREN_e_RPAREN_
1540        R_EX_gtp_LPAREN_e_RPAREN_
1540        R_EX_h2_LPAREN_e_RPAREN_
1540        R_EX_h2o2_LPAREN_e_RPAREN_
1540        R_EX_h2o_LPAREN_e_RPAREN_
1540        R_EX_h2s_LPAREN_e_RPAREN_
1540        R_EX_h_LPAREN_e_RPAREN_
1540        R_EX_hacolipa_LPAREN_e_RPAREN_
1540        R_EX_halipa_LPAREN_e_RPAREN_
1540        R_EX_hdca_LPAREN_e_RPAREN_
1540        R_EX_hdcea_LPAREN_e_RPAREN_
1540        R_EX_hg2_LPAREN_e_RPAREN_
1540        R_EX_his_L_LPAREN_e_RPAREN_
1540        R_EX_hom_L_LPAREN_e_RPAREN_
1540        R_EX_hxa_LPAREN_e_RPAREN_
1540        R_EX_idon_L_LPAREN_e_RPAREN_
1540        R_EX_ile_L_LPAREN_e_RPAREN_
1540        R_EX_imp_LPAREN_e_RPAREN_
1540        R_EX_indole_LPAREN_e_RPAREN_
1540        R_EX_inost_LPAREN_e_RPAREN_
1540        R_EX_ins_LPAREN_e_RPAREN_
1540        R_EX_isetac_LPAREN_e_RPAREN_
1540        R_EX_k_LPAREN_e_RPAREN_
1540        R_EX_kdo2lipid4_LPAREN_e_RPAREN_
1540        R_EX_lac_D_LPAREN_e_RPAREN_
1540        R_EX_lac_L_LPAREN_e_RPAREN_
1540        R_EX_lcts_LPAREN_e_RPAREN_
1540        R_EX_leu_L_LPAREN_e_RPAREN_
1540        R_EX_lipa_cold_LPAREN_e_RPAREN_
1540        R_EX_lys_L_LPAREN_e_RPAREN_
1540        R_EX_lyx_L_LPAREN_e_RPAREN_
1540        R_EX_mal_L_LPAREN_e_RPAREN_
1540        R_EX_malt_LPAREN_e_RPAREN_
1540        R_EX_maltpt_LPAREN_e_RPAREN_
1540        R_EX_malttr_LPAREN_e_RPAREN_
1540        R_EX_maltttr_LPAREN_e_RPAREN_
1540        R_EX_man6p_LPAREN_e_RPAREN_
1540        R_EX_manglyc_LPAREN_e_RPAREN_
1540        R_EX_met_D_LPAREN_e_RPAREN_
1540        R_EX_met_L_LPAREN_e_RPAREN_
1540        R_EX_mg2_LPAREN_e_RPAREN_
1540        R_EX_minohp_LPAREN_e_RPAREN_
1540        R_EX_mn2_LPAREN_e_RPAREN_
1540        R_EX_mso3_LPAREN_e_RPAREN_
1540        R_EX_n2o_LPAREN_e_RPAREN_
1540        R_EX_na1_LPAREN_e_RPAREN_
1540        R_EX_nh4_LPAREN_e_RPAREN_
1540        R_EX_ni2_LPAREN_e_RPAREN_
1540        R_EX_no2_LPAREN_e_RPAREN_
1540        R_EX_no3_LPAREN_e_RPAREN_
1540        R_EX_no_LPAREN_e_RPAREN_
1540        R_EX_o16a4colipa_LPAREN_e_RPAREN_
1540        R_EX_ocdca_LPAREN_e_RPAREN_
1540        R_EX_ocdcea_LPAREN_e_RPAREN_
1540        R_EX_orn_LPAREN_e_RPAREN_
1540        R_EX_orot_LPAREN_e_RPAREN_
1540        R_EX_pacald_LPAREN_e_RPAREN_
1540        R_EX_peamn_LPAREN_e_RPAREN_
1540        R_EX_phe_L_LPAREN_e_RPAREN_
1540        R_EX_pi_LPAREN_e_RPAREN_
1540        R_EX_pnto_R_LPAREN_e_RPAREN_
1540        R_EX_ppa_LPAREN_e_RPAREN_
1540        R_EX_ppal_LPAREN_e_RPAREN_
1540        R_EX_pppn_LPAREN_e_RPAREN_
1540        R_EX_ppt_LPAREN_e_RPAREN_
1540        R_EX_psclys_LPAREN_e_RPAREN_
1540        R_EX_pser_L_LPAREN_e_RPAREN_
1540        R_EX_r5p_LPAREN_e_RPAREN_
1540        R_EX_rib_D_LPAREN_e_RPAREN_
1540        R_EX_rmn_LPAREN_e_RPAREN_
1540        R_EX_skm_LPAREN_e_RPAREN_
1540        R_EX_so2_LPAREN_e_RPAREN_
1540        R_EX_so3_LPAREN_e_RPAREN_
1540        R_EX_spmd_LPAREN_e_RPAREN_
1540        R_EX_succ_LPAREN_e_RPAREN_
1540        R_EX_sucr_LPAREN_e_RPAREN_
1540        R_EX_tartr_L_LPAREN_e_RPAREN_
1540        R_EX_taur_LPAREN_e_RPAREN_
1540        R_EX_tcynt_LPAREN_e_RPAREN_
1540        R_EX_thrp_LPAREN_e_RPAREN_
1540        R_EX_thym_LPAREN_e_RPAREN_
1540        R_EX_thymd_LPAREN_e_RPAREN_
1540        R_EX_tmao_LPAREN_e_RPAREN_
1540        R_EX_tre_LPAREN_e_RPAREN_
1540        R_EX_trp_L_LPAREN_e_RPAREN_
1540        R_EX_tsul_LPAREN_e_RPAREN_
1540        R_EX_ttdca_LPAREN_e_RPAREN_
1540        R_EX_ttdcea_LPAREN_e_RPAREN_
1540        R_EX_tungs_LPAREN_e_RPAREN_
1540        R_EX_tyr_L_LPAREN_e_RPAREN_
1540        R_EX_uacgam_LPAREN_e_RPAREN_
1540        R_EX_udpg_LPAREN_e_RPAREN_
1540        R_EX_udpgal_LPAREN_e_RPAREN_
1540        R_EX_udpglcur_LPAREN_e_RPAREN_
1540        R_EX_ump_LPAREN_e_RPAREN_
1540        R_EX_ura_LPAREN_e_RPAREN_
1540        R_EX_urea_LPAREN_e_RPAREN_
1540        R_EX_uri_LPAREN_e_RPAREN_
1540        R_EX_val_L_LPAREN_e_RPAREN_
1540        R_EX_xan_LPAREN_e_RPAREN_
1540        R_EX_xmp_LPAREN_e_RPAREN_
1540        R_EX_xyl_D_LPAREN_e_RPAREN_
1540        R_EX_xylu_L_LPAREN_e_RPAREN_
1540        R_EX_zn2_LPAREN_e_RPAREN_
1540        R_F6PA
1540        R_F6PP
1540        R_F6Pt6_2pp
1540        R_F6Ptex
1540        R_FA100ACPHi
1540        R_FA120ACPHi
1540        R_FA141ACPHi
1540        R_FA160ACPHi
1540        R_FA80ACPHi
1540        R_FACOAE100
1540        R_FACOAE120
1540        R_FACOAE140
1540        R_FACOAE141
1540        R_FACOAE161
1540        R_FACOAE180
1540        R_FACOAE181
1540        R_FACOAE60
1540        R_FACOAE80
1540        R_FACOAL100t2pp
1540        R_FACOAL120t2pp
1540        R_FACOAL140t2pp
1540        R_FACOAL141t2pp
1540        R_FACOAL160t2pp
1540        R_FACOAL161t2pp
1540        R_FACOAL180t2pp
1540        R_FACOAL181t2pp
1540        R_FACOAL60t2pp
1540        R_FACOAL80t2pp
1540        R_FADRx
1540        R_FALDH2
1540        R_FALDtpp
1540        R_FALGTHLs
1540        R_FBA
1540        R_FCLK
1540        R_FCLPA
1540        R_FCLT
1540        R_FDH4pp
1540        R_FDH5pp
1540        R_FDMO
1540        R_FDMO2
1540        R_FE2abcpp
1540        R_FE2t2pp
1540        R_FE2tex
1540        R_FE3DCITabcpp
1540        R_FE3DCITtonex
1540        R_FE3DHBZSabcpp
1540        R_FE3HOXR2
1540        R_FE3HOXR3
1540        R_FE3HOXUtex
1540        R_FE3HOXabcpp
1540        R_FE3HOXexs
1540        R_FE3Ri
1540        R_FE3abcpp
1540        R_FE3tex
1540        R_FECRMR1
1540        R_FECRMR3
1540        R_FECRMUtex
1540        R_FECRMUtpp
1540        R_FECRMabcpp
1540        R_FECRMexs
1540        R_FECRMtonex
1540        R_FEENTERR1
1540        R_FEENTERR2
1540        R_FEENTERR3
1540        R_FEENTERabcpp
1540        R_FEENTERexs
1540        R_FEENTERtex
1540        R_FEENTERtonex
1540        R_FEOXAMR1
1540        R_FEOXAMR2
1540        R_FEOXAMR3
1540        R_FEOXAMUtex
1540        R_FEOXAMUtpp
1540        R_FEOXAMabcpp
1540        R_FEOXAMtonex
1540        R_FEROpp
1540        R_FFSD
1540        R_FHL
1540        R_FLDR
1540        R_FLVR
1540        R_FMETTRS
1540        R_FMNAT
1540        R_FMNRx
1540        R_FMNRx2
1540        R_FORt2pp
1540        R_FORtex
1540        R_FORtppi
1540        R_FRD2
1540        R_FRD3
1540        R_FRUK
1540        R_FRULYSE
1540        R_FRULYSK
1540        R_FRULYSt2pp
1540        R_FRUURt2rpp
1540        R_FRUURtex
1540        R_FRUpts2pp
1540        R_FRUptspp
1540        R_FRUtex
1540        R_FTHFD
1540        R_FUCtex
1540        R_FUCtpp
1540        R_FUM
1540        R_FUMt2_2pp
1540        R_FUMtex
1540        R_G1PACT
1540        R_G1PPpp
1540        R_G1PTT
1540        R_G1Ptex
1540        R_G1SAT
1540        R_G2PPpp
1540        R_G3PAT120
1540        R_G3PAT140
1540        R_G3PAT141
1540        R_G3PAT161
1540        R_G3PAT180
1540        R_G3PAT181
1540        R_G3PCabcpp
1540        R_G3PD2
1540        R_G3PD6
1540        R_G3PD7
1540        R_G3PEabcpp
1540        R_G3PGabcpp
1540        R_G3PGtex
1540        R_G3PIabcpp
1540        R_G3PStex
1540        R_G3PT
1540        R_G5SADs
1540        R_G5SD
1540        R_G6PDA
1540        R_G6PDH2r
1540        R_G6PP
1540        R_G6Pt6_2pp
1540        R_GAL1PPpp
1540        R_GAL1Ptex
1540        R_GALBDtex
1540        R_GALCTD
1540        R_GALCTLO
1540        R_GALCTND
1540        R_GALCTNLt2pp
1540        R_GALCTNLtex
1540        R_GALCTNt2pp
1540        R_GALCTNtex
1540        R_GALCTt2rpp
1540        R_GALCTtex
1540        R_GALKr
1540        R_GALM2pp
1540        R_GALT1
1540        R_GALTptspp
1540        R_GALURt2rpp
1540        R_GALURtex
1540        R_GALUi
1540        R_GALabcpp
1540        R_GALt2pp
1540        R_GALtex
1540        R_GAMAN6Ptex
1540        R_GAMptspp
1540        R_GAPD
1540        R_GARFT
1540        R_GART
1540        R_GBBTNtex
1540        R_GCALDD
1540        R_GDMANE
1540        R_GDPDPK
1540        R_GDPMNP
1540        R_GDPtex
1540        R_GF6PTA
1540        R_GGGABADr
1540        R_GGPTRCO
1540        R_GK1
1540        R_GLBRAN2
1540        R_GLCATr
1540        R_GLCDpp
1540        R_GLCNtex
1540        R_GLCP
1540        R_GLCRAL
1540        R_GLCRD
1540        R_GLCRt2rpp
1540        R_GLCS1
1540        R_GLCTR1
1540        R_GLCTR2
1540        R_GLCTR3
1540        R_GLCUR1Ptex
1540        R_GLCURt2rpp
1540        R_GLCabcpp
1540        R_GLCptspp
1540        R_GLCt2pp
1540        R_GLCtexi
1540        R_GLGC
1540        R_GLNS
1540        R_GLNTRS
1540        R_GLNabcpp
1540        R_GLNtex
1540        R_GLTPD
1540        R_GLU5K
1540        R_GLUABUTt7pp
1540        R_GLUCYS
1540        R_GLUDC
1540        R_GLUDy
1540        R_GLUN
1540        R_GLUPRT
1540        R_GLUR
1540        R_GLUTRR
1540        R_GLUabcpp
1540        R_GLUt2rpp
1540        R_GLUt4pp
1540        R_GLUtex
1540        R_GLXCL
1540        R_GLYALDtex
1540        R_GLYALDtpp
1540        R_GLYAT
1540        R_GLYBt2pp
1540        R_GLYBtex
1540        R_GLYC2Ptex
1540        R_GLYC3Pabcpp
1540        R_GLYC3Pt6pp
1540        R_GLYC3Ptex
1540        R_GLYCAt2rpp
1540        R_GLYCAtex
1540        R_GLYCDx
1540        R_GLYCK2
1540        R_GLYCL
1540        R_GLYCLTDx
1540        R_GLYCLTDy
1540        R_GLYCLTt2rpp
1540        R_GLYCTO2
1540        R_GLYCTO3
1540        R_GLYCTO4
1540        R_GLYCtex
1540        R_GLYCtpp
1540        R_GLYK
1540        R_GLYOX3
1540        R_GLYTRS
1540        R_GLYt2pp
1540        R_GLYt4pp
1540        R_GMAND
1540        R_GMHEPAT
1540        R_GMHEPK
1540        R_GMHEPPA
1540        R_GMPR
1540        R_GMPS2
1540        R_GND
1540        R_GOFUCR
1540        R_GP4GH
1540        R_GPDDA1pp
1540        R_GPDDA2
1540        R_GPDDA2pp
1540        R_GPDDA3pp
1540        R_GPDDA4
1540        R_GPDDA4pp
1540        R_GPDDA5
1540        R_GRTT
1540        R_GRXR
1540        R_GSNK
1540        R_GSNtex
1540        R_GSPMDA
1540        R_GSPMDS
1540        R_GTHRDHpp
1540        R_GTHRDabc2pp
1540        R_GTHRDabcpp
1540        R_GTPCII2
1540        R_GTPDPDP
1540        R_GTPDPK
1540        R_GTPHs
1540        R_GTPtex
1540        R_GUAD
1540        R_GUAt2pp
1540        R_GUI1
1540        R_GUI2
1540        R_GUR1PPpp
1540        R_H2O2tex
1540        R_H2Otex
1540        R_H2Otpp
1540        R_H2SO
1540        R_H2tpp
1540        R_HACD1i
1540        R_HACD3i
1540        R_HACD4i
1540        R_HACD5i
1540        R_HACD6i
1540        R_HACD7i
1540        R_HACD8i
1540        R_HBZOPT
1540        R_HCINNMt2rpp
1540        R_HCINNMtex
1540        R_HCO3E
1540        R_HCYSMT
1540        R_HDCAtexi
1540        R_HDCEAtexi
1540        R_HDCOAI
1540        R_HEMEOS
1540        R_HEPK1
1540        R_HEPK2
1540        R_HEPT1
1540        R_HEPT3
1540        R_HEPT4
1540        R_HETZK
1540        R_HEX1
1540        R_HEX4
1540        R_HEXt2rpp
1540        R_HG2abcpp
1540        R_HISTD
1540        R_HISTP
1540        R_HISTRS
1540        R_HISabcpp
1540        R_HIStex
1540        R_HKNDDH
1540        R_HKNTDH
1540        R_HMBS
1540        R_HMPK1
1540        R_HOMt2pp
1540        R_HOMtex
1540        R_HOPNTAL
1540        R_HPPPNDO
1540        R_HPPPNt2rpp
1540        R_HPPPNtex
1540        R_HPYRI
1540        R_HPYRRx
1540        R_HPYRRy
1540        R_HSK
1540        R_HSST
1540        R_HXAND
1540        R_HXCT
1540        R_HXPRT
1540        R_HYD1pp
1540        R_HYD2pp
1540        R_HYD3pp
1540        R_HYPOE
1540        R_HYXNtex
1540        R_Htex
1540        R_ICDHyr
1540        R_ICHORSi
1540        R_ICHORT
1540        R_ICL
1540        R_IDOND2
1540        R_IDONt2rpp
1540        R_ILETA
1540        R_ILEabcpp
1540        R_ILEt2rpp
1540        R_ILEtex
1540        R_IMPD
1540        R_IMPtex
1540        R_INDOLEt2pp
1540        R_INDOLEt2rpp
1540        R_INDOLEtex
1540        R_INSH
1540        R_INSK
1540        R_INSTtex
1540        R_INSt2pp
1540        R_INStex
1540        R_IPDDI
1540        R_IPDPS
1540        R_IPPMIa
1540        R_IPPMIb
1540        R_IPPS
1540        R_ISETACabcpp
1540        R_ISETACtex
1540        R_K2L4Aabcpp
1540        R_K2L4Atex
1540        R_KARA1
1540        R_KARA2
1540        R_KAS15
1540        R_KAT1
1540        R_KAT2
1540        R_KAT4
1540        R_KAT5
1540        R_KAT8
1540        R_KDOCT2
1540        R_KDOPP
1540        R_KDOPS
1540        R_KG6PDC
1540        R_Kt2pp
1540        R_Kt3pp
1540        R_Ktex
1540        R_LA4NTpp
1540        R_LACZ
1540        R_LACZpp
1540        R_LALDO2x
1540        R_LALGP
1540        R_LCADi
1540        R_LCARR
1540        R_LCARS
1540        R_LCTSt3ipp
1540        R_LCTStex
1540        R_LCTStpp
1540        R_LDH_D
1540        R_LDH_D2
1540        R_LEUTAi
1540        R_LEUTRS
1540        R_LEUabcpp
1540        R_LEUt2rpp
1540        R_LEUtex
1540        R_LGTHL
1540        R_LIPACabcpp
1540        R_LIPAHTex
1540        R_LIPAabcpp
1540        R_LIPAtex
1540        R_LPADSS
1540        R_LPLIPAL1A120pp
1540        R_LPLIPAL1A140pp
1540        R_LPLIPAL1A141pp
1540        R_LPLIPAL1A161pp
1540        R_LPLIPAL1A180pp
1540        R_LPLIPAL1A181pp
1540        R_LPLIPAL1E120pp
1540        R_LPLIPAL1E140pp
1540        R_LPLIPAL1E141pp
1540        R_LPLIPAL1E160pp
1540        R_LPLIPAL1E161pp
1540        R_LPLIPAL1E180pp
1540        R_LPLIPAL1G120pp
1540        R_LPLIPAL1G140pp
1540        R_LPLIPAL1G141pp
1540        R_LPLIPAL1G160pp
1540        R_LPLIPAL1G161pp
1540        R_LPLIPAL1G180pp
1540        R_LPLIPAL2A120
1540        R_LPLIPAL2A140
1540        R_LPLIPAL2A141
1540        R_LPLIPAL2A160
1540        R_LPLIPAL2A161
1540        R_LPLIPAL2A180
1540        R_LPLIPAL2A181
1540        R_LPLIPAL2ATE120
1540        R_LPLIPAL2ATE141
1540        R_LPLIPAL2ATE161
1540        R_LPLIPAL2ATE181
1540        R_LPLIPAL2ATG120
1540        R_LPLIPAL2ATG140
1540        R_LPLIPAL2ATG141
1540        R_LPLIPAL2ATG161
1540        R_LPLIPAL2ATG180
1540        R_LPLIPAL2ATG181
1540        R_LPLIPAL2E120
1540        R_LPLIPAL2E140
1540        R_LPLIPAL2E141
1540        R_LPLIPAL2E180
1540        R_LPLIPAL2G120
1540        R_LPLIPAL2G140
1540        R_LPLIPAL2G141
1540        R_LPLIPAL2G161
1540        R_LPLIPAL2G180
1540        R_LPLIPAL2G181
1540        R_LSERDHr
1540        R_LYSDC
1540        R_LYSTRS
1540        R_LYSabcpp
1540        R_LYSt2pp
1540        R_LYSt3pp
1540        R_LYStex
1540        R_LYXt2pp
1540        R_L_LACD2
1540        R_L_LACD3
1540        R_L_LACt2rpp
1540        R_M1PD
1540        R_MACPD
1540        R_MALDDH
1540        R_MALDt2_2pp
1540        R_MALDtex
1540        R_MALS
1540        R_MALTATr
1540        R_MALTHXabcpp
1540        R_MALTHXtexi
1540        R_MALTPTabcpp
1540        R_MALTPTtexi
1540        R_MALTTRabcpp
1540        R_MALTTRtexi
1540        R_MALTTTRabcpp
1540        R_MALTTTRtexi
1540        R_MALTabcpp
1540        R_MALTptspp
1540        R_MALTtexi
1540        R_MALt2_2pp
1540        R_MALt2_3pp
1540        R_MAN1PT2
1540        R_MAN6PI
1540        R_MAN6Pt6_2pp
1540        R_MAN6Ptex
1540        R_MANAO
1540        R_MANGLYCptspp
1540        R_MANGLYCtex
1540        R_MANPGH
1540        R_MANptspp
1540        R_MCITD
1540        R_MCITL2
1540        R_MCPST
1540        R_MCTP1App
1540        R_MCTP1Bpp
1540        R_MCTP2App
1540        R_MDDCP2pp
1540        R_MDDCP3pp
1540        R_MDDCP4pp
1540        R_MDDEP2pp
1540        R_MDDEP3pp
1540        R_MDDEP4pp
1540        R_MDH
1540        R_MDH2
1540        R_MDH3
1540        R_ME1
1540        R_ME2
1540        R_MECDPDH2
1540        R_MECDPS
1540        R_MELIBt3ipp
1540        R_MELIBtex
1540        R_MEPCT
1540        R_METDtex
1540        R_METOX1s
1540        R_METOX2s
1540        R_METS
1540        R_METSOX1abcpp
1540        R_METSOX1tex
1540        R_METSOX2abcpp
1540        R_METSOXR1
1540        R_METSOXR2
1540        R_METTRS
1540        R_METabcpp
1540        R_METtex
1540        R_MG2tpp
1540        R_MG2uabcpp
1540        R_MGSA
1540        R_MI1PP
1540        R_MLDCP1App
1540        R_MLDCP1Bpp
1540        R_MLDCP2App
1540        R_MLDCP2Bpp
1540        R_MLDCP3App
1540        R_MLDEP1pp
1540        R_MLDEP2pp
1540        R_MLTG1
1540        R_MLTG2
1540        R_MLTG3
1540        R_MLTG4
1540        R_MLTG5
1540        R_MLTGY2pp
1540        R_MLTGY3pp
1540        R_MLTGY4pp
1540        R_MLTP1
1540        R_MLTP2
1540        R_MME
1540        R_MMETtex
1540        R_MMM2
1540        R_MN6PP
1540        R_MNLptspp
1540        R_MNNH
1540        R_MNtex
1540        R_MOAT
1540        R_MOAT2
1540        R_MOBDtex
1540        R_MOHMT
1540        R_MPTG
1540        R_MPTG2
1540        R_MSO3abcpp
1540        R_MSO3tex
1540        R_MTHFC
1540        R_MTHFD
1540        R_MTHFR2
1540        R_MTRI
1540        R_MTRPOX
1540        R_N2Otex
1540        R_N2Otpp
1540        R_NACODA
1540        R_NADDP
1540        R_NADH10
1540        R_NADH16pp
1540        R_NADH18pp
1540        R_NADH5
1540        R_NADN
1540        R_NADPHQR2
1540        R_NADPHQR4
1540        R_NADPPPS
1540        R_NADS1
1540        R_NADTRHD
1540        R_NAMNPP
1540        R_NAt3_1p5pp
1540        R_NAt3_2pp
1540        R_NAt3pp
1540        R_NAtex
1540        R_NDPK2
1540        R_NDPK3
1540        R_NDPK5
1540        R_NDPK6
1540        R_NDPK7
1540        R_NH4tex
1540        R_NH4tpp
1540        R_NHFRBO
1540        R_NI2abcpp
1540        R_NI2t3pp
1540        R_NI2tex
1540        R_NI2tpp
1540        R_NMNAT
1540        R_NMNDA
1540        R_NMNPtpp
1540        R_NMNt7pp
1540        R_NMNtex
1540        R_NNAM
1540        R_NNATr
1540        R_NNDMBRT
1540        R_NNDPR
1540        R_NO2t2rpp
1540        R_NO3R1pp
1540        R_NO3R2bpp
1540        R_NO3R2pp
1540        R_NO3t7pp
1540        R_NODOx
1540        R_NODOy
1540        R_NOtex
1540        R_NOtpp
1540        R_NTD1
1540        R_NTD10
1540        R_NTD10pp
1540        R_NTD11pp
1540        R_NTD12
1540        R_NTD2
1540        R_NTD2pp
1540        R_NTD3
1540        R_NTD3pp
1540        R_NTD4
1540        R_NTD4pp
1540        R_NTD5
1540        R_NTD6
1540        R_NTD6pp
1540        R_NTD7
1540        R_NTD7pp
1540        R_NTD8
1540        R_NTD8pp
1540        R_NTD9
1540        R_NTD9pp
1540        R_NTP10
1540        R_NTP11
1540        R_NTP12
1540        R_NTP5
1540        R_NTPP1
1540        R_NTPP11
1540        R_NTPP2
1540        R_NTPP3
1540        R_NTPP4
1540        R_NTPP5
1540        R_NTPP6
1540        R_NTPP7
1540        R_NTPTP1
1540        R_NTPTP2
1540        R_NTRIR2x
1540        R_O16A4COLIPAtex
1540        R_O16AP1pp
1540        R_O16AP3pp
1540        R_O16AT
1540        R_O16AUNDtpp
1540        R_O16GALFT
1540        R_O16GLCT1
1540        R_O16GLCT2
1540        R_O2tex
1540        R_O2tpp
1540        R_OAADC
1540        R_OCDCEAtexi
1540        R_OCTDPS
1540        R_ODECOAI
1540        R_OHPBAT
1540        R_OHPHM
1540        R_OMBZLM
1540        R_OMMBLHX
1540        R_OMMBLHX3
1540        R_OMPDC
1540        R_OMPHHX
1540        R_OPHBDC
1540        R_OPHHX
1540        R_OPHHX3
1540        R_ORNDC
1540        R_ORNabcpp
1540        R_OROTt2_2pp
1540        R_OROTtex
1540        R_OXAMTC
1540        R_OXGDC2
1540        R_P5CD
1540        R_P5CR
1540        R_PA120abcpp
1540        R_PA140abcpp
1540        R_PA141abcpp
1540        R_PA160abcpp
1540        R_PA161abcpp
1540        R_PA180abcpp
1540        R_PA181abcpp
1540        R_PACALDtex
1540        R_PACCOAL
1540        R_PAPA120
1540        R_PAPA120pp
1540        R_PAPA140
1540        R_PAPA140pp
1540        R_PAPA141
1540        R_PAPA141pp
1540        R_PAPA160
1540        R_PAPA160pp
1540        R_PAPA161
1540        R_PAPA161pp
1540        R_PAPA180pp
1540        R_PAPA181
1540        R_PAPA181pp
1540        R_PAPPT3
1540        R_PAPSR
1540        R_PDE1
1540        R_PDH
1540        R_PDX5PO2
1540        R_PDX5PS
1540        R_PDXPP
1540        R_PE120abcpp
1540        R_PE140abcpp
1540        R_PE141abcpp
1540        R_PE160abcpp
1540        R_PE161abcpp
1540        R_PE180abcpp
1540        R_PE181abcpp
1540        R_PEAMNOpp
1540        R_PEAMNtex
1540        R_PERD
1540        R_PETNT161pp
1540        R_PETNT181pp
1540        R_PFK_2
1540        R_PFL
1540        R_PG120abcpp
1540        R_PG160abcpp
1540        R_PG161abcpp
1540        R_PG180abcpp
1540        R_PG181abcpp
1540        R_PGAMT
1540        R_PGCD
1540        R_PGI
1540        R_PGL
1540        R_PGLYCP
1540        R_PGM
1540        R_PGP120abcpp
1540        R_PGP140abcpp
1540        R_PGP141abcpp
1540        R_PGP180abcpp
1540        R_PGP181abcpp
1540        R_PGPP120
1540        R_PGPP120pp
1540        R_PGPP140pp
1540        R_PGPP141
1540        R_PGPP141pp
1540        R_PGPP160
1540        R_PGPP160pp
1540        R_PGPP161
1540        R_PGPP161pp
1540        R_PGPP180pp
1540        R_PGPP181
1540        R_PGSA120
1540        R_PGSA140
1540        R_PGSA160
1540        R_PGSA161
1540        R_PGSA180
1540        R_PGSA181
1540        R_PHEMEabcpp
1540        R_PHEMEtiex
1540        R_PHETA1
1540        R_PHYTSpp
1540        R_PItex
1540        R_PIuabcpp
1540        R_PLIPA1A140pp
1540        R_PLIPA1A141pp
1540        R_PLIPA1A160pp
1540        R_PLIPA1A161pp
1540        R_PLIPA1A180pp
1540        R_PLIPA1E120pp
1540        R_PLIPA1E160pp
1540        R_PLIPA1E161pp
1540        R_PLIPA1E180pp
1540        R_PLIPA1G140pp
1540        R_PLIPA1G141pp
1540        R_PLIPA1G160pp
1540        R_PLIPA1G180pp
1540        R_PLIPA1G181pp
1540        R_PLIPA2A140pp
1540        R_PLIPA2A160pp
1540        R_PLIPA2A180pp
1540        R_PLIPA2A181pp
1540        R_PLIPA2E140pp
1540        R_PLIPA2E160pp
1540        R_PLIPA2E161pp
1540        R_PLIPA2G140pp
1540        R_PLIPA2G141pp
1540        R_PLIPA2G160pp
1540        R_PLIPA2G161pp
1540        R_PLIPA2G180pp
1540        R_PLIPA2G181pp
1540        R_PMANM
1540        R_PMDPHT
1540        R_PMPK
1540        R_PNTK
1540        R_PNTOt4pp
1540        R_PNTOtex
1540        R_POX
1540        R_PPA
1540        R_PPA2
1540        R_PPAKr
1540        R_PPALtex
1540        R_PPALtpp
1540        R_PPAt4pp
1540        R_PPAtex
1540        R_PPBNGS
1540        R_PPC
1540        R_PPCDC
1540        R_PPCK
1540        R_PPGPPDP
1540        R_PPK2r
1540        R_PPM
1540        R_PPNCL2
1540        R_PPPGO3
1540        R_PPPNDO
1540        R_PPPNt2rpp
1540        R_PPPNtex
1540        R_PPS
1540        R_PPTHpp
1540        R_PPTtex
1540        R_PRAGSr
1540        R_PRAIS
1540        R_PRAMPC
1540        R_PRASCSi
1540        R_PRATPP
1540        R_PRFGS
1540        R_PRMICI
1540        R_PROD2
1540        R_PROGLYabcpp
1540        R_PROGLYtex
1540        R_PROTRS
1540        R_PROt2rpp
1540        R_PROt4pp
1540        R_PROtex
1540        R_PRPPS
1540        R_PSCLYSt2pp
1540        R_PSCLYStex
1540        R_PSCVT
1540        R_PSD120
1540        R_PSD140
1540        R_PSD141
1540        R_PSD161
1540        R_PSD180
1540        R_PSD181
1540        R_PSERT
1540        R_PSERtex
1540        R_PSP_L
1540        R_PSP_Lpp
1540        R_PSSA140
1540        R_PSSA141
1540        R_PSSA160
1540        R_PSSA161
1540        R_PSSA180
1540        R_PSSA181
1540        R_PTA2
1540        R_PTAr
1540        R_PTHRpp
1540        R_PTRCORNt7pp
1540        R_PTRCabcpp
1540        R_PTRCt2pp
1540        R_PTRCtex
1540        R_PUNP1
1540        R_PUNP2
1540        R_PUNP3
1540        R_PUNP4
1540        R_PUNP6
1540        R_PUNP7
1540        R_PYAM5PO
1540        R_PYDAMK
1540        R_PYDXK
1540        R_PYDXNK
1540        R_PYDXPP
1540        R_PYNP2r
1540        R_PYRt2rpp
1540        R_PYRtex
1540        R_QMO2
1540        R_QULNS
1540        R_R15BPK
1540        R_R1PK
1540        R_R5PPpp
1540        R_R5Ptex
1540        R_RBFK
1540        R_RBFSa
1540        R_RBFSb
1540        R_RBK
1540        R_RBK_L1
1540        R_RHAT1
1540        R_RHCCE
1540        R_RIBtex
1540        R_RMI
1540        R_RMK
1540        R_RMNtex
1540        R_RMNtpp
1540        R_RMPA
1540        R_RNDR1b
1540        R_RNDR2
1540        R_RNDR2b
1540        R_RNDR3
1540        R_RNDR3b
1540        R_RNDR4
1540        R_RNDR4b
1540        R_RNTR1c
1540        R_RNTR3c
1540        R_RNTR4c
1540        R_RPE
1540        R_RPI
1540        R_RZ5PP
1540        R_S7PI
1540        R_SADH
1540        R_SADT2
1540        R_SARCOX
1540        R_SBTPD
1540        R_SBTptspp
1540        R_SBTtex
1540        R_SDPDS
1540        R_SDPTA
1540        R_SELNPS
1540        R_SERASr
1540        R_SERAT
1540        R_SERD_D
1540        R_SERD_L
1540        R_SERTRS
1540        R_SERTRS2
1540        R_SERt2rpp
1540        R_SFGTHi
1540        R_SGDS
1540        R_SGSAD
1540        R_SHCHCS2
1540        R_SHCHD2
1540        R_SHCHF
1540        R_SHK3Dr
1540        R_SKMt2pp
1540        R_SO2tex
1540        R_SO3tex
1540        R_SO4tex
1540        R_SPMDAT1
1540        R_SPMDAT2
1540        R_SPMDtex
1540        R_SPODM
1540        R_SPODMpp
1540        R_SSALx
1540        R_SSALy
1540        R_SUCBZL
1540        R_SUCCt2_2pp
1540        R_SUCCt2_3pp
1540        R_SUCDi
1540        R_SUCFUMtpp
1540        R_SUCRtex
1540        R_SUCptspp
1540        R_SULFACabcpp
1540        R_SULFACtex
1540        R_SULRi
1540        R_SULabcpp
1540        R_T2DECAI
1540        R_TALA
1540        R_TARTD
1540        R_TAUDO
1540        R_TAURabcpp
1540        R_TAURtex
1540        R_TCYNTtex
1540        R_TDECOAI
1540        R_TDP
1540        R_TDPADGAT
1540        R_TDPDRE
1540        R_TDPDRR
1540        R_TDPGDH
1540        R_TDSK
1540        R_TDSR2
1540        R_TGBPA
1540        R_THDPS
1540        R_THIORDXi
1540        R_THMDt2pp
1540        R_THMtex
1540        R_THRA2i
1540        R_THRAi
1540        R_THRD
1540        R_THRD_L
1540        R_THRPtex
1540        R_THRS
1540        R_THRTRS
1540        R_THRt2pp
1540        R_THRt2rpp
1540        R_THRt4pp
1540        R_THRtex
1540        R_THYMt3pp
1540        R_THYMtex
1540        R_TKT1
1540        R_TKT2
1540        R_TMAOR1
1540        R_TMAOR1pp
1540        R_TMAOR2pp
1540        R_TMAOtex
1540        R_TMAtex
1540        R_TMDK1
1540        R_TMDPP
1540        R_TMDS
1540        R_TMK
1540        R_TMPK
1540        R_TMPPP
1540        R_TPI
1540        R_TPRDCOAS
1540        R_TRDR
1540        R_TRE6PH
1540        R_TRE6PP
1540        R_TRE6PS
1540        R_TREH
1540        R_TREHpp
1540        R_TREptspp
1540        R_TREtex
1540        R_TRPAS2
1540        R_TRPTRS
1540        R_TRPt2rpp
1540        R_TRSARr
1540        R_TSULabcpp
1540        R_TSULtex
1540        R_TTDCAtexi
1540        R_TTDCEAtexi
1540        R_TUNGSabcpp
1540        R_TUNGStex
1540        R_TYROXDApp
1540        R_TYRPpp
1540        R_TYRPtex
1540        R_TYRTA
1540        R_TYRTRS
1540        R_TYRt2rpp
1540        R_TYRtex
1540        R_U23GAAT
1540        R_UAAGDS
1540        R_UACGALPpp
1540        R_UACGAMPpp
1540        R_UACGAMtex
1540        R_UACMAMO
1540        R_UAG2E
1540        R_UAGAAT
1540        R_UAGCVT
1540        R_UAGDP
1540        R_UAMAGS
1540        R_UAMAS
1540        R_UAPGR
1540        R_UDCPDP
1540        R_UDCPDPS
1540        R_UDCPDPpp
1540        R_UDPACGALtex
1540        R_UDPGALPpp
1540        R_UDPGALtex
1540        R_UDPGD
1540        R_UDPGLCURtex
1540        R_UDPGPpp
1540        R_UDPKAAT
1540        R_UGLCURPpp
1540        R_UGLT
1540        R_UGLYCH
1540        R_UGMDDS
1540        R_UHGADA
1540        R_UM3PL
1540        R_UM4PCP
1540        R_UM4PL
1540        R_UMPtex
1540        R_UNK3
1540        R_UPLA4FNF
1540        R_UPP3MT
1540        R_UPP3S
1540        R_UPPDC1
1540        R_UPPRT
1540        R_URAt2pp
1540        R_URAt2rpp
1540        R_URAtex
1540        R_URDGLYCD
1540        R_UREAtex
1540        R_UREAtpp
1540        R_URIC
1540        R_URIDK2r
1540        R_URIH
1540        R_URIK2
1540        R_URIt2pp
1540        R_URIt2rpp
1540        R_URItex
1540        R_VALTA
1540        R_VALTRS
1540        R_VALabcpp
1540        R_VALt2rpp
1540        R_VALtex
1540        R_VPAMT
1540        R_X5PL3E
1540        R_XANt2pp
1540        R_XANtex
1540        R_XANtpp
1540        R_XMPtex
1540        R_XPPT
1540        R_XTSNtex
1540        R_XYLI1
1540        R_XYLK2
1540        R_XYLUt2pp
1540        R_XYLabcpp
1540        R_XYLt2pp
1540        R_XYLtex
1540        R_ZN2t3pp
1540        R_ZNabcpp
1540        R_Zn2tex
1560        R_12DGR140tipp
1560        R_12DGR160tipp
1560        R_12DGR161tipp
1560        R_12DGR181tipp
1560        R_12PPDStex
1560        R_14GLUCANtexi
1560        R_23CGMPtex
1560        R_23CUMPtex
1560        R_23DAPPAt2pp
1560        R_23DAPPAtex
1560        R_23PDE2pp
1560        R_26DAHtex
1560        R_2AGPA140tipp
1560        R_2AGPE120tipp
1560        R_2AGPE140tipp
1560        R_2AGPE161tipp
1560        R_2AGPE181tipp
1560        R_2AGPEAT120
1560        R_2AGPEAT141
1560        R_2AGPEAT160
1560        R_2AGPEAT161
1560        R_2AGPEAT181
1560        R_2AGPG120tipp
1560        R_2AGPG160tipp
1560        R_2AGPG161tipp
1560        R_2AGPG180tipp
1560        R_2AGPG181tipp
1560        R_2AGPGAT161
1560        R_2AGPGAT180
1560        R_2DGULRx
1560        R_2DGULRy
1560        R_3CMPtex
1560        R_3GMPtex
1560        R_3HAD160
1560        R_3HAD161
1560        R_3HAD180
1560        R_3HAD40
1560        R_3HCINNMH
1560        R_3HPPPNH
1560        R_3KGK
1560        R_3NTD2pp
1560        R_3NTD4pp
1560        R_3NTD9pp
1560        R_3OAR100
1560        R_3OAR120
1560        R_3OAR160
1560        R_3OAR180
1560        R_3OAR181
1560        R_3OAR40
1560        R_3OAR80
1560        R_3OAS100
1560        R_3OAS140
1560        R_3OAS160
1560        R_3OAS161
1560        R_3OAS180
1560        R_3OAS181
1560        R_3OAS60
1560        R_3OAS80
1560        R_3PEPTabcpp
1560        R_3PEPTtex
1560        R_3UMPtex
1560        R_4HOXPACDtex
1560        R_5DGLCNt2rpp
1560        R_5DGLCNtex
1560        R_5DOAN
1560        R_A5PISO
1560        R_AACPS1
1560        R_AACPS3
1560        R_AACPS6
1560        R_AACPS7
1560        R_AACPS8
1560        R_AACPS9
1560        R_AACTOOR
1560        R_AADDGT
1560        R_AAMYL
1560        R_AAMYLpp
1560        R_AB6PGH
1560        R_ABUTD
1560        R_ACACtex
1560        R_ACALDtex
1560        R_ACALDtpp
1560        R_ACANTHAT
1560        R_ACCOAC
1560        R_ACCOAL
1560        R_ACGALtex
1560        R_ACGAM1Ptex
1560        R_ACGAMT
1560        R_ACGAptspp
1560        R_ACGS
1560        R_ACHBS
1560        R_ACKr
1560        R_ACM6PH
1560        R_ACMANAptspp
1560        R_ACMANAtex
1560        R_ACMUMptspp
1560        R_ACNAMt2pp
1560        R_ACNML
1560        R_ACOAD2f
1560        R_ACOAD3f
1560        R_ACOAD4f
1560        R_ACOAD5f
1560        R_ACOAD6f
1560        R_ACOAD7f
1560        R_ACOAD8f
1560        R_ACOATA
1560        R_ACONMT
1560        R_ACONTa
1560        R_ACS
1560        R_ACtex
1560        R_ADA
1560        R_ADCS
1560        R_ADD
1560        R_ADK3
1560        R_ADK4
1560        R_ADMDC
1560        R_ADNUC
1560        R_ADNt2pp
1560        R_ADNt2rpp
1560        R_ADOCBIK
1560        R_ADOCBLtonex
1560        R_ADPRDP
1560        R_ADPT
1560        R_ADSK
1560        R_ADSL1r
1560        R_ADSL2r
1560        R_ADSS
1560        R_AGM3PApp
1560        R_AGM4PA
1560        R_AGM4PApp
1560        R_AGM4PCPpp
1560        R_AGM4PH
1560        R_AGMT
1560        R_AGMt2pp
1560        R_AGPAT141
1560        R_AGPAT181
1560        R_AGPR
1560        R_AHCYSNS
1560        R_AIRC3
1560        R_AKGt2rpp
1560        R_AKGtex
1560        R_ALAALAabcpp
1560        R_ALAGLUE
1560        R_ALAR
1560        R_ALATA_D2
1560        R_ALATA_L
1560        R_ALAt4pp
1560        R_ALCD2x
1560        R_ALDD19x
1560        R_ALDD2x
1560        R_ALDD2y
1560        R_ALDD3y
1560        R_ALDD4
1560        R_ALLK
1560        R_ALLTN
1560        R_ALLTNt2rpp
1560        R_ALLabcpp
1560        R_ALLtex
1560        R_ALPATE160pp
1560        R_ALPATG160pp
1560        R_ALR2
1560        R_ALR4x
1560        R_ALTRH
1560        R_AM3PA
1560        R_AM4PA
1560        R_AM4PCP
1560        R_AMALT1
1560        R_AMALT4
1560        R_AMANAPEr
1560        R_AMAOTr
1560        R_AMPMS2
1560        R_AMPN
1560        R_AMPTASECG
1560        R_AMPTASEPG
1560        R_ANHGMtex
1560        R_ANHMK
1560        R_AP4AH
1560        R_AP5AH
1560        R_APRAUR
1560        R_ARAI
1560        R_ARBTNR2
1560        R_ARBTNR3
1560        R_ARBTNexs
1560        R_ARBTNtex
1560        R_ARBTNtonex
1560        R_ARBTNtpp
1560        R_ARBabcpp
1560        R_ARBt2rpp
1560        R_ARGDC
1560        R_ARGDCpp
1560        R_ARGSS
1560        R_ARGTRS
1560        R_ARGabcpp
1560        R_ARGt3pp
1560        R_ARGtex
1560        R_ASCBPL
1560        R_ASCBptspp
1560        R_ASCBtex
1560        R_ASNN
1560        R_ASNNpp
1560        R_ASNTRS
1560        R_ASNt2rpp
1560        R_ASNtex
1560        R_ASO3t8pp
1560        R_ASO3tex
1560        R_ASP1DC
1560        R_ASPK
1560        R_ASPO3
1560        R_ASPO5
1560        R_ASPO6
1560        R_ASPT
1560        R_ASPTA
1560        R_ASPTRS
1560        R_ASPabcpp
1560        R_ASPt2_2pp
1560        R_ASPt2_3pp
1560        R_ASPt2pp
1560        R_ASPtex
1560        R_ATPM
1560        R_BALAt2pp
1560        R_BPNT
1560        R_BSORx
1560        R_BTS4
1560        R_BUTSO3abcpp
1560        R_BUTSO3tex
1560        R_BUTtex
1560        R_CAT
1560        R_CAt6pp
1560        R_CBItonex
1560        R_CBIuabcpp
1560        R_CD2abcpp
1560        R_CD2tpp
1560        R_CDAPPA120
1560        R_CDAPPA141
1560        R_CDAPPA161
1560        R_CDAPPA181
1560        R_CFAS160E
1560        R_CFAS160G
1560        R_CFAS180G
1560        R_CGLYabcpp
1560        R_CHLabcpp
1560        R_CHLt2pp
1560        R_CHLtex
1560        R_CHORM
1560        R_CHORS
1560        R_CHRPL
1560        R_CINNDO
1560        R_CITL
1560        R_CITt7pp
1560        R_CLPNH140pp
1560        R_CLPNH160pp
1560        R_CLPNH161pp
1560        R_CLPNH180pp
1560        R_CLPNH181pp
1560        R_CLPNS120pp
1560        R_CLPNS140pp
1560        R_CLPNS141pp
1560        R_CLPNS160pp
1560        R_CLPNS180pp
1560        R_CLPNS181pp
1560        R_CLt3_2pp
1560        R_CLtex
1560        R_CMPN
1560        R_CMPtex
1560        R_CO2tex
1560        R_CO2tpp
1560        R_COBALT2tex
1560        R_CPGNR1
1560        R_CPGNR2
1560        R_CPGNUtex
1560        R_CPGNUtpp
1560        R_CPGNabcpp
1560        R_CPGNexs
1560        R_CPGNtonex
1560        R_CRNBTCT
1560        R_CRNCAR
1560        R_CRNCDH
1560        R_CRNDCAL2
1560        R_CRNabcpp
1560        R_CRNt2rpp
1560        R_CRNt7pp
1560        R_CRNt8pp
1560        R_CS
1560        R_CSND
1560        R_CSNt2pp
1560        R_CSNtex
1560        R_CTBTCAL2
1560        R_CTBTabcpp
1560        R_CTPS2
1560        R_CU1Opp
1560        R_CU2abcpp
1560        R_CU2tex
1560        R_CUt3
1560        R_CUtex
1560        R_CYANSTpp
1560        R_CYANtex
1560        R_CYNTAH
1560        R_CYNTt2pp
1560        R_CYNTtex
1560        R_CYSDS
1560        R_CYSDtex
1560        R_CYSSADS
1560        R_CYSTRS
1560        R_CYSabc2pp
1560        R_CYSabcpp
1560        R_CYStex
1560        R_CYStpp
1560        R_CYTBD2pp
1560        R_CYTBDpp
1560        R_CYTBO3_4pp
1560        R_CYTD
1560        R_CYTDH
1560        R_CYTDK2
1560        R_CYTDtex
1560        R_CYTK1
1560        R_CYTK2
1560        R_DAAD
1560        R_DADA
1560        R_DADK
1560        R_DADNtex
1560        R_DAGK120
1560        R_DAGK141
1560        R_DAGK160
1560        R_DAGK180
1560        R_DALAtex
1560        R_DAPAL
1560        R_DAPDC
1560        R_DAPabcpp
1560        R_DAPtex
1560        R_DASYN140
1560        R_DASYN141
1560        R_DASYN181
1560        R_DB4PS
1560        R_DBTS
1560        R_DCAtex
1560        R_DCYTD
1560        R_DCYTt2pp
1560        R_DCYTtex
1560        R_DDGALK
1560        R_DDGLCNt2rpp
1560        R_DDGLCNtex
1560        R_DDGLK
1560        R_DDPGALA
1560        R_DGSNtex
1560        R_DHAD2
1560        R_DHAPT
1560        R_DHAtex
1560        R_DHAtpp
1560        R_DHBS
1560        R_DHBSH
1560        R_DHCINDO
1560        R_DHDPRy
1560        R_DHDPS
1560        R_DHFR
1560        R_DHFS
1560        R_DHORD2
1560        R_DHORD5
1560        R_DHORTS
1560        R_DHPTPE
1560        R_DHQTi
1560        R_DINStex
1560        R_DKGLCNR1
1560        R_DKGLCNR2y
1560        R_DMATT
1560        R_DMQMT
1560        R_DMSOR1
1560        R_DMSOR1pp
1560        R_DMSOR2
1560        R_DMSOtex
1560        R_DMStex
1560        R_DM_OXAM
1560        R_DNMPPA
1560        R_DOGULNR
1560        R_DOPAtex
1560        R_DPCOAK
1560        R_DPR
1560        R_DRPA
1560        R_DSBAO2
1560        R_DSBCGT
1560        R_DSBGGT
1560        R_DSERtex
1560        R_DTMPK
1560        R_DUMPtex
1560        R_DURIt2pp
1560        R_DUTPDP
1560        R_DXYLK
1560        R_D_LACt2pp
1560        R_EAR100x
1560        R_EAR121y
1560        R_EAR140x
1560        R_EAR160x
1560        R_EAR160y
1560        R_EAR161x
1560        R_EAR180y
1560        R_EAR181x
1560        R_EAR40y
1560        R_EAR60x
1560        R_EAR80x
1560        R_EAR80y
1560        R_ECA4COLIPAtex
1560        R_ECA4OALpp
1560        R_ECAP2pp
1560        R_ECOAH6
1560        R_ECOAH7
1560        R_ECOAH8
1560        R_EDA
1560        R_EDD
1560        R_EDTXS1
1560        R_ENLIPAtex
1560        R_ENO
1560        R_ETHAAL
1560        R_ETHAt2pp
1560        R_ETHAtex
1560        R_ETHSO3tex
1560        R_ETOHtex
1560        R_EX_12ppd_R_LPAREN_e_RPAREN_
1560        R_EX_23camp_LPAREN_e_RPAREN_
1560        R_EX_23cgmp_LPAREN_e_RPAREN_
1560        R_EX_23dappa_LPAREN_e_RPAREN_
1560        R_EX_26dap_M_LPAREN_e_RPAREN_
1560        R_EX_2ddglcn_LPAREN_e_RPAREN_
1560        R_EX_34dhpac_LPAREN_e_RPAREN_
1560        R_EX_3hpppn_LPAREN_e_RPAREN_
1560        R_EX_4abut_LPAREN_e_RPAREN_
1560        R_EX_4hoxpacd_LPAREN_e_RPAREN_
1560        R_EX_5dglcn_LPAREN_e_RPAREN_
1560        R_EX_LalaDgluMdap_LPAREN_e_RPAREN_
1560        R_EX_ac_LPAREN_e_RPAREN_
1560        R_EX_acgal1p_LPAREN_e_RPAREN_
1560        R_EX_acgal_LPAREN_e_RPAREN_
1560        R_EX_acgam1p_LPAREN_e_RPAREN_
1560        R_EX_acgam_LPAREN_e_RPAREN_
1560        R_EX_acmana_LPAREN_e_RPAREN_
1560        R_EX_acmum_LPAREN_e_RPAREN_
1560        R_EX_acnam_LPAREN_e_RPAREN_
1560        R_EX_acolipa_LPAREN_e_RPAREN_
1560        R_EX_acser_LPAREN_e_RPAREN_
1560        R_EX_ade_LPAREN_e_RPAREN_
1560        R_EX_adn_LPAREN_e_RPAREN_
1560        R_EX_ag_LPAREN_e_RPAREN_
1560        R_EX_agm_LPAREN_e_RPAREN_
1560        R_EX_akg_LPAREN_e_RPAREN_
1560        R_EX_ala_B_LPAREN_e_RPAREN_
1560        R_EX_ala_L_LPAREN_e_RPAREN_
1560        R_EX_alaala_LPAREN_e_RPAREN_
1560        R_EX_amp_LPAREN_e_RPAREN_
1560        R_EX_arbtn_LPAREN_e_RPAREN_
1560        R_EX_arbtn_fe3_LPAREN_e_RPAREN_
1560        R_EX_arg_L_LPAREN_e_RPAREN_
1560        R_EX_asn_L_LPAREN_e_RPAREN_
1560        R_EX_butso3_LPAREN_e_RPAREN_
1560        R_EX_ca2_LPAREN_e_RPAREN_
1560        R_EX_cd2_LPAREN_e_RPAREN_
1560        R_EX_chol_LPAREN_e_RPAREN_
1560        R_EX_cl_LPAREN_e_RPAREN_
1560        R_EX_cmp_LPAREN_e_RPAREN_
1560        R_EX_co2_LPAREN_e_RPAREN_
1560        R_EX_cobalt2_LPAREN_e_RPAREN_
1560        R_EX_cpgn_LPAREN_e_RPAREN_
1560        R_EX_crn_LPAREN_e_RPAREN_
1560        R_EX_cu_LPAREN_e_RPAREN_
1560        R_EX_cynt_LPAREN_e_RPAREN_
1560        R_EX_damp_LPAREN_e_RPAREN_
1560        R_EX_dcyt_LPAREN_e_RPAREN_
1560        R_EX_dgsn_LPAREN_e_RPAREN_
1560        R_EX_dha_LPAREN_e_RPAREN_
1560        R_EX_dimp_LPAREN_e_RPAREN_
1560        R_EX_dump_LPAREN_e_RPAREN_
1560        R_EX_eca4colipa_LPAREN_e_RPAREN_
1560        R_EX_enter_LPAREN_e_RPAREN_
1560        R_EX_etoh_LPAREN_e_RPAREN_
1560        R_EX_f6p_LPAREN_e_RPAREN_
1560        R_EX_fald_LPAREN_e_RPAREN_
1560        R_EX_fe3hox_LPAREN_e_RPAREN_
1560        R_EX_fecrm_LPAREN_e_RPAREN_
1560        R_EX_fecrm_un_LPAREN_e_RPAREN_
1560        R_EX_feoxam_LPAREN_e_RPAREN_
1560        R_EX_g3pc_LPAREN_e_RPAREN_
1560        R_EX_g3pe_LPAREN_e_RPAREN_
1560        R_EX_g3ps_LPAREN_e_RPAREN_
1560        R_EX_g6p_LPAREN_e_RPAREN_
1560        R_EX_gal1p_LPAREN_e_RPAREN_
1560        R_EX_gal_bD_LPAREN_e_RPAREN_
1560        R_EX_galct_D_LPAREN_e_RPAREN_
1560        R_EX_galctn_D_LPAREN_e_RPAREN_
1560        R_EX_galt_LPAREN_e_RPAREN_
1560        R_EX_galur_LPAREN_e_RPAREN_
1560        R_EX_gam6p_LPAREN_e_RPAREN_
1560        R_EX_gbbtn_LPAREN_e_RPAREN_
1560        R_EX_gdp_LPAREN_e_RPAREN_
1560        R_EX_glc_LPAREN_e_RPAREN_
1560        R_EX_glcr_LPAREN_e_RPAREN_
1560        R_EX_glcur1p_LPAREN_e_RPAREN_
1560        R_EX_glcur_LPAREN_e_RPAREN_
1560        R_EX_gln_L_LPAREN_e_RPAREN_
1560        R_EX_glyc2p_LPAREN_e_RPAREN_
1560        R_EX_glyc3p_LPAREN_e_RPAREN_
1560        R_EX_glyclt_LPAREN_e_RPAREN_
1560        R_EX_gmp_LPAREN_e_RPAREN_
1560        R_EX_gthox_LPAREN_e_RPAREN_
1560        R_EX_gthrd_LPAREN_e_RPAREN_
1560        R_EX_gtp_LPAREN_e_RPAREN_
1560        R_EX_gua_LPAREN_e_RPAREN_
1560        R_EX_h2o_LPAREN_e_RPAREN_
1560        R_EX_hdca_LPAREN_e_RPAREN_
1560        R_EX_hg2_LPAREN_e_RPAREN_
1560        R_EX_hom_L_LPAREN_e_RPAREN_
1560        R_EX_hxa_LPAREN_e_RPAREN_
1560        R_EX_idon_L_LPAREN_e_RPAREN_
1560        R_EX_imp_LPAREN_e_RPAREN_
1560        R_EX_ins_LPAREN_e_RPAREN_
1560        R_EX_isetac_LPAREN_e_RPAREN_
1560        R_EX_lac_L_LPAREN_e_RPAREN_
1560        R_EX_lcts_LPAREN_e_RPAREN_
1560        R_EX_leu_L_LPAREN_e_RPAREN_
1560        R_EX_lipa_LPAREN_e_RPAREN_
1560        R_EX_lyx_L_LPAREN_e_RPAREN_
1560        R_EX_mal_D_LPAREN_e_RPAREN_
1560        R_EX_malthx_LPAREN_e_RPAREN_
1560        R_EX_man6p_LPAREN_e_RPAREN_
1560        R_EX_manglyc_LPAREN_e_RPAREN_
1560        R_EX_met_D_LPAREN_e_RPAREN_
1560        R_EX_met_L_LPAREN_e_RPAREN_
1560        R_EX_mmet_LPAREN_e_RPAREN_
1560        R_EX_mnl_LPAREN_e_RPAREN_
1560        R_EX_mobd_LPAREN_e_RPAREN_
1560        R_EX_n2o_LPAREN_e_RPAREN_
1560        R_EX_na1_LPAREN_e_RPAREN_
1560        R_EX_ni2_LPAREN_e_RPAREN_
1560        R_EX_nmn_LPAREN_e_RPAREN_
1560        R_EX_no3_LPAREN_e_RPAREN_
1560        R_EX_o16a4colipa_LPAREN_e_RPAREN_
1560        R_EX_o2_LPAREN_e_RPAREN_
1560        R_EX_octa_LPAREN_e_RPAREN_
1560        R_EX_pheme_LPAREN_e_RPAREN_
1560        R_EX_pnto_R_LPAREN_e_RPAREN_
1560        R_EX_ppal_LPAREN_e_RPAREN_
1560        R_EX_pppn_LPAREN_e_RPAREN_
1560        R_EX_ppt_LPAREN_e_RPAREN_
1560        R_EX_progly_LPAREN_e_RPAREN_
1560        R_EX_psclys_LPAREN_e_RPAREN_
1560        R_EX_ptrc_LPAREN_e_RPAREN_
1560        R_EX_pyr_LPAREN_e_RPAREN_
1560        R_EX_rib_D_LPAREN_e_RPAREN_
1560        R_EX_sbt_D_LPAREN_e_RPAREN_
1560        R_EX_ser_D_LPAREN_e_RPAREN_
1560        R_EX_ser_L_LPAREN_e_RPAREN_
1560        R_EX_skm_LPAREN_e_RPAREN_
1560        R_EX_so2_LPAREN_e_RPAREN_
1560        R_EX_so3_LPAREN_e_RPAREN_
1560        R_EX_so4_LPAREN_e_RPAREN_
1560        R_EX_spmd_LPAREN_e_RPAREN_
1560        R_EX_succ_LPAREN_e_RPAREN_
1560        R_EX_sucr_LPAREN_e_RPAREN_
1560        R_EX_tartr_L_LPAREN_e_RPAREN_
1560        R_EX_taur_LPAREN_e_RPAREN_
1560        R_EX_tcynt_LPAREN_e_RPAREN_
1560        R_EX_thm_LPAREN_e_RPAREN_
1560        R_EX_thr_L_LPAREN_e_RPAREN_
1560        R_EX_thrp_LPAREN_e_RPAREN_
1560        R_EX_thymd_LPAREN_e_RPAREN_
1560        R_EX_tmao_LPAREN_e_RPAREN_
1560        R_EX_tre_LPAREN_e_RPAREN_
1560        R_EX_ttdca_LPAREN_e_RPAREN_
1560        R_EX_ttdcea_LPAREN_e_RPAREN_
1560        R_EX_tym_LPAREN_e_RPAREN_
1560        R_EX_tyr_L_LPAREN_e_RPAREN_
1560        R_EX_tyrp_LPAREN_e_RPAREN_
1560        R_EX_udpacgal_LPAREN_e_RPAREN_
1560        R_EX_udpgal_LPAREN_e_RPAREN_
1560        R_EX_ump_LPAREN_e_RPAREN_
1560        R_EX_ura_LPAREN_e_RPAREN_
1560        R_EX_urea_LPAREN_e_RPAREN_
1560        R_EX_uri_LPAREN_e_RPAREN_
1560        R_EX_val_L_LPAREN_e_RPAREN_
1560        R_EX_xtsn_LPAREN_e_RPAREN_
1560        R_EX_xylu_L_LPAREN_e_RPAREN_
1560        R_F6PP
1560        R_F6Ptex
1560        R_FA120ACPHi
1560        R_FACOAE100
1560        R_FACOAE160
1560        R_FACOAE181
1560        R_FACOAE80
1560        R_FACOAL100t2pp
1560        R_FACOAL120t2pp
1560        R_FACOAL140t2pp
1560        R_FACOAL141t2pp
1560        R_FACOAL160t2pp
1560        R_FACOAL181t2pp
1560        R_FADRx
1560        R_FADRx2
1560        R_FALDH2
1560        R_FALDtex
1560        R_FCI
1560        R_FCLK
1560        R_FCLPA
1560        R_FCLT
1560        R_FDH4pp
1560        R_FE2abcpp
1560        R_FE2t2pp
1560        R_FE2t3pp
1560        R_FE2tex
1560        R_FE2tpp
1560        R_FE3DCITabcpp
1560        R_FE3DCITtonex
1560        R_FE3DHBZR
1560        R_FE3HOXR2
1560        R_FE3HOXR3
1560        R_FE3HOXUtex
1560        R_FE3HOXUtpp
1560        R_FE3HOXabcpp
1560        R_FE3HOXexs
1560        R_FE3Ri
1560        R_FE3abcpp
1560        R_FE3tex
1560        R_FECRMR3
1560        R_FECRMUtex
1560        R_FECRMUtpp
1560        R_FECRMabcpp
1560        R_FECRMexs
1560        R_FECRMtonex
1560        R_FEENTERR1
1560        R_FEENTERR2
1560        R_FEENTERR3
1560        R_FEENTERexs
1560        R_FEENTERtonex
1560        R_FEOXAMR1
1560        R_FEOXAMR2
1560        R_FEOXAMR3
1560        R_FEOXAMUtpp
1560        R_FEOXAMabcpp
1560        R_FEOXAMexs
1560        R_FEROpp
1560        R_FLVR
1560        R_FMNRx
1560        R_FORtex
1560        R_FRULYSDG
1560        R_FRULYSE
1560        R_FRULYSK
1560        R_FRULYSt2pp
1560        R_FRULYStex
1560        R_FRUpts2pp
1560        R_FRUtex
1560        R_FUCtex
1560        R_FUCtpp
1560        R_FUM
1560        R_FUMt2_2pp
1560        R_FUMt2_3pp
1560        R_G1PPpp
1560        R_G1PTT
1560        R_G1Ptex
1560        R_G3PAT120
1560        R_G3PAT160
1560        R_G3PAT161
1560        R_G3PCtex
1560        R_G3PD2
1560        R_G3PD5
1560        R_G3PD7
1560        R_G3PGabcpp
1560        R_G3PIabcpp
1560        R_G3PSabcpp
1560        R_G3PStex
1560        R_G3PT
1560        R_G5SADs
1560        R_G5SD
1560        R_G6PDA
1560        R_G6PP
1560        R_G6Pt6_2pp
1560        R_GAL1PPpp
1560        R_GALBDtex
1560        R_GALCTLO
1560        R_GALCTND
1560        R_GALCTNLt2pp
1560        R_GALCTNLtex
1560        R_GALCTNt2pp
1560        R_GALCTNtex
1560        R_GALCTtex
1560        R_GALKr
1560        R_GALT1
1560        R_GALTptspp
1560        R_GALTtex
1560        R_GALURt2rpp
1560        R_GALUi
1560        R_GALabcpp
1560        R_GALtex
1560        R_GAM6Pt6_2pp
1560        R_GAMAN6Ptex
1560        R_GAMptspp
1560        R_GAMtex
1560        R_GAPD
1560        R_GBBTNtex
1560        R_GCALDD
1560        R_GDPMNP
1560        R_GGGABADr
1560        R_GGGABAH
1560        R_GGPTRCS
1560        R_GLCNtex
1560        R_GLCP2
1560        R_GLCRAL
1560        R_GLCRtex
1560        R_GLCTR1
1560        R_GLCTR2
1560        R_GLCTR3
1560        R_GLCURt2rpp
1560        R_GLCURtex
1560        R_GLCabcpp
1560        R_GLCptspp
1560        R_GLCt2pp
1560        R_GLCtex
1560        R_GLCtexi
1560        R_GLGC
1560        R_GLNTRS
1560        R_GLNabcpp
1560        R_GLNtex
1560        R_GLTPD
1560        R_GLU5K
1560        R_GLUCYS
1560        R_GLUDC
1560        R_GLUDy
1560        R_GLUN
1560        R_GLUPRT
1560        R_GLUR
1560        R_GLUabcpp
1560        R_GLUt2rpp
1560        R_GLUt4pp
1560        R_GLXCL
1560        R_GLYALDtex
1560        R_GLYALDtpp
1560        R_GLYBabcpp
1560        R_GLYBt2pp
1560        R_GLYBtex
1560        R_GLYC3Pabcpp
1560        R_GLYC3Pt6pp
1560        R_GLYC3Ptex
1560        R_GLYCAt2rpp
1560        R_GLYCAtex
1560        R_GLYCK
1560        R_GLYCK2
1560        R_GLYCLTDx
1560        R_GLYCLTDy
1560        R_GLYCLTtex
1560        R_GLYCTO2
1560        R_GLYCTO3
1560        R_GLYCTO4
1560        R_GLYCtex
1560        R_GLYK
1560        R_GLYt2pp
1560        R_GMAND
1560        R_GMHEPAT
1560        R_GMPS2
1560        R_GMPtex
1560        R_GND
1560        R_GNK
1560        R_GP4GH
1560        R_GPDDA1
1560        R_GPDDA1pp
1560        R_GPDDA3
1560        R_GPDDA4pp
1560        R_GPDDA5
1560        R_GRTT
1560        R_GRXR
1560        R_GSNK
1560        R_GSNt2pp
1560        R_GSNtex
1560        R_GSPMDS
1560        R_GTHOr
1560        R_GTHRDHpp
1560        R_GTHRDabcpp
1560        R_GTHS
1560        R_GTPCI
1560        R_GTPDPK
1560        R_GTPHs
1560        R_GTPtex
1560        R_GUAPRT
1560        R_GUAtex
1560        R_GUAtpp
1560        R_GUI1
1560        R_GUI2
1560        R_H2O2tex
1560        R_H2Otex
1560        R_H2Otpp
1560        R_H2Stex
1560        R_H2tpp
1560        R_HACD1i
1560        R_HACD2i
1560        R_HACD3i
1560        R_HACD4i
1560        R_HACD5i
1560        R_HACD7i
1560        R_HACD8i
1560        R_HCINNMt2rpp
1560        R_HCO3E
1560        R_HCYSMT
1560        R_HCYSMT2
1560        R_HDCOAI
1560        R_HEMEOS
1560        R_HEPK1
1560        R_HEPK2
1560        R_HEPT1
1560        R_HEPT2
1560        R_HEPT4
1560        R_HETZK
1560        R_HEX1
1560        R_HEX4
1560        R_HEX7
1560        R_HEXt2rpp
1560        R_HG2t3pp
1560        R_HISTD
1560        R_HISTRS
1560        R_HISt2rpp
1560        R_HIStex
1560        R_HKNDDH
1560        R_HMBS
1560        R_HMPK1
1560        R_HOMtex
1560        R_HPPK2
1560        R_HPPPNDO
1560        R_HPPPNt2rpp
1560        R_HPYRRx
1560        R_HPYRRy
1560        R_HSDy
1560        R_HSK
1560        R_HSST
1560        R_HSTPT
1560        R_HXAND
1560        R_HYD1pp
1560        R_HYD3pp
1560        R_HYPOE
1560        R_ICDHyr
1560        R_ICHORS
1560        R_ICHORSi
1560        R_ICHORT
1560        R_ICL
1560        R_IDOND
1560        R_IDOND2
1560        R_IDONt2rpp
1560        R_IDONtex
1560        R_IGPDH
1560        R_IGPS
1560        R_ILETA
1560        R_ILETRS
1560        R_ILEt2rpp
1560        R_ILEtex
1560        R_IMPD
1560        R_IMPtex
1560        R_INDOLEt2pp
1560        R_INDOLEt2rpp
1560        R_INOSTt4pp
1560        R_INSH
1560        R_INSK
1560        R_INSTtex
1560        R_INSt2rpp
1560        R_INStex
1560        R_IPMD
1560        R_IPPMIb
1560        R_ISETACabcpp
1560        R_ISETACtex
1560        R_KARA1
1560        R_KAS14
1560        R_KAS15
1560        R_KAT1
1560        R_KAT4
1560        R_KAT7
1560        R_KAT8
1560        R_KDOCT2
1560        R_KG6PDC
1560        R_Kabcpp
1560        R_Kt2pp
1560        R_LALDO2x
1560        R_LCADi
1560        R_LCARS
1560        R_LCTSt3ipp
1560        R_LCTStex
1560        R_LDH_D
1560        R_LDH_D2
1560        R_LEUabcpp
1560        R_LEUt2rpp
1560        R_LEUtex
1560        R_LIPACabcpp
1560        R_LIPAabcpp
1560        R_LIPAtex
1560        R_LPADSS
1560        R_LPLIPAL1A120pp
1560        R_LPLIPAL1A140pp
1560        R_LPLIPAL1A160pp
1560        R_LPLIPAL1A180pp
1560        R_LPLIPAL1A181pp
1560        R_LPLIPAL1E141pp
1560        R_LPLIPAL1E180pp
1560        R_LPLIPAL1G120pp
1560        R_LPLIPAL1G141pp
1560        R_LPLIPAL1G160pp
1560        R_LPLIPAL1G161pp
1560        R_LPLIPAL1G181pp
1560        R_LPLIPAL2A120
1560        R_LPLIPAL2A160
1560        R_LPLIPAL2A161
1560        R_LPLIPAL2A181
1560        R_LPLIPAL2ATE140
1560        R_LPLIPAL2ATE141
1560        R_LPLIPAL2ATE160
1560        R_LPLIPAL2ATE180
1560        R_LPLIPAL2ATG120
1560        R_LPLIPAL2ATG140
1560        R_LPLIPAL2ATG160
1560        R_LPLIPAL2ATG180
1560        R_LPLIPAL2E160
1560        R_LPLIPAL2E161
1560        R_LPLIPAL2E180
1560        R_LPLIPAL2E181
1560        R_LPLIPAL2G161
1560        R_LPLIPAL2G181
1560        R_LSERDHr
1560        R_LYSTRS
1560        R_LYSt2pp
1560        R_LYStex
1560        R_LYXI
1560        R_LYXt2pp
1560        R_LYXtex
1560        R_L_LACD2
1560        R_L_LACD3
1560        R_MALDDH
1560        R_MALDt2_2pp
1560        R_MALDtex
1560        R_MALS
1560        R_MALTATr
1560        R_MALTHXabcpp
1560        R_MALTHXtexi
1560        R_MALTPTabcpp
1560        R_MALTTRtexi
1560        R_MALTTTRabcpp
1560        R_MALTTTRtexi
1560        R_MALTabcpp
1560        R_MALTptspp
1560        R_MALt2_2pp
1560        R_MALtex
1560        R_MAN6PI
1560        R_MAN6Pt6_2pp
1560        R_MANAO
1560        R_MANGLYCtex
1560        R_MANPGH
1560        R_MANtex
1560        R_MCITD
1560        R_MCITL2
1560        R_MCPST
1560        R_MCTP1App
1560        R_MCTP1Bpp
1560        R_MCTP2App
1560        R_MDDCP2pp
1560        R_MDDCP3pp
1560        R_MDDCP4pp
1560        R_MDDCP5pp
1560        R_MDDEP2pp
1560        R_MDDEP3pp
1560        R_MDDEP4pp
1560        R_MDH
1560        R_MDH2
1560        R_MDH3
1560        R_MDRPD
1560        R_MELIBtex
1560        R_METAT
1560        R_METDtex
1560        R_METOX1s
1560        R_METOX2s
1560        R_METS
1560        R_METSOX1tex
1560        R_METSOX2abcpp
1560        R_METSOX2tex
1560        R_METSOXR1
1560        R_METSOXR2
1560        R_METTRS
1560        R_METabcpp
1560        R_MG2t3_2pp
1560        R_MG2tex
1560        R_MG2tpp
1560        R_MG2uabcpp
1560        R_MI1PP
1560        R_MICITD
1560        R_MLDCP1Bpp
1560        R_MLDCP2App
1560        R_MLDEP1pp
1560        R_MLDEP2pp
1560        R_MLTG1
1560        R_MLTG3
1560        R_MLTG4
1560        R_MLTG5
1560        R_MLTGY1pp
1560        R_MLTGY2pp
1560        R_MLTGY4pp
1560        R_MLTP1
1560        R_MLTP2
1560        R_MMCD
1560        R_MMETt2pp
1560        R_MMETtex
1560        R_MMM2
1560        R_MN2t3pp
1560        R_MN2tpp
1560        R_MNLptspp
1560        R_MNNH
1560        R_MNt2pp
1560        R_MOAT3C
1560        R_MOHMT
1560        R_MPTG
1560        R_MPTG2
1560        R_MSO3tex
1560        R_MTAN
1560        R_MTHFC
1560        R_MTHFD
1560        R_MTRK
1560        R_N2Otpp
1560        R_NACODA
1560        R_NACtpp
1560        R_NADH10
1560        R_NADH16pp
1560        R_NADH17pp
1560        R_NADH18pp
1560        R_NADH9
1560        R_NADK
1560        R_NADPHQR2
1560        R_NADPHQR3
1560        R_NADS1
1560        R_NADTRHD
1560        R_NAMNPP
1560        R_NAt3_1p5pp
1560        R_NAtex
1560        R_NDPK3
1560        R_NDPK6
1560        R_NDPK7
1560        R_NDPK8
1560        R_NH4tpp
1560        R_NHFRBO
1560        R_NI2t3pp
1560        R_NI2tex
1560        R_NI2tpp
1560        R_NI2uabcpp
1560        R_NMNAT
1560        R_NMNDA
1560        R_NMNN
1560        R_NMNPtpp
1560        R_NMNt7pp
1560        R_NNDMBRT
1560        R_NO3R1pp
1560        R_NO3R2pp
1560        R_NO3t7pp
1560        R_NODOx
1560        R_NODOy
1560        R_NPHS
1560        R_NTD1
1560        R_NTD10
1560        R_NTD12
1560        R_NTD1pp
1560        R_NTD2
1560        R_NTD2pp
1560        R_NTD3
1560        R_NTD4
1560        R_NTD4pp
1560        R_NTD5
1560        R_NTD5pp
1560        R_NTD6pp
1560        R_NTD7
1560        R_NTD7pp
1560        R_NTD8pp
1560        R_NTD9
1560        R_NTD9pp
1560        R_NTP10
1560        R_NTP11
1560        R_NTP12
1560        R_NTP3pp
1560        R_NTPP1
1560        R_NTPP11
1560        R_NTPP2
1560        R_NTPP3
1560        R_NTPP5
1560        R_NTPP7
1560        R_NTPP8
1560        R_NTPP9
1560        R_NTPTP1
1560        R_NTRIR3pp
1560        R_NTRIR4pp
1560        R_O16A4Lpp
1560        R_O16AP1pp
1560        R_O16AP2pp
1560        R_O16GALFT
1560        R_O16GLCT1
1560        R_O16GLCT2
1560        R_O2Stex
1560        R_O2tex
1560        R_O2tpp
1560        R_OAADC
1560        R_OBTFL
1560        R_OCTAtex
1560        R_ODECOAI
1560        R_OHPBAT
1560        R_OMCDC
1560        R_OMMBLHX3
1560        R_OMPHHX3
1560        R_OP4ENH
1560        R_OPHBDC
1560        R_ORNabcpp
1560        R_ORNtex
1560        R_OROTt2_2pp
1560        R_ORPT
1560        R_P5CR
1560        R_PA140abcpp
1560        R_PA180abcpp
1560        R_PA181abcpp
1560        R_PACALDt2rpp
1560        R_PACCOAL
1560        R_PANTS
1560        R_PAPA120
1560        R_PAPA120pp
1560        R_PAPA141
1560        R_PAPA141pp
1560        R_PAPA160
1560        R_PAPA161
1560        R_PAPA180
1560        R_PAPA181
1560        R_PAPA181pp
1560        R_PAPPT3
1560        R_PAPSR
1560        R_PDE1
1560        R_PDX5PS
1560        R_PE140abcpp
1560        R_PE141abcpp
1560        R_PE160abcpp
1560        R_PE180abcpp
1560        R_PEAMNOpp
1560        R_PETNT161pp
1560        R_PETNT181pp
1560        R_PFK_2
1560        R_PFL
1560        R_PG120abcpp
1560        R_PG140abcpp
1560        R_PG160abcpp
1560        R_PG161abcpp
1560        R_PG180abcpp
1560        R_PGAMT
1560        R_PGK
1560        R_PGL
1560        R_PGM
1560        R_PGMT
1560        R_PGP120abcpp
1560        R_PGP140abcpp
1560        R_PGP141abcpp
1560        R_PGP160abcpp
1560        R_PGP161abcpp
1560        R_PGP180abcpp
1560        R_PGP181abcpp
1560        R_PGPP120
1560        R_PGPP141
1560        R_PGPP141pp
1560        R_PGPP160
1560        R_PGPP160pp
1560        R_PGPP161pp
1560        R_PGPP180
1560        R_PGPP180pp
1560        R_PGSA120
1560        R_PGSA140
1560        R_PGSA141
1560        R_PGSA160
1560        R_PGSA161
1560        R_PGSA181
1560        R_PHEMEabcpp
1560        R_PHETA1
1560        R_PHEt2rpp
1560        R_PHEtex
1560        R_PHYTSpp
1560        R_PIt2rpp
1560        R_PLIPA1A140pp
1560        R_PLIPA1A181pp
1560        R_PLIPA1E120pp
1560        R_PLIPA1E140pp
1560        R_PLIPA1E160pp
1560        R_PLIPA1E180pp
1560        R_PLIPA1E181pp
1560        R_PLIPA1G120pp
1560        R_PLIPA1G141pp
1560        R_PLIPA1G161pp
1560        R_PLIPA1G181pp
1560        R_PLIPA2A120pp
1560        R_PLIPA2A140pp
1560        R_PLIPA2A160pp
1560        R_PLIPA2A161pp
1560        R_PLIPA2A180pp
1560        R_PLIPA2E141pp
1560        R_PLIPA2E180pp
1560        R_PLIPA2E181pp
1560        R_PLIPA2G120pp
1560        R_PLIPA2G140pp
1560        R_PLIPA2G141pp
1560        R_PLIPA2G160pp
1560        R_PLIPA2G161pp
1560        R_PMANM
1560        R_PMDPHT
1560        R_PMPK
1560        R_PNTK
1560        R_PNTOt4pp
1560        R_PNTOtex
1560        R_POX
1560        R_PPA
1560        R_PPA2
1560        R_PPAKr
1560        R_PPALtex
1560        R_PPAt4pp
1560        R_PPAtex
1560        R_PPCK
1560        R_PPCSCT
1560        R_PPK2r
1560        R_PPKr
1560        R_PPM
1560        R_PPM2
1560        R_PPNCL2
1560        R_PPND
1560        R_PPNDH
1560        R_PPPGO
1560        R_PPPGO3
1560        R_PPPNDO
1560        R_PPPNt2rpp
1560        R_PPPNtex
1560        R_PPTtex
1560        R_PRAGSr
1560        R_PRAIS
1560        R_PRAMPC
1560        R_PRASCSi
1560        R_PRATPP
1560        R_PRMICI
1560        R_PROGLYabcpp
1560        R_PROTRS
1560        R_PROt2rpp
1560        R_PROt4pp
1560        R_PRPPS
1560        R_PSCLYSt2pp
1560        R_PSD120
1560        R_PSD140
1560        R_PSD141
1560        R_PSD160
1560        R_PSD161
1560        R_PSD180
1560        R_PSD181
1560        R_PSERtex
1560        R_PSP_L
1560        R_PSP_Lpp
1560        R_PSSA120
1560        R_PSSA140
1560        R_PSSA141
1560        R_PSSA160
1560        R_PSSA161
1560        R_PSSA180
1560        R_PSSA181
1560        R_PTHRpp
1560        R_PTPATi
1560        R_PTRCORNt7pp
1560        R_PTRCTA
1560        R_PTRCabcpp
1560        R_PTRCt2pp
1560        R_PTRCtex
1560        R_PUNP4
1560        R_PUNP6
1560        R_PUNP7
1560        R_PYAM5PO
1560        R_PYDAMK
1560        R_PYDXK
1560        R_PYDXNK
1560        R_PYRt2rpp
1560        R_PYRtex
1560        R_QMO2
1560        R_QULNS
1560        R_R15BPK
1560        R_R1PK
1560        R_R5PP
1560        R_R5PPpp
1560        R_R5Ptex
1560        R_RBFK
1560        R_RBFSa
1560        R_RBK_L1
1560        R_RBP4E
1560        R_RIBabcpp
1560        R_RIBtex
1560        R_RMNtex
1560        R_RMPA
1560        R_RNDR2b
1560        R_RNDR3b
1560        R_RNDR4b
1560        R_RNTR2c
1560        R_RPE
1560        R_RPI
1560        R_SARCOX
1560        R_SBTPD
1560        R_SBTtex
1560        R_SDPDS
1560        R_SELCYSS
1560        R_SELNPS
1560        R_SERASr
1560        R_SERAT
1560        R_SERD_D
1560        R_SERD_L
1560        R_SERTRS
1560        R_SERt2rpp
1560        R_SERt4pp
1560        R_SGSAD
1560        R_SHCHCS2
1560        R_SHCHD2
1560        R_SHCHF
1560        R_SHK3Dr
1560        R_SHKK
1560        R_SO2tpp
1560        R_SO4tex
1560        R_SPMDAT1
1560        R_SPMDabcpp
1560        R_SPMS
1560        R_SPODM
1560        R_SPODMpp
1560        R_SSALx
1560        R_SSALy
1560        R_SUCCt2_2pp
1560        R_SUCCt2_3pp
1560        R_SUCDi
1560        R_SUCFUMtpp
1560        R_SUCRtex
1560        R_SULFACabcpp
1560        R_SULFACtex
1560        R_TAGURr
1560        R_TALA
1560        R_TAUDO
1560        R_TDECOAI
1560        R_TDP
1560        R_TDPAGTA
1560        R_TDPDRE
1560        R_TDPGDH
1560        R_TDSK
1560        R_TDSR1
1560        R_TDSR2
1560        R_TGBPA
1560        R_THD2pp
1560        R_THDPS
1560        R_THIORDXi
1560        R_THMDt2rpp
1560        R_THRA2i
1560        R_THRAi
1560        R_THRPtex
1560        R_THRTRS
1560        R_THRt2pp
1560        R_THRtex
1560        R_THYMt3pp
1560        R_THYMtex
1560        R_TKT1
1560        R_TMAOR1
1560        R_TMAOR1pp
1560        R_TMAOR2
1560        R_TMAOR2pp
1560        R_TMAOtex
1560        R_TMAtex
1560        R_TMDS
1560        R_TMK
1560        R_TMPK
1560        R_TPI
1560        R_TPRDCOAS
1560        R_TRDR
1560        R_TRE6PP
1560        R_TREH
1560        R_TREHpp
1560        R_TREtex
1560        R_TRPAS2
1560        R_TRPS2
1560        R_TRPS3
1560        R_TRPt2rpp
1560        R_TRPtex
1560        R_TRSARr
1560        R_TTDCEAtexi
1560        R_TUNGStex
1560        R_TYRPpp
1560        R_TYRTRS
1560        R_U23GAAT
1560        R_UACGALPpp
1560        R_UACGAMPpp
1560        R_UAG2E
1560        R_UAGDP
1560        R_UAGPT3
1560        R_UDCPPtppi
1560        R_UDPACGALtex
1560        R_UDPGALM
1560        R_UDPGALPpp
1560        R_UDPGALtex
1560        R_UDPGD
1560        R_UDPGLCURtex
1560        R_UDPGtex
1560        R_UGLCURPpp
1560        R_UGLT
1560        R_UGLYCH
1560        R_UGMDDS
1560        R_UM4PL
1560        R_UMPK
1560        R_UMPtex
1560        R_UNK3
1560        R_UPLA4FNT
1560        R_UPP3MT
1560        R_URAt2rpp
1560        R_URAtex
1560        R_URDGLYCD
1560        R_UREAtex
1560        R_UREAtpp
1560        R_URIDK2r
1560        R_URIH
1560        R_URIt2pp
1560        R_URItex
1560        R_VALTA
1560        R_VALTRS
1560        R_VALt2rpp
1560        R_VALtex
1560        R_XAND
1560        R_XANtex
1560        R_XPPT
1560        R_XYLI1
1560        R_XYLI2
1560        R_XYLK
1560        R_XYLK2
1560        R_XYLUt2pp
1560        R_XYLUtex
1560        R_XYLt2pp
1560        R_ZN2abcpp
1560        R_ZN2t3pp
1560        R_ZN2tpp
1560        R_Zn2tex
1585        R_12DGR141tipp
1585        R_12DGR160tipp
1585        R_12DGR161tipp
1585        R_12PPDRtpp
1585        R_12PPDStex
1585        R_14GLUCANabcpp
1585        R_23CAMPtex
1585        R_23CCMPtex
1585        R_23CGMPtex
1585        R_23CUMPtex
1585        R_23DAPPAt2pp
1585        R_23PDE4pp
1585        R_23PDE7pp
1585        R_23PDE9pp
1585        R_26DAHtex
1585        R_2AGPA120tipp
1585        R_2AGPA140tipp
1585        R_2AGPA160tipp
1585        R_2AGPA161tipp
1585        R_2AGPA180tipp
1585        R_2AGPA181tipp
1585        R_2AGPE120tipp
1585        R_2AGPE140tipp
1585        R_2AGPE141tipp
1585        R_2AGPE160tipp
1585        R_2AGPE180tipp
1585        R_2AGPEAT120
1585        R_2AGPEAT141
1585        R_2AGPEAT160
1585        R_2AGPEAT161
1585        R_2AGPEAT180
1585        R_2AGPEAT181
1585        R_2AGPG120tipp
1585        R_2AGPG140tipp
1585        R_2AGPG160tipp
1585        R_2AGPG161tipp
1585        R_2AGPG181tipp
1585        R_2AGPGAT140
1585        R_2AGPGAT141
1585        R_2AGPGAT180
1585        R_2AGPGAT181
1585        R_2DGLCNRx
1585        R_2DGULRx
1585        R_2DGULRy
1585        R_2MAHMP
1585        R_3CMPtex
1585        R_3HAD100
1585        R_3HAD120
1585        R_3HAD121
1585        R_3HAD140
1585        R_3HAD141
1585        R_3HAD161
1585        R_3HAD181
1585        R_3HAD40
1585        R_3HCINNMH
1585        R_3HPPPNH
1585        R_3NTD2pp
1585        R_3NTD7pp
1585        R_3NTD9pp
1585        R_3OAR100
1585        R_3OAR120
1585        R_3OAR121
1585        R_3OAR140
1585        R_3OAR141
1585        R_3OAR160
1585        R_3OAR161
1585        R_3OAR180
1585        R_3OAR60
1585        R_3OAR80
1585        R_3OAS120
1585        R_3OAS141
1585        R_3OAS161
1585        R_3OAS80
1585        R_3PEPTabcpp
1585        R_3PEPTtex
1585        R_3UMPtex
1585        R_42A12BOOXpp
1585        R_4HOXPACDtex
1585        R_4PCP
1585        R_4PCPpp
1585        R_4PEPTabcpp
1585        R_5DGLCNR
1585        R_5DGLCNtex
1585        R_5DOAN
1585        R_A5PISO
1585        R_AACPS2
1585        R_AACPS5
1585        R_AACPS7
1585        R_AACPS8
1585        R_AACPS9
1585        R_AAMYL
1585        R_AAMYLpp
1585        R_AB6PGH
1585        R_ABUTD
1585        R_ABUTtex
1585        R_ACACCT
1585        R_ACACT1r
1585        R_ACACt2pp
1585        R_ACACtex
1585        R_ACALD
1585        R_ACALDtex
1585        R_ACALDtpp
1585        R_ACANTHAT
1585        R_ACCOAC
1585        R_ACCOAL
1585        R_ACGAL1Ptex
1585        R_ACGAM1PPpp
1585        R_ACGAM1Ptex
1585        R_ACGAMK
1585        R_ACGAptspp
1585        R_ACGK
1585        R_ACGS
1585        R_ACM6PH
1585        R_ACMAMUT
1585        R_ACMANAptspp
1585        R_ACMUMtex
1585        R_ACNAMt2pp
1585        R_ACNAMtex
1585        R_ACNML
1585        R_ACOAD1f
1585        R_ACOAD2f
1585        R_ACOAD3f
1585        R_ACOAD4f
1585        R_ACOAD5f
1585        R_ACOAD7f
1585        R_ACOAD8f
1585        R_ACODA
1585        R_ACOLIPAtex
1585        R_ACONIs
1585        R_ACONMT
1585        R_ACONTa
1585        R_ACONTb
1585        R_ACOTA
1585        R_ACSERtex
1585        R_ACSERtpp
1585        R_ACt2rpp
1585        R_ACt4pp
1585        R_ADCS
1585        R_ADD
1585        R_ADEt2rpp
1585        R_ADEtex
1585        R_ADK1
1585        R_ADK4
1585        R_ADMDC
1585        R_ADNUC
1585        R_ADNt2pp
1585        R_ADNt2rpp
1585        R_ADNtex
1585        R_ADOCBIK
1585        R_ADOCBLS
1585        R_ADOCBLabcpp
1585        R_ADOCBLtonex
1585        R_ADSL1r
1585        R_ADSL2r
1585        R_AGDC
1585        R_AGM3PA
1585        R_AGM3PH
1585        R_AGM3Pt2pp
1585        R_AGM4PA
1585        R_AGM4PApp
1585        R_AGM4PCP
1585        R_AGM4Pt2pp
1585        R_AGMH
1585        R_AGMHE
1585        R_AGMT
1585        R_AGMtex
1585        R_AGPAT120
1585        R_AGPAT140
1585        R_AGPAT160
1585        R_AGPAT161
1585        R_AGPAT180
1585        R_AGPAT181
1585        R_AGPR
1585        R_AGt3
1585        R_AHCYSNS
1585        R_AICART
1585        R_AIRC2
1585        R_AIRC3
1585        R_AKGDH
1585        R_AKGtex
1585        R_ALAALAD
1585        R_ALAALAabcpp
1585        R_ALAALAr
1585        R_ALAALAtex
1585        R_ALAGLUE
1585        R_ALATRS
1585        R_ALAabcpp
1585        R_ALAt2pp
1585        R_ALAtex
1585        R_ALCD19
1585        R_ALCD2x
1585        R_ALDD19x
1585        R_ALDD3y
1585        R_ALDD4
1585        R_ALLK
1585        R_ALLPI
1585        R_ALLTAMH
1585        R_ALLTNt2rpp
1585        R_ALLTNtex
1585        R_ALLabcpp
1585        R_ALLtex
1585        R_ALPATG160pp
1585        R_ALTRH
1585        R_AM3PA
1585        R_AM4PA
1585        R_AM4PCP
1585        R_AMALT1
1585        R_AMALT3
1585        R_AMALT4
1585        R_AMANAPEr
1585        R_AMANK
1585        R_AMAOTr
1585        R_AMMQLT8
1585        R_AMPN
1585        R_AMPTASECG
1585        R_AMPTASEPG
1585        R_AMPtex
1585        R_ANHGMtex
1585        R_ANPRT
1585        R_AOXSr
1585        R_AP5AH
1585        R_APRAUR
1585        R_ARAI
1585        R_ARBTNR2
1585        R_ARBTNR3
1585        R_ARBTNexs
1585        R_ARBTNtonex
1585        R_ARBabcpp
1585        R_ARBtex
1585        R_ARGAGMt7pp
1585        R_ARGDCpp
1585        R_ARGORNt7pp
1585        R_ARGSL
1585        R_ARGSS
1585        R_ARGTRS
1585        R_ARGabcpp
1585        R_ARGt3pp
1585        R_ARGtex
1585        R_ASAD
1585        R_ASCBPL
1585        R_ASCBptspp
1585        R_ASCBtex
1585        R_ASNN
1585        R_ASNNpp
1585        R_ASNS1
1585        R_ASNS2
1585        R_ASNTRS
1585        R_ASNabcpp
1585        R_ASNt2rpp
1585        R_ASNtex
1585        R_ASO3tex
1585        R_ASPCT
1585        R_ASPK
1585        R_ASPO3
1585        R_ASPO4
1585        R_ASPO5
1585        R_ASPO6
1585        R_ASPTA
1585        R_ASPTRS
1585        R_ASPabcpp
1585        R_ASPt2_2pp
1585        R_ASPt2pp
1585        R_ASPtex
1585        R_ASR
1585        R_AST
1585        R_ATHRDHr
1585        R_ATPHs
1585        R_ATPM
1585        R_ATPS4rpp
1585        R_BALAt2pp
1585        R_BALAtex
1585        R_BETALDHx
1585        R_BSORy
1585        R_BUTCT
1585        R_BUTSO3abcpp
1585        R_BUTSO3tex
1585        R_BUTt2rpp
1585        R_BUTtex
1585        R_CAT
1585        R_CBIAT
1585        R_CBItonex
1585        R_CBIuabcpp
1585        R_CBL1abcpp
1585        R_CBPS
1585        R_CD2abcpp
1585        R_CD2t3pp
1585        R_CD2tex
1585        R_CD2tpp
1585        R_CDAPPA141
1585        R_CDAPPA161
1585        R_CDAPPA180
1585        R_CDAPPA181
1585        R_CDPMEK
1585        R_CFAS160G
1585        R_CFAS180E
1585        R_CFAS180G
1585        R_CGLYabcpp
1585        R_CGLYtex
1585        R_CHLabcpp
1585        R_CHORM
1585        R_CHORS
1585        R_CHRPL
1585        R_CINNDO
1585        R_CITL
1585        R_CITtex
1585        R_CLPNH120pp
1585        R_CLPNH140pp
1585        R_CLPNH141pp
1585        R_CLPNH160pp
1585        R_CLPNH180pp
1585        R_CLPNH181pp
1585        R_CLPNS120pp
1585        R_CLPNS141pp
1585        R_CLPNS181pp
1585        R_CLt3_2pp
1585        R_CLtex
1585        R_CMPtex
1585        R_CO2tex
1585        R_CO2tpp
1585        R_COBALT2abcpp
1585        R_COBALT2t3pp
1585        R_COBALT2tpp
1585        R_COLIPAabcpp
1585        R_CPGNR2
1585        R_CPGNabcpp
1585        R_CPGNexs
1585        R_CPGNtonex
1585        R_CPPPGO
1585        R_CPPPGO2
1585        R_CRNBTCT
1585        R_CRNCBCT
1585        R_CRNDCAL2
1585        R_CRNDabcpp
1585        R_CRNDt2rpp
1585        R_CRNabcpp
1585        R_CRNt2rpp
1585        R_CRNt7pp
1585        R_CRNt8pp
1585        R_CS
1585        R_CSND
1585        R_CSNt2pp
1585        R_CTBTCAL2
1585        R_CTBTabcpp
1585        R_CU1Opp
1585        R_CU1abcpp
1585        R_CU2abcpp
1585        R_CU2tex
1585        R_CUt3
1585        R_CUtex
1585        R_CYANST
1585        R_CYNTAH
1585        R_CYNTt2pp
1585        R_CYNTtex
1585        R_CYSDDS
1585        R_CYSDS
1585        R_CYSS
1585        R_CYSSADS
1585        R_CYSTL
1585        R_CYSTRS
1585        R_CYSabcpp
1585        R_CYStex
1585        R_CYTBO3_4pp
1585        R_CYTDH
1585        R_CYTDt2rpp
1585        R_CYTDtex
1585        R_CYTK1
1585        R_CYTK2
1585        R_DAAD
1585        R_DADK
1585        R_DADNt2pp
1585        R_DADNtex
1585        R_DAGK140
1585        R_DAGK141
1585        R_DAGK160
1585        R_DAGK161
1585        R_DAGK180
1585        R_DALAtex
1585        R_DAPAL
1585        R_DAPDC
1585        R_DAPtex
1585        R_DASYN120
1585        R_DASYN141
1585        R_DASYN181
1585        R_DATPHs
1585        R_DCMPtex
1585        R_DCYTD
1585        R_DCYTt2pp
1585        R_DCYTtex
1585        R_DDCAtexi
1585        R_DDGALK
1585        R_DDGLCNt2rpp
1585        R_DDGLCNtex
1585        R_DDGLK
1585        R_DDPA
1585        R_DDPGALA
1585        R_DGK1
1585        R_DGMPtex
1585        R_DGSNtex
1585        R_DHAD2
1585        R_DHAPT
1585        R_DHAtex
1585        R_DHAtpp
1585        R_DHBS
1585        R_DHCINDO
1585        R_DHDPRy
1585        R_DHDPS
1585        R_DHFR
1585        R_DHFS
1585        R_DHNPA2
1585        R_DHORD5
1585        R_DHORTS
1585        R_DHPPD
1585        R_DHPPDA2
1585        R_DHPTDCs
1585        R_DHPTPE
1585        R_DHQS
1585        R_DHQTi
1585        R_DINSt2pp
1585        R_DKGLCNR1
1585        R_DKGLCNR2x
1585        R_DKGLCNR2y
1585        R_DKMPPD3
1585        R_DMPPS
1585        R_DMQMT
1585        R_DMSOR1
1585        R_DMSOR1pp
1585        R_DMSOR2pp
1585        R_DMSOtex
1585        R_DMStex
1585        R_DM_4HBA
1585        R_DM_AACALD
1585        R_DM_HMFURN
1585        R_DM_OXAM
1585        R_DNMPPA
1585        R_DNTPPA
1585        R_DOGULNR
1585        R_DOPAtex
1585        R_DPCOAK
1585        R_DPR
1585        R_DRPA
1585        R_DSBAO1
1585        R_DSBAO2
1585        R_DSBCGT
1585        R_DSBGGT
1585        R_DSERDHr
1585        R_DSERt2pp
1585        R_DUMPtex
1585        R_DURIK1
1585        R_DUTPDP
1585        R_DXPRIi
1585        R_DXPS
1585        R_D_LACt2pp
1585        R_D_LACtex
1585        R_E4PD
1585        R_EAR100y
1585        R_EAR120x
1585        R_EAR120y
1585        R_EAR121x
1585        R_EAR141x
1585        R_EAR141y
1585        R_EAR160x
1585        R_EAR160y
1585        R_EAR161x
1585        R_EAR180x
1585        R_EAR180y
1585        R_EAR40x
1585        R_EAR40y
1585        R_EAR60x
1585        R_EAR60y
1585        R_EAR80x
1585        R_EAR80y
1585        R_ECA4COLIPAtex
1585        R_ECAP1pp
1585        R_ECAP2pp
1585        R_ECAP3pp
1585        R_ECAtpp
1585        R_ECOAH1
1585        R_ECOAH2
1585        R_ECOAH3
1585        R_ECOAH4
1585        R_ECOAH5
1585        R_ECOAH6
1585        R_ECOAH7
1585        R_ECOAH8
1585        R_EDA
1585        R_EDD
1585        R_EDTXS1
1585        R_EDTXS2
1585        R_EDTXS3
1585        R_EDTXS4
1585        R_ENTCS
1585        R_ENTERES
1585        R_ENTERES2
1585        R_ETHAAL
1585        R_ETHAt2pp
1585        R_ETHAtex
1585        R_ETOHt2rpp
1585        R_ETOHtex
1585        R_EX_12ppd_S_LPAREN_e_RPAREN_
1585        R_EX_15dap_LPAREN_e_RPAREN_
1585        R_EX_23ccmp_LPAREN_e_RPAREN_
1585        R_EX_23cgmp_LPAREN_e_RPAREN_
1585        R_EX_23dappa_LPAREN_e_RPAREN_
1585        R_EX_26dap_M_LPAREN_e_RPAREN_
1585        R_EX_2ddglcn_LPAREN_e_RPAREN_
1585        R_EX_34dhpac_LPAREN_e_RPAREN_
1585        R_EX_3amp_LPAREN_e_RPAREN_
1585        R_EX_3cmp_LPAREN_e_RPAREN_
1585        R_EX_3gmp_LPAREN_e_RPAREN_
1585        R_EX_3hcinnm_LPAREN_e_RPAREN_
1585        R_EX_4abut_LPAREN_e_RPAREN_
1585        R_EX_4hoxpacd_LPAREN_e_RPAREN_
1585        R_EX_5dglcn_LPAREN_e_RPAREN_
1585        R_EX_LalaDgluMdapDala_LPAREN_e_RPAREN_
1585        R_EX_LalaDgluMdap_LPAREN_e_RPAREN_
1585        R_EX_acac_LPAREN_e_RPAREN_
1585        R_EX_acald_LPAREN_e_RPAREN_
1585        R_EX_acgal_LPAREN_e_RPAREN_
1585        R_EX_acgam1p_LPAREN_e_RPAREN_
1585        R_EX_acnam_LPAREN_e_RPAREN_
1585        R_EX_acolipa_LPAREN_e_RPAREN_
1585        R_EX_acser_LPAREN_e_RPAREN_
1585        R_EX_ade_LPAREN_e_RPAREN_
1585        R_EX_akg_LPAREN_e_RPAREN_
1585        R_EX_ala_B_LPAREN_e_RPAREN_
1585        R_EX_ala_D_LPAREN_e_RPAREN_
1585        R_EX_ala_L_LPAREN_e_RPAREN_
1585        R_EX_alaala_LPAREN_e_RPAREN_
1585        R_EX_alltn_LPAREN_e_RPAREN_
1585        R_EX_anhgm_LPAREN_e_RPAREN_
1585        R_EX_arab_L_LPAREN_e_RPAREN_
1585        R_EX_arbtn_LPAREN_e_RPAREN_
1585        R_EX_arg_L_LPAREN_e_RPAREN_
1585        R_EX_ascb_L_LPAREN_e_RPAREN_
1585        R_EX_asn_L_LPAREN_e_RPAREN_
1585        R_EX_aso3_LPAREN_e_RPAREN_
1585        R_EX_asp_L_LPAREN_e_RPAREN_
1585        R_EX_but_LPAREN_e_RPAREN_
1585        R_EX_butso3_LPAREN_e_RPAREN_
1585        R_EX_ca2_LPAREN_e_RPAREN_
1585        R_EX_cbi_LPAREN_e_RPAREN_
1585        R_EX_cd2_LPAREN_e_RPAREN_
1585        R_EX_cgly_LPAREN_e_RPAREN_
1585        R_EX_chol_LPAREN_e_RPAREN_
1585        R_EX_cit_LPAREN_e_RPAREN_
1585        R_EX_co2_LPAREN_e_RPAREN_
1585        R_EX_cobalt2_LPAREN_e_RPAREN_
1585        R_EX_colipa_LPAREN_e_RPAREN_
1585        R_EX_cpgn_LPAREN_e_RPAREN_
1585        R_EX_crn_LPAREN_e_RPAREN_
1585        R_EX_csn_LPAREN_e_RPAREN_
1585        R_EX_cu2_LPAREN_e_RPAREN_
1585        R_EX_cu_LPAREN_e_RPAREN_
1585        R_EX_cynt_LPAREN_e_RPAREN_
1585        R_EX_cys_D_LPAREN_e_RPAREN_
1585        R_EX_cys_L_LPAREN_e_RPAREN_
1585        R_EX_cytd_LPAREN_e_RPAREN_
1585        R_EX_dad_2_LPAREN_e_RPAREN_
1585        R_EX_damp_LPAREN_e_RPAREN_
1585        R_EX_dca_LPAREN_e_RPAREN_
1585        R_EX_ddca_LPAREN_e_RPAREN_
1585        R_EX_dgmp_LPAREN_e_RPAREN_
1585        R_EX_dgsn_LPAREN_e_RPAREN_
1585        R_EX_dha_LPAREN_e_RPAREN_
1585        R_EX_dimp_LPAREN_e_RPAREN_
1585        R_EX_dms_LPAREN_e_RPAREN_
1585        R_EX_dopa_LPAREN_e_RPAREN_
1585        R_EX_dtmp_LPAREN_e_RPAREN_
1585        R_EX_duri_LPAREN_e_RPAREN_
1585        R_EX_enlipa_LPAREN_e_RPAREN_
1585        R_EX_ethso3_LPAREN_e_RPAREN_
1585        R_EX_fe3_LPAREN_e_RPAREN_
1585        R_EX_fe3dcit_LPAREN_e_RPAREN_
1585        R_EX_fe3dhbzs_LPAREN_e_RPAREN_
1585        R_EX_fe3hox_LPAREN_e_RPAREN_
1585        R_EX_fe3hox_un_LPAREN_e_RPAREN_
1585        R_EX_feenter_LPAREN_e_RPAREN_
1585        R_EX_feoxam_LPAREN_e_RPAREN_
1585        R_EX_feoxam_un_LPAREN_e_RPAREN_
1585        R_EX_fru_LPAREN_e_RPAREN_
1585        R_EX_fruur_LPAREN_e_RPAREN_
1585        R_EX_fuc_L_LPAREN_e_RPAREN_
1585        R_EX_fum_LPAREN_e_RPAREN_
1585        R_EX_g1p_LPAREN_e_RPAREN_
1585        R_EX_g3pe_LPAREN_e_RPAREN_
1585        R_EX_g3pi_LPAREN_e_RPAREN_
1585        R_EX_g6p_LPAREN_e_RPAREN_
1585        R_EX_gal1p_LPAREN_e_RPAREN_
1585        R_EX_gal_LPAREN_e_RPAREN_
1585        R_EX_gal_bD_LPAREN_e_RPAREN_
1585        R_EX_galctn_D_LPAREN_e_RPAREN_
1585        R_EX_galt_LPAREN_e_RPAREN_
1585        R_EX_galur_LPAREN_e_RPAREN_
1585        R_EX_gam_LPAREN_e_RPAREN_
1585        R_EX_gdp_LPAREN_e_RPAREN_
1585        R_EX_glc_LPAREN_e_RPAREN_
1585        R_EX_glcn_LPAREN_e_RPAREN_
1585        R_EX_glcur1p_LPAREN_e_RPAREN_
1585        R_EX_gln_L_LPAREN_e_RPAREN_
1585        R_EX_glu_L_LPAREN_e_RPAREN_
1585        R_EX_glyb_LPAREN_e_RPAREN_
1585        R_EX_glyc2p_LPAREN_e_RPAREN_
1585        R_EX_glyc_R_LPAREN_e_RPAREN_
1585        R_EX_glyclt_LPAREN_e_RPAREN_
1585        R_EX_gmp_LPAREN_e_RPAREN_
1585        R_EX_gthox_LPAREN_e_RPAREN_
1585        R_EX_gthrd_LPAREN_e_RPAREN_
1585        R_EX_gtp_LPAREN_e_RPAREN_
1585        R_EX_h2_LPAREN_e_RPAREN_
1585        R_EX_h2o2_LPAREN_e_RPAREN_
1585        R_EX_h_LPAREN_e_RPAREN_
1585        R_EX_halipa_LPAREN_e_RPAREN_
1585        R_EX_hdca_LPAREN_e_RPAREN_
1585        R_EX_hg2_LPAREN_e_RPAREN_
1585        R_EX_hom_L_LPAREN_e_RPAREN_
1585        R_EX_hxa_LPAREN_e_RPAREN_
1585        R_EX_idon_L_LPAREN_e_RPAREN_
1585        R_EX_ins_LPAREN_e_RPAREN_
1585        R_EX_isetac_LPAREN_e_RPAREN_
1585        R_EX_k_LPAREN_e_RPAREN_
1585        R_EX_kdo2lipid4_LPAREN_e_RPAREN_
1585        R_EX_lac_D_LPAREN_e_RPAREN_
1585        R_EX_lac_L_LPAREN_e_RPAREN_
1585        R_EX_leu_L_LPAREN_e_RPAREN_
1585        R_EX_lipa_LPAREN_e_RPAREN_
1585        R_EX_mal_D_LPAREN_e_RPAREN_
1585        R_EX_malt_LPAREN_e_RPAREN_
1585        R_EX_maltpt_LPAREN_e_RPAREN_
1585        R_EX_malttr_LPAREN_e_RPAREN_
1585        R_EX_manglyc_LPAREN_e_RPAREN_
1585        R_EX_met_D_LPAREN_e_RPAREN_
1585        R_EX_met_L_LPAREN_e_RPAREN_
1585        R_EX_metsox_R_L_LPAREN_e_RPAREN_
1585        R_EX_mg2_LPAREN_e_RPAREN_
1585        R_EX_minohp_LPAREN_e_RPAREN_
1585        R_EX_mmet_LPAREN_e_RPAREN_
1585        R_EX_mn2_LPAREN_e_RPAREN_
1585        R_EX_mnl_LPAREN_e_RPAREN_
1585        R_EX_mobd_LPAREN_e_RPAREN_
1585        R_EX_mso3_LPAREN_e_RPAREN_
1585        R_EX_n2o_LPAREN_e_RPAREN_
1585        R_EX_na1_LPAREN_e_RPAREN_
1585        R_EX_nac_LPAREN_e_RPAREN_
1585        R_EX_nh4_LPAREN_e_RPAREN_
1585        R_EX_ni2_LPAREN_e_RPAREN_
1585        R_EX_no2_LPAREN_e_RPAREN_
1585        R_EX_no_LPAREN_e_RPAREN_
1585        R_EX_o16a4colipa_LPAREN_e_RPAREN_
1585        R_EX_o2s_LPAREN_e_RPAREN_
1585        R_EX_ocdca_LPAREN_e_RPAREN_
1585        R_EX_ocdcea_LPAREN_e_RPAREN_
1585        R_EX_octa_LPAREN_e_RPAREN_
1585        R_EX_orn_LPAREN_e_RPAREN_
1585        R_EX_orot_LPAREN_e_RPAREN_
1585        R_EX_pacald_LPAREN_e_RPAREN_
1585        R_EX_peamn_LPAREN_e_RPAREN_
1585        R_EX_pheme_LPAREN_e_RPAREN_
1585        R_EX_pi_LPAREN_e_RPAREN_
1585        R_EX_pnto_R_LPAREN_e_RPAREN_
1585        R_EX_pppn_LPAREN_e_RPAREN_
1585        R_EX_ppt_LPAREN_e_RPAREN_
1585        R_EX_pro_L_LPAREN_e_RPAREN_
1585        R_EX_progly_LPAREN_e_RPAREN_
1585        R_EX_psclys_LPAREN_e_RPAREN_
1585        R_EX_pser_L_LPAREN_e_RPAREN_
1585        R_EX_ptrc_LPAREN_e_RPAREN_
1585        R_EX_r5p_LPAREN_e_RPAREN_
1585        R_EX_rmn_LPAREN_e_RPAREN_
1585        R_EX_sbt_D_LPAREN_e_RPAREN_
1585        R_EX_ser_D_LPAREN_e_RPAREN_
1585        R_EX_ser_L_LPAREN_e_RPAREN_
1585        R_EX_so3_LPAREN_e_RPAREN_
1585        R_EX_spmd_LPAREN_e_RPAREN_
1585        R_EX_succ_LPAREN_e_RPAREN_
1585        R_EX_sucr_LPAREN_e_RPAREN_
1585        R_EX_sulfac_LPAREN_e_RPAREN_
1585        R_EX_tartr_L_LPAREN_e_RPAREN_
1585        R_EX_taur_LPAREN_e_RPAREN_
1585        R_EX_thm_LPAREN_e_RPAREN_
1585        R_EX_thym_LPAREN_e_RPAREN_
1585        R_EX_thymd_LPAREN_e_RPAREN_
1585        R_EX_tma_LPAREN_e_RPAREN_
1585        R_EX_tmao_LPAREN_e_RPAREN_
1585        R_EX_tsul_LPAREN_e_RPAREN_
1585        R_EX_ttdcea_LPAREN_e_RPAREN_
1585        R_EX_tyrp_LPAREN_e_RPAREN_
1585        R_EX_uacgam_LPAREN_e_RPAREN_
1585        R_EX_udpacgal_LPAREN_e_RPAREN_
1585        R_EX_udpg_LPAREN_e_RPAREN_
1585        R_EX_udpgal_LPAREN_e_RPAREN_
1585        R_EX_udpglcur_LPAREN_e_RPAREN_
1585        R_EX_ump_LPAREN_e_RPAREN_
1585        R_EX_ura_LPAREN_e_RPAREN_
1585        R_EX_urea_LPAREN_e_RPAREN_
1585        R_EX_val_L_LPAREN_e_RPAREN_
1585        R_EX_xan_LPAREN_e_RPAREN_
1585        R_EX_xmp_LPAREN_e_RPAREN_
1585        R_EX_xtsn_LPAREN_e_RPAREN_
1585        R_EX_xyl_D_LPAREN_e_RPAREN_
1585        R_EX_xylu_L_LPAREN_e_RPAREN_
1585        R_F6PA
1585        R_F6Pt6_2pp
1585        R_FA100ACPHi
1585        R_FA120ACPHi
1585        R_FA160ACPHi
1585        R_FA161ACPHi
1585        R_FA80ACPHi
1585        R_FACOAE100
1585        R_FACOAE120
1585        R_FACOAE140
1585        R_FACOAE141
1585        R_FACOAE160
1585        R_FACOAE161
1585        R_FACOAE180
1585        R_FACOAE181
1585        R_FACOAE60
1585        R_FACOAL100t2pp
1585        R_FACOAL120t2pp
1585        R_FACOAL160t2pp
1585        R_FACOAL161t2pp
1585        R_FACOAL180t2pp
1585        R_FACOAL60t2pp
1585        R_FACOAL80t2pp
1585        R_FADRx
1585        R_FALDH2
1585        R_FALDtex
1585        R_FALDtpp
1585        R_FBA
1585        R_FBP
1585        R_FCI
1585        R_FCLPA
1585        R_FDH5pp
1585        R_FDMO
1585        R_FDMO2
1585        R_FDMO3
1585        R_FDMO4
1585        R_FDMO6
1585        R_FE2abcpp
1585        R_FE2t2pp
1585        R_FE2t3pp
1585        R_FE2tex
1585        R_FE2tpp
1585        R_FE3DCITabcpp
1585        R_FE3DCITtonex
1585        R_FE3DHBZR
1585        R_FE3DHBZSabcpp
1585        R_FE3HOXR1
1585        R_FE3HOXR3
1585        R_FE3HOXUtex
1585        R_FE3HOXUtpp
1585        R_FE3HOXexs
1585        R_FE3Ri
1585        R_FE3abcpp
1585        R_FE3tex
1585        R_FECRMR1
1585        R_FECRMR2
1585        R_FECRMR3
1585        R_FECRMexs
1585        R_FECRMtonex
1585        R_FEENTERR1
1585        R_FEENTERR2
1585        R_FEENTERR3
1585        R_FEENTERexs
1585        R_FEENTERtex
1585        R_FEENTERtonex
1585        R_FEENTERtpp
1585        R_FEOXAMR2
1585        R_FEOXAMR3
1585        R_FEOXAMUtex
1585        R_FEOXAMexs
1585        R_FFSD
1585        R_FLVR
1585        R_FMETTRS
1585        R_FMNAT
1585        R_FMNRx
1585        R_FORt2pp
1585        R_FORtex
1585        R_FORtppi
1585        R_FRUK
1585        R_FRULYSE
1585        R_FRULYSK
1585        R_FRULYSt2pp
1585        R_FRUURtex
1585        R_FRUpts2pp
1585        R_FRUptspp
1585        R_FTHFD
1585        R_FUCtpp
1585        R_FUM
1585        R_FUMt2_2pp
1585        R_FUMt2_3pp
1585        R_G1PACT
1585        R_G1PPpp
1585        R_G1PTT
1585        R_G1Ptex
1585        R_G1SAT
1585        R_G2PPpp
1585        R_G3PAT120
1585        R_G3PAT140
1585        R_G3PAT141
1585        R_G3PAT160
1585        R_G3PAT161
1585        R_G3PD2
1585        R_G3PD5
1585        R_G3PD6
1585        R_G3PEtex
1585        R_G3PGtex
1585        R_G3PIabcpp
1585        R_G3PItex
1585        R_G3PSabcpp
1585        R_G3PStex
1585        R_G3PT
1585        R_G5SD
1585        R_G6PDH2r
1585        R_G6PP
1585        R_G6Pt6_2pp
1585        R_GAL1PPpp
1585        R_GAL1Ptex
1585        R_GALCTLO
1585        R_GALCTNLt2pp
1585        R_GALCTNt2pp
1585        R_GALCTtex
1585        R_GALM2pp
1585        R_GALS3
1585        R_GALTtex
1585        R_GALURt2rpp
1585        R_GALt2pp
1585        R_GALtex
1585        R_GAMAN6Ptex
1585        R_GAMptspp
1585        R_GAMtex
1585        R_GBBTNtex
1585        R_GCALDD
1585        R_GDMANE
1585        R_GDPDPK
1585        R_GDPMNP
1585        R_GF6PTA
1585        R_GGPTRCO
1585        R_GGPTRCS
1585        R_GHMT2r
1585        R_GK1
1585        R_GLBRAN2
1585        R_GLCATr
1585        R_GLCDpp
1585        R_GLCP
1585        R_GLCRD
1585        R_GLCRt2rpp
1585        R_GLCRtex
1585        R_GLCS1
1585        R_GLCTR1
1585        R_GLCTR3
1585        R_GLCUR1Ptex
1585        R_GLCURt2rpp
1585        R_GLCURtex
1585        R_GLCabcpp
1585        R_GLCptspp
1585        R_GLCt2pp
1585        R_GLCtex
1585        R_GLDBRAN2
1585        R_GLNS
1585        R_GLNabcpp
1585        R_GLU5K
1585        R_GLUABUTt7pp
1585        R_GLUCYS
1585        R_GLUN
1585        R_GLUNpp
1585        R_GLUPRT
1585        R_GLUR
1585        R_GLUSy
1585        R_GLUTRR
1585        R_GLUTRS
1585        R_GLUabcpp
1585        R_GLUt2rpp
1585        R_GLUtex
1585        R_GLXCL
1585        R_GLYALDtex
1585        R_GLYALDtpp
1585        R_GLYAT
1585        R_GLYBabcpp
1585        R_GLYBt2pp
1585        R_GLYBtex
1585        R_GLYC3Pabcpp
1585        R_GLYC3Pt6pp
1585        R_GLYC3Ptex
1585        R_GLYCAt2rpp
1585        R_GLYCAtex
1585        R_GLYCDx
1585        R_GLYCK2
1585        R_GLYCLTDx
1585        R_GLYCLTt2rpp
1585        R_GLYCLTt4pp
1585        R_GLYCLTtex
1585        R_GLYCTO2
1585        R_GLYCTO4
1585        R_GLYCtex
1585        R_GLYCtpp
1585        R_GLYK
1585        R_GLYOX
1585        R_GLYTRS
1585        R_GLYt4pp
1585        R_GMAND
1585        R_GMHEPAT
1585        R_GMHEPPA
1585        R_GMPR
1585        R_GMPS2
1585        R_GND
1585        R_GNK
1585        R_GP4GH
1585        R_GPDDA1
1585        R_GPDDA1pp
1585        R_GPDDA2
1585        R_GPDDA2pp
1585        R_GPDDA3
1585        R_GPDDA3pp
1585        R_GPDDA4
1585        R_GPDDA5pp
1585        R_GSNt2pp
1585        R_GSNtex
1585        R_GSPMDA
1585        R_GSPMDS
1585        R_GTHOXtex
1585        R_GTHOr
1585        R_GTHRDabc2pp
1585        R_GTHRDabcpp
1585        R_GTHRDtex
1585        R_GTHS
1585        R_GTPCI
1585        R_GTPDPDP
1585        R_GTPDPK
1585        R_GTPHs
1585        R_GTPtex
1585        R_GUAPRT
1585        R_GUAt2pp
1585        R_GUAtex
1585        R_GUAtpp
1585        R_GUI2
1585        R_H2O2tex
1585        R_H2Otex
1585        R_H2SO
1585        R_H2St1pp
1585        R_H2Stex
1585        R_H2tex
1585        R_H2tpp
1585        R_HACD2i
1585        R_HACD4i
1585        R_HACD5i
1585        R_HACD8i
1585        R_HBZOPT
1585        R_HCINNMt2rpp
1585        R_HCO3E
1585        R_HCYSMT
1585        R_HCYSMT2
1585        R_HDCAtexi
1585        R_HDCOAI
1585        R_HEMEOS
1585        R_HEPK1
1585        R_HEPT2
1585        R_HEPT3
1585        R_HEX1
1585        R_HEX7
1585        R_HG2abcpp
1585        R_HG2t3pp
1585        R_HG2tex
1585        R_HISTP
1585        R_HISTRS
1585        R_HISabcpp
1585        R_HIStex
1585        R_HOMtex
1585        R_HOPNTAL
1585        R_HPPK2
1585        R_HPPPNDO
1585        R_HPPPNt2rpp
1585        R_HPYRI
1585        R_HPYRRx
1585        R_HPYRRy
1585        R_HSDy
1585        R_HSTPT
1585        R_HXAtex
1585        R_HXCT
1585        R_HXPRT
1585        R_HYD1pp
1585        R_HYD3pp
1585        R_HYPOE
1585        R_HYXNtex
1585        R_HYXNtpp
1585        R_Htex
1585        R_ICDHyr
1585        R_ICHORSi
1585        R_ICHORT
1585        R_ICL
1585        R_IDOND
1585        R_IDOND2
1585        R_IDONt2rpp
1585        R_IGPDH
1585        R_IGPS
1585        R_ILETA
1585        R_ILETRS
1585        R_ILEabcpp
1585        R_ILEt2rpp
1585        R_ILEtex
1585        R_IMPC
1585        R_IMPD
1585        R_IMPtex
1585        R_INDOLEt2pp
1585        R_INDOLEt2rpp
1585        R_INDOLEtex
1585        R_INOSTt4pp
1585        R_INSH
1585        R_INSK
1585        R_INSTtex
1585        R_INSt2rpp
1585        R_INStex
1585        R_IPDDI
1585        R_IPDPS
1585        R_IPMD
1585        R_IPPMIb
1585        R_IPPS
1585        R_ISETACtex
1585        R_K2L4Atex
1585        R_KARA2
1585        R_KAS14
1585        R_KAS15
1585        R_KAT2
1585        R_KAT3
1585        R_KAT5
1585        R_KAT6
1585        R_KAT8
1585        R_KDOCT2
1585        R_KDOPP
1585        R_KDOPS
1585        R_KG6PDC
1585        R_Kt2pp
1585        R_Kt3pp
1585        R_Ktex
1585        R_LA4NTpp
1585        R_LACZ
1585        R_LADGMDH
1585        R_LALDO2x
1585        R_LCARR
1585        R_LCTStpp
1585        R_LDH_D2
1585        R_LEUTAi
1585        R_LEUTRS
1585        R_LEUabcpp
1585        R_LEUt2rpp
1585        R_LGTHL
1585        R_LIPACabcpp
1585        R_LIPAHT2ex
1585        R_LIPAHTex
1585        R_LIPAabcpp
1585        R_LIPAtex
1585        R_LPADSS
1585        R_LPLIPAL1A120pp
1585        R_LPLIPAL1A140pp
1585        R_LPLIPAL1A160pp
1585        R_LPLIPAL1A161pp
1585        R_LPLIPAL1A180pp
1585        R_LPLIPAL1E120pp
1585        R_LPLIPAL1E140pp
1585        R_LPLIPAL1E141pp
1585        R_LPLIPAL1E161pp
1585        R_LPLIPAL1E180pp
1585        R_LPLIPAL1E181pp
1585        R_LPLIPAL1G140pp
1585        R_LPLIPAL1G141pp
1585        R_LPLIPAL1G160pp
1585        R_LPLIPAL1G161pp
1585        R_LPLIPAL1G180pp
1585        R_LPLIPAL1G181pp
1585        R_LPLIPAL2A120
1585        R_LPLIPAL2A140
1585        R_LPLIPAL2A141
1585        R_LPLIPAL2A160
1585        R_LPLIPAL2A161
1585        R_LPLIPAL2A180
1585        R_LPLIPAL2ATE120
1585        R_LPLIPAL2ATE141
1585        R_LPLIPAL2ATE160
1585        R_LPLIPAL2ATE161
1585        R_LPLIPAL2ATE180
1585        R_LPLIPAL2ATE181
1585        R_LPLIPAL2ATG140
1585        R_LPLIPAL2ATG141
1585        R_LPLIPAL2ATG161
1585        R_LPLIPAL2ATG181
1585        R_LPLIPAL2E140
1585        R_LPLIPAL2E141
1585        R_LPLIPAL2E160
1585        R_LPLIPAL2E161
1585        R_LPLIPAL2E180
1585        R_LPLIPAL2E181
1585        R_LPLIPAL2G120
1585        R_LPLIPAL2G140
1585        R_LPLIPAL2G141
1585        R_LPLIPAL2G180
1585        R_LYSDC
1585        R_LYSTRS
1585        R_LYSabcpp
1585        R_LYSt3pp
1585        R_LYStex
1585        R_LYXI
1585        R_LYXt2pp
1585        R_LYXtex
1585        R_L_LACD2
1585        R_L_LACD3
1585        R_L_LACt2rpp
1585        R_L_LACtex
1585        R_M1PD
1585        R_MALDt2_2pp
1585        R_MALS
1585        R_MALTATr
1585        R_MALTHXabcpp
1585        R_MALTPTabcpp
1585        R_MALTTRabcpp
1585        R_MALTTRtexi
1585        R_MALTTTRtexi
1585        R_MALt2_2pp
1585        R_MALt2_3pp
1585        R_MALtex
1585        R_MAN1PT2
1585        R_MAN6Pt6_2pp
1585        R_MAN6Ptex
1585        R_MANAO
1585        R_MANGLYCptspp
1585        R_MANPGH
1585        R_MCITD
1585        R_MCITS
1585        R_MCTP1Bpp
1585        R_MCTP2App
1585        R_MDDCP2pp
1585        R_MDDCP3pp
1585        R_MDDEP2pp
1585        R_MDDEP3pp
1585        R_MDDEP4pp
1585        R_MDH
1585        R_MDH2
1585        R_ME1
1585        R_MECDPDH2
1585        R_MECDPS
1585        R_MEPCT
1585        R_METDabcpp
1585        R_METOX1s
1585        R_METOX2s
1585        R_METSOX1abcpp
1585        R_METSOX1tex
1585        R_METSOX2abcpp
1585        R_METSOX2tex
1585        R_METSOXR1
1585        R_METSOXR2
1585        R_METabcpp
1585        R_METtex
1585        R_MG2t3_2pp
1585        R_MG2tex
1585        R_MG2tpp
1585        R_MG2uabcpp
1585        R_MGSA
1585        R_MI1PP
1585        R_MICITD
1585        R_MLDCP1App
1585        R_MLDCP2App
1585        R_MLDCP2Bpp
1585        R_MLDEP1pp
1585        R_MLDEP2pp
1585        R_MLTG1
1585        R_MLTG2
1585        R_MLTG3
1585        R_MLTG5
1585        R_MLTGY1pp
1585        R_MLTGY2pp
1585        R_MLTGY3pp
1585        R_MLTGY4pp
1585        R_MLTP1
1585        R_MLTP3
1585        R_MMETt2pp
1585        R_MMETtex
1585        R_MMM2
1585        R_MN2tpp
1585        R_MN6PP
1585        R_MNLtex
1585        R_MNNH
1585        R_MNt2pp
1585        R_MOAT
1585        R_MOAT2
1585        R_MOBDtex
1585        R_MOHMT
1585        R_MPTG
1585        R_MPTG2
1585        R_MSO3tex
1585        R_MTHFC
1585        R_MTHFD
1585        R_MTHFR2
1585        R_MTRI
1585        R_MTRK
1585        R_N2Otpp
1585        R_NADDP
1585        R_NADH10
1585        R_NADH16pp
1585        R_NADH17pp
1585        R_NADH18pp
1585        R_NADH5
1585        R_NADH9
1585        R_NADK
1585        R_NADPPPS
1585        R_NADS1
1585        R_NAMNPP
1585        R_NAt3_1p5pp
1585        R_NAt3_2pp
1585        R_NAt3pp
1585        R_NAtex
1585        R_NDPK1
1585        R_NDPK3
1585        R_NDPK5
1585        R_NDPK8
1585        R_NH4tex
1585        R_NHFRBO
1585        R_NI2t3pp
1585        R_NI2uabcpp
1585        R_NMNDA
1585        R_NMNN
1585        R_NMNPtpp
1585        R_NMNt7pp
1585        R_NMNtex
1585        R_NNATr
1585        R_NNDMBRT
1585        R_NNDPR
1585        R_NO2tex
1585        R_NO3R1bpp
1585        R_NO3R2bpp
1585        R_NO3R2pp
1585        R_NO3t7pp
1585        R_NODOx
1585        R_NODOy
1585        R_NOtex
1585        R_NOtpp
1585        R_NPHS
1585        R_NTD1
1585        R_NTD10
1585        R_NTD10pp
1585        R_NTD11
1585        R_NTD11pp
1585        R_NTD12
1585        R_NTD2pp
1585        R_NTD3pp
1585        R_NTD4
1585        R_NTD4pp
1585        R_NTD5
1585        R_NTD6
1585        R_NTD6pp
1585        R_NTD8pp
1585        R_NTP1
1585        R_NTP10
1585        R_NTP11
1585        R_NTP12
1585        R_NTP3
1585        R_NTP5
1585        R_NTPP1
1585        R_NTPP10
1585        R_NTPP11
1585        R_NTPP2
1585        R_NTPP3
1585        R_NTPP4
1585        R_NTPP6
1585        R_NTPP7
1585        R_NTPTP1
1585        R_NTPTP2
1585        R_NTRIR2x
1585        R_NTRIR3pp
1585        R_O16A4COLIPAtex
1585        R_O16A4Lpp
1585        R_O16AP2pp
1585        R_O16AP3pp
1585        R_O16AUNDtpp
1585        R_O16GLCT1
1585        R_O2Stex
1585        R_O2tex
1585        R_O2tpp
1585        R_OAADC
1585        R_OBTFL
1585        R_OCBT
1585        R_OCDCEAtexi
1585        R_OCTAtex
1585        R_OCTDPS
1585        R_OHPBAT
1585        R_OHPHM
1585        R_OMBZLM
1585        R_OMCDC
1585        R_OMMBLHX
1585        R_OMPDC
1585        R_OMPHHX
1585        R_OP4ENH
1585        R_OPHBDC
1585        R_OPHHX
1585        R_ORNDC
1585        R_ORNtex
1585        R_OROTt2_2pp
1585        R_OROTtex
1585        R_OXAMTC
1585        R_OXGDC2
1585        R_P5CR
1585        R_PA120abcpp
1585        R_PA160abcpp
1585        R_PA161abcpp
1585        R_PA180abcpp
1585        R_PACALDt2rpp
1585        R_PACALDtex
1585        R_PACCOAL
1585        R_PANTS
1585        R_PAPA120
1585        R_PAPA120pp
1585        R_PAPA140pp
1585        R_PAPA141
1585        R_PAPA141pp
1585        R_PAPA160pp
1585        R_PAPA161pp
1585        R_PAPA180
1585        R_PAPA181
1585        R_PAPA181pp
1585        R_PAPPT3
1585        R_PAPSR2
1585        R_PDH
1585        R_PDX5PO2
1585        R_PDX5POi
1585        R_PDX5PS
1585        R_PDXPP
1585        R_PE120abcpp
1585        R_PE140abcpp
1585        R_PE160abcpp
1585        R_PE181abcpp
1585        R_PEAMNtex
1585        R_PETNT181pp
1585        R_PFK
1585        R_PFL
1585        R_PG120abcpp
1585        R_PG140abcpp
1585        R_PG141abcpp
1585        R_PG160abcpp
1585        R_PG161abcpp
1585        R_PG180abcpp
1585        R_PG181abcpp
1585        R_PGCD
1585        R_PGK
1585        R_PGLYCP
1585        R_PGM
1585        R_PGP120abcpp
1585        R_PGP140abcpp
1585        R_PGP141abcpp
1585        R_PGP161abcpp
1585        R_PGP180abcpp
1585        R_PGP181abcpp
1585        R_PGPP140
1585        R_PGPP141
1585        R_PGPP141pp
1585        R_PGPP160
1585        R_PGPP160pp
1585        R_PGPP161
1585        R_PGPP180
1585        R_PGPP181
1585        R_PGPP181pp
1585        R_PGSA140
1585        R_PGSA160
1585        R_PGSA161
1585        R_PGSA180
1585        R_PGSA181
1585        R_PHEMEabcpp
1585        R_PHEMEtiex
1585        R_PHETA1
1585        R_PHEt2rpp
1585        R_PHEtex
1585        R_PHYTSpp
1585        R_PItex
1585        R_PIuabcpp
1585        R_PLIPA1A140pp
1585        R_PLIPA1A141pp
1585        R_PLIPA1A160pp
1585        R_PLIPA1A180pp
1585        R_PLIPA1A181pp
1585        R_PLIPA1E120pp
1585        R_PLIPA1E140pp
1585        R_PLIPA1E141pp
1585        R_PLIPA1E160pp
1585        R_PLIPA1E180pp
1585        R_PLIPA1G120pp
1585        R_PLIPA1G160pp
1585        R_PLIPA1G161pp
1585        R_PLIPA1G180pp
1585        R_PLIPA1G181pp
1585        R_PLIPA2A160pp
1585        R_PLIPA2A161pp
1585        R_PLIPA2A181pp
1585        R_PLIPA2E120pp
1585        R_PLIPA2E140pp
1585        R_PLIPA2E141pp
1585        R_PLIPA2E160pp
1585        R_PLIPA2E161pp
1585        R_PLIPA2E180pp
1585        R_PLIPA2E181pp
1585        R_PLIPA2G140pp
1585        R_PLIPA2G141pp
1585        R_PLIPA2G160pp
1585        R_PLIPA2G181pp
1585        R_PMPK
1585        R_PNTOtex
1585        R_PPA
1585        R_PPAKr
1585        R_PPALtex
1585        R_PPAt4pp
1585        R_PPC
1585        R_PPCK
1585        R_PPCSCT
1585        R_PPKr
1585        R_PPM
1585        R_PPM2
1585        R_PPNCL2
1585        R_PPND
1585        R_PPNDH
1585        R_PPPGO
1585        R_PPPGO3
1585        R_PPPNt2rpp
1585        R_PPPNtex
1585        R_PPTHpp
1585        R_PPTtex
1585        R_PRAGSr
1585        R_PRAIS
1585        R_PRAMPC
1585        R_PRASCSi
1585        R_PRATPP
1585        R_PRMICI
1585        R_PROGLYabcpp
1585        R_PROGLYtex
1585        R_PROabcpp
1585        R_PROt2rpp
1585        R_PROt4pp
1585        R_PROtex
1585        R_PRPPS
1585        R_PSCLYSt2pp
1585        R_PSCLYStex
1585        R_PSCVT
1585        R_PSD120
1585        R_PSD140
1585        R_PSD141
1585        R_PSD160
1585        R_PSD161
1585        R_PSD180
1585        R_PSD181
1585        R_PSERtex
1585        R_PSP_Lpp
1585        R_PSSA141
1585        R_PSSA160
1585        R_PSSA180
1585        R_PSSA181
1585        R_PTA2
1585        R_PTAr
1585        R_PTPATi
1585        R_PTRCORNt7pp
1585        R_PTRCTA
1585        R_PTRCabcpp
1585        R_PTRCt2pp
1585        R_PTRCtex
1585        R_PUNP1
1585        R_PUNP2
1585        R_PUNP5
1585        R_PUNP7
1585        R_PYAM5PO
1585        R_PYDAMK
1585        R_PYDXK
1585        R_PYDXNK
1585        R_PYDXPP
1585        R_PYK
1585        R_PYNP2r
1585        R_PYRtex
1585        R_QMO3
1585        R_R15BPK
1585        R_R1PK
1585        R_R5PP
1585        R_R5PPpp
1585        R_RBFK
1585        R_RBFSa
1585        R_RBFSb
1585        R_RBK
1585        R_RBK_L1
1585        R_RHCCE
1585        R_RIBtex
1585        R_RMI
1585        R_RMK
1585        R_RMNtex
1585        R_RMNtpp
1585        R_RMPA
1585        R_RNDR1
1585        R_RNDR2b
1585        R_RNDR4
1585        R_RNDR4b
1585        R_RNTR1c
1585        R_RNTR2c
1585        R_RNTR3c
1585        R_RNTR4c
1585        R_RPE
1585        R_SARCOX
1585        R_SDPTA
1585        R_SELCYSS
1585        R_SERASr
1585        R_SERAT
1585        R_SERD_D
1585        R_SERTRS
1585        R_SERTRS2
1585        R_SERt2rpp
1585        R_SERt4pp
1585        R_SFGTHi
1585        R_SGDS
1585        R_SGSAD
1585        R_SHCHCS2
1585        R_SHCHD2
1585        R_SHCHF
1585        R_SHK3Dr
1585        R_SHSL1
1585        R_SKMt2pp
1585        R_SKMtex
1585        R_SO2tex
1585        R_SO2tpp
1585        R_SO3tex
1585        R_SOTA
1585        R_SPMDAT1
1585        R_SPMDabcpp
1585        R_SPMDtex
1585        R_SPMS
1585        R_SPODMpp
1585        R_SSALy
1585        R_SUCBZL
1585        R_SUCCt2_3pp
1585        R_SUCCt3pp
1585        R_SUCCtex
1585        R_SUCDi
1585        R_SUCFUMtpp
1585        R_SUCOAS
1585        R_SUCRtex
1585        R_SULFACtex
1585        R_SULRi
1585        R_SULabcpp
1585        R_T2DECAI
1585        R_TAGURr
1585        R_TALA
1585        R_TARTRtex
1585        R_TAUDO
1585        R_TAURtex
1585        R_TDECOAI
1585        R_TDP
1585        R_TDPADGAT
1585        R_TDPAGTA
1585        R_TDPDRE
1585        R_TDSK
1585        R_TDSR2
1585        R_THD2pp
1585        R_THMDt2pp
1585        R_THMDt2rpp
1585        R_THMabcpp
1585        R_THMtex
1585        R_THRD
1585        R_THRD_L
1585        R_THRt4pp
1585        R_THRtex
1585        R_THYMt3pp
1585        R_THYMtex
1585        R_TKT1
1585        R_TKT2
1585        R_TMAOR1pp
1585        R_TMAOR2
1585        R_TMAOR2pp
1585        R_TMAOtex
1585        R_TMAtex
1585        R_TMDK1
1585        R_TMK
1585        R_TMPK
1585        R_TMPPP
1585        R_TPI
1585        R_TPRDCOAS
1585        R_TRDR
1585        R_TRE6PP
1585        R_TRE6PS
1585        R_TREHpp
1585        R_TRPAS2
1585        R_TRPS1
1585        R_TRPTRS
1585        R_TRPtex
1585        R_TSULabcpp
1585        R_TTDCAtexi
1585        R_TTDCEAtexi
1585        R_TUNGSabcpp
1585        R_TUNGStex
1585        R_TYMtex
1585        R_TYROXDApp
1585        R_TYRPtex
1585        R_TYRTA
1585        R_TYRTRS
1585        R_TYRt2rpp
1585        R_U23GAAT
1585        R_UAAGDS
1585        R_UACGALPpp
1585        R_UACGAMPpp
1585        R_UACGAMtex
1585        R_UACMAMO
1585        R_UAG2E
1585        R_UAGCVT
1585        R_UAGDP
1585        R_UAMAGS
1585        R_UAMAS
1585        R_UAPGR
1585        R_UDCPDP
1585        R_UDCPDPS
1585        R_UDCPDPpp
1585        R_UDCPPtppi
1585        R_UDPACGALtex
1585        R_UDPGALPpp
1585        R_UDPGALtex
1585        R_UDPGD
1585        R_UDPGLCURtex
1585        R_UDPGPpp
1585        R_UGLCURPpp
1585        R_UGMDDS
1585        R_UHGADA
1585        R_ULA4NFT
1585        R_ULA4Ntppi
1585        R_UM3PL
1585        R_UM4PL
1585        R_UMPK
1585        R_UMPtex
1585        R_UNK3
1585        R_UPP3MT
1585        R_UPP3S
1585        R_UPPDC1
1585        R_URAt2pp
1585        R_URAt2rpp
1585        R_URDGLYCD
1585        R_UREAtex
1585        R_URIC
1585        R_URIDK2r
1585        R_URIK2
1585        R_URIt2rpp
1585        R_URItex
1585        R_VALTA
1585        R_VALTRS
1585        R_VALabcpp
1585        R_VPAMT
1585        R_XAND
1585        R_XANtex
1585        R_XANtpp
1585        R_XPPT
1585        R_XTSNH
1585        R_XTSNtex
1585        R_XYLI1
1585        R_XYLI2
1585        R_XYLK
1585        R_XYLK2
1585        R_XYLUtex
1585        R_XYLabcpp
1585        R_XYLt2pp
1585        R_XYLtex
1585        R_ZN2abcpp
1585        R_ZN2t3pp
1690        R_12DGR120tipp
1690        R_12DGR140tipp
1690        R_12DGR141tipp
1690        R_12DGR160tipp
1690        R_12DGR161tipp
1690        R_12DGR180tipp
1690        R_12PPDRtex
1690        R_12PPDRtpp
1690        R_12PPDStpp
1690        R_14GLUCANabcpp
1690        R_14GLUCANtexi
1690        R_23CAMPtex
1690        R_23CCMPtex
1690        R_23CUMPtex
1690        R_23DAPPAt2pp
1690        R_23DAPPAtex
1690        R_23PDE2pp
1690        R_23PDE4pp
1690        R_23PDE7pp
1690        R_23PDE9pp
1690        R_26DAHtex
1690        R_2AGPA120tipp
1690        R_2AGPA140tipp
1690        R_2AGPA141tipp
1690        R_2AGPA160tipp
1690        R_2AGPA161tipp
1690        R_2AGPA180tipp
1690        R_2AGPA181tipp
1690        R_2AGPE120tipp
1690        R_2AGPE140tipp
1690        R_2AGPE141tipp
1690        R_2AGPE160tipp
1690        R_2AGPE161tipp
1690        R_2AGPE180tipp
1690        R_2AGPE181tipp
1690        R_2AGPEAT120
1690        R_2AGPEAT140
1690        R_2AGPEAT141
1690        R_2AGPEAT160
1690        R_2AGPEAT161
1690        R_2AGPEAT180
1690        R_2AGPEAT181
1690        R_2AGPG120tipp
1690        R_2AGPG140tipp
1690        R_2AGPG141tipp
1690        R_2AGPG161tipp
1690        R_2AGPG180tipp
1690        R_2AGPG181tipp
1690        R_2AGPGAT120
1690        R_2AGPGAT141
1690        R_2AGPGAT160
1690        R_2AGPGAT161
1690        R_2AGPGAT180
1690        R_2AGPGAT181
1690        R_2DGLCNRy
1690        R_2DGULRx
1690        R_2DGULRy
1690        R_2MAHMP
1690        R_34dhpactex
1690        R_3AMPtex
1690        R_3GMPtex
1690        R_3HAD100
1690        R_3HAD120
1690        R_3HAD121
1690        R_3HAD140
1690        R_3HAD141
1690        R_3HAD160
1690        R_3HAD161
1690        R_3HAD180
1690        R_3HAD181
1690        R_3HAD40
1690        R_3HAD60
1690        R_3HAD80
1690        R_3HCINNMH
1690        R_3HPPPNH
1690        R_3KGK
1690        R_3NTD2pp
1690        R_3NTD4pp
1690        R_3NTD7pp
1690        R_3NTD9pp
1690        R_3OAR100
1690        R_3OAR120
1690        R_3OAR121
1690        R_3OAR140
1690        R_3OAR141
1690        R_3OAR160
1690        R_3OAR161
1690        R_3OAR180
1690        R_3OAR181
1690        R_3OAR40
1690        R_3OAR60
1690        R_3OAR80
1690        R_3OAS100
1690        R_3OAS120
1690        R_3OAS121
1690        R_3OAS140
1690        R_3OAS141
1690        R_3OAS160
1690        R_3OAS161
1690        R_3OAS180
1690        R_3OAS181
1690        R_3OAS60
1690        R_3OAS80
1690        R_3PEPTabcpp
1690        R_3PEPTtex
1690        R_3UMPtex
1690        R_42A12BOOXpp
1690        R_4HOXPACDtex
1690        R_4HTHRS
1690        R_4PCP
1690        R_4PCPpp
1690        R_4PEPTabcpp
1690        R_4PEPTtex
1690        R_5DGLCNR
1690        R_5DGLCNt2rpp
1690        R_5DGLCNtex
1690        R_5DOAN
1690        R_A5PISO
1690        R_AACPS2
1690        R_AACPS3
1690        R_AACPS4
1690        R_AACPS5
1690        R_AACPS6
1690        R_AACPS7
1690        R_AACPS9
1690        R_AACTOOR
1690        R_AADDGT
1690        R_AAMYL
1690        R_AAMYLpp
1690        R_AB6PGH
1690        R_ABTA
1690        R_ABUTD
1690        R_ABUTt2pp
1690        R_ABUTtex
1690        R_ACACCT
1690        R_ACACT1r
1690        R_ACACt2pp
1690        R_ACACtex
1690        R_ACALDtex
1690        R_ACANTHAT
1690        R_ACCOAC
1690        R_ACCOAL
1690        R_ACGAL1PPpp
1690        R_ACGAL1Ptex
1690        R_ACGALtex
1690        R_ACGAM1PPpp
1690        R_ACGAM1Ptex
1690        R_ACGAMK
1690        R_ACGAptspp
1690        R_ACGAtex
1690        R_ACGK
1690        R_ACGS
1690        R_ACHBS
1690        R_ACKr
1690        R_ACLS
1690        R_ACM6PH
1690        R_ACMAMUT
1690        R_ACMANAptspp
1690        R_ACMANAtex
1690        R_ACMUMptspp
1690        R_ACMUMtex
1690        R_ACNAMt2pp
1690        R_ACNAMtex
1690        R_ACNML
1690        R_ACOAD1f
1690        R_ACOAD2f
1690        R_ACOAD3f
1690        R_ACOAD4f
1690        R_ACOAD5f
1690        R_ACOAD7f
1690        R_ACOAD8f
1690        R_ACOATA
1690        R_ACOLIPAtex
1690        R_ACONIs
1690        R_ACONMT
1690        R_ACONTa
1690        R_ACONTb
1690        R_ACOTA
1690        R_ACPS1
1690        R_ACS
1690        R_ACSERtex
1690        R_ACt2rpp
1690        R_ACt4pp
1690        R_ACtex
1690        R_ADA
1690        R_ADCL
1690        R_ADCS
1690        R_ADD
1690        R_ADEt2rpp
1690        R_ADK1
1690        R_ADK3
1690        R_ADK4
1690        R_ADMDC
1690        R_ADNCYC
1690        R_ADNK1
1690        R_ADNt2pp
1690        R_ADNtex
1690        R_ADOCBIK
1690        R_ADOCBLS
1690        R_ADOCBLabcpp
1690        R_ADOCBLtonex
1690        R_ADPRDP
1690        R_ADPT
1690        R_ADSL1r
1690        R_ADSL2r
1690        R_ADSS
1690        R_AGDC
1690        R_AGM3PA
1690        R_AGM3PApp
1690        R_AGM3PH
1690        R_AGM3Pt2pp
1690        R_AGM4PA
1690        R_AGM4PApp
1690        R_AGM4PCP
1690        R_AGM4PCPpp
1690        R_AGM4PH
1690        R_AGM4Pt2pp
1690        R_AGMH
1690        R_AGMHE
1690        R_AGMT
1690        R_AGMt2pp
1690        R_AGMtex
1690        R_AGPAT120
1690        R_AGPAT141
1690        R_AGPAT160
1690        R_AGPAT161
1690        R_AGPAT180
1690        R_AGPR
1690        R_AGt3
1690        R_AHCYSNS
1690        R_AICART
1690        R_AIRC2
1690        R_AIRC3
1690        R_AKGDH
1690        R_AKGt2rpp
1690        R_AKGtex
1690        R_ALAALAD
1690        R_ALAALAabcpp
1690        R_ALAALAr
1690        R_ALAALAtex
1690        R_ALAR
1690        R_ALATA_D2
1690        R_ALATA_L
1690        R_ALATRS
1690        R_ALAabcpp
1690        R_ALAt2pp
1690        R_ALAt4pp
1690        R_ALAtex
1690        R_ALCD19
1690        R_ALCD2x
1690        R_ALDD19x
1690        R_ALDD2x
1690        R_ALDD2y
1690        R_ALDD3y
1690        R_ALDD4
1690        R_ALLK
1690        R_ALLPI
1690        R_ALLTAMH
1690        R_ALLTN
1690        R_ALLTNt2rpp
1690        R_ALLTNtex
1690        R_ALLabcpp
1690        R_ALLtex
1690        R_ALPATE160pp
1690        R_ALPATG160pp
1690        R_ALTRH
1690        R_AM3PA
1690        R_AM4PA
1690        R_AM4PCP
1690        R_AMALT1
1690        R_AMALT2
1690        R_AMALT3
1690        R_AMALT4
1690        R_AMANAPEr
1690        R_AMANK
1690        R_AMAOTr
1690        R_AMMQLT8
1690        R_AMPMS2
1690        R_AMPN
1690        R_AMPTASECG
1690        R_AMPTASEPG
1690        R_ANHGMtex
1690        R_ANHMK
1690        R_ANPRT
1690        R_ANS
1690        R_AOBUTDs
1690        R_AOXSr
1690        R_AP4AH
1690        R_APRAUR
1690        R_ARAI
1690        R_ARBTNR1
1690        R_ARBTNR2
1690        R_ARBTNR3
1690        R_ARBTNabcpp
1690        R_ARBTNexs
1690        R_ARBTNtex
1690        R_ARBTNtonex
1690        R_ARBTNtpp
1690        R_ARBabcpp
1690        R_ARBt2rpp
1690        R_ARBt3ipp
1690        R_ARBtex
1690        R_ARGAGMt7pp
1690        R_ARGDC
1690        R_ARGDCpp
1690        R_ARGORNt7pp
1690        R_ARGSL
1690        R_ARGSS
1690        R_ARGTRS
1690        R_ARGabcpp
1690        R_ARGt3pp
1690        R_ARGtex
1690        R_ASAD
1690        R_ASCBPL
1690        R_ASCBptspp
1690        R_ASNN
1690        R_ASNS1
1690        R_ASNS2
1690        R_ASNTRS
1690        R_ASNabcpp
1690        R_ASNt2rpp
1690        R_ASNtex
1690        R_ASO3t8pp
1690        R_ASO3tex
1690        R_ASP1DC
1690        R_ASPCT
1690        R_ASPK
1690        R_ASPO3
1690        R_ASPO4
1690        R_ASPO5
1690        R_ASPO6
1690        R_ASPTA
1690        R_ASPTRS
1690        R_ASPt2_2pp
1690        R_ASPt2_3pp
1690        R_ASPt2pp
1690        R_ASPtex
1690        R_ASR
1690        R_AST
1690        R_ATHRDHr
1690        R_ATPHs
1690        R_ATPM
1690        R_ATPPRT
1690        R_ATPS4rpp
1690        R_BETALDHx
1690        R_BETALDHy
1690        R_BPNT
1690        R_BSORy
1690        R_BTS4
1690        R_BUTCT
1690        R_BUTSO3tex
1690        R_BUTtex
1690        R_CA2t3pp
1690        R_CA2tex
1690        R_CADVtpp
1690        R_CAT
1690        R_CAt6pp
1690        R_CBIAT
1690        R_CBIuabcpp
1690        R_CBL1abcpp
1690        R_CBL1tonex
1690        R_CBLAT
1690        R_CBMKr
1690        R_CBPS
1690        R_CD2abcpp
1690        R_CD2tpp
1690        R_CDAPPA120
1690        R_CDAPPA140
1690        R_CDAPPA141
1690        R_CDAPPA160
1690        R_CDAPPA161
1690        R_CDAPPA180
1690        R_CDAPPA181
1690        R_CDPMEK
1690        R_CFAS160E
1690        R_CFAS160G
1690        R_CFAS180G
1690        R_CGLYabcpp
1690        R_CGLYtex
1690        R_CHLabcpp
1690        R_CHLt2pp
1690        R_CHLtex
1690        R_CHORM
1690        R_CHRPL
1690        R_CINNDO
1690        R_CITL
1690        R_CITt7pp
1690        R_CITtex
1690        R_CLIPAtex
1690        R_CLPNH120pp
1690        R_CLPNH140pp
1690        R_CLPNH141pp
1690        R_CLPNH160pp
1690        R_CLPNH161pp
1690        R_CLPNH180pp
1690        R_CLPNH181pp
1690        R_CLPNS120pp
1690        R_CLPNS140pp
1690        R_CLPNS160pp
1690        R_CLPNS161pp
1690        R_CLPNS180pp
1690        R_CLt3_2pp
1690        R_CLtex
1690        R_CMPN
1690        R_CMPtex
1690        R_CO2tex
1690        R_CO2tpp
1690        R_COBALT2abcpp
1690        R_COBALT2t3pp
1690        R_COBALT2tex
1690        R_COBALT2tpp
1690        R_COLIPAabcpp
1690        R_COLIPAtex
1690        R_CPGNR2
1690        R_CPGNR3
1690        R_CPGNUtex
1690        R_CPGNUtpp
1690        R_CPGNabcpp
1690        R_CPGNexs
1690        R_CPGNtonex
1690        R_CPPPGO
1690        R_CPPPGO2
1690        R_CRNBTCT
1690        R_CRNCAL2
1690        R_CRNCAR
1690        R_CRNCBCT
1690        R_CRNCDH
1690        R_CRNDCAL2
1690        R_CRNDabcpp
1690        R_CRNDt2rpp
1690        R_CRNabcpp
1690        R_CRNt2rpp
1690        R_CRNt7pp
1690        R_CRNt8pp
1690        R_CRNtex
1690        R_CS
1690        R_CSND
1690        R_CSNt2pp
1690        R_CTBTabcpp
1690        R_CTBTt2rpp
1690        R_CTPS2
1690        R_CU1Opp
1690        R_CU1abcpp
1690        R_CU2abcpp
1690        R_CU2tex
1690        R_CU2tpp
1690        R_CUtex
1690        R_CYANST
1690        R_CYANSTpp
1690        R_CYANtex
1690        R_CYNTAH
1690        R_CYNTt2pp
1690        R_CYNTtex
1690        R_CYSDDS
1690        R_CYSDS
1690        R_CYSDabcpp
1690        R_CYSDtex
1690        R_CYSS
1690        R_CYSSADS
1690        R_CYSTL
1690        R_CYSTRS
1690        R_CYSabc2pp
1690        R_CYSabcpp
1690        R_CYStex
1690        R_CYStpp
1690        R_CYTBD2pp
1690        R_CYTBO3_4pp
1690        R_CYTD
1690        R_CYTDH
1690        R_CYTDK2
1690        R_CYTDt2pp
1690        R_CYTDtex
1690        R_CYTK1
1690        R_CYTK2
1690        R_DAAD
1690        R_DADA
1690        R_DADNtex
1690        R_DAGK120
1690        R_DAGK140
1690        R_DAGK141
1690        R_DAGK180
1690        R_DAGK181
1690        R_DALAtex
1690        R_DAPAL
1690        R_DAPDC
1690        R_DAPE
1690        R_DAPabcpp
1690        R_DAPtex
1690        R_DASYN120
1690        R_DASYN140
1690        R_DASYN141
1690        R_DASYN161
1690        R_DASYN180
1690        R_DASYN181
1690        R_DATPHs
1690        R_DB4PS
1690        R_DBTS
1690        R_DCAtex
1690        R_DCMPtex
1690        R_DCTPD
1690        R_DCYTD
1690        R_DCYTt2pp
1690        R_DCYTtex
1690        R_DDCAtexi
1690        R_DDGALK
1690        R_DDGLCNt2rpp
1690        R_DDGLCNtex
1690        R_DDGLK
1690        R_DDPA
1690        R_DDPGALA
1690        R_DGK1
1690        R_DGSNt2pp
1690        R_DGSNtex
1690        R_DHAD1
1690        R_DHAD2
1690        R_DHAPT
1690        R_DHAtex
1690        R_DHAtpp
1690        R_DHBD
1690        R_DHBSH
1690        R_DHCIND
1690        R_DHCINDO
1690        R_DHDPRy
1690        R_DHDPS
1690        R_DHFR
1690        R_DHFS
1690        R_DHNAOT4
1690        R_DHNPA2
1690        R_DHORD2
1690        R_DHORD5
1690        R_DHORTS
1690        R_DHPPD
1690        R_DHPPDA2
1690        R_DHPS2
1690        R_DHPTDCs
1690        R_DHPTPE
1690        R_DHQS
1690        R_DHQTi
1690        R_DIMPtex
1690        R_DINSt2pp
1690        R_DINStex
1690        R_DKGLCNR1
1690        R_DKGLCNR2x
1690        R_DKGLCNR2y
1690        R_DKMPPD
1690        R_DKMPPD3
1690        R_DMATT
1690        R_DMPPS
1690        R_DMQMT
1690        R_DMSOR1
1690        R_DMSOR2
1690        R_DMSOR2pp
1690        R_DMSOtex
1690        R_DMStex
1690        R_DM_4HBA
1690        R_DM_AACALD
1690        R_DM_HMFURN
1690        R_DM_OXAM
1690        R_DNMPPA
1690        R_DNTPPA
1690        R_DOGULNR
1690        R_DOPAtex
1690        R_DPCOAK
1690        R_DPR
1690        R_DRPA
1690        R_DSBAO1
1690        R_DSBAO2
1690        R_DSBCGT
1690        R_DSBDR
1690        R_DSBGGT
1690        R_DSERDHr
1690        R_DSERt2pp
1690        R_DSERtex
1690        R_DTMPK
1690        R_DTMPtex
1690        R_DUMPtex
1690        R_DURIK1
1690        R_DURIPP
1690        R_DURIt2pp
1690        R_DUTPDP
1690        R_DXPRIi
1690        R_DXYLK
1690        R_D_LACt2pp
1690        R_D_LACtex
1690        R_EAR100x
1690        R_EAR100y
1690        R_EAR120x
1690        R_EAR120y
1690        R_EAR121x
1690        R_EAR121y
1690        R_EAR140x
1690        R_EAR140y
1690        R_EAR141x
1690        R_EAR141y
1690        R_EAR160x
1690        R_EAR160y
1690        R_EAR161x
1690        R_EAR161y
1690        R_EAR180x
1690        R_EAR180y
1690        R_EAR181x
1690        R_EAR40x
1690        R_EAR40y
1690        R_EAR60x
1690        R_EAR60y
1690        R_EAR80x
1690        R_EAR80y
1690        R_ECA4COLIPAtex
1690        R_ECAP1pp
1690        R_ECAP3pp
1690        R_ECAtpp
1690        R_ECOAH2
1690        R_ECOAH3
1690        R_ECOAH4
1690        R_ECOAH5
1690        R_ECOAH6
1690        R_ECOAH7
1690        R_ECOAH8
1690        R_EDA
1690        R_EDD
1690        R_EDTXS1
1690        R_EDTXS2
1690        R_EDTXS3
1690        R_EDTXS4
1690        R_ENLIPAtex
1690        R_ENO
1690        R_ENTCS
1690        R_ENTERES
1690        R_ENTERES2
1690        R_ETHAAL
1690        R_ETHAt2pp
1690        R_ETHAtex
1690        R_ETHSO3tex
1690        R_ETOHt2rpp
1690        R_ETOHtex
1690        R_EX_12ppd_R_LPAREN_e_RPAREN_
1690        R_EX_12ppd_S_LPAREN_e_RPAREN_
1690        R_EX_14glucan_LPAREN_e_RPAREN_
1690        R_EX_15dap_LPAREN_e_RPAREN_
1690        R_EX_23camp_LPAREN_e_RPAREN_
1690        R_EX_23ccmp_LPAREN_e_RPAREN_
1690        R_EX_23cgmp_LPAREN_e_RPAREN_
1690        R_EX_23cump_LPAREN_e_RPAREN_
1690        R_EX_23dappa_LPAREN_e_RPAREN_
1690        R_EX_26dap_M_LPAREN_e_RPAREN_
1690        R_EX_2ddglcn_LPAREN_e_RPAREN_
1690        R_EX_34dhpac_LPAREN_e_RPAREN_
1690        R_EX_3amp_LPAREN_e_RPAREN_
1690        R_EX_3cmp_LPAREN_e_RPAREN_
1690        R_EX_3gmp_LPAREN_e_RPAREN_
1690        R_EX_3hcinnm_LPAREN_e_RPAREN_
1690        R_EX_3hpppn_LPAREN_e_RPAREN_
1690        R_EX_3ump_LPAREN_e_RPAREN_
1690        R_EX_4abut_LPAREN_e_RPAREN_
1690        R_EX_4hoxpacd_LPAREN_e_RPAREN_
1690        R_EX_5dglcn_LPAREN_e_RPAREN_
1690        R_EX_LalaDgluMdapDala_LPAREN_e_RPAREN_
1690        R_EX_LalaDgluMdap_LPAREN_e_RPAREN_
1690        R_EX_ac_LPAREN_e_RPAREN_
1690        R_EX_acald_LPAREN_e_RPAREN_
1690        R_EX_acgal1p_LPAREN_e_RPAREN_
1690        R_EX_acgal_LPAREN_e_RPAREN_
1690        R_EX_acgam1p_LPAREN_e_RPAREN_
1690        R_EX_acmana_LPAREN_e_RPAREN_
1690        R_EX_acmum_LPAREN_e_RPAREN_
1690        R_EX_acnam_LPAREN_e_RPAREN_
1690        R_EX_acolipa_LPAREN_e_RPAREN_
1690        R_EX_acser_LPAREN_e_RPAREN_
1690        R_EX_ade_LPAREN_e_RPAREN_
1690        R_EX_adocbl_LPAREN_e_RPAREN_
1690        R_EX_ag_LPAREN_e_RPAREN_
1690        R_EX_agm_LPAREN_e_RPAREN_
1690        R_EX_akg_LPAREN_e_RPAREN_
1690        R_EX_ala_B_LPAREN_e_RPAREN_
1690        R_EX_ala_D_LPAREN_e_RPAREN_
1690        R_EX_ala_L_LPAREN_e_RPAREN_
1690        R_EX_alltn_LPAREN_e_RPAREN_
1690        R_EX_amp_LPAREN_e_RPAREN_
1690        R_EX_anhgm_LPAREN_e_RPAREN_
1690        R_EX_arab_L_LPAREN_e_RPAREN_
1690        R_EX_arbtn_LPAREN_e_RPAREN_
1690        R_EX_arbtn_fe3_LPAREN_e_RPAREN_
1690        R_EX_arg_L_LPAREN_e_RPAREN_
1690        R_EX_ascb_L_LPAREN_e_RPAREN_
1690        R_EX_asn_L_LPAREN_e_RPAREN_
1690        R_EX_aso3_LPAREN_e_RPAREN_
1690        R_EX_asp_L_LPAREN_e_RPAREN_
1690        R_EX_butso3_LPAREN_e_RPAREN_
1690        R_EX_ca2_LPAREN_e_RPAREN_
1690        R_EX_cbi_LPAREN_e_RPAREN_
1690        R_EX_cd2_LPAREN_e_RPAREN_
1690        R_EX_cgly_LPAREN_e_RPAREN_
1690        R_EX_chol_LPAREN_e_RPAREN_
1690        R_EX_cit_LPAREN_e_RPAREN_
1690        R_EX_cl_LPAREN_e_RPAREN_
1690        R_EX_cmp_LPAREN_e_RPAREN_
1690        R_EX_co2_LPAREN_e_RPAREN_
1690        R_EX_cobalt2_LPAREN_e_RPAREN_
1690        R_EX_colipa_LPAREN_e_RPAREN_
1690        R_EX_cpgn_LPAREN_e_RPAREN_
1690        R_EX_crn_LPAREN_e_RPAREN_
1690        R_EX_csn_LPAREN_e_RPAREN_
1690        R_EX_cu2_LPAREN_e_RPAREN_
1690        R_EX_cu_LPAREN_e_RPAREN_
1690        R_EX_cynt_LPAREN_e_RPAREN_
1690        R_EX_cys_D_LPAREN_e_RPAREN_
1690        R_EX_cys_L_LPAREN_e_RPAREN_
1690        R_EX_cytd_LPAREN_e_RPAREN_
1690        R_EX_dad_2_LPAREN_e_RPAREN_
1690        R_EX_damp_LPAREN_e_RPAREN_
1690        R_EX_dca_LPAREN_e_RPAREN_
1690        R_EX_dcmp_LPAREN_e_RPAREN_
1690        R_EX_dcyt_LPAREN_e_RPAREN_
1690        R_EX_ddca_LPAREN_e_RPAREN_
1690        R_EX_dgmp_LPAREN_e_RPAREN_
1690        R_EX_dgsn_LPAREN_e_RPAREN_
1690        R_EX_dimp_LPAREN_e_RPAREN_
1690        R_EX_din_LPAREN_e_RPAREN_
1690        R_EX_dms_LPAREN_e_RPAREN_
1690        R_EX_dmso_LPAREN_e_RPAREN_
1690        R_EX_dtmp_LPAREN_e_RPAREN_
1690        R_EX_dump_LPAREN_e_RPAREN_
1690        R_EX_duri_LPAREN_e_RPAREN_
1690        R_EX_eca4colipa_LPAREN_e_RPAREN_
1690        R_EX_enlipa_LPAREN_e_RPAREN_
1690        R_EX_enter_LPAREN_e_RPAREN_
1690        R_EX_etha_LPAREN_e_RPAREN_
1690        R_EX_ethso3_LPAREN_e_RPAREN_
1690        R_EX_etoh_LPAREN_e_RPAREN_
1690        R_EX_fald_LPAREN_e_RPAREN_
1690        R_EX_fe2_LPAREN_e_RPAREN_
1690        R_EX_fe3_LPAREN_e_RPAREN_
1690        R_EX_fe3dcit_LPAREN_e_RPAREN_
1690        R_EX_fe3dhbzs_LPAREN_e_RPAREN_
1690        R_EX_fe3hox_un_LPAREN_e_RPAREN_
1690        R_EX_fecrm_LPAREN_e_RPAREN_
1690        R_EX_fecrm_un_LPAREN_e_RPAREN_
1690        R_EX_feenter_LPAREN_e_RPAREN_
1690        R_EX_feoxam_LPAREN_e_RPAREN_
1690        R_EX_feoxam_un_LPAREN_e_RPAREN_
1690        R_EX_for_LPAREN_e_RPAREN_
1690        R_EX_fru_LPAREN_e_RPAREN_
1690        R_EX_frulys_LPAREN_e_RPAREN_
1690        R_EX_fruur_LPAREN_e_RPAREN_
1690        R_EX_fuc_L_LPAREN_e_RPAREN_
1690        R_EX_fum_LPAREN_e_RPAREN_
1690        R_EX_g1p_LPAREN_e_RPAREN_
1690        R_EX_g3pc_LPAREN_e_RPAREN_
1690        R_EX_g3pe_LPAREN_e_RPAREN_
1690        R_EX_g3pg_LPAREN_e_RPAREN_
1690        R_EX_g3pi_LPAREN_e_RPAREN_
1690        R_EX_g3ps_LPAREN_e_RPAREN_
1690        R_EX_g6p_LPAREN_e_RPAREN_
1690        R_EX_gal1p_LPAREN_e_RPAREN_
1690        R_EX_gal_bD_LPAREN_e_RPAREN_
1690        R_EX_galct_D_LPAREN_e_RPAREN_
1690        R_EX_galctn_D_LPAREN_e_RPAREN_
1690        R_EX_galt_LPAREN_e_RPAREN_
1690        R_EX_galur_LPAREN_e_RPAREN_
1690        R_EX_gam6p_LPAREN_e_RPAREN_
1690        R_EX_gam_LPAREN_e_RPAREN_
1690        R_EX_gbbtn_LPAREN_e_RPAREN_
1690        R_EX_gdp_LPAREN_e_RPAREN_
1690        R_EX_glc_LPAREN_e_RPAREN_
1690        R_EX_glcn_LPAREN_e_RPAREN_
1690        R_EX_glcr_LPAREN_e_RPAREN_
1690        R_EX_glcur1p_LPAREN_e_RPAREN_
1690        R_EX_gln_L_LPAREN_e_RPAREN_
1690        R_EX_glu_L_LPAREN_e_RPAREN_
1690        R_EX_gly_LPAREN_e_RPAREN_
1690        R_EX_glyald_LPAREN_e_RPAREN_
1690        R_EX_glyb_LPAREN_e_RPAREN_
1690        R_EX_glyc2p_LPAREN_e_RPAREN_
1690        R_EX_glyc_LPAREN_e_RPAREN_
1690        R_EX_glyc_R_LPAREN_e_RPAREN_
1690        R_EX_glyclt_LPAREN_e_RPAREN_
1690        R_EX_gmp_LPAREN_e_RPAREN_
1690        R_EX_gsn_LPAREN_e_RPAREN_
1690        R_EX_gthox_LPAREN_e_RPAREN_
1690        R_EX_gthrd_LPAREN_e_RPAREN_
1690        R_EX_gtp_LPAREN_e_RPAREN_
1690        R_EX_gua_LPAREN_e_RPAREN_
1690        R_EX_h2_LPAREN_e_RPAREN_
1690        R_EX_h2o2_LPAREN_e_RPAREN_
1690        R_EX_h2o_LPAREN_e_RPAREN_
1690        R_EX_h2s_LPAREN_e_RPAREN_
1690        R_EX_h_LPAREN_e_RPAREN_
1690        R_EX_hacolipa_LPAREN_e_RPAREN_
1690        R_EX_hdca_LPAREN_e_RPAREN_
1690        R_EX_hdcea_LPAREN_e_RPAREN_
1690        R_EX_his_L_LPAREN_e_RPAREN_
1690        R_EX_hom_L_LPAREN_e_RPAREN_
1690        R_EX_idon_L_LPAREN_e_RPAREN_
1690        R_EX_imp_LPAREN_e_RPAREN_
1690        R_EX_indole_LPAREN_e_RPAREN_
1690        R_EX_inost_LPAREN_e_RPAREN_
1690        R_EX_isetac_LPAREN_e_RPAREN_
1690        R_EX_k_LPAREN_e_RPAREN_
1690        R_EX_kdo2lipid4_LPAREN_e_RPAREN_
1690        R_EX_lac_D_LPAREN_e_RPAREN_
1690        R_EX_lac_L_LPAREN_e_RPAREN_
1690        R_EX_lcts_LPAREN_e_RPAREN_
1690        R_EX_leu_L_LPAREN_e_RPAREN_
1690        R_EX_lipa_cold_LPAREN_e_RPAREN_
1690        R_EX_lys_L_LPAREN_e_RPAREN_
1690        R_EX_lyx_L_LPAREN_e_RPAREN_
1690        R_EX_mal_D_LPAREN_e_RPAREN_
1690        R_EX_mal_L_LPAREN_e_RPAREN_
1690        R_EX_malt_LPAREN_e_RPAREN_
1690        R_EX_malthx_LPAREN_e_RPAREN_
1690        R_EX_maltpt_LPAREN_e_RPAREN_
1690        R_EX_man6p_LPAREN_e_RPAREN_
1690        R_EX_man_LPAREN_e_RPAREN_
1690        R_EX_manglyc_LPAREN_e_RPAREN_
1690        R_EX_melib_LPAREN_e_RPAREN_
1690        R_EX_met_D_LPAREN_e_RPAREN_
1690        R_EX_met_L_LPAREN_e_RPAREN_
1690        R_EX_metsox_R_L_LPAREN_e_RPAREN_
1690        R_EX_metsox_S_L_LPAREN_e_RPAREN_
1690        R_EX_mg2_LPAREN_e_RPAREN_
1690        R_EX_mmet_LPAREN_e_RPAREN_
1690        R_EX_mn2_LPAREN_e_RPAREN_
1690        R_EX_mnl_LPAREN_e_RPAREN_
1690        R_EX_mobd_LPAREN_e_RPAREN_
1690        R_EX_mso3_LPAREN_e_RPAREN_
1690        R_EX_n2o_LPAREN_e_RPAREN_
1690        R_EX_na1_LPAREN_e_RPAREN_
1690        R_EX_nac_LPAREN_e_RPAREN_
1690        R_EX_nh4_LPAREN_e_RPAREN_
1690        R_EX_ni2_LPAREN_e_RPAREN_
1690        R_EX_nmn_LPAREN_e_RPAREN_
1690        R_EX_no2_LPAREN_e_RPAREN_
1690        R_EX_no3_LPAREN_e_RPAREN_
1690        R_EX_no_LPAREN_e_RPAREN_
1690        R_EX_o16a4colipa_LPAREN_e_RPAREN_
1690        R_EX_o2_LPAREN_e_RPAREN_
1690        R_EX_o2s_LPAREN_e_RPAREN_
1690        R_EX_ocdca_LPAREN_e_RPAREN_
1690        R_EX_ocdcea_LPAREN_e_RPAREN_
1690        R_EX_octa_LPAREN_e_RPAREN_
1690        R_EX_pacald_LPAREN_e_RPAREN_
1690        R_EX_peamn_LPAREN_e_RPAREN_
1690        R_EX_phe_L_LPAREN_e_RPAREN_
1690        R_EX_pheme_LPAREN_e_RPAREN_
1690        R_EX_pi_LPAREN_e_RPAREN_
1690        R_EX_pnto_R_LPAREN_e_RPAREN_
1690        R_EX_ppal_LPAREN_e_RPAREN_
1690        R_EX_ppt_LPAREN_e_RPAREN_
1690        R_EX_progly_LPAREN_e_RPAREN_
1690        R_EX_pser_L_LPAREN_e_RPAREN_
1690        R_EX_pyr_LPAREN_e_RPAREN_
1690        R_EX_rib_D_LPAREN_e_RPAREN_
1690        R_EX_rmn_LPAREN_e_RPAREN_
1690        R_EX_sbt_D_LPAREN_e_RPAREN_
1690        R_EX_ser_D_LPAREN_e_RPAREN_
1690        R_EX_ser_L_LPAREN_e_RPAREN_
1690        R_EX_skm_LPAREN_e_RPAREN_
1690        R_EX_so2_LPAREN_e_RPAREN_
1690        R_EX_so4_LPAREN_e_RPAREN_
1690        R_EX_spmd_LPAREN_e_RPAREN_
1690        R_EX_succ_LPAREN_e_RPAREN_
1690        R_EX_sucr_LPAREN_e_RPAREN_
1690        R_EX_sulfac_LPAREN_e_RPAREN_
1690        R_EX_tartr_L_LPAREN_e_RPAREN_
1690        R_EX_taur_LPAREN_e_RPAREN_
1690        R_EX_thm_LPAREN_e_RPAREN_
1690        R_EX_thr_L_LPAREN_e_RPAREN_
1690        R_EX_thrp_LPAREN_e_RPAREN_
1690        R_EX_thym_LPAREN_e_RPAREN_
1690        R_EX_thymd_LPAREN_e_RPAREN_
1690        R_EX_tmao_LPAREN_e_RPAREN_
1690        R_EX_tre_LPAREN_e_RPAREN_
1690        R_EX_ttdca_LPAREN_e_RPAREN_
1690        R_EX_ttdcea_LPAREN_e_RPAREN_
1690        R_EX_tym_LPAREN_e_RPAREN_
1690        R_EX_tyr_L_LPAREN_e_RPAREN_
1690        R_EX_uacgam_LPAREN_e_RPAREN_
1690        R_EX_udpacgal_LPAREN_e_RPAREN_
1690        R_EX_udpg_LPAREN_e_RPAREN_
1690        R_EX_udpgal_LPAREN_e_RPAREN_
1690        R_EX_udpglcur_LPAREN_e_RPAREN_
1690        R_EX_ump_LPAREN_e_RPAREN_
1690        R_EX_ura_LPAREN_e_RPAREN_
1690        R_EX_urea_LPAREN_e_RPAREN_
1690        R_EX_uri_LPAREN_e_RPAREN_
1690        R_EX_val_L_LPAREN_e_RPAREN_
1690        R_EX_xan_LPAREN_e_RPAREN_
1690        R_EX_xmp_LPAREN_e_RPAREN_
1690        R_EX_xtsn_LPAREN_e_RPAREN_
1690        R_EX_xyl_D_LPAREN_e_RPAREN_
1690        R_EX_xylu_L_LPAREN_e_RPAREN_
1690        R_EX_zn2_LPAREN_e_RPAREN_
1690        R_F6PA
1690        R_F6Pt6_2pp
1690        R_F6Ptex
1690        R_FA100ACPHi
1690        R_FA120ACPHi
1690        R_FA140ACPHi
1690        R_FA160ACPHi
1690        R_FA161ACPHi
1690        R_FA80ACPHi
1690        R_FACOAE100
1690        R_FACOAE120
1690        R_FACOAE140
1690        R_FACOAE141
1690        R_FACOAE160
1690        R_FACOAE180
1690        R_FACOAE60
1690        R_FACOAE80
1690        R_FACOAL100t2pp
1690        R_FACOAL120t2pp
1690        R_FACOAL140t2pp
1690        R_FACOAL141t2pp
1690        R_FACOAL160t2pp
1690        R_FACOAL161t2pp
1690        R_FACOAL180t2pp
1690        R_FACOAL181t2pp
1690        R_FACOAL60t2pp
1690        R_FACOAL80t2pp
1690        R_FADRx
1690        R_FADRx2
1690        R_FALDH2
1690        R_FALDtex
1690        R_FALDtpp
1690        R_FALGTHLs
1690        R_FBA
1690        R_FBP
1690        R_FCLK
1690        R_FCLPA
1690        R_FCLT
1690        R_FDH4pp
1690        R_FDH5pp
1690        R_FDMO
1690        R_FDMO2
1690        R_FDMO4
1690        R_FDMO6
1690        R_FE2abcpp
1690        R_FE2t2pp
1690        R_FE2t3pp
1690        R_FE2tex
1690        R_FE2tpp
1690        R_FE3DCITabcpp
1690        R_FE3DCITtonex
1690        R_FE3DHBZSabcpp
1690        R_FE3DHBZStonex
1690        R_FE3HOXR1
1690        R_FE3HOXR2
1690        R_FE3HOXR3
1690        R_FE3HOXUtex
1690        R_FE3HOXUtpp
1690        R_FE3HOXabcpp
1690        R_FE3HOXexs
1690        R_FE3HOXtonex
1690        R_FE3Ri
1690        R_FECRMR2
1690        R_FECRMR3
1690        R_FECRMUtex
1690        R_FECRMUtpp
1690        R_FECRMabcpp
1690        R_FECRMexs
1690        R_FECRMtonex
1690        R_FEENTERR1
1690        R_FEENTERR2
1690        R_FEENTERR3
1690        R_FEENTERabcpp
1690        R_FEENTERexs
1690        R_FEENTERtex
1690        R_FEENTERtonex
1690        R_FEENTERtpp
1690        R_FEOXAMR1
1690        R_FEOXAMR2
1690        R_FEOXAMR3
1690        R_FEOXAMUtex
1690        R_FEOXAMUtpp
1690        R_FEOXAMabcpp
1690        R_FEOXAMexs
1690        R_FEOXAMtonex
1690        R_FEROpp
1690        R_FFSD
1690        R_FHL
1690        R_FLDR
1690        R_FLVR
1690        R_FMETTRS
1690        R_FMNAT
1690        R_FMNRx
1690        R_FORt2pp
1690        R_FORtex
1690        R_FORtppi
1690        R_FRD2
1690        R_FRD3
1690        R_FRUK
1690        R_FRULYSDG
1690        R_FRULYSE
1690        R_FRULYSK
1690        R_FRULYSt2pp
1690        R_FRULYStex
1690        R_FRUURt2rpp
1690        R_FRUURtex
1690        R_FRUpts2pp
1690        R_FRUptspp
1690        R_FRUtex
1690        R_FTHFD
1690        R_FUCtex
1690        R_FUCtpp
1690        R_FUM
1690        R_FUMtex
1690        R_G1PACT
1690        R_G1PPpp
1690        R_G1PTT
1690        R_G1Ptex
1690        R_G2PPpp
1690        R_G3PAT140
1690        R_G3PAT141
1690        R_G3PAT160
1690        R_G3PAT161
1690        R_G3PAT180
1690        R_G3PAT181
1690        R_G3PCabcpp
1690        R_G3PCtex
1690        R_G3PD2
1690        R_G3PD5
1690        R_G3PD6
1690        R_G3PD7
1690        R_G3PEabcpp
1690        R_G3PEtex
1690        R_G3PGabcpp
1690        R_G3PGtex
1690        R_G3PIabcpp
1690        R_G3PItex
1690        R_G3PSabcpp
1690        R_G3PStex
1690        R_G3PT
1690        R_G5SADs
1690        R_G5SD
1690        R_G6PDA
1690        R_G6PDH2r
1690        R_G6PP
1690        R_G6Pt6_2pp
1690        R_G6Ptex
1690        R_GAL1PPpp
1690        R_GAL1Ptex
1690        R_GALBDtex
1690        R_GALCTD
1690        R_GALCTLO
1690        R_GALCTND
1690        R_GALCTNLt2pp
1690        R_GALCTNt2pp
1690        R_GALCTNtex
1690        R_GALCTt2rpp
1690        R_GALCTtex
1690        R_GALM2pp
1690        R_GALS3
1690        R_GALT1
1690        R_GALTptspp
1690        R_GALTtex
1690        R_GALURt2rpp
1690        R_GALURtex
1690        R_GALUi
1690        R_GALabcpp
1690        R_GALt2pp
1690        R_GALtex
1690        R_GAMAN6Ptex
1690        R_GAMptspp
1690        R_GAPD
1690        R_GARFT
1690        R_GART
1690        R_GBBTNtex
1690        R_GCALDD
1690        R_GDPDPK
1690        R_GDPMNH
1690        R_GDPMNP
1690        R_GF6PTA
1690        R_GGGABADr
1690        R_GGGABAH
1690        R_GGPTRCO
1690        R_GGPTRCS
1690        R_GHMT2r
1690        R_GLCATr
1690        R_GLCDpp
1690        R_GLCNt2rpp
1690        R_GLCNtex
1690        R_GLCP
1690        R_GLCP2
1690        R_GLCRAL
1690        R_GLCRt2rpp
1690        R_GLCS1
1690        R_GLCTR1
1690        R_GLCTR2
1690        R_GLCTR3
1690        R_GLCUR1Ptex
1690        R_GLCURt2rpp
1690        R_GLCURtex
1690        R_GLCabcpp
1690        R_GLCptspp
1690        R_GLCt2pp
1690        R_GLCtex
1690        R_GLCtexi
1690        R_GLDBRAN2
1690        R_GLGC
1690        R_GLNS
1690        R_GLNTRS
1690        R_GLNabcpp
1690        R_GLNtex
1690        R_GLTPD
1690        R_GLU5K
1690        R_GLUABUTt7pp
1690        R_GLUDC
1690        R_GLUDy
1690        R_GLUN
1690        R_GLUNpp
1690        R_GLUPRT
1690        R_GLUR
1690        R_GLUSy
1690        R_GLUTRR
1690        R_GLUTRS
1690        R_GLUabcpp
1690        R_GLUt2rpp
1690        R_GLUt4pp
1690        R_GLUtex
1690        R_GLXCL
1690        R_GLYALDtex
1690        R_GLYALDtpp
1690        R_GLYAT
1690        R_GLYBabcpp
1690        R_GLYBt2pp
1690        R_GLYBtex
1690        R_GLYC2Ptex
1690        R_GLYC3Pabcpp
1690        R_GLYC3Pt6pp
1690        R_GLYC3Ptex
1690        R_GLYCAt2rpp
1690        R_GLYCAtex
1690        R_GLYCK
1690        R_GLYCK2
1690        R_GLYCL
1690        R_GLYCLTDx
1690        R_GLYCLTDy
1690        R_GLYCLTt2rpp
1690        R_GLYCLTt4pp
1690        R_GLYCLTtex
1690        R_GLYCTO2
1690        R_GLYCTO4
1690        R_GLYCtex
1690        R_GLYCtpp
1690        R_GLYK
1690        R_GLYOX
1690        R_GLYOX3
1690        R_GLYt2pp
1690        R_GLYtex
1690        R_GMAND
1690        R_GMHEPAT
1690        R_GMHEPPA
1690        R_GMPR
1690        R_GMPS2
1690        R_GMPtex
1690        R_GND
1690        R_GNK
1690        R_GOFUCR
1690        R_GP4GH
1690        R_GPDDA1
1690        R_GPDDA1pp
1690        R_GPDDA2
1690        R_GPDDA3
1690        R_GPDDA3pp
1690        R_GPDDA4
1690        R_GPDDA4pp
1690        R_GPDDA5
1690        R_GPDDA5pp
1690        R_GRTT
1690        R_GRXR
1690        R_GSNK
1690        R_GSNt2pp
1690        R_GSNtex
1690        R_GSPMDA
1690        R_GSPMDS
1690        R_GTHOXtex
1690        R_GTHOr
1690        R_GTHRDHpp
1690        R_GTHRDabc2pp
1690        R_GTHRDabcpp
1690        R_GTHRDtex
1690        R_GTHS
1690        R_GTPCI
1690        R_GTPCII2
1690        R_GTPDPDP
1690        R_GTPHs
1690        R_GTPtex
1690        R_GUAD
1690        R_GUAPRT
1690        R_GUAt2pp
1690        R_GUAtex
1690        R_GUAtpp
1690        R_GUI1
1690        R_GUI2
1690        R_H2O2tex
1690        R_H2Otex
1690        R_H2Otpp
1690        R_H2SO
1690        R_H2St1pp
1690        R_H2Stex
1690        R_H2tex
1690        R_H2tpp
1690        R_HACD1i
1690        R_HACD3i
1690        R_HACD4i
1690        R_HACD5i
1690        R_HACD6i
1690        R_HACD8i
1690        R_HCINNMt2rpp
1690        R_HCINNMtex
1690        R_HCO3E
1690        R_HCYSMT
1690        R_HCYSMT2
1690        R_HDCAtexi
1690        R_HDCEAtexi
1690        R_HEMEOS
1690        R_HEPK1
1690        R_HEPK2
1690        R_HEPT1
1690        R_HEPT2
1690        R_HEPT3
1690        R_HEPT4
1690        R_HETZK
1690        R_HEX4
1690        R_HEX7
1690        R_HEXt2rpp
1690        R_HG2abcpp
1690        R_HG2t3pp
1690        R_HG2tex
1690        R_HISTP
1690        R_HISTRS
1690        R_HISabcpp
1690        R_HISt2rpp
1690        R_HKNDDH
1690        R_HMBS
1690        R_HMPK1
1690        R_HOMt2pp
1690        R_HOMtex
1690        R_HOPNTAL
1690        R_HPPK2
1690        R_HPPPNDO
1690        R_HPPPNt2rpp
1690        R_HPPPNtex
1690        R_HPYRI
1690        R_HPYRRx
1690        R_HPYRRy
1690        R_HSDy
1690        R_HSK
1690        R_HSST
1690        R_HSTPT
1690        R_HXAND
1690        R_HXAtex
1690        R_HXCT
1690        R_HXPRT
1690        R_HYD1pp
1690        R_HYD2pp
1690        R_HYD3pp
1690        R_HYPOE
1690        R_HYXNtex
1690        R_HYXNtpp
1690        R_Htex
1690        R_ICDHyr
1690        R_ICHORS
1690        R_ICHORT
1690        R_ICL
1690        R_IDOND
1690        R_IDOND2
1690        R_IDONt2rpp
1690        R_IDONtex
1690        R_IG3PS
1690        R_IGPDH
1690        R_IGPS
1690        R_ILETA
1690        R_ILETRS
1690        R_ILEabcpp
1690        R_ILEt2rpp
1690        R_ILEtex
1690        R_IMPC
1690        R_IMPD
1690        R_IMPtex
1690        R_INDOLEt2pp
1690        R_INDOLEt2rpp
1690        R_INDOLEtex
1690        R_INOSTt4pp
1690        R_INSH
1690        R_INSK
1690        R_INSTtex
1690        R_INSt2pp
1690        R_INSt2rpp
1690        R_INStex
1690        R_IPDDI
1690        R_IPDPS
1690        R_IPMD
1690        R_IPPMIb
1690        R_ISETACabcpp
1690        R_ISETACtex
1690        R_K2L4Aabcpp
1690        R_KARA1
1690        R_KARA2
1690        R_KAS14
1690        R_KAS15
1690        R_KAT1
1690        R_KAT2
1690        R_KAT3
1690        R_KAT4
1690        R_KAT5
1690        R_KAT6
1690        R_KAT7
1690        R_KAT8
1690        R_KDOCT2
1690        R_KDOPP
1690        R_KDOPS
1690        R_KG6PDC
1690        R_Kabcpp
1690        R_Kt2pp
1690        R_Ktex
1690        R_LA4NTpp
1690        R_LACZ
1690        R_LACZpp
1690        R_LADGMDH
1690        R_LALGP
1690        R_LCADi
1690        R_LCARR
1690        R_LCARS
1690        R_LCTSt3ipp
1690        R_LCTStex
1690        R_LCTStpp
1690        R_LDH_D
1690        R_LEUTAi
1690        R_LEUTRS
1690        R_LEUabcpp
1690        R_LEUtex
1690        R_LIPACabcpp
1690        R_LIPAHTex
1690        R_LIPAabcpp
1690        R_LIPAtex
1690        R_LPADSS
1690        R_LPLIPAL1A120pp
1690        R_LPLIPAL1A140pp
1690        R_LPLIPAL1A141pp
1690        R_LPLIPAL1A160pp
1690        R_LPLIPAL1A161pp
1690        R_LPLIPAL1A180pp
1690        R_LPLIPAL1A181pp
1690        R_LPLIPAL1E120pp
1690        R_LPLIPAL1E140pp
1690        R_LPLIPAL1E141pp
1690        R_LPLIPAL1E160pp
1690        R_LPLIPAL1E161pp
1690        R_LPLIPAL1E180pp
1690        R_LPLIPAL1E181pp
1690        R_LPLIPAL1G120pp
1690        R_LPLIPAL1G140pp
1690        R_LPLIPAL1G141pp
1690        R_LPLIPAL1G161pp
1690        R_LPLIPAL1G180pp
1690        R_LPLIPAL1G181pp
1690        R_LPLIPAL2A120
1690        R_LPLIPAL2A140
1690        R_LPLIPAL2A141
1690        R_LPLIPAL2A160
1690        R_LPLIPAL2A161
1690        R_LPLIPAL2A180
1690        R_LPLIPAL2A181
1690        R_LPLIPAL2ATE120
1690        R_LPLIPAL2ATE140
1690        R_LPLIPAL2ATE141
1690        R_LPLIPAL2ATE160
1690        R_LPLIPAL2ATE161
1690        R_LPLIPAL2ATE180
1690        R_LPLIPAL2ATE181
1690        R_LPLIPAL2ATG120
1690        R_LPLIPAL2ATG140
1690        R_LPLIPAL2ATG160
1690        R_LPLIPAL2ATG161
1690        R_LPLIPAL2ATG180
1690        R_LPLIPAL2ATG181
1690        R_LPLIPAL2E120
1690        R_LPLIPAL2E140
1690        R_LPLIPAL2E141
1690        R_LPLIPAL2E160
1690        R_LPLIPAL2E161
1690        R_LPLIPAL2E180
1690        R_LPLIPAL2E181
1690        R_LPLIPAL2G120
1690        R_LPLIPAL2G140
1690        R_LPLIPAL2G141
1690        R_LPLIPAL2G160
1690        R_LPLIPAL2G161
1690        R_LPLIPAL2G180
1690        R_LPLIPAL2G181
1690        R_LSERDHr
1690        R_LYSDC
1690        R_LYSTRS
1690        R_LYSabcpp
1690        R_LYSt2pp
1690        R_LYSt3pp
1690        R_LYStex
1690        R_LYXI
1690        R_LYXt2pp
1690        R_LYXtex
1690        R_L_LACD2
1690        R_L_LACt2rpp
1690        R_L_LACtex
1690        R_M1PD
1690        R_MACPD
1690        R_MALDDH
1690        R_MALDt2_2pp
1690        R_MALS
1690        R_MALTATr
1690        R_MALTHXabcpp
1690        R_MALTHXtexi
1690        R_MALTPTabcpp
1690        R_MALTPTtexi
1690        R_MALTTRabcpp
1690        R_MALTTRtexi
1690        R_MALTTTRtexi
1690        R_MALTabcpp
1690        R_MALTptspp
1690        R_MALTtexi
1690        R_MALt2_2pp
1690        R_MALt2_3pp
1690        R_MALtex
1690        R_MAN1PT2
1690        R_MAN6PI
1690        R_MAN6Pt6_2pp
1690        R_MAN6Ptex
1690        R_MANAO
1690        R_MANGLYCptspp
1690        R_MANGLYCtex
1690        R_MANPGH
1690        R_MANptspp
1690        R_MANtex
1690        R_MCITD
1690        R_MCITL2
1690        R_MCITS
1690        R_MCOATA
1690        R_MCPST
1690        R_MCTP1App
1690        R_MCTP1Bpp
1690        R_MCTP2App
1690        R_MDDCP1pp
1690        R_MDDCP2pp
1690        R_MDDCP4pp
1690        R_MDDCP5pp
1690        R_MDDEP2pp
1690        R_MDDEP3pp
1690        R_MDDEP4pp
1690        R_MDH
1690        R_MDH2
1690        R_MDH3
1690        R_MDRPD
1690        R_ME1
1690        R_ME2
1690        R_MECDPDH2
1690        R_MECDPS
1690        R_MELIBt2pp
1690        R_MELIBt3ipp
1690        R_MELIBtex
1690        R_MEPCT
1690        R_METAT
1690        R_METDabcpp
1690        R_METDtex
1690        R_METOX1s
1690        R_METOX2s
1690        R_METS
1690        R_METSOX1tex
1690        R_METSOX2abcpp
1690        R_METSOX2tex
1690        R_METSOXR1
1690        R_METSOXR2
1690        R_METTRS
1690        R_METtex
1690        R_MG2t3_2pp
1690        R_MG2tex
1690        R_MG2tpp
1690        R_MGSA
1690        R_MI1PP
1690        R_MINOHPtexi
1690        R_MLDCP1App
1690        R_MLDCP1Bpp
1690        R_MLDCP2App
1690        R_MLDCP2Bpp
1690        R_MLDCP3App
1690        R_MLDEP1pp
1690        R_MLDEP2pp
1690        R_MLTG1
1690        R_MLTG2
1690        R_MLTG3
1690        R_MLTG4
1690        R_MLTG5
1690        R_MLTGY1pp
1690        R_MLTGY2pp
1690        R_MLTGY3pp
1690        R_MLTGY4pp
1690        R_MLTP1
1690        R_MLTP2
1690        R_MLTP3
1690        R_MMCD
1690        R_MME
1690        R_MMETt2pp
1690        R_MMM2
1690        R_MN2t3pp
1690        R_MN2tpp
1690        R_MN6PP
1690        R_MNLptspp
1690        R_MNNH
1690        R_MNt2pp
1690        R_MNtex
1690        R_MOAT
1690        R_MOAT2
1690        R_MOBDabcpp
1690        R_MOBDtex
1690        R_MOHMT
1690        R_MPTG
1690        R_MPTG2
1690        R_MSO3abcpp
1690        R_MSO3tex
1690        R_MTAN
1690        R_MTHFC
1690        R_MTHFD
1690        R_MTHFR2
1690        R_MTRI
1690        R_N2Otex
1690        R_NACODA
1690        R_NACtpp
1690        R_NADDP
1690        R_NADH10
1690        R_NADH16pp
1690        R_NADH17pp
1690        R_NADH18pp
1690        R_NADH5
1690        R_NADH9
1690        R_NADK
1690        R_NADN
1690        R_NADPHQR2
1690        R_NADPHQR3
1690        R_NADPHQR4
1690        R_NADPPPS
1690        R_NADS1
1690        R_NADTRHD
1690        R_NAMNPP
1690        R_NAt3_1p5pp
1690        R_NAt3_2pp
1690        R_NAt3pp
1690        R_NAtex
1690        R_NDPK1
1690        R_NDPK2
1690        R_NDPK3
1690        R_NDPK5
1690        R_NDPK6
1690        R_NDPK7
1690        R_NDPK8
1690        R_NH4tex
1690        R_NH4tpp
1690        R_NHFRBO
1690        R_NI2abcpp
1690        R_NI2t3pp
1690        R_NI2tex
1690        R_NI2tpp
1690        R_NI2uabcpp
1690        R_NMNAT
1690        R_NMNDA
1690        R_NMNPtpp
1690        R_NMNt7pp
1690        R_NMNtex
1690        R_NNAM
1690        R_NNDMBRT
1690        R_NNDPR
1690        R_NO2t2rpp
1690        R_NO2tex
1690        R_NO3R1bpp
1690        R_NO3R1pp
1690        R_NO3R2bpp
1690        R_NO3R2pp
1690        R_NO3t7pp
1690        R_NO3tex
1690        R_NODOx
1690        R_NODOy
1690        R_NOtex
1690        R_NPHS
1690        R_NTD1
1690        R_NTD10
1690        R_NTD10pp
1690        R_NTD11
1690        R_NTD11pp
1690        R_NTD12
1690        R_NTD1pp
1690        R_NTD2
1690        R_NTD2pp
1690        R_NTD3
1690        R_NTD3pp
1690        R_NTD4
1690        R_NTD4pp
1690        R_NTD5
1690        R_NTD5pp
1690        R_NTD6
1690        R_NTD6pp
1690        R_NTD7
1690        R_NTD7pp
1690        R_NTD8
1690        R_NTD8pp
1690        R_NTD9
1690        R_NTD9pp
1690        R_NTP1
1690        R_NTP10
1690        R_NTP12
1690        R_NTP3
1690        R_NTP3pp
1690        R_NTPP1
1690        R_NTPP10
1690        R_NTPP11
1690        R_NTPP2
1690        R_NTPP3
1690        R_NTPP4
1690        R_NTPP5
1690        R_NTPP6
1690        R_NTPP7
1690        R_NTPP8
1690        R_NTPP9
1690        R_NTPTP1
1690        R_NTPTP2
1690        R_NTRIR2x
1690        R_NTRIR3pp
1690        R_NTRIR4pp
1690        R_O16A4COLIPAtex
1690        R_O16A4Lpp
1690        R_O16AP1pp
1690        R_O16AP2pp
1690        R_O16AP3pp
1690        R_O16AT
1690        R_O16AUNDtpp
1690        R_O16GALFT
1690        R_O16GLCT1
1690        R_O2tex
1690        R_O2tpp
1690        R_OAADC
1690        R_OBTFL
1690        R_OCBT
1690        R_OCDCAtexi
1690        R_OCDCEAtexi
1690        R_OCTAtex
1690        R_ODECOAI
1690        R_OHPBAT
1690        R_OHPHM
1690        R_OMBZLM
1690        R_OMCDC
1690        R_OMMBLHX
1690        R_OMMBLHX3
1690        R_OMPDC
1690        R_OMPHHX
1690        R_OMPHHX3
1690        R_OP4ENH
1690        R_OPHBDC
1690        R_OPHHX
1690        R_OPHHX3
1690        R_ORNDC
1690        R_ORNabcpp
1690        R_ORNtex
1690        R_OROTt2_2pp
1690        R_OROTtex
1690        R_ORPT
1690        R_OXAMTC
1690        R_OXGDC2
1690        R_P5CD
1690        R_P5CR
1690        R_PA140abcpp
1690        R_PA141abcpp
1690        R_PA160abcpp
1690        R_PA180abcpp
1690        R_PA181abcpp
1690        R_PACALDt2rpp
1690        R_PACALDtex
1690        R_PACCOAL
1690        R_PANTS
1690        R_PAPA120
1690        R_PAPA120pp
1690        R_PAPA140
1690        R_PAPA140pp
1690        R_PAPA141
1690        R_PAPA160
1690        R_PAPA161
1690        R_PAPA161pp
1690        R_PAPA180
1690        R_PAPA180pp
1690        R_PAPA181
1690        R_PAPA181pp
1690        R_PAPSR
1690        R_PAPSR2
1690        R_PDE1
1690        R_PDH
1690        R_PDX5POi
1690        R_PDX5PS
1690        R_PDXPP
1690        R_PE120abcpp
1690        R_PE140abcpp
1690        R_PE141abcpp
1690        R_PE160abcpp
1690        R_PE161abcpp
1690        R_PE180abcpp
1690        R_PE181abcpp
1690        R_PEAMNOpp
1690        R_PERD
1690        R_PETNT161pp
1690        R_PETNT181pp
1690        R_PFK
1690        R_PFK_2
1690        R_PFL
1690        R_PG120abcpp
1690        R_PG140abcpp
1690        R_PG160abcpp
1690        R_PG161abcpp
1690        R_PG181abcpp
1690        R_PGAMT
1690        R_PGCD
1690        R_PGI
1690        R_PGK
1690        R_PGL
1690        R_PGLYCP
1690        R_PGM
1690        R_PGMT
1690        R_PGP120abcpp
1690        R_PGP140abcpp
1690        R_PGP141abcpp
1690        R_PGP160abcpp
1690        R_PGP161abcpp
1690        R_PGP180abcpp
1690        R_PGP181abcpp
1690        R_PGPP120pp
1690        R_PGPP140
1690        R_PGPP140pp
1690        R_PGPP141
1690        R_PGPP141pp
1690        R_PGPP160
1690        R_PGPP160pp
1690        R_PGPP161
1690        R_PGPP161pp
1690        R_PGPP180
1690        R_PGPP181
1690        R_PGPP181pp
1690        R_PGSA120
1690        R_PGSA140
1690        R_PGSA141
1690        R_PGSA160
1690        R_PGSA161
1690        R_PGSA180
1690        R_PGSA181
1690        R_PHEMEabcpp
1690        R_PHEMEtiex
1690        R_PHETRS
1690        R_PHEt2rpp
1690        R_PHEtex
1690        R_PHYTSpp
1690        R_PIt2rpp
1690        R_PIuabcpp
1690        R_PLIPA1A120pp
1690        R_PLIPA1A140pp
1690        R_PLIPA1A141pp
1690        R_PLIPA1A160pp
1690        R_PLIPA1A161pp
1690        R_PLIPA1A180pp
1690        R_PLIPA1A181pp
1690        R_PLIPA1E120pp
1690        R_PLIPA1E140pp
1690        R_PLIPA1E141pp
1690        R_PLIPA1E161pp
1690        R_PLIPA1E180pp
1690        R_PLIPA1E181pp
1690        R_PLIPA1G120pp
1690        R_PLIPA1G140pp
1690        R_PLIPA1G141pp
1690        R_PLIPA1G160pp
1690        R_PLIPA1G161pp
1690        R_PLIPA1G180pp
1690        R_PLIPA2A140pp
1690        R_PLIPA2A141pp
1690        R_PLIPA2A160pp
1690        R_PLIPA2A161pp
1690        R_PLIPA2A180pp
1690        R_PLIPA2A181pp
1690        R_PLIPA2E120pp
1690        R_PLIPA2E140pp
1690        R_PLIPA2E141pp
1690        R_PLIPA2E161pp
1690        R_PLIPA2E180pp
1690        R_PLIPA2E181pp
1690        R_PLIPA2G120pp
1690        R_PLIPA2G140pp
1690        R_PLIPA2G141pp
1690        R_PLIPA2G160pp
1690        R_PLIPA2G161pp
1690        R_PLIPA2G180pp
1690        R_PLIPA2G181pp
1690        R_PMANM
1690        R_PMDPHT
1690        R_PMPK
1690        R_PNTK
1690        R_PNTOt4pp
1690        R_PNTOtex
1690        R_POX
1690        R_PPA
1690        R_PPA2
1690        R_PPAKr
1690        R_PPALtex
1690        R_PPALtpp
1690        R_PPAt4pp
1690        R_PPAtex
1690        R_PPBNGS
1690        R_PPC
1690        R_PPCDC
1690        R_PPCK
1690        R_PPCSCT
1690        R_PPGPPDP
1690        R_PPK2r
1690        R_PPKr
1690        R_PPM
1690        R_PPM2
1690        R_PPNCL2
1690        R_PPND
1690        R_PPNDH
1690        R_PPPGO
1690        R_PPPGO3
1690        R_PPPNDO
1690        R_PPPNt2rpp
1690        R_PPPNtex
1690        R_PPS
1690        R_PPTHpp
1690        R_PPTtex
1690        R_PRAGSr
1690        R_PRAIS
1690        R_PRAIi
1690        R_PRASCSi
1690        R_PRATPP
1690        R_PRMICI
1690        R_PROD2
1690        R_PROGLYabcpp
1690        R_PROGLYtex
1690        R_PROTRS
1690        R_PROabcpp
1690        R_PROt2rpp
1690        R_PROt4pp
1690        R_PROtex
1690        R_PRPPS
1690        R_PSCLYSt2pp
1690        R_PSCLYStex
1690        R_PSCVT
1690        R_PSD120
1690        R_PSD140
1690        R_PSD141
1690        R_PSD160
1690        R_PSD161
1690        R_PSD180
1690        R_PSD181
1690        R_PSERT
1690        R_PSERtex
1690        R_PSP_L
1690        R_PSP_Lpp
1690        R_PSSA120
1690        R_PSSA140
1690        R_PSSA141
1690        R_PSSA160
1690        R_PSSA161
1690        R_PSSA180
1690        R_PTA2
1690        R_PTAr
1690        R_PTHRpp
1690        R_PTPATi
1690        R_PTRCORNt7pp
1690        R_PTRCTA
1690        R_PTRCabcpp
1690        R_PTRCt2pp
1690        R_PUNP1
1690        R_PUNP2
1690        R_PUNP3
1690        R_PUNP4
1690        R_PUNP5
1690        R_PUNP6
1690        R_PUNP7
1690        R_PYAM5PO
1690        R_PYDAMK
1690        R_PYDXK
1690        R_PYDXNK
1690        R_PYDXPP
1690        R_PYK
1690        R_PYNP2r
1690        R_PYRt2rpp
1690        R_PYRtex
1690        R_QMO2
1690        R_QMO3
1690        R_QULNS
1690        R_R15BPK
1690        R_R1PK
1690        R_R5PP
1690        R_R5PPpp
1690        R_R5Ptex
1690        R_RBFK
1690        R_RBFSa
1690        R_RBFSb
1690        R_RBK
1690        R_RBK_L1
1690        R_RBP4E
1690        R_RHAT1
1690        R_RHCCE
1690        R_RIBabcpp
1690        R_RIBtex
1690        R_RMI
1690        R_RMNtpp
1690        R_RNDR1b
1690        R_RNDR2
1690        R_RNDR2b
1690        R_RNDR3
1690        R_RNDR3b
1690        R_RNDR4
1690        R_RNDR4b
1690        R_RNTR1c
1690        R_RNTR2c
1690        R_RNTR3c
1690        R_RNTR4c
1690        R_RPE
1690        R_RPI
1690        R_RZ5PP
1690        R_S7PI
1690        R_SADH
1690        R_SADT2
1690        R_SARCOX
1690        R_SBTPD
1690        R_SBTptspp
1690        R_SDPDS
1690        R_SDPTA
1690        R_SELCYSS
1690        R_SERASr
1690        R_SERAT
1690        R_SERD_D
1690        R_SERD_L
1690        R_SERTRS2
1690        R_SERt2rpp
1690        R_SERt4pp
1690        R_SERtex
1690        R_SFGTHi
1690        R_SGSAD
1690        R_SHCHCS2
1690        R_SHCHD2
1690        R_SHCHF
1690        R_SHK3Dr
1690        R_SHKK
1690        R_SHSL1
1690        R_SKMt2pp
1690        R_SKMtex
1690        R_SO2tpp
1690        R_SO3tex
1690        R_SO4tex
1690        R_SOTA
1690        R_SPMDAT1
1690        R_SPMDAT2
1690        R_SPMDabcpp
1690        R_SPMDtex
1690        R_SPMS
1690        R_SPODM
1690        R_SPODMpp
1690        R_SSALx
1690        R_SSALy
1690        R_SUCBZL
1690        R_SUCBZS
1690        R_SUCCt2_2pp
1690        R_SUCCt2_3pp
1690        R_SUCCtex
1690        R_SUCDi
1690        R_SUCFUMtpp
1690        R_SUCOAS
1690        R_SUCRtex
1690        R_SUCptspp
1690        R_SULFACabcpp
1690        R_SULFACtex
1690        R_SULRi
1690        R_SULabcpp
1690        R_T2DECAI
1690        R_TAGURr
1690        R_TALA
1690        R_TARTD
1690        R_TARTRt7pp
1690        R_TARTRtex
1690        R_TAUDO
1690        R_TAURabcpp
1690        R_TCYNTtex
1690        R_TDECOAI
1690        R_TDP
1690        R_TDPAGTA
1690        R_TDPDRE
1690        R_TDPDRR
1690        R_TDPGDH
1690        R_TDSK
1690        R_TDSR1
1690        R_TDSR2
1690        R_TGBPA
1690        R_THD2pp
1690        R_THDPS
1690        R_THIORDXi
1690        R_THMDt2pp
1690        R_THMDt2rpp
1690        R_THMDtex
1690        R_THMabcpp
1690        R_THMtex
1690        R_THRA2i
1690        R_THRAi
1690        R_THRD
1690        R_THRD_L
1690        R_THRPtex
1690        R_THRS
1690        R_THRTRS
1690        R_THRabcpp
1690        R_THRt2pp
1690        R_THRt2rpp
1690        R_THRt4pp
1690        R_THRtex
1690        R_THYMt3pp
1690        R_THYMtex
1690        R_THZPSN
1690        R_TKT1
1690        R_TKT2
1690        R_TMAOR1
1690        R_TMAOR2
1690        R_TMAOR2pp
1690        R_TMAOtex
1690        R_TMDK1
1690        R_TMDPP
1690        R_TMDS
1690        R_TMK
1690        R_TMPK
1690        R_TMPPP
1690        R_TPRDCOAS
1690        R_TRDR
1690        R_TRE6PH
1690        R_TRE6PP
1690        R_TRE6PS
1690        R_TREH
1690        R_TREHpp
1690        R_TREptspp
1690        R_TRPAS2
1690        R_TRPS1
1690        R_TRPS2
1690        R_TRPS3
1690        R_TRPt2rpp
1690        R_TRPtex
1690        R_TRSARr
1690        R_TSULabcpp
1690        R_TSULtex
1690        R_TTDCEAtexi
1690        R_TUNGSabcpp
1690        R_TUNGStex
1690        R_TYMtex
1690        R_TYROXDApp
1690        R_TYRPpp
1690        R_TYRPtex
1690        R_TYRTA
1690        R_TYRTRS
1690        R_TYRt2rpp
1690        R_TYRtex
1690        R_U23GAAT
1690        R_UAAGDS
1690        R_UACGALPpp
1690        R_UACGAMPpp
1690        R_UACGAMtex
1690        R_UACMAMO
1690        R_UAG2E
1690        R_UAGAAT
1690        R_UAGCVT
1690        R_UAGDP
1690        R_UAGPT3
1690        R_UAMAGS
1690        R_UAMAS
1690        R_UAPGR
1690        R_UDCPDP
1690        R_UDCPDPS
1690        R_UDCPDPpp
1690        R_UDCPPtppi
1690        R_UDPACGALtex
1690        R_UDPG4E
1690        R_UDPGALM
1690        R_UDPGALPpp
1690        R_UDPGALtex
1690        R_UDPGD
1690        R_UDPGDC
1690        R_UDPGLCURtex
1690        R_UDPGPpp
1690        R_UDPGtex
1690        R_UDPKAAT
1690        R_UGLCURPpp
1690        R_UGLYCH
1690        R_UGMDDS
1690        R_UHGADA
1690        R_ULA4NFT
1690        R_ULA4Ntppi
1690        R_UM3PL
1690        R_UM4PCP
1690        R_UMPK
1690        R_UMPtex
1690        R_UNK3
1690        R_UPLA4FNF
1690        R_UPLA4FNT
1690        R_UPP3MT
1690        R_UPP3S
1690        R_UPPDC1
1690        R_URAt2pp
1690        R_URAtex
1690        R_URDGLYCD
1690        R_UREAtex
1690        R_UREAtpp
1690        R_URIC
1690        R_URIDK2r
1690        R_URIH
1690        R_URIK2
1690        R_URIt2pp
1690        R_URIt2rpp
1690        R_URItex
1690        R_USHD
1690        R_VALTA
1690        R_VALTRS
1690        R_VALabcpp
1690        R_VALt2rpp
1690        R_X5PL3E
1690        R_XAND
1690        R_XANt2pp
1690        R_XANtex
1690        R_XANtpp
1690        R_XMPtex
1690        R_XTSNH
1690        R_XTSNt2rpp
1690        R_XTSNtex
1690        R_XYLI1
1690        R_XYLI2
1690        R_XYLK
1690        R_XYLK2
1690        R_XYLUt2pp
1690        R_XYLUtex
1690        R_XYLabcpp
1690        R_XYLt2pp
1690        R_XYLtex
1690        R_ZN2abcpp
1690        R_ZN2tpp
1690        R_ZNabcpp
1690        R_Zn2tex
170        R_12DGR120tipp
170        R_12DGR140tipp
170        R_12DGR141tipp
170        R_12DGR160tipp
170        R_12DGR161tipp
170        R_12DGR180tipp
170        R_12DGR181tipp
170        R_12PPDRtpp
170        R_12PPDStex
170        R_12PPDStpp
170        R_14GLUCANabcpp
170        R_14GLUCANtexi
170        R_23CAMPtex
170        R_23CCMPtex
170        R_23CGMPtex
170        R_23CUMPtex
170        R_23DAPPAt2pp
170        R_23DAPPAtex
170        R_23PDE2pp
170        R_23PDE4pp
170        R_23PDE7pp
170        R_23PDE9pp
170        R_26DAHtex
170        R_2AGPA120tipp
170        R_2AGPA140tipp
170        R_2AGPA141tipp
170        R_2AGPA160tipp
170        R_2AGPA161tipp
170        R_2AGPA180tipp
170        R_2AGPA181tipp
170        R_2AGPE120tipp
170        R_2AGPE140tipp
170        R_2AGPE141tipp
170        R_2AGPE160tipp
170        R_2AGPE161tipp
170        R_2AGPE180tipp
170        R_2AGPE181tipp
170        R_2AGPEAT120
170        R_2AGPEAT140
170        R_2AGPEAT141
170        R_2AGPEAT160
170        R_2AGPEAT161
170        R_2AGPEAT181
170        R_2AGPG120tipp
170        R_2AGPG140tipp
170        R_2AGPG141tipp
170        R_2AGPG160tipp
170        R_2AGPG161tipp
170        R_2AGPG180tipp
170        R_2AGPG181tipp
170        R_2AGPGAT120
170        R_2AGPGAT140
170        R_2AGPGAT141
170        R_2AGPGAT160
170        R_2AGPGAT161
170        R_2AGPGAT180
170        R_2AGPGAT181
170        R_2DGLCNRx
170        R_2DGLCNRy
170        R_2DGULRx
170        R_2DGULRy
170        R_2MAHMP
170        R_34dhpactex
170        R_3AMPtex
170        R_3GMPtex
170        R_3HAD100
170        R_3HAD120
170        R_3HAD121
170        R_3HAD140
170        R_3HAD141
170        R_3HAD160
170        R_3HAD161
170        R_3HAD180
170        R_3HAD181
170        R_3HAD40
170        R_3HAD60
170        R_3HAD80
170        R_3HCINNMH
170        R_3KGK
170        R_3NTD2pp
170        R_3NTD4pp
170        R_3NTD7pp
170        R_3NTD9pp
170        R_3OAR120
170        R_3OAR121
170        R_3OAR140
170        R_3OAR141
170        R_3OAR161
170        R_3OAR180
170        R_3OAR181
170        R_3OAR60
170        R_3OAS100
170        R_3OAS120
170        R_3OAS121
170        R_3OAS140
170        R_3OAS141
170        R_3OAS160
170        R_3OAS161
170        R_3OAS180
170        R_3OAS181
170        R_3OAS60
170        R_3OAS80
170        R_3PEPTabcpp
170        R_3UMPtex
170        R_42A12BOOXpp
170        R_4HOXPACDtex
170        R_4HTHRS
170        R_4PCP
170        R_4PCPpp
170        R_4PEPTabcpp
170        R_4PEPTtex
170        R_5DGLCNR
170        R_5DGLCNt2rpp
[truncated: 1,312,983 more chars]
