# Supplementary material for: Meneco, a Topology-Based Gap-Filling Tool Applicable to Degraded Genome-Wide Metabolic Networks
Source: PLoS Comput Biol. 2017 Jan 27;13(1):e1005276. doi: 10.1371/journal.pcbi.1005276 (PMC5302834; doi:10.1371/journal.pcbi.1005276)
Supplement: S1 Files — All files needed to run gap-filling experiments on the benchmark are provided in an archive as well as a Readme.txt file detailing the commands used to produce the results shown in this study. This archive also contains the global results for FVA and a detailed analysis of the network 256 and the biomass 89 as an example. (ZIP) [file pcbi.1005276.s003.zip › S3_files/S3_Ec_iAF1260/targets/56.sbml]

<?xml version="1.0" encoding="UTF-8"?>
  <sbml xmlns="http://www.sbml.org/sbml/level2" level="2" version="1" xmlns:html="http://www.w3.org/1999/xhtml">
  <model id="MODELID_1461534" name="E. coli iJR904">
  <listOfUnitDefinitions>
  <unitDefinition id="mmol_per_gDW_per_hr">
  <listOfUnits>
  <unit kind="mole" scale="-3" multiplier="1" offset="0" />
  <unit kind="gram" exponent="-1" multiplier="1" offset="0" />
  <unit kind="second" exponent="-1" multiplier="0.00027777" offset="0" />
  </listOfUnits>
  </unitDefinition>
  </listOfUnitDefinitions>
  <listOfCompartments>
  <compartment id="C_e" name="Extraorganism"/>
  <compartment id="C_c" name="Cytosol"/>
  </listOfCompartments>
  <listOfSpecies>
<species id="M_glu_DASH_L_c" name="glu_DASH_L_c" compartment="C_e" boundaryCondition="false"/>
<species id="M_cu2_c" name="cu2_c" compartment="C_e" boundaryCondition="false"/>
<species id="M_atp_c" name="atp_c" compartment="C_e" boundaryCondition="false"/>
<species id="M_mobd_c" name="mobd_c" compartment="C_e" boundaryCondition="false"/>
<species id="M_mlthf_c" name="mlthf_c" compartment="C_e" boundaryCondition="false"/>
<species id="M_amet_c" name="amet_c" compartment="C_e" boundaryCondition="false"/>
<species id="M_2ohph_c" name="2ohph_c" compartment="C_e" boundaryCondition="false"/>
<species id="M_dttp_c" name="dttp_c" compartment="C_e" boundaryCondition="false"/>
<species id="M_cobalt2_c" name="cobalt2_c" compartment="C_e" boundaryCondition="false"/>
<species id="M_murein5px4p_p" name="murein5px4p_p" compartment="C_e" boundaryCondition="false"/>
<species id="M_val_DASH_L_c" name="val_DASH_L_c" compartment="C_e" boundaryCondition="false"/>
<species id="M_k_c" name="k_c" compartment="C_e" boundaryCondition="false"/>
<species id="M_10fthf_c" name="10fthf_c" compartment="C_e" boundaryCondition="false"/>
<species id="M_pro_DASH_L_c" name="pro_DASH_L_c" compartment="C_e" boundaryCondition="false"/>
<species id="M_asp_DASH_L_c" name="asp_DASH_L_c" compartment="C_e" boundaryCondition="false"/>
<species id="M_fe3_c" name="fe3_c" compartment="C_e" boundaryCondition="false"/>
<species id="M_h2o_c" name="h2o_c" compartment="C_e" boundaryCondition="false"/>
<species id="M_nad_c" name="nad_c" compartment="C_e" boundaryCondition="false"/>
<species id="M_gly_c" name="gly_c" compartment="C_e" boundaryCondition="false"/>
<species id="M_nadp_c" name="nadp_c" compartment="C_e" boundaryCondition="false"/>
<species id="M_ser_DASH_L_c" name="ser_DASH_L_c" compartment="C_e" boundaryCondition="false"/>
<species id="M_coa_c" name="coa_c" compartment="C_e" boundaryCondition="false"/>
<species id="M_thmpp_c" name="thmpp_c" compartment="C_e" boundaryCondition="false"/>
<species id="M_udcpdp_c" name="udcpdp_c" compartment="C_e" boundaryCondition="false"/>
<species id="M_nh4_c" name="nh4_c" compartment="C_e" boundaryCondition="false"/>
<species id="M_lys_DASH_L_c" name="lys_DASH_L_c" compartment="C_e" boundaryCondition="false"/>
<species id="M_kdo2lipid4_e" name="kdo2lipid4_e" compartment="C_e" boundaryCondition="false"/>
<species id="M_thf_c" name="thf_c" compartment="C_e" boundaryCondition="false"/>
<species id="M_phe_DASH_L_c" name="phe_DASH_L_c" compartment="C_e" boundaryCondition="false"/>
<species id="M_zn2_c" name="zn2_c" compartment="C_e" boundaryCondition="false"/>
<species id="M_leu_DASH_L_c" name="leu_DASH_L_c" compartment="C_e" boundaryCondition="false"/>
<species id="M_thr_DASH_L_c" name="thr_DASH_L_c" compartment="C_e" boundaryCondition="false"/>
<species id="M_cys_DASH_L_c" name="cys_DASH_L_c" compartment="C_e" boundaryCondition="false"/>
<species id="M_ala_DASH_L_c" name="ala_DASH_L_c" compartment="C_e" boundaryCondition="false"/>
<species id="M_so4_c" name="so4_c" compartment="C_e" boundaryCondition="false"/>
<species id="M_utp_c" name="utp_c" compartment="C_e" boundaryCondition="false"/>
<species id="M_met_DASH_L_c" name="met_DASH_L_c" compartment="C_e" boundaryCondition="false"/>
<species id="M_mg2_c" name="mg2_c" compartment="C_e" boundaryCondition="false"/>
</listOfSpecies>
<listOfReactions>
</listOfReactions>
</model>
</sbml>
