# Supplementary material for: Meneco, a Topology-Based Gap-Filling Tool Applicable to Degraded Genome-Wide Metabolic Networks
Source: PLoS Comput Biol. 2017 Jan 27;13(1):e1005276. doi: 10.1371/journal.pcbi.1005276 (PMC5302834; doi:10.1371/journal.pcbi.1005276)
Supplement: S1 Files — All files needed to run gap-filling experiments on the benchmark are provided in an archive as well as a Readme.txt file detailing the commands used to produce the results shown in this study. This archive also contains the global results for FVA and a detailed analysis of the network 256 and the biomass 89 as an example. (ZIP) [file pcbi.1005276.s003.zip › S3_files/S3_Ec_iJO1366/networks/allReactions]

1112        R_DM_4CRSOL
1112        R_DM_5DRIB
1112        R_DM_AACALD
1112        R_DM_AMOB
1112        R_DM_MTHTHF
1112        R_DM_OXAM
1112        R_EX_12ppd_DASH_R_LPAREN_e_RPAREN_
1112        R_EX_15dap_LPAREN_e_RPAREN_
1112        R_EX_23camp_LPAREN_e_RPAREN_
1112        R_EX_23ccmp_LPAREN_e_RPAREN_
1112        R_EX_23cgmp_LPAREN_e_RPAREN_
1112        R_EX_23cump_LPAREN_e_RPAREN_
1112        R_EX_23dappa_LPAREN_e_RPAREN_
1112        R_EX_2ddglcn_LPAREN_e_RPAREN_
1112        R_EX_34dhpac_LPAREN_e_RPAREN_
1112        R_EX_3amp_LPAREN_e_RPAREN_
1112        R_EX_3cmp_LPAREN_e_RPAREN_
1112        R_EX_3gmp_LPAREN_e_RPAREN_
1112        R_EX_4abut_LPAREN_e_RPAREN_
1112        R_EX_LalaDglu_LPAREN_e_RPAREN_
1112        R_EX_LalaDgluMdapDala_LPAREN_e_RPAREN_
1112        R_EX_ac_LPAREN_e_RPAREN_
1112        R_EX_acac_LPAREN_e_RPAREN_
1112        R_EX_acald_LPAREN_e_RPAREN_
1112        R_EX_acgal_LPAREN_e_RPAREN_
1112        R_EX_acgal1p_LPAREN_e_RPAREN_
1112        R_EX_acgam1p_LPAREN_e_RPAREN_
1112        R_EX_acmana_LPAREN_e_RPAREN_
1112        R_EX_acmum_LPAREN_e_RPAREN_
1112        R_EX_acolipa_LPAREN_e_RPAREN_
1112        R_EX_ade_LPAREN_e_RPAREN_
1112        R_EX_adn_LPAREN_e_RPAREN_
1112        R_EX_adocbl_LPAREN_e_RPAREN_
1112        R_EX_akg_LPAREN_e_RPAREN_
1112        R_EX_ala_DASH_D_LPAREN_e_RPAREN_
1112        R_EX_ala_DASH_L_LPAREN_e_RPAREN_
1112        R_EX_alaala_LPAREN_e_RPAREN_
1112        R_EX_all_DASH_D_LPAREN_e_RPAREN_
1112        R_EX_anhgm_LPAREN_e_RPAREN_
1112        R_EX_arbtn_LPAREN_e_RPAREN_
1112        R_EX_arbtn_DASH_fe3_LPAREN_e_RPAREN_
1112        R_EX_aso3_LPAREN_e_RPAREN_
1112        R_EX_asp_DASH_L_LPAREN_e_RPAREN_
1112        R_EX_but_LPAREN_e_RPAREN_
1112        R_EX_cbl1_LPAREN_e_RPAREN_
1112        R_EX_cd2_LPAREN_e_RPAREN_
1112        R_EX_chol_LPAREN_e_RPAREN_
1112        R_EX_chtbs_LPAREN_e_RPAREN_
1112        R_EX_cl_LPAREN_e_RPAREN_
1112        R_EX_cm_LPAREN_e_RPAREN_
1112        R_EX_cmp_LPAREN_e_RPAREN_
1112        R_EX_co2_LPAREN_e_RPAREN_
1112        R_EX_colipap_LPAREN_e_RPAREN_
1112        R_EX_crn_LPAREN_e_RPAREN_
1112        R_EX_cu_LPAREN_e_RPAREN_
1112        R_EX_cu2_LPAREN_e_RPAREN_
1112        R_EX_cyan_LPAREN_e_RPAREN_
1112        R_EX_cynt_LPAREN_e_RPAREN_
1112        R_EX_cys_DASH_D_LPAREN_e_RPAREN_
1112        R_EX_cys_DASH_L_LPAREN_e_RPAREN_
1112        R_EX_damp_LPAREN_e_RPAREN_
1112        R_EX_dcmp_LPAREN_e_RPAREN_
1112        R_EX_dcyt_LPAREN_e_RPAREN_
1112        R_EX_dgmp_LPAREN_e_RPAREN_
1112        R_EX_dgsn_LPAREN_e_RPAREN_
1112        R_EX_dha_LPAREN_e_RPAREN_
1112        R_EX_dimp_LPAREN_e_RPAREN_
1112        R_EX_dms_LPAREN_e_RPAREN_
1112        R_EX_dmso_LPAREN_e_RPAREN_
1112        R_EX_dtmp_LPAREN_e_RPAREN_
1112        R_EX_dump_LPAREN_e_RPAREN_
1112        R_EX_duri_LPAREN_e_RPAREN_
1112        R_EX_etha_LPAREN_e_RPAREN_
1112        R_EX_etoh_LPAREN_e_RPAREN_
1112        R_EX_f6p_LPAREN_e_RPAREN_
1112        R_EX_fe3hox_DASH_un_LPAREN_e_RPAREN_
1112        R_EX_fecrm_LPAREN_e_RPAREN_
1112        R_EX_fecrm_DASH_un_LPAREN_e_RPAREN_
1112        R_EX_feenter_LPAREN_e_RPAREN_
1112        R_EX_feoxam_LPAREN_e_RPAREN_
1112        R_EX_feoxam_DASH_un_LPAREN_e_RPAREN_
1112        R_EX_fru_LPAREN_e_RPAREN_
1112        R_EX_fruur_LPAREN_e_RPAREN_
1112        R_EX_fuc_DASH_L_LPAREN_e_RPAREN_
1112        R_EX_fum_LPAREN_e_RPAREN_
1112        R_EX_fusa_LPAREN_e_RPAREN_
1112        R_EX_g1p_LPAREN_e_RPAREN_
1112        R_EX_g3pi_LPAREN_e_RPAREN_
1112        R_EX_g6p_LPAREN_e_RPAREN_
1112        R_EX_gal1p_LPAREN_e_RPAREN_
1112        R_EX_galct_DASH_D_LPAREN_e_RPAREN_
1112        R_EX_galt_LPAREN_e_RPAREN_
1112        R_EX_galur_LPAREN_e_RPAREN_
1112        R_EX_gam_LPAREN_e_RPAREN_
1112        R_EX_gbbtn_LPAREN_e_RPAREN_
1112        R_EX_gdp_LPAREN_e_RPAREN_
1112        R_EX_glc_LPAREN_e_RPAREN_
1112        R_EX_glcr_LPAREN_e_RPAREN_
1112        R_EX_glu_DASH_L_LPAREN_e_RPAREN_
1112        R_EX_glyald_LPAREN_e_RPAREN_
1112        R_EX_glyb_LPAREN_e_RPAREN_
1112        R_EX_glyc2p_LPAREN_e_RPAREN_
1112        R_EX_gmp_LPAREN_e_RPAREN_
1112        R_EX_gsn_LPAREN_e_RPAREN_
1112        R_EX_gtp_LPAREN_e_RPAREN_
1112        R_EX_gua_LPAREN_e_RPAREN_
1112        R_EX_h_LPAREN_e_RPAREN_
1112        R_EX_h2_LPAREN_e_RPAREN_
1112        R_EX_h2o_LPAREN_e_RPAREN_
1112        R_EX_h2o2_LPAREN_e_RPAREN_
1112        R_EX_h2s_LPAREN_e_RPAREN_
1112        R_EX_hacolipa_LPAREN_e_RPAREN_
1112        R_EX_halipa_LPAREN_e_RPAREN_
1112        R_EX_hdca_LPAREN_e_RPAREN_
1112        R_EX_idon_DASH_L_LPAREN_e_RPAREN_
1112        R_EX_ile_DASH_L_LPAREN_e_RPAREN_
1112        R_EX_imp_LPAREN_e_RPAREN_
1112        R_EX_inost_LPAREN_e_RPAREN_
1112        R_EX_isetac_LPAREN_e_RPAREN_
1112        R_EX_kdo2lipid4_LPAREN_e_RPAREN_
1112        R_EX_lac_DASH_D_LPAREN_e_RPAREN_
1112        R_EX_lac_DASH_L_LPAREN_e_RPAREN_
1112        R_EX_leu_DASH_L_LPAREN_e_RPAREN_
1112        R_EX_lipa_LPAREN_e_RPAREN_
1112        R_EX_lipa_cold_LPAREN_e_RPAREN_
1112        R_EX_lyx_DASH_L_LPAREN_e_RPAREN_
1112        R_EX_malt_LPAREN_e_RPAREN_
1112        R_EX_malthx_LPAREN_e_RPAREN_
1112        R_EX_maltpt_LPAREN_e_RPAREN_
1112        R_EX_man6p_LPAREN_e_RPAREN_
1112        R_EX_manglyc_LPAREN_e_RPAREN_
1112        R_EX_melib_LPAREN_e_RPAREN_
1112        R_EX_meoh_LPAREN_e_RPAREN_
1112        R_EX_met_DASH_L_LPAREN_e_RPAREN_
1112        R_EX_metsox_DASH_R_DASH_L_LPAREN_e_RPAREN_
1112        R_EX_mg2_LPAREN_e_RPAREN_
1112        R_EX_mincyc_LPAREN_e_RPAREN_
1112        R_EX_mn2_LPAREN_e_RPAREN_
1112        R_EX_mobd_LPAREN_e_RPAREN_
1112        R_EX_mso3_LPAREN_e_RPAREN_
1112        R_EX_n2o_LPAREN_e_RPAREN_
1112        R_EX_na1_LPAREN_e_RPAREN_
1112        R_EX_nh4_LPAREN_e_RPAREN_
1112        R_EX_no_LPAREN_e_RPAREN_
1112        R_EX_no2_LPAREN_e_RPAREN_
1112        R_EX_novbcn_LPAREN_e_RPAREN_
1112        R_EX_o2s_LPAREN_e_RPAREN_
1112        R_EX_ocdca_LPAREN_e_RPAREN_
1112        R_EX_ocdcea_LPAREN_e_RPAREN_
1112        R_EX_orn_LPAREN_e_RPAREN_
1112        R_EX_orot_LPAREN_e_RPAREN_
1112        R_EX_pacald_LPAREN_e_RPAREN_
1112        R_EX_peamn_LPAREN_e_RPAREN_
1112        R_EX_phe_DASH_L_LPAREN_e_RPAREN_
1112        R_EX_pheme_LPAREN_e_RPAREN_
1112        R_EX_pi_LPAREN_e_RPAREN_
1112        R_EX_pnto_DASH_R_LPAREN_e_RPAREN_
1112        R_EX_ppa_LPAREN_e_RPAREN_
1112        R_EX_ppal_LPAREN_e_RPAREN_
1112        R_EX_progly_LPAREN_e_RPAREN_
1112        R_EX_pser_DASH_L_LPAREN_e_RPAREN_
1112        R_EX_pydam_LPAREN_e_RPAREN_
1112        R_EX_pydx_LPAREN_e_RPAREN_
1112        R_EX_pydxn_LPAREN_e_RPAREN_
1112        R_EX_rfamp_LPAREN_e_RPAREN_
1112        R_EX_rib_DASH_D_LPAREN_e_RPAREN_
1112        R_EX_sbt_DASH_D_LPAREN_e_RPAREN_
1112        R_EX_sel_LPAREN_e_RPAREN_
1112        R_EX_ser_DASH_D_LPAREN_e_RPAREN_
1112        R_EX_ser_DASH_L_LPAREN_e_RPAREN_
1112        R_EX_slnt_LPAREN_e_RPAREN_
1112        R_EX_so4_LPAREN_e_RPAREN_
1112        R_EX_spmd_LPAREN_e_RPAREN_
1112        R_EX_succ_LPAREN_e_RPAREN_
1112        R_EX_tartr_DASH_L_LPAREN_e_RPAREN_
1112        R_EX_taur_LPAREN_e_RPAREN_
1112        R_EX_thm_LPAREN_e_RPAREN_
1112        R_EX_thrp_LPAREN_e_RPAREN_
1112        R_EX_thymd_LPAREN_e_RPAREN_
1112        R_EX_tma_LPAREN_e_RPAREN_
1112        R_EX_tre_LPAREN_e_RPAREN_
1112        R_EX_ttdcea_LPAREN_e_RPAREN_
1112        R_EX_ttrcyc_LPAREN_e_RPAREN_
1112        R_EX_tym_LPAREN_e_RPAREN_
1112        R_EX_tyr_DASH_L_LPAREN_e_RPAREN_
1112        R_EX_tyrp_LPAREN_e_RPAREN_
1112        R_EX_uacgam_LPAREN_e_RPAREN_
1112        R_EX_udpgal_LPAREN_e_RPAREN_
1112        R_EX_udpglcur_LPAREN_e_RPAREN_
1112        R_EX_ump_LPAREN_e_RPAREN_
1112        R_EX_ura_LPAREN_e_RPAREN_
1112        R_EX_urea_LPAREN_e_RPAREN_
1112        R_EX_uri_LPAREN_e_RPAREN_
1112        R_EX_val_DASH_L_LPAREN_e_RPAREN_
1112        R_EX_xan_LPAREN_e_RPAREN_
1112        R_EX_xmp_LPAREN_e_RPAREN_
1112        R_EX_xyl_DASH_D_LPAREN_e_RPAREN_
1112        R_EX_zn2_LPAREN_e_RPAREN_
1112        R_12DGR120tipp
1112        R_12DGR140tipp
1112        R_12DGR160tipp
1112        R_12PPDRtex
1112        R_12PPDStex
1112        R_12PPDStpp
1112        R_14GLUCANabcpp
1112        R_14GLUCANtexi
1112        R_23CUMPtex
1112        R_23PDE4pp
1112        R_23PDE9pp
1112        R_26DAHtex
1112        R_2AGPA161tipp
1112        R_2AGPA181tipp
1112        R_2AGPE120tipp
1112        R_2AGPE140tipp
1112        R_2AGPE141tipp
1112        R_2AGPE181tipp
1112        R_2AGPEAT120
1112        R_2AGPEAT140
1112        R_2AGPEAT141
1112        R_2AGPEAT161
1112        R_2AGPEAT180
1112        R_2AGPEAT181
1112        R_2AGPG120tipp
1112        R_2AGPG140tipp
1112        R_2AGPG160tipp
1112        R_2AGPG161tipp
1112        R_2AGPGAT120
1112        R_2AGPGAT140
1112        R_2AGPGAT160
1112        R_2AGPGAT161
1112        R_2AGPGAT181
1112        R_2DGULRGx
1112        R_2DGULRGy
1112        R_2DGULRx
1112        R_2DGULRy
1112        R_2MAHMP
1112        R_3AMACHYD
1112        R_3CMPtex
1112        R_3GMPtex
1112        R_3HAD100
1112        R_3HAD120
1112        R_3HAD121
1112        R_3HAD160
1112        R_3HAD180
1112        R_3HAD181
1112        R_3HAD40
1112        R_3HAD60
1112        R_3HAD80
1112        R_3HCINNMH
1112        R_3HPPtpp
1112        R_3KGK
1112        R_3NTD4pp
1112        R_3NTD7pp
1112        R_3NTD9pp
1112        R_3OAR121
1112        R_3OAR141
1112        R_3OAR160
1112        R_3OAR161
1112        R_3OAR180
1112        R_3OAR40
1112        R_3OAR60
1112        R_3OAS100
1112        R_3OAS121
1112        R_3OAS140
1112        R_3OAS141
1112        R_3OAS180
1112        R_3OAS181
1112        R_3OAS60
1112        R_3OXCOAT
1112        R_3PEPTtex
1112        R_42A12BOOXpp
1112        R_4HOXPACDtex
1112        R_4HTHRS
1112        R_4PCP
1112        R_4PCPpp
1112        R_4PEPTabcpp
1112        R_4PEPTtex
1112        R_5DGLCNR
1112        R_5DGLCNt2rpp
1112        R_5DGLCNtex
1112        R_5DOAN
1112        R_5MTRtex
1112        R_A5PISO
1112        R_AACPS1
1112        R_AACPS3
1112        R_AACPS4
1112        R_AACPS5
1112        R_AACPS7
1112        R_AACPS8
1112        R_AACPS9
1112        R_AACTOOR
1112        R_AADDGT
1112        R_AAMYL
1112        R_AAMYLpp
1112        R_ABUTD
1112        R_ABUTtex
1112        R_ACACT2r
1112        R_ACACT3r
1112        R_ACACT4r
1112        R_ACACT5r
1112        R_ACACT8r
1112        R_ACACtex
1112        R_ACALD
1112        R_ACALDtex
1112        R_ACANTHAT
1112        R_ACBIPGT
1112        R_ACCOAC
1112        R_ACGAL1Ptex
1112        R_ACGALtex
1112        R_ACGAMK
1112        R_ACGAMT
1112        R_ACGS
1112        R_ACHBS
1112        R_ACKr
1112        R_ACM6PH
1112        R_ACMAMUT
1112        R_ACMANAtex
1112        R_ACMUMtex
1112        R_ACNML
1112        R_ACOAD2f
1112        R_ACOAD3f
1112        R_ACOAD4f
1112        R_ACOAD5f
1112        R_ACOAD6f
1112        R_ACOAD7f
1112        R_ACOAD8f
1112        R_ACOATA
1112        R_ACODA
1112        R_ACOLIPAabctex
1112        R_ACONMT
1112        R_ACOTA
1112        R_ACPPAT140
1112        R_ACPPAT141
1112        R_ACPPAT161
1112        R_ACPPAT180
1112        R_ACPS1
1112        R_ACS
1112        R_ACSERtex
1112        R_ACSERtpp
1112        R_ACtex
1112        R_ADA
1112        R_ADEt2rpp
1112        R_ADEtex
1112        R_ADK1
1112        R_ADMDC
1112        R_ADNt2pp
1112        R_ADNt2rpp
1112        R_ADNtex
1112        R_ADOCBLS
1112        R_ADOCBLabcpp
1112        R_ADOCBLtonex
1112        R_ADPRDP
1112        R_ADPT
1112        R_ADSL1r
1112        R_AGDC
1112        R_AGM3PA
1112        R_AGM3PApp
1112        R_AGM3PH
1112        R_AGM4PA
1112        R_AGM4PApp
1112        R_AGM4PCP
1112        R_AGM4PCPpp
1112        R_AGM4PH
1112        R_AGM4Pt2pp
1112        R_AGMHE
1112        R_AGMt2pp
1112        R_AGPAT120
1112        R_AGPAT141
1112        R_AGPAT161
1112        R_AGPR
1112        R_AGt3
1112        R_AICART
1112        R_AIRC2
1112        R_AIRC3
1112        R_AKGDH
1112        R_AKGt2rpp
1112        R_AKGtex
1112        R_ALAALAabcpp
1112        R_ALAALAr
1112        R_ALAGLUE
1112        R_ALATA_D2
1112        R_ALATA_L2
1112        R_ALATRS
1112        R_ALAt2pp
1112        R_ALAt4pp
1112        R_ALAtex
1112        R_ALCD19
1112        R_ALDD19xr
1112        R_ALDD3y
1112        R_ALDD4
1112        R_ALLK
1112        R_ALLTAMH
1112        R_ALLTN
1112        R_ALLULPE
1112        R_ALLabcpp
1112        R_ALPATE160pp
1112        R_ALPATG160pp
1112        R_ALR4x
1112        R_ALTRH
1112        R_AM3PA
1112        R_AM4PA
1112        R_AMALT4
1112        R_AMANAPEr
1112        R_AMANK
1112        R_AMAOTr
1112        R_AMMQLT8
1112        R_AMPMS2
1112        R_AMPN
1112        R_AMPTASECG
1112        R_AMPtex
1112        R_ANHMK
1112        R_ANPRT
1112        R_ANS
1112        R_AOXSr2
1112        R_AP4AH
1112        R_APCS
1112        R_APG3PAT120
1112        R_APG3PAT140
1112        R_APG3PAT141
1112        R_APG3PAT180
1112        R_APG3PAT181
1112        R_APH120
1112        R_APH140
1112        R_APH161
1112        R_APH181
1112        R_APPLDHr
1112        R_ARAI
1112        R_ARBTNR1
1112        R_ARBTNR2
1112        R_ARBTNR3
1112        R_ARBTNabcpp
1112        R_ARBTNexs
1112        R_ARBTNtonex
1112        R_ARBTtex
1112        R_ARBabcpp
1112        R_ARBt2rpp
1112        R_ARBt3ipp
1112        R_ARBtex
1112        R_ARGAGMt7pp
1112        R_ARGDCpp
1112        R_ARGSL
1112        R_ARGSS
1112        R_ARGTRS
1112        R_ARGtex
1112        R_ASAD
1112        R_ASCBPL
1112        R_ASCBtex
1112        R_ASNN
1112        R_ASNNpp
1112        R_ASNS1
1112        R_ASNS2
1112        R_ASNTRS
1112        R_ASNabcpp
1112        R_ASNt2rpp
1112        R_ASNtex
1112        R_ASO3t8pp
1112        R_ASO3tex
1112        R_ASPCT
1112        R_ASPK
1112        R_ASPO3
1112        R_ASPO5
1112        R_ASPO6
1112        R_ASPT
1112        R_ASPTA
1112        R_ASPt2_2pp
1112        R_ASPt2rpp
1112        R_AST
1112        R_ATHRDHr
1112        R_ATPM
1112        R_ATPPRT
1112        R_ATPS4rpp
1112        R_BALAt2pp
1112        R_BALAtex
1112        R_BETALDHx
1112        R_BETALDHy
1112        R_BMOGDS1
1112        R_BMOGDS2
1112        R_BPNT
1112        R_BSORy
1112        R_BTNtex
1112        R_BTS5
1112        R_BUTt2rpp
1112        R_BWCOGDS1
1112        R_BWCOS
1112        R_CADVtpp
1112        R_CAt6pp
1112        R_CBIAT
1112        R_CBItonex
1112        R_CBIuabcpp
1112        R_CBL1abcpp
1112        R_CBL1tonex
1112        R_CCGS
1112        R_CD2abcpp
1112        R_CD2tex
1112        R_CDAPPA140
1112        R_CDAPPA141
1112        R_CDGR
1112        R_CDGS
1112        R_CFAS180E
1112        R_CFAS180G
1112        R_CGLYabcpp
1112        R_CGLYtex
1112        R_CHLabcpp
1112        R_CHLt2pp
1112        R_CHLtex
1112        R_CHORM
1112        R_CHORS
1112        R_CHTBSptspp
1112        R_CHTBStex
1112        R_CITL
1112        R_CLPNH120pp
1112        R_CLPNH141pp
1112        R_CLPNH160pp
1112        R_CLPNH161pp
1112        R_CLPNH180pp
1112        R_CLPNH181pp
1112        R_CLPNS120pp
1112        R_CLPNS140pp
1112        R_CLPNS141pp
1112        R_CLPNS160pp
1112        R_CLt3_2pp
1112        R_CLtex
1112        R_CMPtex
1112        R_COBALT2t3pp
1112        R_COBALT2tex
1112        R_COBALT2tpp
1112        R_COLIPAabcpp
1112        R_COLIPAabctex
1112        R_CPGNR2
1112        R_CPGNUtpp
1112        R_CPGNabcpp
1112        R_CPGNtonex
1112        R_CPH4S
1112        R_CPMPS
1112        R_CPPPGO
1112        R_CPPPGO2
1112        R_CRNBTCT
1112        R_CRNCAL2
1112        R_CRNCDH
1112        R_CRNDt2rpp
1112        R_CRNDtex
1112        R_CRNt8pp
1112        R_CSNt2pp
1112        R_CTBTabcpp
1112        R_CTBTt2rpp
1112        R_CTECOAI7
1112        R_CTPS2
1112        R_CU1Opp
1112        R_CU1abcpp
1112        R_CU2abcpp
1112        R_CU2tex
1112        R_CU2tpp
1112        R_CYANST
1112        R_CYNTt2pp
1112        R_CYSDDS
1112        R_CYSDabcpp
1112        R_CYSDtex
1112        R_CYSS
1112        R_CYSSADS
1112        R_CYSTRS
1112        R_CYSabc2pp
1112        R_CYSabcpp
1112        R_CYTBDpp
1112        R_CYTD
1112        R_CYTDt2pp
1112        R_CYTDt2rpp
1112        R_CYTDtex
1112        R_CYTK2
1112        R_DADA
1112        R_DADK
1112        R_DADNt2pp
1112        R_DADNtex
1112        R_DAGK160
1112        R_DAGK161
1112        R_DAGK181
1112        R_DALAt2pp
1112        R_DALAtex
1112        R_DAMPtex
1112        R_DAPAL
1112        R_DAPDC
1112        R_DAPE
1112        R_DAPabcpp
1112        R_DASYN120
1112        R_DASYN140
1112        R_DASYN161
1112        R_DASYN180
1112        R_DASYN181
1112        R_DATPHs
1112        R_DBTS
1112        R_DC6PH
1112        R_DCYTD
1112        R_DCYTt2pp
1112        R_DDCAtexi
1112        R_DDGALK
1112        R_DDGLCNt2rpp
1112        R_DDGLCNtex
1112        R_DDGLK
1112        R_DDPA
1112        R_DDPGALA
1112        R_DGMPtex
1112        R_DGSNt2pp
1112        R_DHACOAH
1112        R_DHAtpp
1112        R_DHBD
1112        R_DHBS
1112        R_DHBSH
1112        R_DHDPRy
1112        R_DHDPS
1112        R_DHFR
1112        R_DHFS
1112        R_DHMPTR
1112        R_DHNAOT4
1112        R_DHNCOAS
1112        R_DHORD2
1112        R_DHORDfum
1112        R_DHORTS
1112        R_DHPPDA2
1112        R_DHPTDCs2
1112        R_DHPTDNR
1112        R_DHPTDNRN
1112        R_DHQS
1112        R_DHQTi
1112        R_DINStex
1112        R_DKGLCNR1
1112        R_DKGLCNR2x
1112        R_DKGLCNR2y
1112        R_DMATT
1112        R_DMPPS
1112        R_DMSOR1
1112        R_DMSOR1pp
1112        R_DMSOR2
1112        R_DMSOR2pp
1112        R_DMSOtex
1112        R_DMStex
1112        R_DNTPPA
1112        R_DOGULNR
1112        R_DOPAtex
1112        R_DSBDR
1112        R_DSBGGT
1112        R_DSERDHr
1112        R_DSERtex
1112        R_DTARTD
1112        R_DTMPK
1112        R_DURADx
1112        R_DURIK1
1112        R_DURIt2pp
1112        R_DURItex
1112        R_DUTPDP
1112        R_DXPRIi
1112        R_DXPS
1112        R_DXYLK
1112        R_EAR100x
1112        R_EAR120y
1112        R_EAR121y
1112        R_EAR140y
1112        R_EAR160x
1112        R_EAR180x
1112        R_EAR180y
1112        R_EAR181x
1112        R_EAR181y
1112        R_EAR40x
1112        R_EAR60x
1112        R_ECA4COLIPAabctex
1112        R_ECA4OALpp
1112        R_ECAP1pp
1112        R_ECAtpp
1112        R_ECOAH1
1112        R_ECOAH2
1112        R_ECOAH3
1112        R_ECOAH4
1112        R_ECOAH5
1112        R_ECOAH6
1112        R_EDA
1112        R_EDD
1112        R_EDTXS2
1112        R_EDTXS4
1112        R_ENLIPAabctex
1112        R_ENTERES
1112        R_ENTERES2
1112        R_EPMEACPR
1112        R_ETHAt2pp
1112        R_ETHAtex
1112        R_ETHSO3abcpp
1112        R_ETHSO3tex
1112        R_F6Pt6_2pp
1112        R_F6Ptex
1112        R_FA120ACPHi
1112        R_FA140ACPHi
1112        R_FA141ACPHi
1112        R_FA160ACPHi
1112        R_FACOAE140
1112        R_FACOAE141
1112        R_FACOAE161
1112        R_FACOAE180
1112        R_FACOAE181
1112        R_FACOAE60
1112        R_FACOAE80
1112        R_FACOAL120t2pp
1112        R_FACOAL160t2pp
1112        R_FACOAL161t2pp
1112        R_FACOAL181t2pp
1112        R_FACOAL60t2pp
1112        R_FADRx
1112        R_FADRx2
1112        R_FALDH2
1112        R_FALDtex
1112        R_FALGTHLs
1112        R_FBA
1112        R_FBA3
1112        R_FCLK
1112        R_FCLPA
1112        R_FCLT
1112        R_FDH4pp
1112        R_FDMO3
1112        R_FDMO4
1112        R_FDMO6
1112        R_FE2t2pp
1112        R_FE2t3pp
1112        R_FE2tex
1112        R_FE2tpp
1112        R_FE3DCITabcpp
1112        R_FE3DHBZR
1112        R_FE3DHBZStonex
1112        R_FE3HOXR1
1112        R_FE3HOXUtpp
1112        R_FE3HOXtonex
1112        R_FE3abcpp
1112        R_FECRMR1
1112        R_FECRMR2
1112        R_FECRMR3
1112        R_FECRMUtex
1112        R_FECRMUtpp
1112        R_FECRMabcpp
1112        R_FECRMexs
1112        R_FECRMtonex
1112        R_FEENTERR1
1112        R_FEENTERR3
1112        R_FEENTERexs
1112        R_FEENTERtex
1112        R_FEENTERtonex
1112        R_FEOXAMR1
1112        R_FEOXAMR3
1112        R_FEOXAMUtpp
1112        R_FEOXAMtonex
1112        R_FESD1s
1112        R_FESR
1112        R_FFSD
1112        R_FMNRx
1112        R_FMNRx2
1112        R_FOMETRi
1112        R_FORCT
1112        R_FORt2pp
1112        R_FORtex
1112        R_FORtppi
1112        R_FRD2
1112        R_FRD3
1112        R_FRULYSK
1112        R_FRULYSt2pp
1112        R_FRUURtex
1112        R_FRUpts2pp
1112        R_FRUptspp
1112        R_FTHFLi
1112        R_G1PACT
1112        R_G1PTT
1112        R_G1Ptex
1112        R_G1SAT
1112        R_G2PP
1112        R_G3PAT140
1112        R_G3PAT141
1112        R_G3PAT160
1112        R_G3PAT161
1112        R_G3PAT180
1112        R_G3PAT181
1112        R_G3PCabcpp
1112        R_G3PCtex
1112        R_G3PD2
1112        R_G3PD5
1112        R_G3PD7
1112        R_G3PEabcpp
1112        R_G3PEtex
1112        R_G3PGabcpp
1112        R_G3PGtex
1112        R_G3PIabcpp
1112        R_G3PStex
1112        R_G3PT
1112        R_G5SADs
1112        R_G6Pt6_2pp
1112        R_GALBDtex
1112        R_GALCTD
1112        R_GALCTLO
1112        R_GALCTND
1112        R_GALCTNLtex
1112        R_GALCTNt2pp
1112        R_GALCTNtex
1112        R_GALCTt2rpp
1112        R_GALCTtex
1112        R_GALKr
1112        R_GALM2pp
1112        R_GALTptspp
1112        R_GALURt2rpp
1112        R_GALUi
1112        R_GALabcpp
1112        R_GAMptspp
1112        R_GAPD
1112        R_GARFT
1112        R_GBBTNtex
1112        R_GCALDD
1112        R_GDPMNH
1112        R_GDPMNP
1112        R_GDPTPDP
1112        R_GDPtex
1112        R_GGGABADr
1112        R_GHMT2r
1112        R_GK1
1112        R_GLBRAN2
1112        R_GLCDpp
1112        R_GLCNt2rpp
1112        R_GLCNtex
1112        R_GLCP
1112        R_GLCRD
1112        R_GLCS1
1112        R_GLCTR1
1112        R_GLCTR2
1112        R_GLCUR1Ptex
1112        R_GLCURt2rpp
1112        R_GLCURtex
1112        R_GLCabcpp
1112        R_GLCt2pp
1112        R_GLCtex
1112        R_GLGC
1112        R_GLNTRS
1112        R_GLNabcpp
1112        R_GLU5K
1112        R_GLUABUTt7pp
1112        R_GLUCYS
1112        R_GLUDC
1112        R_GLUSy
1112        R_GLUTRS
1112        R_GLUabcpp
1112        R_GLUt2rpp
1112        R_GLYALDtex
1112        R_GLYALDtpp
1112        R_GLYBabcpp
1112        R_GLYC2Pabcpp
1112        R_GLYC3Pt6pp
1112        R_GLYCAt2rpp
1112        R_GLYCAtex
1112        R_GLYCK
1112        R_GLYCK2
1112        R_GLYCLTDx
1112        R_GLYCLTDy
1112        R_GLYCLTt2rpp
1112        R_GLYCLTtex
1112        R_GLYCTO3
1112        R_GLYCTO4
1112        R_GLYCtex
1112        R_GLYOX
1112        R_GLYOX3
1112        R_GLYt2rpp
1112        R_GMAND
1112        R_GMHEPAT
1112        R_GMHEPK
1112        R_GMHEPPA
1112        R_GMPR
1112        R_GMPtex
1112        R_GOFUCR
1112        R_GP4GH
1112        R_GPDDA1pp
1112        R_GPDDA2
1112        R_GPDDA2pp
1112        R_GPDDA3
1112        R_GPDDA3pp
1112        R_GPDDA4
1112        R_GPDDA5
1112        R_GRXR
1112        R_GSNt2pp
1112        R_GSPMDA
1112        R_GSPMDS
1112        R_GTHOr
1112        R_GTHPi
1112        R_GTHRDabcpp
1112        R_GTHRDtex
1112        R_GTHS
1112        R_GTPCI
1112        R_GTPCII2
1112        R_GTPDPK
1112        R_GTPHs
1112        R_GUACYC
1112        R_GUAPRT
1112        R_GUAt2pp
1112        R_GUAtpp
1112        R_GUI1
1112        R_GUI2
1112        R_H2O2tex
1112        R_H2Otex
1112        R_H2Otpp
1112        R_H2tpp
1112        R_HACD1
1112        R_HACD2
1112        R_HBZOPT
1112        R_HCINNMtex
1112        R_HCYSMT
1112        R_HCYSMT2
1112        R_HDCAtexi
1112        R_HDCEAtexi
1112        R_HEMEOS
1112        R_HEPK2
1112        R_HEPT3
1112        R_HEPT4
1112        R_HEX1
1112        R_HEX4
1112        R_HEX7
1112        R_HEXt2rpp
1112        R_HG2t3pp
1112        R_HG2tex
1112        R_HISTD
1112        R_HISTP
1112        R_HISt2rpp
1112        R_HKNDDH
1112        R_HOMt2pp
1112        R_HOPNTAL
1112        R_HPPPNt2rpp
1112        R_HPYRRx
1112        R_HPYRRy
1112        R_HSDy
1112        R_HSK
1112        R_HSST
1112        R_HSTPT
1112        R_HXAtex
1112        R_HXCT
1112        R_HXPRT
1112        R_HYD2pp
1112        R_HYD3pp
1112        R_HYPOE
1112        R_HYXNtex
1112        R_HYXNtpp
1112        R_I2FE2ST
1112        R_I4FE4ST
1112        R_ICDHyr
1112        R_ICHORS
1112        R_ICHORSi
1112        R_ICL
1112        R_ICYSDS
1112        R_IDOND
1112        R_IDOND2
1112        R_IDONt2rpp
1112        R_IDONtex
1112        R_IG3PS
1112        R_IGPS
1112        R_ILEtex
1112        R_IMPD
1112        R_INDOLEt2pp
1112        R_INSH
1112        R_INSK
1112        R_INSTtex
1112        R_IPMD
1112        R_IPPMIa
1112        R_IPPMIb
1112        R_ISETACabcpp
1112        R_ISETACtex
1112        R_K2L4Aabcpp
1112        R_K2L4Aabctex
1112        R_KARA2
1112        R_KAS14
1112        R_KDOPP
1112        R_KG6PDC
1112        R_Kabcpp
1112        R_Kt2pp
1112        R_Kt3pp
1112        R_L_DASH_LACD3
1112        R_L_DASH_LACt2rpp
1112        R_LA4NTpp
1112        R_LACZ
1112        R_LACZpp
1112        R_LALALGLUtpp
1112        R_LALDO2x
1112        R_LALGP
1112        R_LCADi
1112        R_LCARS
1112        R_LCTSt3ipp
1112        R_LCTStpp
1112        R_LEUTRS
1112        R_LEUabcpp
1112        R_LEUt2rpp
1112        R_LIPACabcpp
1112        R_LIPAHT2ex
1112        R_LIPAabcpp
1112        R_LIPAabctex
1112        R_LIPOCT
1112        R_LIPOt2pp
1112        R_LPLIPAL1A120pp
1112        R_LPLIPAL1A140pp
1112        R_LPLIPAL1A141pp
1112        R_LPLIPAL1A160pp
1112        R_LPLIPAL1A161pp
1112        R_LPLIPAL1E120pp
1112        R_LPLIPAL1E140pp
1112        R_LPLIPAL1E160pp
1112        R_LPLIPAL1E161pp
1112        R_LPLIPAL1G120pp
1112        R_LPLIPAL1G140pp
1112        R_LPLIPAL1G160pp
1112        R_LPLIPAL1G161pp
1112        R_LPLIPAL2A141
1112        R_LPLIPAL2A160
1112        R_LPLIPAL2ATE120
1112        R_LPLIPAL2ATE140
1112        R_LPLIPAL2ATE161
1112        R_LPLIPAL2ATE180
1112        R_LPLIPAL2ATE181
1112        R_LPLIPAL2ATG120
1112        R_LPLIPAL2ATG140
1112        R_LPLIPAL2ATG141
1112        R_LPLIPAL2ATG160
1112        R_LPLIPAL2ATG161
1112        R_LPLIPAL2ATG181
1112        R_LPLIPAL2E140
1112        R_LPLIPAL2E141
1112        R_LPLIPAL2E161
1112        R_LPLIPAL2E181
1112        R_LPLIPAL2G160
1112        R_LPLIPAL2G181
1112        R_LYSDC
1112        R_LYSabcpp
1112        R_LYSt3pp
1112        R_MACPD
1112        R_MALCOAMT
1112        R_MALDt2_2pp
1112        R_MALDtex
1112        R_MALTATr
1112        R_MALTHXabcpp
1112        R_MALTHXtexi
1112        R_MALTPTabcpp
1112        R_MALTTRtexi
1112        R_MALTTTRtexi
1112        R_MALTabcpp
1112        R_MALTtexi
1112        R_MALt2_3pp
1112        R_MALt3pp
1112        R_MALtex
1112        R_MAN1PT2
1112        R_MAN6PI
1112        R_MAN6Ptex
1112        R_MANPGH
1112        R_MANtex
1112        R_MCITL2
1112        R_MCOATA
1112        R_MCPST
1112        R_MCTP2App
1112        R_MDDCP1pp
1112        R_MDDCP4pp
1112        R_MDDCP5pp
1112        R_MDDEP2pp
1112        R_MDDEP3pp
1112        R_MDDEP4pp
1112        R_MDH
1112        R_MDH2
1112        R_MDH3
1112        R_MECDPDH5
1112        R_MELIBt2pp
1112        R_MELIBt3ipp
1112        R_MELIBtex
1112        R_MEOHtrpp
1112        R_MEPCT
1112        R_METAT
1112        R_METDabcpp
1112        R_METDtex
1112        R_METOX1s
1112        R_METOX2s
1112        R_METS
1112        R_METSOX1abcpp
1112        R_METSOX1tex
1112        R_METSOXR2
1112        R_METtex
1112        R_MG2t3_2pp
1112        R_MG2uabcpp
1112        R_MI1PP
1112        R_MICITDr
1112        R_MINCYCtex
1112        R_MINCYCtpp
1112        R_MLDCP1App
1112        R_MLDCP2App
1112        R_MLDCP3App
1112        R_MLDEP2pp
1112        R_MLTG1
1112        R_MLTG2
1112        R_MLTGY1pp
1112        R_MLTGY2pp
1112        R_MLTGY4pp
1112        R_MLTP1
1112        R_MLTP2
1112        R_MMCD
1112        R_MMETt2pp
1112        R_MMETtex
1112        R_MMM
1112        R_MN2t3pp
1112        R_MN2tpp
1112        R_MNLtex
1112        R_MNNH
1112        R_MNtex
1112        R_MOADSUx
1112        R_MOAT3C
1112        R_MOBDabcpp
1112        R_MOCOS
1112        R_MOGDS
1112        R_MOHMT
1112        R_MPTAT
1112        R_MPTG2
1112        R_MPTS
1112        R_MPTSS
1112        R_MTAN
1112        R_MTHFC
1112        R_MTHFD
1112        R_MTRPOX
1112        R_N2Otpp
1112        R_NACODA
1112        R_NACtex
1112        R_NACtpp
1112        R_NADDP
1112        R_NADH16pp
1112        R_NADH17pp
1112        R_NADH18pp
1112        R_NADH9
1112        R_NADPHQR3
1112        R_NADPHQR4
1112        R_NADPPPS
1112        R_NADTRHD
1112        R_NDPK1
1112        R_NDPK2
1112        R_NDPK3
1112        R_NDPK4
1112        R_NDPK5
1112        R_NDPK6
1112        R_NDPK7
1112        R_NDPK8
1112        R_NH4tex
1112        R_NH4tpp
1112        R_NHFRBO
1112        R_NI2abcpp
1112        R_NI2tex
1112        R_NMNAT
1112        R_NMNDA
1112        R_NMNN
1112        R_NMNPtpp
1112        R_NMNt7pp
1112        R_NNAM
1112        R_NNDMBRT
1112        R_NNDPR
1112        R_NO2t2rpp
1112        R_NO2tex
1112        R_NO3R1bpp
1112        R_NO3R1pp
1112        R_NO3R2pp
1112        R_NO3t7pp
1112        R_NODOy
1112        R_NOVBCNtex
1112        R_NOVBCNtpp
1112        R_NOtex
1112        R_NOtpp
1112        R_NTD1
1112        R_NTD10
1112        R_NTD10pp
1112        R_NTD11
1112        R_NTD11pp
1112        R_NTD12
1112        R_NTD12pp
1112        R_NTD3
1112        R_NTD4pp
1112        R_NTD5
1112        R_NTD6
1112        R_NTD7
1112        R_NTD7pp
1112        R_NTD9
1112        R_NTP1
1112        R_NTP10
1112        R_NTP12
1112        R_NTP3
1112        R_NTP3pp
1112        R_NTPP1
1112        R_NTPP2
1112        R_NTPP3
1112        R_NTPP5
1112        R_NTPP6
1112        R_NTPP7
1112        R_NTPP8
1112        R_NTPTP1
1112        R_NTPTP2
1112        R_NTRIR2x
1112        R_NTRIR3pp
1112        R_NTRIR4pp
1112        R_O16A4COLIPAabctex
1112        R_O16AP1pp
1112        R_O16AP2pp
1112        R_O16AP3pp
1112        R_O16AT
1112        R_O16AUNDtpp
1112        R_O16GALFT
1112        R_O16GLCT1
1112        R_OCBT
1112        R_OCDCAtexi
1112        R_OCDCEAtexi
1112        R_OGMEACPD
1112        R_OGMEACPR
1112        R_OGMEACPS
1112        R_OHPHM
1112        R_OMCDC
1112        R_OMMBLHX3
1112        R_OMPDC
1112        R_OPHBDC
1112        R_OPHHX
1112        R_OPHHX3
1112        R_OPMEACPD
1112        R_ORNDC
1112        R_ORNabcpp
1112        R_OROTtex
1112        R_OXAMTC
1112        R_OXCDC
1112        R_OXDHCOAT
1112        R_P5CD
1112        R_PA120abcpp
1112        R_PA140abcpp
1112        R_PA160abcpp
1112        R_PA161abcpp
1112        R_PA180abcpp
1112        R_PA181abcpp
1112        R_PACCOAE
1112        R_PACCOAL
1112        R_PAPA120
1112        R_PAPA141
1112        R_PAPA141pp
1112        R_PAPA160pp
1112        R_PAPA180
1112        R_PAPA181
1112        R_PAPA181pp
1112        R_PAPSR
1112        R_PAPSR2
1112        R_PDE1
1112        R_PDE4
1112        R_PDH
1112        R_PDXPP
1112        R_PE120abcpp
1112        R_PE160abcpp
1112        R_PE180abcpp
1112        R_PEAMNOpp
1112        R_PEAMNtex
1112        R_PETNT161pp
1112        R_PFK
1112        R_PFK_2
1112        R_PFK_3
1112        R_PFL
1112        R_PG120abcpp
1112        R_PG140abcpp
1112        R_PG141abcpp
1112        R_PG160abcpp
1112        R_PG161abcpp
1112        R_PG180abcpp
1112        R_PG181abcpp
1112        R_PGAMT
1112        R_PGI
1112        R_PGK
1112        R_PGLYCP
1112        R_PGM
1112        R_PGP120abcpp
1112        R_PGP161abcpp
1112        R_PGP180abcpp
1112        R_PGPP120
1112        R_PGPP140
1112        R_PGPP140pp
1112        R_PGPP141pp
1112        R_PGPP160pp
1112        R_PGPP161
1112        R_PGPP161pp
1112        R_PGPP180
1112        R_PGPP180pp
1112        R_PGSA140
1112        R_PGSA180
1112        R_PGSA181
1112        R_PHEMEabcpp
1112        R_PHEMEtiex
1112        R_PHETA1
1112        R_PHETRS
1112        R_PIt2rpp
1112        R_PItex
1112        R_PIuabcpp
1112        R_PLIPA1A140pp
1112        R_PLIPA1A181pp
1112        R_PLIPA1E140pp
1112        R_PLIPA1E160pp
1112        R_PLIPA1E161pp
1112        R_PLIPA1G141pp
1112        R_PLIPA1G160pp
1112        R_PLIPA1G161pp
1112        R_PLIPA1G180pp
1112        R_PLIPA1G181pp
1112        R_PLIPA2A140pp
1112        R_PLIPA2A141pp
1112        R_PLIPA2A161pp
1112        R_PLIPA2A180pp
1112        R_PLIPA2E140pp
1112        R_PLIPA2E141pp
1112        R_PLIPA2E161pp
1112        R_PLIPA2E180pp
1112        R_PLIPA2G120pp
1112        R_PLIPA2G160pp
1112        R_PMEACPE
1112        R_PMPK
1112        R_PNTK
1112        R_PNTOt4pp
1112        R_POAACR
1112        R_POX
1112        R_PPA
1112        R_PPA2
1112        R_PPAKr
1112        R_PPALtpp
1112        R_PPAt4pp
1112        R_PPBNGS
1112        R_PPCSCT
1112        R_PPGPPDP
1112        R_PPKr
1112        R_PPM
1112        R_PPND
1112        R_PPNDH
1112        R_PPPGO3
1112        R_PPPNDO
1112        R_PPS
1112        R_PPTHpp
1112        R_PPTtex
1112        R_PRAGSr
1112        R_PRAIS
1112        R_PRAIi
1112        R_PRASCSi
1112        R_PRATPP
1112        R_PROGLYtex
1112        R_PROabcpp
1112        R_PROt4pp
1112        R_PRPPS
1112        R_PSCLYSt2pp
1112        R_PSD120
1112        R_PSD161
1112        R_PSD181
1112        R_PSERtex
1112        R_PSP_Lpp
1112        R_PSSA120
1112        R_PSSA160
1112        R_PSSA161
1112        R_PSSA180
1112        R_PSSA181
1112        R_PTRCORNt7pp
1112        R_PTRCTA
1112        R_PTRCabcpp
1112        R_PTRCtex
1112        R_PUNP1
1112        R_PUNP4
1112        R_PUNP5
1112        R_PYAM5PO
1112        R_PYDAMK
1112        R_PYDAMtex
1112        R_PYDAMtpp
1112        R_PYDXK
1112        R_PYDXNtex
1112        R_PYDXtex
1112        R_PYK
1112        R_PYROX
1112        R_PYRt2rpp
1112        R_PYRtex
1112        R_QMO2
1112        R_QUIN2tpp
1112        R_QUINDH
1112        R_R5Ptex
1112        R_RBFK
1112        R_RBFSa
1112        R_RBFSb
1112        R_RBK
1112        R_RBK_L1
1112        R_REPHACCOAI
1112        R_RFAMPtex
1112        R_RMK
1112        R_RMNtex
1112        R_RMNtpp
1112        R_RNDR1
1112        R_RNDR2b
1112        R_RNDR3
1112        R_RNDR3b
1112        R_RNDR4b
1112        R_RNTR2c2
1112        R_RPE
1112        R_RPI
1112        R_RZ5PP
1112        R_S2FE2SS
1112        R_S2FE2ST
1112        R_S7PI
1112        R_SADH
1112        R_SADT2
1112        R_SARCOX
1112        R_SBTPD
1112        R_SBTptspp
1112        R_SBTtex
1112        R_SCYSDS
1112        R_SDPTA
1112        R_SELCYSS
1112        R_SELGTHR
1112        R_SELGTHR2
1112        R_SELtex
1112        R_SEPHCHCS
1112        R_SERASr
1112        R_SERAT
1112        R_SERt2rpp
1112        R_SERtex
1112        R_SGDS
1112        R_SGSAD
1112        R_SHCHCS3
1112        R_SHCHD2
1112        R_SHCHF
1112        R_SHK3Dr
1112        R_SKMt2pp
1112        R_SO2tpp
1112        R_SO3tex
1112        R_SO4tex
1112        R_SPMDAT2
1112        R_SPMDabcpp
1112        R_SPMDt3pp
1112        R_SPMDtex
1112        R_SSALx
1112        R_SSALy
1112        R_SUCBZL
1112        R_SUCCt2_3pp
1112        R_SUCOAS
1112        R_SUCRtex
1112        R_SUCptspp
1112        R_SULFACabcpp
1112        R_SULFACtex
1112        R_SULRi
1112        R_SULabcpp
1112        R_T2DECAI
1112        R_TAGURr
1112        R_TARTD
1112        R_TARTRt7pp
1112        R_TAUDO
1112        R_TCYNTtex
1112        R_TDPADGAT
1112        R_TDPAGTA
1112        R_TDPDRE
1112        R_TDPDRR
1112        R_TDPGDH
1112        R_TDSK
1112        R_TDSR1
1112        R_TDSR2
1112        R_TGBPA
1112        R_THD2pp
1112        R_THFAT
1112        R_THIORDXi
1112        R_THMDt2rpp
1112        R_THRA2i
1112        R_THRAi
1112        R_THRD
1112        R_THRD_L
1112        R_THRPtex
1112        R_THRt2pp
1112        R_THRt2rpp
1112        R_THYMt3pp
1112        R_THYMtex
1112        R_TKT2
1112        R_TMAOR1pp
1112        R_TMAOR2
1112        R_TMAOtex
1112        R_TMAtex
1112        R_TMDK1
1112        R_TMDPP
1112        R_TMDS
1112        R_TMPK
1112        R_TPI
1112        R_TPRDCOAS
1112        R_TRE6PP
1112        R_TRE6PS
1112        R_TREH
1112        R_TREptspp
1112        R_TREtex
1112        R_TRPS1
1112        R_TRPS2
1112        R_TRPS3
1112        R_TRPt2rpp
1112        R_TRPtex
1112        R_TRSARr
1112        R_TSULabcpp
1112        R_TSULtex
1112        R_TTDCAtexi
1112        R_TTDCEAtexi
1112        R_TTRCYCtex
1112        R_TTRCYCtpp
1112        R_TYRL
1112        R_TYROXDApp
1112        R_TYRPpp
1112        R_TYRtex
1112        R_ThDPAT
1112        R_U23GAAT
1112        R_UAAGDS
1112        R_UACGALPpp
1112        R_UACGAMtex
1112        R_UAGAAT
1112        R_UAGDP
1112        R_UAGPT3
1112        R_UAMAGS
1112        R_UAPGR
1112        R_UDCPDP
1112        R_UDCPDPS
1112        R_UDCPPtppi
1112        R_UDPACGALtex
1112        R_UDPG4E
1112        R_UDPGPpp
1112        R_UGLYCH
1112        R_UHGADA
1112        R_ULA4NFT
1112        R_UM3PL
1112        R_UM4PCP
1112        R_UM4PL
1112        R_UPLA4FNF
1112        R_UPLA4FNT
1112        R_UPP3S
1112        R_UPPDC1
1112        R_UPPRT
1112        R_URAt2pp
1112        R_URAt2rpp
1112        R_URAtex
1112        R_URDGLYCD
1112        R_UREAtex
1112        R_UREAtpp
1112        R_URIH
1112        R_URIK2
1112        R_URIt2pp
1112        R_URIt2rpp
1112        R_URItex
1112        R_VALTA
1112        R_VALabcpp
1112        R_VALtex
1112        R_VPAMTr
1112        R_WCOS
1112        R_X5PL3E
1112        R_XAND
1112        R_XANtpp
1112        R_XPPT
1112        R_XTSNH
1112        R_XTSNt2rpp
1112        R_XYLI1
1112        R_XYLK
1112        R_XYLUt2pp
1112        R_XYLUtex
1112        R_XYLtex
1112        R_ZN2t3pp
1112        R_Zn2tex
1170        R_DM_4CRSOL
1170        R_DM_5DRIB
1170        R_DM_AACALD
1170        R_DM_AMOB
1170        R_DM_OXAM
1170        R_EX_12ppd_DASH_R_LPAREN_e_RPAREN_
1170        R_EX_12ppd_DASH_S_LPAREN_e_RPAREN_
1170        R_EX_14glucan_LPAREN_e_RPAREN_
1170        R_EX_15dap_LPAREN_e_RPAREN_
1170        R_EX_23camp_LPAREN_e_RPAREN_
1170        R_EX_23cgmp_LPAREN_e_RPAREN_
1170        R_EX_23cump_LPAREN_e_RPAREN_
1170        R_EX_23dappa_LPAREN_e_RPAREN_
1170        R_EX_2ddglcn_LPAREN_e_RPAREN_
1170        R_EX_34dhpac_LPAREN_e_RPAREN_
1170        R_EX_3amp_LPAREN_e_RPAREN_
1170        R_EX_3cmp_LPAREN_e_RPAREN_
1170        R_EX_3gmp_LPAREN_e_RPAREN_
1170        R_EX_3hcinnm_LPAREN_e_RPAREN_
1170        R_EX_3ump_LPAREN_e_RPAREN_
1170        R_EX_4abut_LPAREN_e_RPAREN_
1170        R_EX_4hoxpacd_LPAREN_e_RPAREN_
1170        R_EX_5dglcn_LPAREN_e_RPAREN_
1170        R_EX_5mtr_LPAREN_e_RPAREN_
1170        R_EX_LalaDglu_LPAREN_e_RPAREN_
1170        R_EX_LalaDgluMdap_LPAREN_e_RPAREN_
1170        R_EX_LalaDgluMdapDala_LPAREN_e_RPAREN_
1170        R_EX_LalaLglu_LPAREN_e_RPAREN_
1170        R_EX_ac_LPAREN_e_RPAREN_
1170        R_EX_acac_LPAREN_e_RPAREN_
1170        R_EX_acald_LPAREN_e_RPAREN_
1170        R_EX_acgal_LPAREN_e_RPAREN_
1170        R_EX_acgal1p_LPAREN_e_RPAREN_
1170        R_EX_acgam_LPAREN_e_RPAREN_
1170        R_EX_acmana_LPAREN_e_RPAREN_
1170        R_EX_acmum_LPAREN_e_RPAREN_
1170        R_EX_acnam_LPAREN_e_RPAREN_
1170        R_EX_acolipa_LPAREN_e_RPAREN_
1170        R_EX_acser_LPAREN_e_RPAREN_
1170        R_EX_ade_LPAREN_e_RPAREN_
1170        R_EX_adn_LPAREN_e_RPAREN_
1170        R_EX_adocbl_LPAREN_e_RPAREN_
1170        R_EX_ag_LPAREN_e_RPAREN_
1170        R_EX_akg_LPAREN_e_RPAREN_
1170        R_EX_ala_DASH_B_LPAREN_e_RPAREN_
1170        R_EX_ala_DASH_D_LPAREN_e_RPAREN_
1170        R_EX_ala_DASH_L_LPAREN_e_RPAREN_
1170        R_EX_alaala_LPAREN_e_RPAREN_
1170        R_EX_all_DASH_D_LPAREN_e_RPAREN_
1170        R_EX_alltn_LPAREN_e_RPAREN_
1170        R_EX_amp_LPAREN_e_RPAREN_
1170        R_EX_anhgm_LPAREN_e_RPAREN_
1170        R_EX_arbt_LPAREN_e_RPAREN_
1170        R_EX_arbtn_LPAREN_e_RPAREN_
1170        R_EX_arbtn_DASH_fe3_LPAREN_e_RPAREN_
1170        R_EX_arg_DASH_L_LPAREN_e_RPAREN_
1170        R_EX_ascb_DASH_L_LPAREN_e_RPAREN_
1170        R_EX_asn_DASH_L_LPAREN_e_RPAREN_
1170        R_EX_aso3_LPAREN_e_RPAREN_
1170        R_EX_asp_DASH_L_LPAREN_e_RPAREN_
1170        R_EX_btn_LPAREN_e_RPAREN_
1170        R_EX_butso3_LPAREN_e_RPAREN_
1170        R_EX_ca2_LPAREN_e_RPAREN_
1170        R_EX_cbi_LPAREN_e_RPAREN_
1170        R_EX_cbl1_LPAREN_e_RPAREN_
1170        R_EX_cd2_LPAREN_e_RPAREN_
1170        R_EX_cgly_LPAREN_e_RPAREN_
1170        R_EX_cit_LPAREN_e_RPAREN_
1170        R_EX_cl_LPAREN_e_RPAREN_
1170        R_EX_cm_LPAREN_e_RPAREN_
1170        R_EX_cmp_LPAREN_e_RPAREN_
1170        R_EX_co2_LPAREN_e_RPAREN_
1170        R_EX_cobalt2_LPAREN_e_RPAREN_
1170        R_EX_colipa_LPAREN_e_RPAREN_
1170        R_EX_colipap_LPAREN_e_RPAREN_
1170        R_EX_cpgn_LPAREN_e_RPAREN_
1170        R_EX_cpgn_DASH_un_LPAREN_e_RPAREN_
1170        R_EX_crn_LPAREN_e_RPAREN_
1170        R_EX_crn_DASH_D_LPAREN_e_RPAREN_
1170        R_EX_csn_LPAREN_e_RPAREN_
1170        R_EX_cu_LPAREN_e_RPAREN_
1170        R_EX_cu2_LPAREN_e_RPAREN_
1170        R_EX_cyan_LPAREN_e_RPAREN_
1170        R_EX_cynt_LPAREN_e_RPAREN_
1170        R_EX_cys_DASH_D_LPAREN_e_RPAREN_
1170        R_EX_cys_DASH_L_LPAREN_e_RPAREN_
1170        R_EX_cytd_LPAREN_e_RPAREN_
1170        R_EX_damp_LPAREN_e_RPAREN_
1170        R_EX_dca_LPAREN_e_RPAREN_
1170        R_EX_dcmp_LPAREN_e_RPAREN_
1170        R_EX_dcyt_LPAREN_e_RPAREN_
1170        R_EX_ddca_LPAREN_e_RPAREN_
1170        R_EX_dha_LPAREN_e_RPAREN_
1170        R_EX_dimp_LPAREN_e_RPAREN_
1170        R_EX_din_LPAREN_e_RPAREN_
1170        R_EX_dms_LPAREN_e_RPAREN_
1170        R_EX_dmso_LPAREN_e_RPAREN_
1170        R_EX_dopa_LPAREN_e_RPAREN_
1170        R_EX_doxrbcn_LPAREN_e_RPAREN_
1170        R_EX_dtmp_LPAREN_e_RPAREN_
1170        R_EX_dump_LPAREN_e_RPAREN_
1170        R_EX_duri_LPAREN_e_RPAREN_
1170        R_EX_enlipa_LPAREN_e_RPAREN_
1170        R_EX_enter_LPAREN_e_RPAREN_
1170        R_EX_etha_LPAREN_e_RPAREN_
1170        R_EX_ethso3_LPAREN_e_RPAREN_
1170        R_EX_etoh_LPAREN_e_RPAREN_
1170        R_EX_f6p_LPAREN_e_RPAREN_
1170        R_EX_fald_LPAREN_e_RPAREN_
1170        R_EX_fe2_LPAREN_e_RPAREN_
1170        R_EX_fe3dcit_LPAREN_e_RPAREN_
1170        R_EX_fe3dhbzs_LPAREN_e_RPAREN_
1170        R_EX_fe3hox_LPAREN_e_RPAREN_
1170        R_EX_fe3hox_DASH_un_LPAREN_e_RPAREN_
1170        R_EX_fecrm_LPAREN_e_RPAREN_
1170        R_EX_fecrm_DASH_un_LPAREN_e_RPAREN_
1170        R_EX_feenter_LPAREN_e_RPAREN_
1170        R_EX_feoxam_LPAREN_e_RPAREN_
1170        R_EX_feoxam_DASH_un_LPAREN_e_RPAREN_
1170        R_EX_for_LPAREN_e_RPAREN_
1170        R_EX_fru_LPAREN_e_RPAREN_
1170        R_EX_frulys_LPAREN_e_RPAREN_
1170        R_EX_fruur_LPAREN_e_RPAREN_
1170        R_EX_fuc_DASH_L_LPAREN_e_RPAREN_
1170        R_EX_fum_LPAREN_e_RPAREN_
1170        R_EX_fusa_LPAREN_e_RPAREN_
1170        R_EX_g1p_LPAREN_e_RPAREN_
1170        R_EX_g3pc_LPAREN_e_RPAREN_
1170        R_EX_g3pg_LPAREN_e_RPAREN_
1170        R_EX_g3pi_LPAREN_e_RPAREN_
1170        R_EX_g3ps_LPAREN_e_RPAREN_
1170        R_EX_g6p_LPAREN_e_RPAREN_
1170        R_EX_gal_LPAREN_e_RPAREN_
1170        R_EX_gal_DASH_bD_LPAREN_e_RPAREN_
1170        R_EX_galct_DASH_D_LPAREN_e_RPAREN_
1170        R_EX_galctn_DASH_D_LPAREN_e_RPAREN_
1170        R_EX_galctn_DASH_L_LPAREN_e_RPAREN_
1170        R_EX_galt_LPAREN_e_RPAREN_
1170        R_EX_galur_LPAREN_e_RPAREN_
1170        R_EX_gam_LPAREN_e_RPAREN_
1170        R_EX_gam6p_LPAREN_e_RPAREN_
1170        R_EX_gbbtn_LPAREN_e_RPAREN_
1170        R_EX_gdp_LPAREN_e_RPAREN_
1170        R_EX_glcn_LPAREN_e_RPAREN_
1170        R_EX_glcr_LPAREN_e_RPAREN_
1170        R_EX_glcur_LPAREN_e_RPAREN_
1170        R_EX_glcur1p_LPAREN_e_RPAREN_
1170        R_EX_gln_DASH_L_LPAREN_e_RPAREN_
1170        R_EX_glu_DASH_L_LPAREN_e_RPAREN_
1170        R_EX_gly_LPAREN_e_RPAREN_
1170        R_EX_glyald_LPAREN_e_RPAREN_
1170        R_EX_glyb_LPAREN_e_RPAREN_
1170        R_EX_glyc_LPAREN_e_RPAREN_
1170        R_EX_glyc_DASH_R_LPAREN_e_RPAREN_
1170        R_EX_glyc2p_LPAREN_e_RPAREN_
1170        R_EX_glyc3p_LPAREN_e_RPAREN_
1170        R_EX_glyclt_LPAREN_e_RPAREN_
1170        R_EX_gsn_LPAREN_e_RPAREN_
1170        R_EX_gthox_LPAREN_e_RPAREN_
1170        R_EX_gthrd_LPAREN_e_RPAREN_
1170        R_EX_gtp_LPAREN_e_RPAREN_
1170        R_EX_gua_LPAREN_e_RPAREN_
1170        R_EX_h_LPAREN_e_RPAREN_
1170        R_EX_h2_LPAREN_e_RPAREN_
1170        R_EX_h2o_LPAREN_e_RPAREN_
1170        R_EX_h2o2_LPAREN_e_RPAREN_
1170        R_EX_h2s_LPAREN_e_RPAREN_
1170        R_EX_hacolipa_LPAREN_e_RPAREN_
1170        R_EX_hdca_LPAREN_e_RPAREN_
1170        R_EX_hdcea_LPAREN_e_RPAREN_
1170        R_EX_hg2_LPAREN_e_RPAREN_
1170        R_EX_hom_DASH_L_LPAREN_e_RPAREN_
1170        R_EX_hxa_LPAREN_e_RPAREN_
1170        R_EX_hxan_LPAREN_e_RPAREN_
1170        R_EX_idon_DASH_L_LPAREN_e_RPAREN_
1170        R_EX_ile_DASH_L_LPAREN_e_RPAREN_
1170        R_EX_imp_LPAREN_e_RPAREN_
1170        R_EX_indole_LPAREN_e_RPAREN_
1170        R_EX_inost_LPAREN_e_RPAREN_
1170        R_EX_isetac_LPAREN_e_RPAREN_
1170        R_EX_k_LPAREN_e_RPAREN_
1170        R_EX_kdo2lipid4_LPAREN_e_RPAREN_
1170        R_EX_lac_DASH_D_LPAREN_e_RPAREN_
1170        R_EX_lac_DASH_L_LPAREN_e_RPAREN_
1170        R_EX_lcts_LPAREN_e_RPAREN_
1170        R_EX_leu_DASH_L_LPAREN_e_RPAREN_
1170        R_EX_lipa_LPAREN_e_RPAREN_
1170        R_EX_lipoate_LPAREN_e_RPAREN_
1170        R_EX_lys_DASH_L_LPAREN_e_RPAREN_
1170        R_EX_lyx_DASH_L_LPAREN_e_RPAREN_
1170        R_EX_mal_DASH_D_LPAREN_e_RPAREN_
1170        R_EX_mal_DASH_L_LPAREN_e_RPAREN_
1170        R_EX_malt_LPAREN_e_RPAREN_
1170        R_EX_malthx_LPAREN_e_RPAREN_
1170        R_EX_maltpt_LPAREN_e_RPAREN_
1170        R_EX_malttr_LPAREN_e_RPAREN_
1170        R_EX_maltttr_LPAREN_e_RPAREN_
1170        R_EX_man_LPAREN_e_RPAREN_
1170        R_EX_man6p_LPAREN_e_RPAREN_
1170        R_EX_manglyc_LPAREN_e_RPAREN_
1170        R_EX_melib_LPAREN_e_RPAREN_
1170        R_EX_meoh_LPAREN_e_RPAREN_
1170        R_EX_met_DASH_D_LPAREN_e_RPAREN_
1170        R_EX_met_DASH_L_LPAREN_e_RPAREN_
1170        R_EX_metsox_DASH_R_DASH_L_LPAREN_e_RPAREN_
1170        R_EX_mg2_LPAREN_e_RPAREN_
1170        R_EX_mincyc_LPAREN_e_RPAREN_
1170        R_EX_minohp_LPAREN_e_RPAREN_
1170        R_EX_mmet_LPAREN_e_RPAREN_
1170        R_EX_mn2_LPAREN_e_RPAREN_
1170        R_EX_mnl_LPAREN_e_RPAREN_
1170        R_EX_mobd_LPAREN_e_RPAREN_
1170        R_EX_mso3_LPAREN_e_RPAREN_
1170        R_EX_n2o_LPAREN_e_RPAREN_
1170        R_EX_na1_LPAREN_e_RPAREN_
1170        R_EX_nac_LPAREN_e_RPAREN_
1170        R_EX_nh4_LPAREN_e_RPAREN_
1170        R_EX_ni2_LPAREN_e_RPAREN_
1170        R_EX_nmn_LPAREN_e_RPAREN_
1170        R_EX_no_LPAREN_e_RPAREN_
1170        R_EX_no2_LPAREN_e_RPAREN_
1170        R_EX_no3_LPAREN_e_RPAREN_
1170        R_EX_novbcn_LPAREN_e_RPAREN_
1170        R_EX_o16a4colipa_LPAREN_e_RPAREN_
1170        R_EX_o2_LPAREN_e_RPAREN_
1170        R_EX_o2s_LPAREN_e_RPAREN_
1170        R_EX_ocdca_LPAREN_e_RPAREN_
1170        R_EX_ocdcea_LPAREN_e_RPAREN_
1170        R_EX_octa_LPAREN_e_RPAREN_
1170        R_EX_orn_LPAREN_e_RPAREN_
1170        R_EX_orot_LPAREN_e_RPAREN_
1170        R_EX_pacald_LPAREN_e_RPAREN_
1170        R_EX_phe_DASH_L_LPAREN_e_RPAREN_
1170        R_EX_pheme_LPAREN_e_RPAREN_
1170        R_EX_pi_LPAREN_e_RPAREN_
1170        R_EX_pnto_DASH_R_LPAREN_e_RPAREN_
1170        R_EX_ppa_LPAREN_e_RPAREN_
1170        R_EX_pppn_LPAREN_e_RPAREN_
1170        R_EX_ppt_LPAREN_e_RPAREN_
1170        R_EX_pro_DASH_L_LPAREN_e_RPAREN_
1170        R_EX_progly_LPAREN_e_RPAREN_
1170        R_EX_psclys_LPAREN_e_RPAREN_
1170        R_EX_pser_DASH_L_LPAREN_e_RPAREN_
1170        R_EX_ptrc_LPAREN_e_RPAREN_
1170        R_EX_pydam_LPAREN_e_RPAREN_
1170        R_EX_pydx_LPAREN_e_RPAREN_
1170        R_EX_pydxn_LPAREN_e_RPAREN_
1170        R_EX_pyr_LPAREN_e_RPAREN_
1170        R_EX_quin_LPAREN_e_RPAREN_
1170        R_EX_r5p_LPAREN_e_RPAREN_
1170        R_EX_rfamp_LPAREN_e_RPAREN_
1170        R_EX_rmn_LPAREN_e_RPAREN_
1170        R_EX_sbt_DASH_D_LPAREN_e_RPAREN_
1170        R_EX_sel_LPAREN_e_RPAREN_
1170        R_EX_ser_DASH_D_LPAREN_e_RPAREN_
1170        R_EX_ser_DASH_L_LPAREN_e_RPAREN_
1170        R_EX_skm_LPAREN_e_RPAREN_
1170        R_EX_slnt_LPAREN_e_RPAREN_
1170        R_EX_so2_LPAREN_e_RPAREN_
1170        R_EX_so3_LPAREN_e_RPAREN_
1170        R_EX_so4_LPAREN_e_RPAREN_
1170        R_EX_spmd_LPAREN_e_RPAREN_
1170        R_EX_succ_LPAREN_e_RPAREN_
1170        R_EX_sucr_LPAREN_e_RPAREN_
1170        R_EX_tartr_DASH_D_LPAREN_e_RPAREN_
1170        R_EX_tartr_DASH_L_LPAREN_e_RPAREN_
1170        R_EX_taur_LPAREN_e_RPAREN_
1170        R_EX_tcynt_LPAREN_e_RPAREN_
1170        R_EX_thm_LPAREN_e_RPAREN_
1170        R_EX_thr_DASH_L_LPAREN_e_RPAREN_
1170        R_EX_thymd_LPAREN_e_RPAREN_
1170        R_EX_tma_LPAREN_e_RPAREN_
1170        R_EX_tmao_LPAREN_e_RPAREN_
1170        R_EX_tre_LPAREN_e_RPAREN_
1170        R_EX_trp_DASH_L_LPAREN_e_RPAREN_
1170        R_EX_tsul_LPAREN_e_RPAREN_
1170        R_EX_ttdca_LPAREN_e_RPAREN_
1170        R_EX_ttdcea_LPAREN_e_RPAREN_
1170        R_EX_ttrcyc_LPAREN_e_RPAREN_
1170        R_EX_tungs_LPAREN_e_RPAREN_
1170        R_EX_tym_LPAREN_e_RPAREN_
1170        R_EX_tyr_DASH_L_LPAREN_e_RPAREN_
1170        R_EX_tyrp_LPAREN_e_RPAREN_
1170        R_EX_uacgam_LPAREN_e_RPAREN_
1170        R_EX_udpacgal_LPAREN_e_RPAREN_
1170        R_EX_udpg_LPAREN_e_RPAREN_
1170        R_EX_udpgal_LPAREN_e_RPAREN_
1170        R_EX_udpglcur_LPAREN_e_RPAREN_
1170        R_EX_ump_LPAREN_e_RPAREN_
1170        R_EX_ura_LPAREN_e_RPAREN_
1170        R_EX_urea_LPAREN_e_RPAREN_
1170        R_EX_uri_LPAREN_e_RPAREN_
1170        R_EX_val_DASH_L_LPAREN_e_RPAREN_
1170        R_EX_xan_LPAREN_e_RPAREN_
1170        R_EX_xmp_LPAREN_e_RPAREN_
1170        R_EX_xtsn_LPAREN_e_RPAREN_
1170        R_EX_xyl_DASH_D_LPAREN_e_RPAREN_
1170        R_EX_xylu_DASH_L_LPAREN_e_RPAREN_
1170        R_EX_zn2_LPAREN_e_RPAREN_
1170        R_12DGR120tipp
1170        R_12DGR140tipp
1170        R_12DGR160tipp
1170        R_12DGR161tipp
1170        R_12DGR181tipp
1170        R_12PPDRtex
1170        R_12PPDStpp
1170        R_14GLUCANabcpp
1170        R_14GLUCANtexi
1170        R_23CAMPtex
1170        R_23CCMPtex
1170        R_23CGMPtex
1170        R_23CUMPtex
1170        R_23DAPPAt2pp
1170        R_23DAPPAtex
1170        R_23PDE2pp
1170        R_23PDE4pp
1170        R_23PDE7pp
1170        R_23PDE9pp
1170        R_26DAHtex
1170        R_2AGPA120tipp
1170        R_2AGPA140tipp
1170        R_2AGPA141tipp
1170        R_2AGPA160tipp
1170        R_2AGPA161tipp
1170        R_2AGPA180tipp
1170        R_2AGPA181tipp
1170        R_2AGPE120tipp
1170        R_2AGPE140tipp
1170        R_2AGPE141tipp
1170        R_2AGPE160tipp
1170        R_2AGPE161tipp
1170        R_2AGPE181tipp
1170        R_2AGPEAT120
1170        R_2AGPEAT141
1170        R_2AGPEAT160
1170        R_2AGPEAT161
1170        R_2AGPEAT180
1170        R_2AGPEAT181
1170        R_2AGPG120tipp
1170        R_2AGPG140tipp
1170        R_2AGPG141tipp
1170        R_2AGPG161tipp
1170        R_2AGPG180tipp
1170        R_2AGPG181tipp
1170        R_2AGPGAT120
1170        R_2AGPGAT140
1170        R_2AGPGAT141
1170        R_2AGPGAT160
1170        R_2AGPGAT161
1170        R_2AGPGAT180
1170        R_2DGULRGx
1170        R_2DGULRGy
1170        R_2DGULRx
1170        R_2DGULRy
1170        R_2MAHMP
1170        R_34dhpactex
1170        R_3AMACHYD
1170        R_3AMPtex
1170        R_3GMPtex
1170        R_3HAD100
1170        R_3HAD120
1170        R_3HAD121
1170        R_3HAD140
1170        R_3HAD141
1170        R_3HAD160
1170        R_3HAD161
1170        R_3HAD180
1170        R_3HAD181
1170        R_3HAD60
1170        R_3HAD80
1170        R_3HCINNMH
1170        R_3HPPPNH
1170        R_3HPPtex
1170        R_3HPPtpp
1170        R_3KGK
1170        R_3NTD2pp
1170        R_3NTD4pp
1170        R_3NTD7pp
1170        R_3NTD9pp
1170        R_3OAR100
1170        R_3OAR120
1170        R_3OAR121
1170        R_3OAR141
1170        R_3OAR160
1170        R_3OAR161
1170        R_3OAR180
1170        R_3OAR181
1170        R_3OAR60
1170        R_3OAS120
1170        R_3OAS121
1170        R_3OAS140
1170        R_3OAS141
1170        R_3OAS160
1170        R_3OAS161
1170        R_3OAS180
1170        R_3OAS80
1170        R_3OXCOAT
1170        R_3PEPTabcpp
1170        R_3PEPTtex
1170        R_3UMPtex
1170        R_42A12BOOXpp
1170        R_4HOXPACDtex
1170        R_4HTHRS
1170        R_4PCP
1170        R_4PCPpp
1170        R_4PEPTabcpp
1170        R_4PEPTtex
1170        R_5DGLCNR
1170        R_5DGLCNt2rpp
1170        R_5DGLCNtex
1170        R_5DOAN
1170        R_5MTRtex
1170        R_5MTRtpp
1170        R_A5PISO
1170        R_AACPS1
1170        R_AACPS2
1170        R_AACPS3
1170        R_AACPS4
1170        R_AACPS5
1170        R_AACPS6
1170        R_AACPS7
1170        R_AACPS8
1170        R_AACPS9
1170        R_AACTOOR
1170        R_AADDGT
1170        R_AAMYL
1170        R_AAMYLpp
1170        R_AB6PGH
1170        R_ABTA
1170        R_ABUTD
1170        R_ABUTt2pp
1170        R_ABUTtex
1170        R_ACACCT
1170        R_ACACT1r
1170        R_ACACT2r
1170        R_ACACT3r
1170        R_ACACT4r
1170        R_ACACT5r
1170        R_ACACT6r
1170        R_ACACT7r
1170        R_ACACT8r
1170        R_ACACt2pp
1170        R_ACALD
1170        R_ACALDtex
1170        R_ACALDtpp
1170        R_ACANTHAT
1170        R_ACBIPGT
1170        R_ACCOAC
1170        R_ACCOAL
1170        R_ACGAL1PPpp
1170        R_ACGAL1Ptex
1170        R_ACGALtex
1170        R_ACGAM1PPpp
1170        R_ACGAM1Ptex
1170        R_ACGAMK
1170        R_ACGAMT
1170        R_ACGAptspp
1170        R_ACGAtex
1170        R_ACGK
1170        R_ACHBS
1170        R_ACKr
1170        R_ACLS
1170        R_ACM6PH
1170        R_ACMAMUT
1170        R_ACMANAptspp
1170        R_ACMANAtex
1170        R_ACMUMptspp
1170        R_ACMUMtex
1170        R_ACNAMt2pp
1170        R_ACOAD1f
1170        R_ACOAD2f
1170        R_ACOAD3f
1170        R_ACOAD4f
1170        R_ACOAD5f
1170        R_ACOAD6f
1170        R_ACOAD8f
1170        R_ACOATA
1170        R_ACODA
1170        R_ACOLIPAabctex
1170        R_ACONIs
1170        R_ACONMT
1170        R_ACONTa
1170        R_ACONTb
1170        R_ACOTA
1170        R_ACPPAT120
1170        R_ACPPAT140
1170        R_ACPPAT141
1170        R_ACPPAT160
1170        R_ACPPAT161
1170        R_ACPPAT180
1170        R_ACPPAT181
1170        R_ACPS1
1170        R_ACS
1170        R_ACSERtex
1170        R_ACSERtpp
1170        R_ACt2rpp
1170        R_ACt4pp
1170        R_ACtex
1170        R_ADA
1170        R_ADCL
1170        R_ADCS
1170        R_ADD
1170        R_ADEt2rpp
1170        R_ADEtex
1170        R_ADK1
1170        R_ADK3
1170        R_ADK4
1170        R_ADMDC
1170        R_ADNCYC
1170        R_ADNK1
1170        R_ADNUC
1170        R_ADNt2pp
1170        R_ADNt2rpp
1170        R_ADNtex
1170        R_ADOCBIK
1170        R_ADOCBLS
1170        R_ADOCBLabcpp
1170        R_ADOCBLtonex
1170        R_ADPRDP
1170        R_ADPT
1170        R_ADSK
1170        R_ADSL1r
1170        R_ADSS
1170        R_AGDC
1170        R_AGM3PA
1170        R_AGM3PH
1170        R_AGM3Pt2pp
1170        R_AGM4PA
1170        R_AGM4PCP
1170        R_AGM4PCPpp
1170        R_AGM4PH
1170        R_AGM4Pt2pp
1170        R_AGMH
1170        R_AGMHE
1170        R_AGMT
1170        R_AGMt2pp
1170        R_AGMtex
1170        R_AGPAT140
1170        R_AGPAT141
1170        R_AGPAT160
1170        R_AGPAT180
1170        R_AGPAT181
1170        R_AGPR
1170        R_AGt3
1170        R_AICART
1170        R_AIRC2
1170        R_AKGDH
1170        R_AKGt2rpp
1170        R_AKGtex
1170        R_ALAALAD
1170        R_ALAALAabcpp
1170        R_ALAALAr
1170        R_ALAALAtex
1170        R_ALAGLUE
1170        R_ALAR
1170        R_ALATA_D2
1170        R_ALATA_L
1170        R_ALATA_L2
1170        R_ALAabcpp
1170        R_ALAt2pp
1170        R_ALAt2rpp
1170        R_ALAt4pp
1170        R_ALAtex
1170        R_ALCD19
1170        R_ALCD2x
1170        R_ALDD19xr
1170        R_ALDD2x
1170        R_ALDD3y
1170        R_ALDD4
1170        R_ALLK
1170        R_ALLPI
1170        R_ALLTAMH
1170        R_ALLTN
1170        R_ALLTNt2rpp
1170        R_ALLULPE
1170        R_ALLabcpp
1170        R_ALLtex
1170        R_ALPATE160pp
1170        R_ALPATG160pp
1170        R_ALR2
1170        R_ALR4x
1170        R_ALTRH
1170        R_AM3PA
1170        R_AM4PA
1170        R_AM4PCP
1170        R_AMALT1
1170        R_AMALT2
1170        R_AMALT3
1170        R_AMALT4
1170        R_AMANAPEr
1170        R_AMAOTr
1170        R_AMMQLT8
1170        R_AMPMS2
1170        R_AMPN
1170        R_AMPTASECG
1170        R_AMPTASEPG
1170        R_AMPtex
1170        R_ANHGMtex
1170        R_ANHMK
1170        R_ANPRT
1170        R_ANS
1170        R_AOBUTDs
1170        R_AOXSr2
1170        R_AP4AH
1170        R_AP4AS
1170        R_AP5AH
1170        R_APCS
1170        R_APG3PAT120
1170        R_APG3PAT140
1170        R_APG3PAT141
1170        R_APG3PAT160
1170        R_APG3PAT161
1170        R_APG3PAT180
1170        R_APH120
1170        R_APH140
1170        R_APH160
1170        R_APH161
1170        R_APH180
1170        R_APH181
1170        R_APRAUR
1170        R_ARBTNR1
1170        R_ARBTNR2
1170        R_ARBTNR3
1170        R_ARBTNabcpp
1170        R_ARBTNexs
1170        R_ARBTNtex
1170        R_ARBTNtonex
1170        R_ARBTptspp
1170        R_ARBt3ipp
1170        R_ARBtex
1170        R_ARGAGMt7pp
1170        R_ARGDC
1170        R_ARGDCpp
1170        R_ARGORNt7pp
1170        R_ARGSL
1170        R_ARGSS
1170        R_ARGTRS
1170        R_ARGabcpp
1170        R_ARGt3pp
1170        R_ARGtex
1170        R_ASAD
1170        R_ASCBPL
1170        R_ASCBptspp
1170        R_ASCBtex
1170        R_ASNN
1170        R_ASNNpp
1170        R_ASNS1
1170        R_ASNS2
1170        R_ASNabcpp
1170        R_ASNtex
1170        R_ASO3t8pp
1170        R_ASO3tex
1170        R_ASP1DC
1170        R_ASPCT
1170        R_ASPK
1170        R_ASPO3
1170        R_ASPO4
1170        R_ASPO5
1170        R_ASPO6
1170        R_ASPT
1170        R_ASPTA
1170        R_ASPTRS
1170        R_ASPabcpp
1170        R_ASPt2_2pp
1170        R_ASPt2_3pp
1170        R_ASPt2pp
1170        R_ASPt2rpp
1170        R_ASPtex
1170        R_AST
1170        R_ATHRDHr
1170        R_ATPHs
1170        R_ATPM
1170        R_ATPPRT
1170        R_ATPS4rpp
1170        R_BALAt2pp
1170        R_BALAtex
1170        R_BETALDHx
1170        R_BETALDHy
1170        R_BMOCOS
1170        R_BMOGDS1
1170        R_BMOGDS2
1170        R_BPNT
1170        R_BSORx
1170        R_BSORy
1170        R_BTNt2ipp
1170        R_BTNtex
1170        R_BTS5
1170        R_BUTCT
1170        R_BUTSO3abcpp
1170        R_BUTSO3tex
1170        R_BUTtex
1170        R_BWCOGDS1
1170        R_BWCOGDS2
1170        R_CA2tex
1170        R_CAT
1170        R_CAt6pp
1170        R_CBIAT
1170        R_CBItonex
1170        R_CBIuabcpp
1170        R_CBL1abcpp
1170        R_CBL1tonex
1170        R_CBLAT
1170        R_CBMD
1170        R_CBMKr
1170        R_CBPS
1170        R_CCGS
1170        R_CD2abcpp
1170        R_CD2t3pp
1170        R_CD2tex
1170        R_CD2tpp
1170        R_CDAPPA120
1170        R_CDAPPA140
1170        R_CDAPPA141
1170        R_CDAPPA160
1170        R_CDAPPA161
1170        R_CDAPPA180
1170        R_CDAPPA181
1170        R_CDGR
1170        R_CDGS
1170        R_CDPMEK
1170        R_CFAS160E
1170        R_CFAS160G
1170        R_CFAS180E
1170        R_CFAS180G
1170        R_CGLYabcpp
1170        R_CGLYtex
1170        R_CHLabcpp
1170        R_CHLt2pp
1170        R_CHLtex
1170        R_CHOLD
1170        R_CHORM
1170        R_CHORS
1170        R_CHTBSptspp
1170        R_CHTBStex
1170        R_CINNDO
1170        R_CITL
1170        R_CITt3pp
1170        R_CITt7pp
1170        R_CITtex
1170        R_CLIPAabctex
1170        R_CLPNH120pp
1170        R_CLPNH140pp
1170        R_CLPNH141pp
1170        R_CLPNH160pp
1170        R_CLPNH161pp
1170        R_CLPNH180pp
1170        R_CLPNH181pp
1170        R_CLPNS120pp
1170        R_CLPNS140pp
1170        R_CLPNS141pp
1170        R_CLPNS160pp
1170        R_CLPNS161pp
1170        R_CLPNS180pp
1170        R_CLPNS181pp
1170        R_CLt3_2pp
1170        R_CLtex
1170        R_CMPN
1170        R_CMPtex
1170        R_CMtpp
1170        R_CO2tpp
1170        R_COBALT2abcpp
1170        R_COBALT2t3pp
1170        R_COBALT2tex
1170        R_COBALT2tpp
1170        R_COLIPAKpp
1170        R_COLIPAPabctex
1170        R_COLIPAabcpp
1170        R_COLIPAabctex
1170        R_CPGNR1
1170        R_CPGNR2
1170        R_CPGNR3
1170        R_CPGNUtex
1170        R_CPGNUtpp
1170        R_CPGNabcpp
1170        R_CPGNexs
1170        R_CPGNtonex
1170        R_CPH4S
1170        R_CPPPGO
1170        R_CPPPGO2
1170        R_CRNBTCT
1170        R_CRNCAL2
1170        R_CRNCAR
1170        R_CRNCBCT
1170        R_CRNCDH
1170        R_CRNDCAL2
1170        R_CRNDabcpp
1170        R_CRNDt2rpp
1170        R_CRNDtex
1170        R_CRNabcpp
1170        R_CRNt2rpp
1170        R_CRNt7pp
1170        R_CRNt8pp
1170        R_CRNtex
1170        R_CS
1170        R_CSND
1170        R_CSNt2pp
1170        R_CSNtex
1170        R_CTBTCAL2
1170        R_CTBTabcpp
1170        R_CTBTt2rpp
1170        R_CTECOAI6
1170        R_CTECOAI7
1170        R_CTECOAI8
1170        R_CTPS2
1170        R_CU1Opp
1170        R_CU1abcpp
1170        R_CU2abcpp
1170        R_CU2tex
1170        R_CU2tpp
1170        R_CUt3
1170        R_CUtex
1170        R_CYANST
1170        R_CYANSTpp
1170        R_CYANtex
1170        R_CYNTAH
1170        R_CYNTt2pp
1170        R_CYNTtex
1170        R_CYSDDS
1170        R_CYSDS
1170        R_CYSDabcpp
1170        R_CYSDtex
1170        R_CYSSADS
1170        R_CYSTL
1170        R_CYSabc2pp
1170        R_CYSabcpp
1170        R_CYStex
1170        R_CYStpp
1170        R_CYTBDpp
1170        R_CYTBO3_4pp
1170        R_CYTD
1170        R_CYTDH
1170        R_CYTDK2
1170        R_CYTDt2pp
1170        R_CYTDt2rpp
1170        R_CYTDtex
1170        R_CYTK1
1170        R_CYTK2
1170        R_D_DASH_LACt2pp
1170        R_D_DASH_LACtex
1170        R_DAAD
1170        R_DADA
1170        R_DADK
1170        R_DADNt2pp
1170        R_DADNtex
1170        R_DAGK141
1170        R_DAGK160
1170        R_DAGK161
1170        R_DAGK180
1170        R_DAGK181
1170        R_DALAt2pp
1170        R_DALAtex
1170        R_DAMPtex
1170        R_DAPAL
1170        R_DAPDC
1170        R_DAPE
1170        R_DAPabcpp
1170        R_DAPtex
1170        R_DASYN120
1170        R_DASYN140
1170        R_DASYN141
1170        R_DASYN160
1170        R_DASYN161
1170        R_DASYN180
1170        R_DASYN181
1170        R_DATPHs
1170        R_DB4PS
1170        R_DBTS
1170        R_DC6PH
1170        R_DCAtex
1170        R_DCTPD
1170        R_DCYTD
1170        R_DCYTt2pp
1170        R_DCYTtex
1170        R_DDCAtexi
1170        R_DDGLCNt2rpp
1170        R_DDPA
1170        R_DDPGALA
1170        R_DGK1
1170        R_DGMPtex
1170        R_DGSNt2pp
1170        R_DGSNtex
1170        R_DHACOAH
1170        R_DHAD1
1170        R_DHAPT
1170        R_DHAtex
1170        R_DHAtpp
1170        R_DHBD
1170        R_DHBS
1170        R_DHBSH
1170        R_DHCIND
1170        R_DHCINDO
1170        R_DHDPRy
1170        R_DHDPS
1170        R_DHFR
1170        R_DHFS
1170        R_DHMPTR
1170        R_DHNAOT4
1170        R_DHNCOAS
1170        R_DHNPA2r
1170        R_DHNPTE
1170        R_DHORD2
1170        R_DHORDfum
1170        R_DHORTS
1170        R_DHPPD
1170        R_DHPPDA2
1170        R_DHPS2
1170        R_DHPTDCs2
1170        R_DHPTDNR
1170        R_DHPTDNRN
1170        R_DHPTPE
1170        R_DHQS
1170        R_DHQTi
1170        R_DIMPtex
1170        R_DINSt2pp
1170        R_DINStex
1170        R_DKGLCNR2x
1170        R_DKGLCNR2y
1170        R_DMATT
1170        R_DMPPS
1170        R_DMQMT
1170        R_DMSOR1
1170        R_DMSOR1pp
1170        R_DMSOR2
1170        R_DMSOR2pp
1170        R_DMSOtex
1170        R_DMSOtpp
1170        R_DNMPPA
1170        R_DNTPPA
1170        R_DOGULNR
1170        R_DOPAtex
1170        R_DOXRBCNtex
1170        R_DOXRBCNtpp
1170        R_DPCOAK
1170        R_DPR
1170        R_DRPA
1170        R_DSBAO1
1170        R_DSBAO2
1170        R_DSBCGT
1170        R_DSBGGT
1170        R_DSERDHr
1170        R_DSERt2pp
1170        R_DSERtex
1170        R_DTARTD
1170        R_DTMPK
1170        R_DUMPtex
1170        R_DURADx
1170        R_DURIK1
1170        R_DURIt2pp
1170        R_DURItex
1170        R_DUTPDP
1170        R_DXPRIi
1170        R_DXPS
1170        R_DXYLK
1170        R_EAR100y
1170        R_EAR120x
1170        R_EAR120y
1170        R_EAR121x
1170        R_EAR121y
1170        R_EAR140x
1170        R_EAR140y
1170        R_EAR141x
1170        R_EAR141y
1170        R_EAR160x
1170        R_EAR160y
1170        R_EAR161x
1170        R_EAR161y
1170        R_EAR180x
1170        R_EAR180y
1170        R_EAR181x
1170        R_EAR181y
1170        R_EAR40x
1170        R_EAR40y
1170        R_EAR60x
1170        R_EAR60y
1170        R_EAR80x
1170        R_EAR80y
1170        R_ECA4COLIPAabctex
1170        R_ECA4OALpp
1170        R_ECAP2pp
1170        R_ECAP3pp
1170        R_ECAtpp
1170        R_ECOAH1
1170        R_ECOAH2
1170        R_ECOAH3
1170        R_ECOAH4
1170        R_ECOAH5
1170        R_ECOAH6
1170        R_ECOAH7
1170        R_ECOAH8
1170        R_EDD
1170        R_EDTXS1
1170        R_EDTXS2
1170        R_EDTXS3
1170        R_EDTXS4
1170        R_EGMEACPR
1170        R_ENLIPAabctex
1170        R_ENO
1170        R_ENTCS
1170        R_ENTERES2
1170        R_EPMEACPR
1170        R_ETHAAL
1170        R_ETHAt2pp
1170        R_ETHSO3abcpp
1170        R_ETHSO3tex
1170        R_ETOHtex
1170        R_ETOHtrpp
1170        R_F6PA
1170        R_F6PP
1170        R_F6Pt6_2pp
1170        R_F6Ptex
1170        R_FA100ACPHi
1170        R_FA120ACPHi
1170        R_FA140ACPHi
1170        R_FA141ACPHi
1170        R_FA160ACPHi
1170        R_FA161ACPHi
1170        R_FA80ACPHi
1170        R_FACOAE100
1170        R_FACOAE120
1170        R_FACOAE140
1170        R_FACOAE141
1170        R_FACOAE160
1170        R_FACOAE161
1170        R_FACOAE180
1170        R_FACOAE181
1170        R_FACOAE80
1170        R_FACOAL100t2pp
1170        R_FACOAL120t2pp
1170        R_FACOAL140t2pp
1170        R_FACOAL141t2pp
1170        R_FACOAL160t2pp
1170        R_FACOAL161t2pp
1170        R_FACOAL180t2pp
1170        R_FACOAL181t2pp
1170        R_FACOAL80t2pp
1170        R_FADRx
1170        R_FADRx2
1170        R_FALDH2
1170        R_FALDtex
1170        R_FALDtpp
1170        R_FBA
1170        R_FBA3
1170        R_FBP
1170        R_FCI
1170        R_FCLK
1170        R_FCLPA
1170        R_FCLT
1170        R_FDH4pp
1170        R_FDH5pp
1170        R_FDMO
1170        R_FDMO2
1170        R_FDMO3
1170        R_FDMO4
1170        R_FDMO6
1170        R_FE2abcpp
1170        R_FE2t2pp
1170        R_FE2t3pp
1170        R_FE2tex
1170        R_FE2tpp
1170        R_FE3DCITabcpp
1170        R_FE3DCITtonex
1170        R_FE3DHBZR
1170        R_FE3DHBZSabcpp
1170        R_FE3DHBZStonex
1170        R_FE3HOXR1
1170        R_FE3HOXR2
1170        R_FE3HOXR3
1170        R_FE3HOXUtex
1170        R_FE3HOXUtpp
1170        R_FE3HOXabcpp
1170        R_FE3HOXexs
1170        R_FE3HOXtonex
1170        R_FE3Ri
1170        R_FE3abcpp
1170        R_FE3tex
1170        R_FECRMR1
1170        R_FECRMR2
1170        R_FECRMR3
1170        R_FECRMUtex
1170        R_FECRMabcpp
1170        R_FECRMexs
1170        R_FECRMtonex
1170        R_FEENTERR1
1170        R_FEENTERR2
1170        R_FEENTERR3
1170        R_FEENTERabcpp
1170        R_FEENTERexs
1170        R_FEENTERtex
1170        R_FEENTERtonex
1170        R_FEENTERtpp
1170        R_FEOXAMR2
1170        R_FEOXAMR3
1170        R_FEOXAMUtex
1170        R_FEOXAMUtpp
1170        R_FEOXAMabcpp
1170        R_FEOXAMexs
1170        R_FEOXAMtonex
1170        R_FEROpp
1170        R_FESD1s
1170        R_FESD2s
1170        R_FESR
1170        R_FFSD
1170        R_FHL
1170        R_FLDR2
1170        R_FLVR
1170        R_FLVRx
1170        R_FMETTRS
1170        R_FMNAT
1170        R_FMNRx
1170        R_FMNRx2
1170        R_FOMETRi
1170        R_FORCT
1170        R_FORt2pp
1170        R_FORtex
1170        R_FORtppi
1170        R_FRD2
1170        R_FRD3
1170        R_FRULYSE
1170        R_FRULYSK
1170        R_FRULYSt2pp
1170        R_FRULYStex
1170        R_FRUURt2rpp
1170        R_FRUURtex
1170        R_FRUpts2pp
1170        R_FRUptspp
1170        R_FRUtex
1170        R_FTHFD
1170        R_FTHFLi
1170        R_FUCtex
1170        R_FUCtpp
1170        R_FUM
1170        R_FUMt2_2pp
1170        R_FUMt2_3pp
1170        R_FUMtex
1170        R_FUSAtex
1170        R_FUSAtpp
1170        R_G1PACT
1170        R_G1PPpp
1170        R_G1PTT
1170        R_G1Ptex
1170        R_G1SAT
1170        R_G2PP
1170        R_G2PPpp
1170        R_G3PAT140
1170        R_G3PAT141
1170        R_G3PAT160
1170        R_G3PAT161
1170        R_G3PAT180
1170        R_G3PAT181
1170        R_G3PCabcpp
1170        R_G3PCtex
1170        R_G3PD2
1170        R_G3PD5
1170        R_G3PD6
1170        R_G3PD7
1170        R_G3PEabcpp
1170        R_G3PGabcpp
1170        R_G3PGtex
1170        R_G3PIabcpp
1170        R_G3PItex
1170        R_G3PSabcpp
1170        R_G3PT
1170        R_G5SADs
1170        R_G5SD
1170        R_G6PDA
1170        R_G6PDH2r
1170        R_G6PP
1170        R_G6Pt6_2pp
1170        R_G6Ptex
1170        R_GAL1PPpp
1170        R_GAL1Ptex
1170        R_GALCTD
1170        R_GALCTLO
1170        R_GALCTND
1170        R_GALCTNLt2pp
1170        R_GALCTNLtex
1170        R_GALCTNt2pp
1170        R_GALCTNtex
1170        R_GALCTt2rpp
1170        R_GALCTtex
1170        R_GALKr
1170        R_GALM2pp
1170        R_GALS3
1170        R_GALT1
1170        R_GALTptspp
1170        R_GALTtex
1170        R_GALURtex
1170        R_GALUi
1170        R_GALabcpp
1170        R_GALt2pp
1170        R_GAM6Pt6_2pp
1170        R_GAMAN6Ptex
1170        R_GAMptspp
1170        R_GAMtex
1170        R_GAPD
1170        R_GARFT
1170        R_GART
1170        R_GBBTNtex
1170        R_GCALDD
1170        R_GDMANE
1170        R_GDPMNH
1170        R_GDPMNP
1170        R_GDPTPDP
1170        R_GDPtex
1170        R_GF6PTA
1170        R_GGGABADr
1170        R_GGGABAH
1170        R_GGPTRCO
1170        R_GGPTRCS
1170        R_GHBDHx
1170        R_GHMT2r
1170        R_GK1
1170        R_GLBRAN2
1170        R_GLCDpp
1170        R_GLCNt2rpp
1170        R_GLCP
1170        R_GLCP2
1170        R_GLCRAL
1170        R_GLCRD
1170        R_GLCS1
1170        R_GLCTR1
1170        R_GLCTR2
1170        R_GLCUR1Ptex
1170        R_GLCURt2rpp
1170        R_GLCURtex
1170        R_GLCabcpp
1170        R_GLCptspp
1170        R_GLCt2pp
1170        R_GLCtex
1170        R_GLCtexi
1170        R_GLDBRAN2
1170        R_GLNS
1170        R_GLNTRS
1170        R_GLNabcpp
1170        R_GLNtex
1170        R_GLTPD
1170        R_GLU5K
1170        R_GLUABUTt7pp
1170        R_GLUCYS
1170        R_GLUDC
1170        R_GLUDy
1170        R_GLUN
1170        R_GLUNpp
1170        R_GLUPRT
1170        R_GLUR
1170        R_GLUSy
1170        R_GLUTRR
1170        R_GLUTRS
1170        R_GLUabcpp
1170        R_GLUt2rpp
1170        R_GLUt4pp
1170        R_GLUtex
1170        R_GLXCL
1170        R_GLYALDtex
1170        R_GLYALDtpp
1170        R_GLYAT
1170        R_GLYBt2pp
1170        R_GLYBtex
1170        R_GLYC2Pabcpp
1170        R_GLYC2Ptex
1170        R_GLYC3Pabcpp
1170        R_GLYC3Pt6pp
1170        R_GLYC3Ptex
1170        R_GLYCAt2rpp
1170        R_GLYCAtex
1170        R_GLYCDx
1170        R_GLYCK
1170        R_GLYCK2
1170        R_GLYCL
1170        R_GLYCLTDx
1170        R_GLYCLTDy
1170        R_GLYCLTt2rpp
1170        R_GLYCLTt4pp
1170        R_GLYCLTtex
1170        R_GLYCTO2
1170        R_GLYCTO3
1170        R_GLYCTO4
1170        R_GLYCtpp
1170        R_GLYK
1170        R_GLYOX
1170        R_GLYOX3
1170        R_GLYTRS
1170        R_GLYt2pp
1170        R_GLYt4pp
1170        R_GLYtex
1170        R_GMAND
1170        R_GMHEPAT
1170        R_GMHEPK
1170        R_GMHEPPA
1170        R_GMPR
1170        R_GMPS2
1170        R_GMPtex
1170        R_GND
1170        R_GNK
1170        R_GOFUCR
1170        R_GP4GH
1170        R_GPDDA1
1170        R_GPDDA1pp
1170        R_GPDDA2
1170        R_GPDDA2pp
1170        R_GPDDA3
1170        R_GPDDA3pp
1170        R_GPDDA4
1170        R_GPDDA4pp
1170        R_GPDDA5
1170        R_GPDDA5pp
1170        R_GRTT
1170        R_GRXR
1170        R_GSNK
1170        R_GSNt2pp
1170        R_GSNtex
1170        R_GSPMDA
1170        R_GTHOXtex
1170        R_GTHOr
1170        R_GTHPi
1170        R_GTHRDHpp
1170        R_GTHRDabc2pp
1170        R_GTHRDabcpp
1170        R_GTHRDtex
1170        R_GTPCI
1170        R_GTPCII2
1170        R_GTPDPDP
1170        R_GTPDPK
1170        R_GTPHs
1170        R_GTPtex
1170        R_GUACYC
1170        R_GUAD
1170        R_GUAPRT
1170        R_GUAt2pp
1170        R_GUAtex
1170        R_GUI1
1170        R_GUI2
1170        R_GUR1PPpp
1170        R_H2Otex
1170        R_H2Otpp
1170        R_H2SO
1170        R_H2Stex
1170        R_H2tpp
1170        R_HACD1
1170        R_HACD2
1170        R_HACD3
1170        R_HACD4
1170        R_HACD5
1170        R_HACD6
1170        R_HACD7
1170        R_HACD8
1170        R_HADPCOADH3
1170        R_HBZOPT
1170        R_HCINNMt2rpp
1170        R_HCINNMtex
1170        R_HCO3E
1170        R_HCYSMT2
1170        R_HDCAtexi
1170        R_HDCEAtexi
1170        R_HEMEOS
1170        R_HEPK1
1170        R_HEPK2
1170        R_HEPT1
1170        R_HEPT2
1170        R_HEPT3
1170        R_HEPT4
1170        R_HETZK
1170        R_HEX1
1170        R_HEX7
1170        R_HEXt2rpp
1170        R_HG2abcpp
1170        R_HG2t3pp
1170        R_HG2tex
1170        R_HISTD
1170        R_HISTP
1170        R_HISTRS
1170        R_HISabcpp
1170        R_HISt2rpp
1170        R_HIStex
1170        R_HKNDDH
1170        R_HKNTDH
1170        R_HMBS
1170        R_HMPK1
1170        R_HOMt2pp
1170        R_HOMtex
1170        R_HOPNTAL
1170        R_HPPK2
1170        R_HPPPNDO
1170        R_HPPPNt2rpp
1170        R_HPPPNtex
1170        R_HPYRI
1170        R_HPYRRx
1170        R_HPYRRy
1170        R_HSK
1170        R_HSST
1170        R_HSTPT
1170        R_HXAND
1170        R_HXAtex
1170        R_HXCT
1170        R_HXPRT
1170        R_HYD2pp
1170        R_HYD3pp
1170        R_HYPOE
1170        R_HYXNtex
1170        R_HYXNtpp
1170        R_Htex
1170        R_I2FE2SR
1170        R_I2FE2SS2
1170        R_I2FE2ST
1170        R_I4FE4SR
1170        R_I4FE4ST
1170        R_ICDHyr
1170        R_ICHORS
1170        R_ICHORSi
1170        R_ICYSDS
1170        R_IDOND2
1170        R_IDONt2rpp
1170        R_IDONtex
1170        R_IG3PS
1170        R_IGPDH
1170        R_IGPS
1170        R_ILETA
1170        R_ILETRS
1170        R_ILEt2rpp
1170        R_ILEtex
1170        R_IMPC
1170        R_IMPD
1170        R_IMPtex
1170        R_INDOLEt2pp
1170        R_INDOLEt2rpp
1170        R_INDOLEtex
1170        R_INOSTt4pp
1170        R_INSH
1170        R_INSTtex
1170        R_INSt2pp
1170        R_INSt2rpp
1170        R_IPDDI
1170        R_IPDPS
1170        R_IPMD
1170        R_IPPMIa
1170        R_IPPMIb
1170        R_IPPS
1170        R_ISETACabcpp
1170        R_ISETACtex
1170        R_K2L4Aabctex
1170        R_KARA2
1170        R_KAS15
1170        R_KDOCT2
1170        R_KDOPP
1170        R_KDOPS
1170        R_KG6PDC
1170        R_Kabcpp
1170        R_Kt2pp
1170        R_Kt3pp
1170        R_Ktex
1170        R_L_DASH_LACD2
1170        R_L_DASH_LACD3
1170        R_L_DASH_LACt2rpp
1170        R_L_DASH_LACtex
1170        R_LA4NTpp
1170        R_LACZ
1170        R_LACZpp
1170        R_LADGMDH
1170        R_LALADGLUtex
1170        R_LALADGLUtpp
1170        R_LALALGLUtex
1170        R_LALALGLUtpp
1170        R_LALDO3
1170        R_LALGP
1170        R_LCADi
1170        R_LCARR
1170        R_LCARS
1170        R_LCTSt3ipp
1170        R_LCTStex
1170        R_LCTStpp
1170        R_LDH_D
1170        R_LDH_D2
1170        R_LEUTAi
1170        R_LEUTRS
1170        R_LEUabcpp
1170        R_LEUt2rpp
1170        R_LEUtex
1170        R_LGTHL
1170        R_LIPACabcpp
1170        R_LIPAHT2ex
1170        R_LIPAHTex
1170        R_LIPATPT
1170        R_LIPAabcpp
1170        R_LIPAabctex
1170        R_LIPOCT
1170        R_LIPOS
1170        R_LIPOt2pp
1170        R_LPLIPAL1A120pp
1170        R_LPLIPAL1A141pp
1170        R_LPLIPAL1A160pp
1170        R_LPLIPAL1A161pp
1170        R_LPLIPAL1A180pp
1170        R_LPLIPAL1A181pp
1170        R_LPLIPAL1E120pp
1170        R_LPLIPAL1E140pp
1170        R_LPLIPAL1E160pp
1170        R_LPLIPAL1E161pp
1170        R_LPLIPAL1E180pp
1170        R_LPLIPAL1G120pp
1170        R_LPLIPAL1G140pp
1170        R_LPLIPAL1G141pp
1170        R_LPLIPAL1G160pp
1170        R_LPLIPAL1G161pp
1170        R_LPLIPAL1G180pp
1170        R_LPLIPAL1G181pp
1170        R_LPLIPAL2A140
1170        R_LPLIPAL2A141
1170        R_LPLIPAL2A160
1170        R_LPLIPAL2A161
1170        R_LPLIPAL2A180
1170        R_LPLIPAL2A181
1170        R_LPLIPAL2ATE120
1170        R_LPLIPAL2ATE141
1170        R_LPLIPAL2ATE160
1170        R_LPLIPAL2ATE161
1170        R_LPLIPAL2ATE180
1170        R_LPLIPAL2ATG120
1170        R_LPLIPAL2ATG140
1170        R_LPLIPAL2ATG141
1170        R_LPLIPAL2ATG161
1170        R_LPLIPAL2ATG180
1170        R_LPLIPAL2ATG181
1170        R_LPLIPAL2E140
1170        R_LPLIPAL2E141
1170        R_LPLIPAL2E160
1170        R_LPLIPAL2E161
1170        R_LPLIPAL2E180
1170        R_LPLIPAL2E181
1170        R_LPLIPAL2G120
1170        R_LPLIPAL2G140
1170        R_LPLIPAL2G160
1170        R_LPLIPAL2G161
1170        R_LPLIPAL2G180
1170        R_LPLIPAL2G181
1170        R_LYSDC
1170        R_LYSTRS
1170        R_LYSabcpp
1170        R_LYSt2pp
1170        R_LYSt3pp
1170        R_LYStex
1170        R_LYXI
1170        R_LYXt2pp
1170        R_M1PD
1170        R_MACPD
1170        R_MALCOAMT
1170        R_MALDDH
1170        R_MALDt2_2pp
1170        R_MALDtex
1170        R_MALS
1170        R_MALTATr
1170        R_MALTHXabcpp
1170        R_MALTHXtexi
1170        R_MALTPTabcpp
1170        R_MALTPTtexi
1170        R_MALTTRabcpp
1170        R_MALTTRtexi
1170        R_MALTTTRabcpp
1170        R_MALTTTRtexi
1170        R_MALTabcpp
1170        R_MALTptspp
1170        R_MALTtexi
1170        R_MALt2_2pp
1170        R_MALt2_3pp
1170        R_MALt3pp
1170        R_MALtex
1170        R_MAN1PT2
1170        R_MAN6PI
1170        R_MAN6Pt6_2pp
1170        R_MAN6Ptex
1170        R_MANAO
1170        R_MANGLYCptspp
1170        R_MANPGH
1170        R_MANptspp
1170        R_MANtex
1170        R_MCITL2
1170        R_MCITS
1170        R_MCPST
1170        R_MCTP1App
1170        R_MCTP1Bpp
1170        R_MCTP2App
1170        R_MDDCP1pp
1170        R_MDDCP2pp
1170        R_MDDCP3pp
1170        R_MDDCP4pp
1170        R_MDDCP5pp
1170        R_MDDEP1pp
1170        R_MDDEP2pp
1170        R_MDDEP3pp
1170        R_MDDEP4pp
1170        R_MDH
1170        R_MDH2
1170        R_MDH3
1170        R_ME1
1170        R_ME2
1170        R_MECDPDH5
1170        R_MECDPS
1170        R_MELIBt2pp
1170        R_MELIBt3ipp
1170        R_MELIBtex
1170        R_MEOHtex
1170        R_MEPCT
1170        R_METAT
1170        R_METDabcpp
1170        R_METDtex
1170        R_METOX1s
1170        R_METOX2s
1170        R_METS
1170        R_METSOX1abcpp
1170        R_METSOX1tex
1170        R_METSOX2abcpp
1170        R_METSOX2tex
1170        R_METSOXR1
1170        R_METSOXR2
1170        R_METTRS
1170        R_METabcpp
1170        R_METtex
1170        R_MG2t3_2pp
1170        R_MG2tex
1170        R_MG2tpp
1170        R_MG2uabcpp
1170        R_MI1PP
1170        R_MICITDr
1170        R_MINCYCtex
1170        R_MINOHPtexi
1170        R_MLDCP1Bpp
1170        R_MLDCP2App
1170        R_MLDCP3App
1170        R_MLDEP2pp
1170        R_MLTG1
1170        R_MLTG2
1170        R_MLTG3
1170        R_MLTG4
1170        R_MLTG5
1170        R_MLTGY1pp
1170        R_MLTGY2pp
1170        R_MLTGY3pp
1170        R_MLTGY4pp
1170        R_MLTP1
1170        R_MLTP2
1170        R_MMCD
1170        R_MMETt2pp
1170        R_MMETtex
1170        R_MN2t3pp
1170        R_MN2tpp
1170        R_MNLptspp
1170        R_MNLtex
1170        R_MNNH
1170        R_MNt2pp
1170        R_MNtex
1170        R_MOADSUx
1170        R_MOAT3C
1170        R_MOBDabcpp
1170        R_MOBDtex
1170        R_MOCDS
1170        R_MOCOS
1170        R_MOGDS
1170        R_MOHMT
1170        R_MOX
1170        R_MPTAT
1170        R_MPTG2
1170        R_MPTSS
1170        R_MSAR
1170        R_MSO3abcpp
1170        R_MTAN
1170        R_MTHFC
1170        R_MTHFD
1170        R_MTHFR2
1170        R_MTHTHFSs
1170        R_MTRPOX
1170        R_N2Otpp
1170        R_NACODA
1170        R_NACtex
1170        R_NACtpp
1170        R_NADDP
1170        R_NADH10
1170        R_NADH16pp
1170        R_NADH17pp
1170        R_NADH18pp
1170        R_NADH9
1170        R_NADK
1170        R_NADN
1170        R_NADPHQR3
1170        R_NADPHQR4
1170        R_NADPPPS
1170        R_NADS1
1170        R_NADTRHD
1170        R_NAMNPP
1170        R_NAt3_1p5pp
1170        R_NAt3_2pp
1170        R_NAt3pp
1170        R_NAtex
1170        R_NDPK1
1170        R_NDPK2
1170        R_NDPK3
1170        R_NDPK4
1170        R_NDPK5
1170        R_NDPK6
1170        R_NDPK7
1170        R_NDPK8
1170        R_NH4tex
1170        R_NHFRBO
1170        R_NI2abcpp
1170        R_NI2tex
1170        R_NI2tpp
1170        R_NMNAT
1170        R_NMNDA
1170        R_NMNN
1170        R_NMNPtpp
1170        R_NMNt7pp
1170        R_NMNtex
1170        R_NNAM
1170        R_NNATr
1170        R_NNDMBRT
1170        R_NNDPR
1170        R_NO2t2rpp
1170        R_NO2tex
1170        R_NO3R1bpp
1170        R_NO3R2bpp
1170        R_NO3R2pp
1170        R_NO3t7pp
1170        R_NO3tex
1170        R_NODOx
1170        R_NODOy
1170        R_NOVBCNtex
1170        R_NOVBCNtpp
1170        R_NOtex
1170        R_NOtpp
1170        R_NTD10
1170        R_NTD11
1170        R_NTD11pp
1170        R_NTD12
1170        R_NTD12pp
1170        R_NTD1pp
1170        R_NTD2
1170        R_NTD3
1170        R_NTD3pp
1170        R_NTD4pp
1170        R_NTD5
1170        R_NTD5pp
1170        R_NTD6
1170        R_NTD6pp
1170        R_NTD7
1170        R_NTD7pp
1170        R_NTD8
1170        R_NTD8pp
1170        R_NTD9
1170        R_NTD9pp
1170        R_NTP1
1170        R_NTP10
1170        R_NTP11
1170        R_NTP12
1170        R_NTP3
1170        R_NTP3pp
1170        R_NTP5
1170        R_NTPP1
1170        R_NTPP10
1170        R_NTPP11
1170        R_NTPP2
1170        R_NTPP3
1170        R_NTPP4
1170        R_NTPP5
1170        R_NTPP6
1170        R_NTPP7
1170        R_NTPP8
1170        R_NTPP9
1170        R_NTPTP1
1170        R_NTRIR2x
1170        R_NTRIR3pp
1170        R_NTRIR4pp
1170        R_O16A4COLIPAabctex
1170        R_O16A4Lpp
1170        R_O16AP1pp
1170        R_O16AP2pp
1170        R_O16AP3pp
1170        R_O16AT
1170        R_O16GALFT
1170        R_O16GLCT1
1170        R_O16GLCT2
1170        R_O2Stex
1170        R_O2tex
1170        R_O2tpp
1170        R_OAADC
1170        R_OBTFL
1170        R_OCBT
1170        R_OCDCAtexi
1170        R_OCDCEAtexi
1170        R_OCTAtex
1170        R_OCTNLL
1170        R_OGMEACPD
1170        R_OGMEACPR
1170        R_OGMEACPS
1170        R_OHPBAT
1170        R_OHPHM
1170        R_OMBZLM
1170        R_OMCDC
1170        R_OMMBLHX
1170        R_OMMBLHX3
1170        R_OMPDC
1170        R_OMPHHX
1170        R_OMPHHX3
1170        R_OP4ENH
1170        R_OPHBDC
1170        R_OPHHX
1170        R_OPHHX3
1170        R_OPMEACPD
1170        R_OPMEACPR
1170        R_OPMEACPS
1170        R_ORNDC
1170        R_ORNabcpp
1170        R_ORNtex
1170        R_OROTt2_2pp
1170        R_OROTtex
1170        R_OXAMTC
1170        R_OXCDC
1170        R_OXCOAHDH
1170        R_OXDHCOAT
1170        R_P5CR
1170        R_PA120abcpp
1170        R_PA140abcpp
1170        R_PA141abcpp
1170        R_PA160abcpp
1170        R_PA161abcpp
1170        R_PA180abcpp
1170        R_PA181abcpp
1170        R_PACALDt2rpp
1170        R_PACALDtex
1170        R_PACCOAE
1170        R_PACCOAL
1170        R_PAPA120
1170        R_PAPA120pp
1170        R_PAPA140
1170        R_PAPA140pp
1170        R_PAPA141
1170        R_PAPA141pp
1170        R_PAPA160pp
1170        R_PAPA161
1170        R_PAPA180
1170        R_PAPA180pp
1170        R_PAPA181
1170        R_PAPA181pp
1170        R_PAPPT3
1170        R_PAPSR
1170        R_PAPSR2
1170        R_PDE1
1170        R_PDE4
1170        R_PDH
1170        R_PDX5PO2
1170        R_PDX5POi
1170        R_PDX5PS
1170        R_PDXPP
1170        R_PE120abcpp
1170        R_PE140abcpp
1170        R_PE141abcpp
1170        R_PE160abcpp
1170        R_PE180abcpp
1170        R_PE181abcpp
1170        R_PEAMNOpp
1170        R_PEAMNtex
1170        R_PERD
1170        R_PETNT161pp
1170        R_PETNT181pp
1170        R_PFK
1170        R_PFK_2
1170        R_PFK_3
1170        R_PG120abcpp
1170        R_PG140abcpp
1170        R_PG141abcpp
1170        R_PG160abcpp
1170        R_PG161abcpp
1170        R_PG180abcpp
1170        R_PG181abcpp
1170        R_PGAMT
1170        R_PGCD
1170        R_PGI
1170        R_PGK
1170        R_PGL
1170        R_PGLYCP
1170        R_PGM
1170        R_PGMT
1170        R_PGP141abcpp
1170        R_PGP161abcpp
1170        R_PGP180abcpp
1170        R_PGP181abcpp
1170        R_PGPP120
1170        R_PGPP140pp
1170        R_PGPP141pp
1170        R_PGPP160pp
1170        R_PGPP161
1170        R_PGPP161pp
1170        R_PGPP180
1170        R_PGPP180pp
1170        R_PGPP181
1170        R_PGPP181pp
1170        R_PGSA120
1170        R_PGSA141
1170        R_PGSA161
1170        R_PGSA181
1170        R_PHEMEabcpp
1170        R_PHETA1
1170        R_PHETRS
1170        R_PHEt2rpp
1170        R_PHEtex
1170        R_PIt2rpp
1170        R_PItex
1170        R_PIuabcpp
1170        R_PLIPA1A120pp
1170        R_PLIPA1A140pp
1170        R_PLIPA1A141pp
1170        R_PLIPA1A160pp
1170        R_PLIPA1A161pp
1170        R_PLIPA1A180pp
1170        R_PLIPA1A181pp
1170        R_PLIPA1E120pp
1170        R_PLIPA1E140pp
1170        R_PLIPA1E141pp
1170        R_PLIPA1E160pp
1170        R_PLIPA1E161pp
1170        R_PLIPA1E180pp
1170        R_PLIPA1E181pp
1170        R_PLIPA1G120pp
1170        R_PLIPA1G140pp
1170        R_PLIPA1G141pp
1170        R_PLIPA1G160pp
1170        R_PLIPA1G161pp
1170        R_PLIPA1G180pp
1170        R_PLIPA1G181pp
1170        R_PLIPA2A120pp
1170        R_PLIPA2A140pp
1170        R_PLIPA2A141pp
1170        R_PLIPA2A160pp
1170        R_PLIPA2A161pp
1170        R_PLIPA2A180pp
1170        R_PLIPA2A181pp
1170        R_PLIPA2E120pp
1170        R_PLIPA2E140pp
1170        R_PLIPA2E160pp
1170        R_PLIPA2E161pp
1170        R_PLIPA2E180pp
1170        R_PLIPA2E181pp
1170        R_PLIPA2G120pp
1170        R_PLIPA2G140pp
1170        R_PLIPA2G141pp
1170        R_PLIPA2G160pp
1170        R_PLIPA2G161pp
1170        R_PLIPA2G181pp
1170        R_PMANM
1170        R_PMDPHT
1170        R_PMEACPE
1170        R_PMPK
1170        R_PNTK
1170        R_PNTOt4pp
1170        R_PNTOtex
1170        R_POAACR
1170        R_POR5
1170        R_POX
1170        R_PPA
1170        R_PPA2
1170        R_PPAKr
1170        R_PPALtex
1170        R_PPALtpp
1170        R_PPAt4pp
1170        R_PPAtex
1170        R_PPBNGS
1170        R_PPC
1170        R_PPCDC
1170        R_PPCK
1170        R_PPCSCT
1170        R_PPK2r
1170        R_PPKr
1170        R_PPM
1170        R_PPM2
1170        R_PPND
1170        R_PPPGO
1170        R_PPPGO3
1170        R_PPPNDO
1170        R_PPPNt2rpp
1170        R_PPPNtex
1170        R_PPS
1170        R_PPTHpp
1170        R_PPTtex
1170        R_PRAGSr
1170        R_PRAIS
1170        R_PRAMPC
1170        R_PRASCSi
1170        R_PRATPP
1170        R_PRFGS
1170        R_PRMICI
1170        R_PROD2
1170        R_PROGLYtex
1170        R_PROTRS
1170        R_PROabcpp
1170        R_PROt2rpp
1170        R_PROt4pp
1170        R_PROtex
1170        R_PRPPS
1170        R_PSCLYSt2pp
1170        R_PSCLYStex
1170        R_PSCVT
1170        R_PSD120
1170        R_PSD140
1170        R_PSD141
1170        R_PSD160
1170        R_PSD161
1170        R_PSD180
1170        R_PSD181
1170        R_PSERT
1170        R_PSP_L
1170        R_PSP_Lpp
1170        R_PSSA120
1170        R_PSSA140
1170        R_PSSA141
1170        R_PSSA160
1170        R_PSSA161
1170        R_PSSA180
1170        R_PSSA181
1170        R_PTA2
1170        R_PTAr
1170        R_PTHRpp
1170        R_PTPATi
1170        R_PTRCORNt7pp
1170        R_PTRCTA
1170        R_PTRCabcpp
1170        R_PTRCt2pp
1170        R_PUNP1
1170        R_PUNP2
1170        R_PUNP3
1170        R_PUNP4
1170        R_PUNP5
1170        R_PUNP6
1170        R_PUNP7
1170        R_PYAM5PO
1170        R_PYDAMK
1170        R_PYDAMtex
1170        R_PYDAMtpp
1170        R_PYDXK
1170        R_PYDXNK
1170        R_PYDXNtex
1170        R_PYDXNtpp
1170        R_PYDXPP
1170        R_PYDXtex
1170        R_PYDXtpp
1170        R_PYK
1170        R_PYNP2r
1170        R_PYROX
1170        R_PYRt2rpp
1170        R_PYRtex
1170        R_QMO2
1170        R_QMO3
1170        R_QUIN2tex
1170        R_QUIN2tpp
1170        R_QUINDH
1170        R_QULNS
1170        R_R15BPK
1170        R_R1PK
1170        R_R5PP
1170        R_R5PPpp
1170        R_R5Ptex
1170        R_RBFK
1170        R_RBFSa
1170        R_RBFSb
1170        R_RBK
1170        R_RBK_L1
1170        R_RBP4E
1170        R_REPHACCOAI
1170        R_RFAMPtex
1170        R_RFAMPtpp
1170        R_RHAT1
1170        R_RHCCE
1170        R_RIBtex
1170        R_RMI
1170        R_RMNtex
1170        R_RMNtpp
1170        R_RMPA
1170        R_RNDR1
1170        R_RNDR1b
1170        R_RNDR2b
1170        R_RNDR3
1170        R_RNDR3b
1170        R_RNDR4
1170        R_RNDR4b
1170        R_RNTR1c2
1170        R_RNTR2c2
1170        R_RNTR3c2
1170        R_RNTR4c2
1170        R_RPE
1170        R_RZ5PP
1170        R_S2FE2SR
1170        R_S2FE2SS2
1170        R_S2FE2ST
1170        R_S4FE4SR
1170        R_S4FE4ST
1170        R_S7PI
1170        R_SADH
1170        R_SADT2
1170        R_SARCOX
1170        R_SBTPD
1170        R_SBTptspp
1170        R_SBTtex
1170        R_SCYSDS
1170        R_SDPDS
1170        R_SDPTA
1170        R_SELCYSS
1170        R_SELGTHR
1170        R_SELGTHR2
1170        R_SELGTHR3
1170        R_SELNPS
1170        R_SELR
1170        R_SELtex
1170        R_SEPHCHCS
1170        R_SERASr
1170        R_SERD_D
1170        R_SERD_L
1170        R_SERTRS
1170        R_SERTRS2
1170        R_SERt4pp
1170        R_SERtex
1170        R_SFGTHi
1170        R_SGDS
1170        R_SGSAD
1170        R_SHCHCS3
1170        R_SHCHD2
1170        R_SHCHF
1170        R_SHK3Dr
1170        R_SHKK
1170        R_SHSL1
1170        R_SKMt2pp
1170        R_SKMtex
1170        R_SLNTtex
1170        R_SLNTtpp
1170        R_SO2tex
1170        R_SO2tpp
1170        R_SO3tex
1170        R_SO4tex
1170        R_SOTA
1170        R_SPMDAT1
1170        R_SPMDabcpp
1170        R_SPMDt3pp
1170        R_SPMS
1170        R_SPODM
1170        R_SPODMpp
1170        R_SSALx
1170        R_SSALy
1170        R_SUCASPtpp
1170        R_SUCBZL
1170        R_SUCBZS
1170        R_SUCCt2_2pp
1170        R_SUCCt2_3pp
1170        R_SUCDi
1170        R_SUCFUMtpp
1170        R_SUCOAS
1170        R_SUCRtex
1170        R_SUCTARTtpp
1170        R_SUCptspp
1170        R_SULFACabcpp
1170        R_SULFACtex
1170        R_SULRi
1170        R_SULabcpp
1170        R_T2DECAI
1170        R_TAGURr
1170        R_TALA
1170        R_TARTD
1170        R_TARTRDtex
1170        R_TARTRt7pp
1170        R_TARTRtex
1170        R_TARTt2_3pp
1170        R_TAUDO
1170        R_TAURabcpp
1170        R_TAURtex
1170        R_TCYNTtex
1170        R_TDP
1170        R_TDPADGAT
1170        R_TDPDRE
1170        R_TDPDRR
1170        R_TDSR1
1170        R_TDSR2
1170        R_TGBPA
1170        R_THD2pp
1170        R_THDPS
1170        R_THFAT
1170        R_THIORDXi
1170        R_THMDt2pp
1170        R_THMDt2rpp
1170        R_THMDtex
1170        R_THMabcpp
1170        R_THMtex
1170        R_THRA2i
1170        R_THRD
1170        R_THRPtex
1170        R_THRS
1170        R_THRTRS
1170        R_THRabcpp
1170        R_THRt2pp
1170        R_THRt4pp
1170        R_THRtex
1170        R_THYMt3pp
1170        R_THYMtex
1170        R_THZPSN3
1170        R_TKT1
1170        R_TKT2
1170        R_TMAOR2
1170        R_TMAOR2pp
1170        R_TMAOtex
1170        R_TMAtex
1170        R_TMDK1
1170        R_TMDPP
1170        R_TMDS
1170        R_TMK
1170        R_TMPK
1170        R_TMPPP
1170        R_TPI
1170        R_TPRDCOAS
1170        R_TRDR
1170        R_TRE6PP
1170        R_TREHpp
1170        R_TREptspp
1170        R_TREtex
1170        R_TRPAS2
1170        R_TRPS1
1170        R_TRPS2
1170        R_TRPS3
1170        R_TRPTRS
1170        R_TRPt2rpp
1170        R_TRPtex
1170        R_TRSARr
1170        R_TSULabcpp
1170        R_TSULtex
1170        R_TTDCAtexi
1170        R_TTRCYCtpp
1170        R_TUNGSabcpp
1170        R_TUNGStex
1170        R_TYMtex
1170        R_TYRL
1170        R_TYROXDApp
1170        R_TYRPpp
1170        R_TYRPtex
1170        R_TYRTA
1170        R_TYRTRS
1170        R_TYRt2rpp
1170        R_TYRtex
1170        R_U23GAAT
1170        R_UAAGDS
1170        R_UACGAMPpp
1170        R_UACGAMtex
1170        R_UACMAMO
1170        R_UAG2E
1170        R_UAGAAT
1170        R_UAGDP
1170        R_UAGPT3
1170        R_UAMAGS
1170        R_UAMAS
1170        R_UDCPDP
1170        R_UDCPDPS
1170        R_UDCPDPpp
1170        R_UDPACGALtex
1170        R_UDPG4E
1170        R_UDPGALM
1170        R_UDPGALPpp
1170        R_UDPGALtex
1170        R_UDPGDC
1170        R_UDPGLCURtex
1170        R_UDPGPpp
1170        R_UDPGtex
1170        R_UDPKAAT
1170        R_UGLCURPpp
1170        R_UGLT
1170        R_UGLYCH
1170        R_UGMDDS
1170        R_UHGADA
1170        R_ULA4NFT
1170        R_ULA4Ntppi
1170        R_UM3PL
1170        R_UM4PCP
1170        R_UM4PL
1170        R_UMPK
1170        R_UMPtex
1170        R_UPLA4FNF
1170        R_UPLA4FNT
1170        R_UPP3MT
1170        R_UPP3S
1170        R_UPPDC1
1170        R_UPPRT
1170        R_URACPAH
1170        R_URAt2pp
1170        R_URAt2rpp
1170        R_URAtex
1170        R_UREAtex
1170        R_UREAtpp
1170        R_URIC
1170        R_URIH
1170        R_URIK2
1170        R_URIt2pp
1170        R_URIt2rpp
1170        R_URItex
1170        R_USHD
1170        R_VALTA
1170        R_VALTRS
1170        R_VALabcpp
1170        R_VALt2rpp
1170        R_VALtex
1170        R_VPAMTr
1170        R_XAND
1170        R_XANt2pp
1170        R_XANtex
1170        R_XANtpp
1170        R_XMPtex
1170        R_XPPT
1170        R_XTSNH
1170        R_XTSNt2rpp
1170        R_XTSNtex
1170        R_XYLI1
1170        R_XYLI2
1170        R_XYLK
1170        R_XYLK2
1170        R_XYLUt2pp
1170        R_XYLUtex
1170        R_XYLabcpp
1170        R_XYLt2pp
1170        R_XYLtex
1170        R_ZN2abcpp
1170        R_ZN2t3pp
1170        R_ZN2tpp
1170        R_ZNabcpp
1170        R_Zn2tex
1260        R_DM_4CRSOL
1260        R_DM_AACALD
1260        R_DM_AMOB
1260        R_DM_MTHTHF
1260        R_EX_12ppd_DASH_R_LPAREN_e_RPAREN_
1260        R_EX_12ppd_DASH_S_LPAREN_e_RPAREN_
1260        R_EX_14glucan_LPAREN_e_RPAREN_
1260        R_EX_15dap_LPAREN_e_RPAREN_
1260        R_EX_23camp_LPAREN_e_RPAREN_
1260        R_EX_23ccmp_LPAREN_e_RPAREN_
1260        R_EX_23cgmp_LPAREN_e_RPAREN_
1260        R_EX_23cump_LPAREN_e_RPAREN_
1260        R_EX_2ddglcn_LPAREN_e_RPAREN_
1260        R_EX_34dhpac_LPAREN_e_RPAREN_
1260        R_EX_3amp_LPAREN_e_RPAREN_
1260        R_EX_3cmp_LPAREN_e_RPAREN_
1260        R_EX_3gmp_LPAREN_e_RPAREN_
1260        R_EX_3hcinnm_LPAREN_e_RPAREN_
1260        R_EX_3hpp_LPAREN_e_RPAREN_
1260        R_EX_3hpppn_LPAREN_e_RPAREN_
1260        R_EX_4abut_LPAREN_e_RPAREN_
1260        R_EX_4hoxpacd_LPAREN_e_RPAREN_
1260        R_EX_5dglcn_LPAREN_e_RPAREN_
1260        R_EX_5mtr_LPAREN_e_RPAREN_
1260        R_EX_LalaDglu_LPAREN_e_RPAREN_
1260        R_EX_LalaDgluMdapDala_LPAREN_e_RPAREN_
1260        R_EX_LalaLglu_LPAREN_e_RPAREN_
1260        R_EX_ac_LPAREN_e_RPAREN_
1260        R_EX_acac_LPAREN_e_RPAREN_
1260        R_EX_acald_LPAREN_e_RPAREN_
1260        R_EX_acgal_LPAREN_e_RPAREN_
1260        R_EX_acgal1p_LPAREN_e_RPAREN_
1260        R_EX_acgam_LPAREN_e_RPAREN_
1260        R_EX_acmana_LPAREN_e_RPAREN_
1260        R_EX_acmum_LPAREN_e_RPAREN_
1260        R_EX_acnam_LPAREN_e_RPAREN_
1260        R_EX_acolipa_LPAREN_e_RPAREN_
1260        R_EX_ade_LPAREN_e_RPAREN_
1260        R_EX_adn_LPAREN_e_RPAREN_
1260        R_EX_adocbl_LPAREN_e_RPAREN_
1260        R_EX_ag_LPAREN_e_RPAREN_
1260        R_EX_agm_LPAREN_e_RPAREN_
1260        R_EX_akg_LPAREN_e_RPAREN_
1260        R_EX_ala_DASH_B_LPAREN_e_RPAREN_
1260        R_EX_ala_DASH_D_LPAREN_e_RPAREN_
1260        R_EX_ala_DASH_L_LPAREN_e_RPAREN_
1260        R_EX_all_DASH_D_LPAREN_e_RPAREN_
1260        R_EX_alltn_LPAREN_e_RPAREN_
1260        R_EX_amp_LPAREN_e_RPAREN_
1260        R_EX_anhgm_LPAREN_e_RPAREN_
1260        R_EX_arab_DASH_L_LPAREN_e_RPAREN_
1260        R_EX_arbt_LPAREN_e_RPAREN_
1260        R_EX_aso3_LPAREN_e_RPAREN_
1260        R_EX_asp_DASH_L_LPAREN_e_RPAREN_
1260        R_EX_btn_LPAREN_e_RPAREN_
1260        R_EX_but_LPAREN_e_RPAREN_
1260        R_EX_butso3_LPAREN_e_RPAREN_
1260        R_EX_cbi_LPAREN_e_RPAREN_
1260        R_EX_cbl1_LPAREN_e_RPAREN_
1260        R_EX_cd2_LPAREN_e_RPAREN_
1260        R_EX_cgly_LPAREN_e_RPAREN_
1260        R_EX_chol_LPAREN_e_RPAREN_
1260        R_EX_chtbs_LPAREN_e_RPAREN_
1260        R_EX_cit_LPAREN_e_RPAREN_
1260        R_EX_cl_LPAREN_e_RPAREN_
1260        R_EX_cm_LPAREN_e_RPAREN_
1260        R_EX_cmp_LPAREN_e_RPAREN_
1260        R_EX_co2_LPAREN_e_RPAREN_
1260        R_EX_colipa_LPAREN_e_RPAREN_
1260        R_EX_colipap_LPAREN_e_RPAREN_
1260        R_EX_cpgn_LPAREN_e_RPAREN_
1260        R_EX_cpgn_DASH_un_LPAREN_e_RPAREN_
1260        R_EX_crn_LPAREN_e_RPAREN_
1260        R_EX_crn_DASH_D_LPAREN_e_RPAREN_
1260        R_EX_csn_LPAREN_e_RPAREN_
1260        R_EX_cu_LPAREN_e_RPAREN_
1260        R_EX_cu2_LPAREN_e_RPAREN_
1260        R_EX_cyan_LPAREN_e_RPAREN_
1260        R_EX_cynt_LPAREN_e_RPAREN_
1260        R_EX_cys_DASH_D_LPAREN_e_RPAREN_
1260        R_EX_cys_DASH_L_LPAREN_e_RPAREN_
1260        R_EX_cytd_LPAREN_e_RPAREN_
1260        R_EX_damp_LPAREN_e_RPAREN_
1260        R_EX_dcmp_LPAREN_e_RPAREN_
1260        R_EX_dcyt_LPAREN_e_RPAREN_
1260        R_EX_ddca_LPAREN_e_RPAREN_
1260        R_EX_dha_LPAREN_e_RPAREN_
1260        R_EX_dimp_LPAREN_e_RPAREN_
1260        R_EX_din_LPAREN_e_RPAREN_
1260        R_EX_dms_LPAREN_e_RPAREN_
1260        R_EX_dmso_LPAREN_e_RPAREN_
1260        R_EX_doxrbcn_LPAREN_e_RPAREN_
1260        R_EX_dtmp_LPAREN_e_RPAREN_
1260        R_EX_dump_LPAREN_e_RPAREN_
1260        R_EX_eca4colipa_LPAREN_e_RPAREN_
1260        R_EX_enlipa_LPAREN_e_RPAREN_
1260        R_EX_enter_LPAREN_e_RPAREN_
1260        R_EX_ethso3_LPAREN_e_RPAREN_
1260        R_EX_etoh_LPAREN_e_RPAREN_
1260        R_EX_f6p_LPAREN_e_RPAREN_
1260        R_EX_fald_LPAREN_e_RPAREN_
1260        R_EX_fe2_LPAREN_e_RPAREN_
1260        R_EX_fe3dcit_LPAREN_e_RPAREN_
1260        R_EX_fe3dhbzs_LPAREN_e_RPAREN_
1260        R_EX_fe3hox_LPAREN_e_RPAREN_
1260        R_EX_fe3hox_DASH_un_LPAREN_e_RPAREN_
1260        R_EX_fecrm_LPAREN_e_RPAREN_
1260        R_EX_fecrm_DASH_un_LPAREN_e_RPAREN_
1260        R_EX_feenter_LPAREN_e_RPAREN_
1260        R_EX_feoxam_LPAREN_e_RPAREN_
1260        R_EX_for_LPAREN_e_RPAREN_
1260        R_EX_fru_LPAREN_e_RPAREN_
1260        R_EX_fruur_LPAREN_e_RPAREN_
1260        R_EX_fuc_DASH_L_LPAREN_e_RPAREN_
1260        R_EX_fum_LPAREN_e_RPAREN_
1260        R_EX_fusa_LPAREN_e_RPAREN_
1260        R_EX_g1p_LPAREN_e_RPAREN_
1260        R_EX_g3pc_LPAREN_e_RPAREN_
1260        R_EX_g3pi_LPAREN_e_RPAREN_
1260        R_EX_g3ps_LPAREN_e_RPAREN_
1260        R_EX_g6p_LPAREN_e_RPAREN_
1260        R_EX_gal_LPAREN_e_RPAREN_
1260        R_EX_gal_DASH_bD_LPAREN_e_RPAREN_
1260        R_EX_galct_DASH_D_LPAREN_e_RPAREN_
1260        R_EX_galctn_DASH_D_LPAREN_e_RPAREN_
1260        R_EX_galctn_DASH_L_LPAREN_e_RPAREN_
1260        R_EX_galt_LPAREN_e_RPAREN_
1260        R_EX_galur_LPAREN_e_RPAREN_
1260        R_EX_gam_LPAREN_e_RPAREN_
1260        R_EX_glc_LPAREN_e_RPAREN_
1260        R_EX_glcn_LPAREN_e_RPAREN_
1260        R_EX_glcur_LPAREN_e_RPAREN_
1260        R_EX_glcur1p_LPAREN_e_RPAREN_
1260        R_EX_gln_DASH_L_LPAREN_e_RPAREN_
1260        R_EX_gly_LPAREN_e_RPAREN_
1260        R_EX_glyc_LPAREN_e_RPAREN_
1260        R_EX_glyc3p_LPAREN_e_RPAREN_
1260        R_EX_glyclt_LPAREN_e_RPAREN_
1260        R_EX_gmp_LPAREN_e_RPAREN_
1260        R_EX_gsn_LPAREN_e_RPAREN_
1260        R_EX_gthrd_LPAREN_e_RPAREN_
1260        R_EX_gtp_LPAREN_e_RPAREN_
1260        R_EX_gua_LPAREN_e_RPAREN_
1260        R_EX_h_LPAREN_e_RPAREN_
1260        R_EX_h2_LPAREN_e_RPAREN_
1260        R_EX_h2o_LPAREN_e_RPAREN_
1260        R_EX_h2o2_LPAREN_e_RPAREN_
1260        R_EX_h2s_LPAREN_e_RPAREN_
1260        R_EX_hacolipa_LPAREN_e_RPAREN_
1260        R_EX_halipa_LPAREN_e_RPAREN_
1260        R_EX_hdca_LPAREN_e_RPAREN_
1260        R_EX_hdcea_LPAREN_e_RPAREN_
1260        R_EX_hg2_LPAREN_e_RPAREN_
1260        R_EX_his_DASH_L_LPAREN_e_RPAREN_
1260        R_EX_hom_DASH_L_LPAREN_e_RPAREN_
1260        R_EX_ile_DASH_L_LPAREN_e_RPAREN_
1260        R_EX_imp_LPAREN_e_RPAREN_
1260        R_EX_indole_LPAREN_e_RPAREN_
1260        R_EX_inost_LPAREN_e_RPAREN_
1260        R_EX_ins_LPAREN_e_RPAREN_
1260        R_EX_isetac_LPAREN_e_RPAREN_
1260        R_EX_k_LPAREN_e_RPAREN_
1260        R_EX_kdo2lipid4_LPAREN_e_RPAREN_
1260        R_EX_lac_DASH_D_LPAREN_e_RPAREN_
1260        R_EX_lac_DASH_L_LPAREN_e_RPAREN_
1260        R_EX_lcts_LPAREN_e_RPAREN_
1260        R_EX_leu_DASH_L_LPAREN_e_RPAREN_
1260        R_EX_lipa_LPAREN_e_RPAREN_
1260        R_EX_lipa_cold_LPAREN_e_RPAREN_
1260        R_EX_lipoate_LPAREN_e_RPAREN_
1260        R_EX_lys_DASH_L_LPAREN_e_RPAREN_
1260        R_EX_lyx_DASH_L_LPAREN_e_RPAREN_
1260        R_EX_mal_DASH_D_LPAREN_e_RPAREN_
1260        R_EX_mal_DASH_L_LPAREN_e_RPAREN_
1260        R_EX_maltpt_LPAREN_e_RPAREN_
1260        R_EX_malttr_LPAREN_e_RPAREN_
1260        R_EX_maltttr_LPAREN_e_RPAREN_
1260        R_EX_man_LPAREN_e_RPAREN_
1260        R_EX_man6p_LPAREN_e_RPAREN_
1260        R_EX_manglyc_LPAREN_e_RPAREN_
1260        R_EX_melib_LPAREN_e_RPAREN_
1260        R_EX_meoh_LPAREN_e_RPAREN_
1260        R_EX_mg2_LPAREN_e_RPAREN_
1260        R_EX_mincyc_LPAREN_e_RPAREN_
1260        R_EX_mnl_LPAREN_e_RPAREN_
1260        R_EX_n2o_LPAREN_e_RPAREN_
1260        R_EX_na1_LPAREN_e_RPAREN_
1260        R_EX_nac_LPAREN_e_RPAREN_
1260        R_EX_ni2_LPAREN_e_RPAREN_
1260        R_EX_nmn_LPAREN_e_RPAREN_
1260        R_EX_no_LPAREN_e_RPAREN_
1260        R_EX_no2_LPAREN_e_RPAREN_
1260        R_EX_no3_LPAREN_e_RPAREN_
1260        R_EX_novbcn_LPAREN_e_RPAREN_
1260        R_EX_o16a4colipa_LPAREN_e_RPAREN_
1260        R_EX_o2_LPAREN_e_RPAREN_
1260        R_EX_ocdca_LPAREN_e_RPAREN_
1260        R_EX_ocdcea_LPAREN_e_RPAREN_
1260        R_EX_octa_LPAREN_e_RPAREN_
1260        R_EX_orn_LPAREN_e_RPAREN_
1260        R_EX_pacald_LPAREN_e_RPAREN_
1260        R_EX_peamn_LPAREN_e_RPAREN_
1260        R_EX_phe_DASH_L_LPAREN_e_RPAREN_
1260        R_EX_pheme_LPAREN_e_RPAREN_
1260        R_EX_pi_LPAREN_e_RPAREN_
1260        R_EX_pnto_DASH_R_LPAREN_e_RPAREN_
1260        R_EX_ppal_LPAREN_e_RPAREN_
1260        R_EX_pppn_LPAREN_e_RPAREN_
1260        R_EX_ppt_LPAREN_e_RPAREN_
1260        R_EX_pro_DASH_L_LPAREN_e_RPAREN_
1260        R_EX_progly_LPAREN_e_RPAREN_
1260        R_EX_pser_DASH_L_LPAREN_e_RPAREN_
1260        R_EX_ptrc_LPAREN_e_RPAREN_
1260        R_EX_pydam_LPAREN_e_RPAREN_
1260        R_EX_pydxn_LPAREN_e_RPAREN_
1260        R_EX_pyr_LPAREN_e_RPAREN_
1260        R_EX_quin_LPAREN_e_RPAREN_
1260        R_EX_rfamp_LPAREN_e_RPAREN_
1260        R_EX_rib_DASH_D_LPAREN_e_RPAREN_
1260        R_EX_rmn_LPAREN_e_RPAREN_
1260        R_EX_sbt_DASH_D_LPAREN_e_RPAREN_
1260        R_EX_ser_DASH_L_LPAREN_e_RPAREN_
1260        R_EX_skm_LPAREN_e_RPAREN_
1260        R_EX_slnt_LPAREN_e_RPAREN_
1260        R_EX_so2_LPAREN_e_RPAREN_
1260        R_EX_so3_LPAREN_e_RPAREN_
1260        R_EX_so4_LPAREN_e_RPAREN_
1260        R_EX_succ_LPAREN_e_RPAREN_
1260        R_EX_sulfac_LPAREN_e_RPAREN_
1260        R_EX_tartr_DASH_D_LPAREN_e_RPAREN_
1260        R_EX_tartr_DASH_L_LPAREN_e_RPAREN_
1260        R_EX_taur_LPAREN_e_RPAREN_
1260        R_EX_tcynt_LPAREN_e_RPAREN_
1260        R_EX_thm_LPAREN_e_RPAREN_
1260        R_EX_thr_DASH_L_LPAREN_e_RPAREN_
1260        R_EX_thrp_LPAREN_e_RPAREN_
1260        R_EX_thym_LPAREN_e_RPAREN_
1260        R_EX_thymd_LPAREN_e_RPAREN_
1260        R_EX_tmao_LPAREN_e_RPAREN_
1260        R_EX_trp_DASH_L_LPAREN_e_RPAREN_
1260        R_EX_tsul_LPAREN_e_RPAREN_
1260        R_EX_ttdca_LPAREN_e_RPAREN_
1260        R_EX_ttdcea_LPAREN_e_RPAREN_
1260        R_EX_tungs_LPAREN_e_RPAREN_
1260        R_EX_tym_LPAREN_e_RPAREN_
1260        R_EX_tyrp_LPAREN_e_RPAREN_
1260        R_EX_uacgam_LPAREN_e_RPAREN_
1260        R_EX_udpacgal_LPAREN_e_RPAREN_
1260        R_EX_udpg_LPAREN_e_RPAREN_
1260        R_EX_udpgal_LPAREN_e_RPAREN_
1260        R_EX_udpglcur_LPAREN_e_RPAREN_
1260        R_EX_ura_LPAREN_e_RPAREN_
1260        R_EX_urea_LPAREN_e_RPAREN_
1260        R_EX_uri_LPAREN_e_RPAREN_
1260        R_EX_val_DASH_L_LPAREN_e_RPAREN_
1260        R_EX_xan_LPAREN_e_RPAREN_
1260        R_EX_xmp_LPAREN_e_RPAREN_
1260        R_EX_xtsn_LPAREN_e_RPAREN_
1260        R_EX_xylu_DASH_L_LPAREN_e_RPAREN_
1260        R_EX_zn2_LPAREN_e_RPAREN_
1260        R_12DGR120tipp
1260        R_12DGR141tipp
1260        R_12DGR160tipp
1260        R_12DGR161tipp
1260        R_12DGR180tipp
1260        R_12DGR181tipp
1260        R_12PPDRtex
1260        R_12PPDRtpp
1260        R_12PPDStex
1260        R_12PPDStpp
1260        R_14GLUCANtexi
1260        R_23CAMPtex
1260        R_23CCMPtex
1260        R_23CGMPtex
1260        R_23CUMPtex
1260        R_23DAPPAt2pp
1260        R_23PDE2pp
1260        R_23PDE4pp
1260        R_23PDE9pp
1260        R_26DAHtex
1260        R_2AGPA120tipp
1260        R_2AGPA140tipp
1260        R_2AGPA141tipp
1260        R_2AGPA160tipp
1260        R_2AGPA161tipp
1260        R_2AGPA180tipp
1260        R_2AGPA181tipp
1260        R_2AGPE120tipp
1260        R_2AGPE140tipp
1260        R_2AGPE141tipp
1260        R_2AGPE161tipp
1260        R_2AGPE181tipp
1260        R_2AGPEAT120
1260        R_2AGPEAT160
1260        R_2AGPEAT180
1260        R_2AGPEAT181
1260        R_2AGPG140tipp
1260        R_2AGPG160tipp
1260        R_2AGPG161tipp
1260        R_2AGPG180tipp
1260        R_2AGPG181tipp
1260        R_2AGPGAT120
1260        R_2AGPGAT140
1260        R_2AGPGAT141
1260        R_2AGPGAT161
1260        R_2AGPGAT180
1260        R_2DGULRGx
1260        R_2DGULRGy
1260        R_2DGULRx
1260        R_34dhpactex
1260        R_3AMACHYD
1260        R_3AMPtex
1260        R_3CMPtex
1260        R_3GMPtex
1260        R_3HAD100
1260        R_3HAD120
1260        R_3HAD141
1260        R_3HAD160
1260        R_3HAD161
1260        R_3HAD180
1260        R_3HAD181
1260        R_3HAD60
1260        R_3HCINNMH
1260        R_3HPPPNH
1260        R_3HPPtex
1260        R_3HPPtpp
1260        R_3KGK
1260        R_3NTD2pp
1260        R_3NTD4pp
1260        R_3NTD7pp
1260        R_3NTD9pp
1260        R_3OAR100
1260        R_3OAR120
1260        R_3OAR121
1260        R_3OAR140
1260        R_3OAR141
1260        R_3OAR161
1260        R_3OAR180
1260        R_3OAR181
1260        R_3OAS100
1260        R_3OAS120
1260        R_3OAS121
1260        R_3OAS140
1260        R_3OAS141
1260        R_3OAS160
1260        R_3OAS180
1260        R_3OAS181
1260        R_3OAS80
1260        R_3OXCOAT
1260        R_3PEPTabcpp
1260        R_3PEPTtex
1260        R_3UMPtex
1260        R_4HTHRS
1260        R_4PCPpp
1260        R_4PEPTabcpp
1260        R_5DGLCNR
1260        R_5DOAN
1260        R_5MTRtex
1260        R_5MTRtpp
1260        R_A5PISO
1260        R_AACPS1
1260        R_AACPS2
1260        R_AACPS6
1260        R_AACPS7
1260        R_AACPS8
1260        R_AACPS9
1260        R_AACTOOR
1260        R_AADDGT
1260        R_AAMYL
1260        R_AAMYLpp
1260        R_ABTA
1260        R_ABUTD
1260        R_ABUTt2pp
1260        R_ABUTtex
1260        R_ACACCT
1260        R_ACACT1r
1260        R_ACACT2r
1260        R_ACACT3r
1260        R_ACACT4r
1260        R_ACACT5r
1260        R_ACACT6r
1260        R_ACACT7r
1260        R_ACACT8r
1260        R_ACACt2pp
1260        R_ACACtex
1260        R_ACALD
1260        R_ACALDtex
1260        R_ACALDtpp
1260        R_ACANTHAT
1260        R_ACBIPGT
1260        R_ACCOAC
1260        R_ACCOAL
1260        R_ACGAL1PPpp
1260        R_ACGAL1Ptex
1260        R_ACGALtex
1260        R_ACGAM1PPpp
1260        R_ACGAM1Ptex
1260        R_ACGAMT
1260        R_ACGAptspp
1260        R_ACGK
1260        R_ACGS
1260        R_ACHBS
1260        R_ACM6PH
1260        R_ACMAMUT
1260        R_ACMANAptspp
1260        R_ACMANAtex
1260        R_ACMUMptspp
1260        R_ACMUMtex
1260        R_ACNAMtex
1260        R_ACNML
1260        R_ACOAD1f
1260        R_ACOAD2f
1260        R_ACOAD5f
1260        R_ACOAD6f
1260        R_ACOAD8f
1260        R_ACOATA
1260        R_ACODA
1260        R_ACOLIPAabctex
1260        R_ACONIs
1260        R_ACONMT
1260        R_ACONTa
1260        R_ACONTb
1260        R_ACOTA
1260        R_ACPPAT120
1260        R_ACPPAT140
1260        R_ACPPAT141
1260        R_ACPPAT160
1260        R_ACPPAT181
1260        R_ACPS1
1260        R_ACS
1260        R_ACSERtex
1260        R_ACSERtpp
1260        R_ACt2rpp
1260        R_ACt4pp
1260        R_ACtex
1260        R_ADA
1260        R_ADCS
1260        R_ADD
1260        R_ADEt2rpp
1260        R_ADEtex
1260        R_ADK1
1260        R_ADK4
1260        R_ADMDC
1260        R_ADNCYC
1260        R_ADNK1
1260        R_ADNtex
1260        R_ADPRDP
1260        R_ADPT
1260        R_ADSK
1260        R_ADSL1r
1260        R_ADSL2r
1260        R_AGDC
1260        R_AGM3PA
1260        R_AGM3PH
1260        R_AGM3Pt2pp
1260        R_AGM4PA
1260        R_AGM4PCP
1260        R_AGM4PCPpp
1260        R_AGM4PH
1260        R_AGMH
1260        R_AGMHE
1260        R_AGMT
1260        R_AGMt2pp
1260        R_AGPAT140
1260        R_AGPAT161
1260        R_AGPAT180
1260        R_AGPR
1260        R_AGt3
1260        R_AHCYSNS
1260        R_AICART
1260        R_AIRC2
1260        R_AIRC3
1260        R_AKGDH
1260        R_AKGtex
1260        R_ALAALAabcpp
1260        R_ALAALAtex
1260        R_ALAGLUE
1260        R_ALAR
1260        R_ALATA_L
1260        R_ALATA_L2
1260        R_ALATRS
1260        R_ALAt4pp
1260        R_ALAtex
1260        R_ALCD19
1260        R_ALCD2x
1260        R_ALDD19xr
1260        R_ALDD2x
1260        R_ALDD3y
1260        R_ALDD4
1260        R_ALLK
1260        R_ALLPI
1260        R_ALLTAMH
1260        R_ALLTN
1260        R_ALLTNt2rpp
1260        R_ALLTNtex
1260        R_ALLULPE
1260        R_ALLabcpp
1260        R_ALPATG160pp
1260        R_ALR2
1260        R_ALR4x
1260        R_ALTRH
1260        R_AM3PA
1260        R_AM4PA
1260        R_AMALT2
1260        R_AMALT3
1260        R_AMALT4
1260        R_AMANAPEr
1260        R_AMANK
1260        R_AMMQLT8
1260        R_AMPMS2
1260        R_AMPN
1260        R_AMPTASECG
1260        R_AMPtex
1260        R_ANHGMtex
1260        R_ANHMK
1260        R_ANPRT
1260        R_ANS
1260        R_AOBUTDs
1260        R_AOXSr2
1260        R_AP4AS
1260        R_AP5AH
1260        R_APCS
1260        R_APG3PAT140
1260        R_APG3PAT141
1260        R_APG3PAT160
1260        R_APG3PAT161
1260        R_APG3PAT180
1260        R_APH120
1260        R_APH140
1260        R_APH141
1260        R_APH160
1260        R_APH161
1260        R_APH180
1260        R_APH181
1260        R_APPLDHr
1260        R_ARBTNR1
1260        R_ARBTNR2
1260        R_ARBTNabcpp
1260        R_ARBTNtex
1260        R_ARBTNtonex
1260        R_ARBTNtpp
1260        R_ARBTptspp
1260        R_ARBTtex
1260        R_ARBabcpp
1260        R_ARBt2rpp
1260        R_ARBt3ipp
1260        R_ARBtex
1260        R_ARGAGMt7pp
1260        R_ARGDC
1260        R_ARGORNt7pp
1260        R_ARGSL
1260        R_ARGSS
1260        R_ARGTRS
1260        R_ARGabcpp
1260        R_ARGt3pp
1260        R_ARGtex
1260        R_ASAD
1260        R_ASCBPL
1260        R_ASCBptspp
1260        R_ASCBtex
1260        R_ASNN
1260        R_ASNNpp
1260        R_ASNS2
1260        R_ASNTRS
1260        R_ASNt2rpp
1260        R_ASNtex
1260        R_ASO3t8pp
1260        R_ASO3tex
1260        R_ASP1DC
1260        R_ASPCT
1260        R_ASPK
1260        R_ASPO3
1260        R_ASPO5
1260        R_ASPO6
1260        R_ASPT
1260        R_ASPTA
1260        R_ASPabcpp
1260        R_ASPt2_2pp
1260        R_ASPt2pp
1260        R_ASPt2rpp
1260        R_ASPtex
1260        R_AST
1260        R_ATHRDHr
1260        R_ATPHs
1260        R_ATPM
1260        R_ATPPRT
1260        R_ATPS4rpp
1260        R_BALAt2pp
1260        R_BALAtex
1260        R_BETALDHx
1260        R_BETALDHy
1260        R_BMOCOS
1260        R_BMOGDS2
1260        R_BPNT
1260        R_BSORx
1260        R_BTNt2ipp
1260        R_BTNtex
1260        R_BTS5
1260        R_BUTCT
1260        R_BUTSO3abcpp
1260        R_BUTSO3tex
1260        R_BUTt2rpp
1260        R_BUTtex
1260        R_CA2t3pp
1260        R_CA2tex
1260        R_CADVtpp
1260        R_CAT
1260        R_CAt6pp
1260        R_CBIAT
1260        R_CBItonex
1260        R_CBIuabcpp
1260        R_CBL1abcpp
1260        R_CBL1tonex
1260        R_CBMD
1260        R_CBMKr
1260        R_CBPS
1260        R_CD2abcpp
1260        R_CD2t3pp
1260        R_CD2tex
1260        R_CDAPPA120
1260        R_CDAPPA141
1260        R_CDAPPA160
1260        R_CDAPPA161
1260        R_CDAPPA180
1260        R_CDAPPA181
1260        R_CDGS
1260        R_CDPMEK
1260        R_CFAS160G
1260        R_CFAS180E
1260        R_CFAS180G
1260        R_CGLYabcpp
1260        R_CGLYtex
1260        R_CHLt2pp
1260        R_CHLtex
1260        R_CHOLD
1260        R_CHORM
1260        R_CHORS
1260        R_CHRPL
1260        R_CHTBStex
1260        R_CINNDO
1260        R_CITL
1260        R_CITt3pp
1260        R_CITt7pp
1260        R_CITtex
1260        R_CLIPAabctex
1260        R_CLPNH140pp
1260        R_CLPNH141pp
1260        R_CLPNH160pp
1260        R_CLPNH161pp
1260        R_CLPNH181pp
1260        R_CLPNS140pp
1260        R_CLPNS141pp
1260        R_CLPNS160pp
1260        R_CLPNS180pp
1260        R_CLPNS181pp
1260        R_CLt3_2pp
1260        R_CLtex
1260        R_CMPtex
1260        R_CO2tex
1260        R_CO2tpp
1260        R_COBALT2abcpp
1260        R_COBALT2t3pp
1260        R_COBALT2tex
1260        R_COBALT2tpp
1260        R_COLIPAKpp
1260        R_COLIPAPabctex
1260        R_COLIPAabcpp
1260        R_COLIPAabctex
1260        R_CPGNR1
1260        R_CPGNR3
1260        R_CPGNUtpp
1260        R_CPGNabcpp
1260        R_CPGNexs
1260        R_CPGNtonex
1260        R_CPH4S
1260        R_CPMPS
1260        R_CPPPGO
1260        R_CPPPGO2
1260        R_CRNBTCT
1260        R_CRNCAL2
1260        R_CRNCAR
1260        R_CRNCBCT
1260        R_CRNCDH
1260        R_CRNDCAL2
1260        R_CRNDabcpp
1260        R_CRNDtex
1260        R_CRNabcpp
1260        R_CRNt7pp
1260        R_CRNt8pp
1260        R_CRNtex
1260        R_CS
1260        R_CSNtex
1260        R_CTBTCAL2
1260        R_CTBTabcpp
1260        R_CTBTt2rpp
1260        R_CTECOAI6
1260        R_CTECOAI7
1260        R_CTECOAI8
1260        R_CTPS2
1260        R_CU1Opp
1260        R_CU2abcpp
1260        R_CUtex
1260        R_CYANST
1260        R_CYANtex
1260        R_CYNTAH
1260        R_CYNTt2pp
1260        R_CYNTtex
1260        R_CYSDDS
1260        R_CYSDabcpp
1260        R_CYSDtex
1260        R_CYSS
1260        R_CYSTL
1260        R_CYSTRS
1260        R_CYSabc2pp
1260        R_CYSabcpp
1260        R_CYStex
1260        R_CYStpp
1260        R_CYTBD2pp
1260        R_CYTD
1260        R_CYTDK2
1260        R_CYTDt2pp
1260        R_CYTDt2rpp
1260        R_CYTDtex
1260        R_CYTK1
1260        R_CYTK2
1260        R_D_DASH_LACt2pp
1260        R_DAAD
1260        R_DADA
1260        R_DADNtex
1260        R_DAGK120
1260        R_DAGK140
1260        R_DAGK141
1260        R_DAGK160
1260        R_DAGK180
1260        R_DAGK181
1260        R_DALAt2pp
1260        R_DALAtex
1260        R_DAMPtex
1260        R_DAPAL
1260        R_DAPDC
1260        R_DAPE
1260        R_DAPabcpp
1260        R_DASYN120
1260        R_DASYN140
1260        R_DASYN141
1260        R_DASYN160
1260        R_DASYN161
1260        R_DASYN180
1260        R_DASYN181
1260        R_DB4PS
1260        R_DBTS
1260        R_DC6PH
1260        R_DCAtex
1260        R_DCMPtex
1260        R_DCYTD
1260        R_DCYTtex
1260        R_DDGALK
1260        R_DDGLCNt2rpp
1260        R_DDGLK
1260        R_DDPA
1260        R_DDPGALA
1260        R_DGK1
1260        R_DGMPtex
1260        R_DGSNtex
1260        R_DHACOAH
1260        R_DHAD1
1260        R_DHAD2
1260        R_DHAPT
1260        R_DHAtex
1260        R_DHAtpp
1260        R_DHBD
1260        R_DHBS
1260        R_DHBSH
1260        R_DHCIND
1260        R_DHCINDO
1260        R_DHDPRy
1260        R_DHDPS
1260        R_DHFR
1260        R_DHMPTR
1260        R_DHNAOT4
1260        R_DHNCOAS
1260        R_DHNPA2r
1260        R_DHNPTE
1260        R_DHORD2
1260        R_DHORD5
1260        R_DHORDfum
1260        R_DHORTS
1260        R_DHPPD
1260        R_DHPPDA2
1260        R_DHPS2
1260        R_DHPTDNR
1260        R_DHPTDNRN
1260        R_DHPTPE
1260        R_DHQS
1260        R_DHQTi
1260        R_DIMPtex
1260        R_DINSt2pp
1260        R_DINStex
1260        R_DKGLCNR1
1260        R_DKGLCNR2x
1260        R_DKGLCNR2y
1260        R_DMATT
1260        R_DMQMT
1260        R_DMSOR1
1260        R_DMSOR1pp
1260        R_DMSOR2
1260        R_DMSOR2pp
1260        R_DMSOtex
1260        R_DMSOtpp
1260        R_DMStex
1260        R_DNMPPA
1260        R_DNTPPA
1260        R_DOGULNR
1260        R_DOPAtex
1260        R_DOXRBCNtpp
1260        R_DPCOAK
1260        R_DPR
1260        R_DRPA
1260        R_DSBAO1
1260        R_DSBAO2
1260        R_DSBDR
1260        R_DSBGGT
1260        R_DSERDHr
1260        R_DSERt2pp
1260        R_DTARTD
1260        R_DTMPK
1260        R_DTMPtex
1260        R_DURIK1
1260        R_DURIPP
1260        R_DURIt2pp
1260        R_DURItex
1260        R_DUTPDP
1260        R_DXPRIi
1260        R_DXPS
1260        R_DXYLK
1260        R_EAR100x
1260        R_EAR100y
1260        R_EAR120x
1260        R_EAR120y
1260        R_EAR140x
1260        R_EAR140y
1260        R_EAR160x
1260        R_EAR160y
1260        R_EAR161x
1260        R_EAR161y
1260        R_EAR180x
1260        R_EAR180y
1260        R_EAR181x
1260        R_EAR181y
1260        R_EAR40y
1260        R_EAR60x
1260        R_EAR60y
1260        R_EAR80x
1260        R_EAR80y
1260        R_ECA4COLIPAabctex
1260        R_ECA4OALpp
1260        R_ECAP1pp
1260        R_ECAP2pp
1260        R_ECAP3pp
1260        R_ECOAH1
1260        R_ECOAH2
1260        R_ECOAH3
1260        R_ECOAH4
1260        R_ECOAH6
1260        R_ECOAH7
1260        R_ECOAH8
1260        R_EDA
1260        R_EDD
1260        R_EDTXS1
1260        R_EDTXS2
1260        R_EDTXS3
1260        R_EDTXS4
1260        R_EGMEACPR
1260        R_ENLIPAabctex
1260        R_ENTCS
1260        R_ENTERES
1260        R_EPMEACPR
1260        R_ETHAAL
1260        R_ETHSO3abcpp
1260        R_ETOHtex
1260        R_F6PA
1260        R_F6PP
1260        R_F6Pt6_2pp
1260        R_F6Ptex
1260        R_FA100ACPHi
1260        R_FA120ACPHi
1260        R_FA140ACPHi
1260        R_FA160ACPHi
1260        R_FA161ACPHi
1260        R_FA80ACPHi
1260        R_FACOAE100
1260        R_FACOAE140
1260        R_FACOAE141
1260        R_FACOAE160
1260        R_FACOAE161
1260        R_FACOAE180
1260        R_FACOAE181
1260        R_FACOAE60
1260        R_FACOAE80
1260        R_FACOAL100t2pp
1260        R_FACOAL120t2pp
1260        R_FACOAL140t2pp
1260        R_FACOAL160t2pp
1260        R_FACOAL161t2pp
1260        R_FACOAL180t2pp
1260        R_FACOAL181t2pp
1260        R_FACOAL60t2pp
1260        R_FACOAL80t2pp
1260        R_FADRx
1260        R_FALDH2
1260        R_FALDtex
1260        R_FALDtpp
1260        R_FALGTHLs
1260        R_FBA
1260        R_FBA3
1260        R_FBP
1260        R_FCI
1260        R_FCLK
1260        R_FCLPA
1260        R_FCLT
1260        R_FDH4pp
1260        R_FDH5pp
1260        R_FDMO
1260        R_FDMO3
1260        R_FDMO4
1260        R_FDMO6
1260        R_FE2t2pp
1260        R_FE2tex
1260        R_FE3DCITabcpp
1260        R_FE3DCITtonex
1260        R_FE3DHBZR
1260        R_FE3DHBZSabcpp
1260        R_FE3DHBZStonex
1260        R_FE3HOXR2
1260        R_FE3HOXR3
1260        R_FE3HOXUtex
1260        R_FE3HOXUtpp
1260        R_FE3HOXabcpp
1260        R_FE3HOXexs
1260        R_FE3HOXtonex
1260        R_FE3Ri
1260        R_FE3abcpp
1260        R_FE3tex
1260        R_FECRMR1
1260        R_FECRMR2
1260        R_FECRMR3
1260        R_FECRMUtex
1260        R_FECRMabcpp
1260        R_FECRMexs
1260        R_FECRMtonex
1260        R_FEENTERR3
1260        R_FEENTERabcpp
1260        R_FEENTERtex
1260        R_FEENTERtonex
1260        R_FEOXAMR1
1260        R_FEOXAMR3
1260        R_FEOXAMUtex
1260        R_FEOXAMUtpp
1260        R_FEOXAMabcpp
1260        R_FEOXAMexs
1260        R_FEOXAMtonex
1260        R_FEROpp
1260        R_FESD1s
1260        R_FESD2s
1260        R_FESR
1260        R_FHL
1260        R_FLDR2
1260        R_FLVR
1260        R_FLVRx
1260        R_FMETTRS
1260        R_FMNAT
1260        R_FMNRx
1260        R_FOMETRi
1260        R_FORCT
1260        R_FORt2pp
1260        R_FORtex
1260        R_FORtppi
1260        R_FRD2
1260        R_FRULYSDG
1260        R_FRULYSE
1260        R_FRULYSK
1260        R_FRULYSt2pp
1260        R_FRULYStex
1260        R_FRUURt2rpp
1260        R_FRUURtex
1260        R_FTHFD
1260        R_FTHFLi
1260        R_FUCtex
1260        R_FUM
1260        R_FUMt2_2pp
1260        R_FUMt2_3pp
1260        R_FUMtex
1260        R_FUSAtex
1260        R_FUSAtpp
1260        R_G1PPpp
1260        R_G1Ptex
1260        R_G1SAT
1260        R_G2PP
1260        R_G2PPpp
1260        R_G3PAT120
1260        R_G3PAT140
1260        R_G3PAT141
1260        R_G3PAT160
1260        R_G3PD2
1260        R_G3PD5
1260        R_G3PEtex
1260        R_G3PGabcpp
1260        R_G3PIabcpp
1260        R_G3PItex
1260        R_G3PStex
1260        R_G3PT
1260        R_G5SADs
1260        R_G6PDA
1260        R_G6PDH2r
1260        R_G6Pt6_2pp
1260        R_G6Ptex
1260        R_GAL1PPpp
1260        R_GAL1Ptex
1260        R_GALBDtex
1260        R_GALCTD
1260        R_GALCTLO
1260        R_GALCTND
1260        R_GALCTNLt2pp
1260        R_GALCTNLtex
1260        R_GALCTNt2pp
1260        R_GALCTNtex
1260        R_GALCTt2rpp
1260        R_GALKr
1260        R_GALS3
1260        R_GALTptspp
1260        R_GALTtex
1260        R_GALURt2rpp
1260        R_GALURtex
1260        R_GALabcpp
1260        R_GALtex
1260        R_GAM6Pt6_2pp
1260        R_GAMAN6Ptex
1260        R_GAMptspp
1260        R_GAMtex
1260        R_GAPD
1260        R_GARFT
1260        R_GART
1260        R_GDMANE
1260        R_GDPDPK
1260        R_GDPMNH
1260        R_GDPMNP
1260        R_GDPTPDP
1260        R_GDPtex
1260        R_GF6PTA
1260        R_GGGABADr
1260        R_GGGABAH
1260        R_GGPTRCO
1260        R_GGPTRCS
1260        R_GHBDHx
1260        R_GHMT2r
1260        R_GLBRAN2
1260        R_GLCDpp
1260        R_GLCNt2rpp
1260        R_GLCP
1260        R_GLCRAL
1260        R_GLCRD
1260        R_GLCRt2rpp
1260        R_GLCRtex
1260        R_GLCS1
1260        R_GLCTR1
1260        R_GLCTR2
1260        R_GLCURt2rpp
1260        R_GLCabcpp
1260        R_GLCptspp
1260        R_GLCt2pp
1260        R_GLCtex
1260        R_GLCtexi
1260        R_GLDBRAN2
1260        R_GLGC
1260        R_GLNS
1260        R_GLNTRS
1260        R_GLNabcpp
1260        R_GLTPD
1260        R_GLU5K
1260        R_GLUABUTt7pp
1260        R_GLUDC
1260        R_GLUDy
1260        R_GLUN
1260        R_GLUNpp
1260        R_GLUR
1260        R_GLUSy
1260        R_GLUTRR
1260        R_GLUTRS
1260        R_GLUabcpp
1260        R_GLUt2rpp
1260        R_GLUt4pp
1260        R_GLXCL
1260        R_GLYALDtex
1260        R_GLYALDtpp
1260        R_GLYAT
1260        R_GLYBabcpp
1260        R_GLYBt2pp
1260        R_GLYBtex
1260        R_GLYC2Pabcpp
1260        R_GLYC2Ptex
1260        R_GLYC3Pt6pp
1260        R_GLYC3Ptex
1260        R_GLYCAt2rpp
1260        R_GLYCAtex
1260        R_GLYCDx
1260        R_GLYCK
1260        R_GLYCK2
1260        R_GLYCL
1260        R_GLYCLTDx
1260        R_GLYCLTDy
1260        R_GLYCLTt2rpp
1260        R_GLYCLTt4pp
1260        R_GLYCTO2
1260        R_GLYCTO3
1260        R_GLYCtex
1260        R_GLYCtpp
1260        R_GLYK
1260        R_GLYOX
1260        R_GLYOX3
1260        R_GLYTRS
1260        R_GLYt2rpp
1260        R_GLYtex
1260        R_GMAND
1260        R_GMHEPAT
1260        R_GMHEPK
1260        R_GMHEPPA
1260        R_GMPS2
1260        R_GND
1260        R_GNK
1260        R_GP4GH
1260        R_GPDDA1
1260        R_GPDDA1pp
1260        R_GPDDA2
1260        R_GPDDA2pp
1260        R_GPDDA3
1260        R_GPDDA3pp
1260        R_GPDDA4
1260        R_GPDDA5
1260        R_GPDDA5pp
1260        R_GRXR
1260        R_GSNK
1260        R_GSNt2pp
1260        R_GSNtex
1260        R_GSPMDA
1260        R_GSPMDS
1260        R_GTHOXtex
1260        R_GTHOr
1260        R_GTHPi
1260        R_GTHRDHpp
1260        R_GTHRDabc2pp
1260        R_GTHRDabcpp
1260        R_GTHRDtex
1260        R_GTHS
1260        R_GTPCI
1260        R_GTPCII2
1260        R_GTPDPDP
1260        R_GTPDPK
1260        R_GTPHs
1260        R_GTPtex
1260        R_GUACYC
1260        R_GUAD
1260        R_GUAPRT
1260        R_GUAt2pp
1260        R_GUAtex
1260        R_GUAtpp
1260        R_GUI1
1260        R_GUI2
1260        R_GUR1PPpp
1260        R_H2O2tex
1260        R_H2Otex
1260        R_H2Otpp
1260        R_H2SO
1260        R_H2St1pp
1260        R_H2Stex
1260        R_H2tex
1260        R_H2tpp
1260        R_HACD1
1260        R_HACD3
1260        R_HACD4
1260        R_HACD5
1260        R_HACD6
1260        R_HACD8
1260        R_HADPCOADH3
1260        R_HBZOPT
1260        R_HCINNMt2rpp
1260        R_HCO3E
1260        R_HCYSMT
1260        R_HCYSMT2
1260        R_HEMEOS
1260        R_HEPK2
1260        R_HEPT1
1260        R_HEPT2
1260        R_HEPT3
1260        R_HEPT4
1260        R_HETZK
1260        R_HEX1
1260        R_HEX4
1260        R_HEXt2rpp
1260        R_HG2t3pp
1260        R_HG2tex
1260        R_HISTD
1260        R_HISTP
1260        R_HISTRS
1260        R_HISt2rpp
1260        R_HIStex
1260        R_HKNDDH
1260        R_HKNTDH
1260        R_HMBS
1260        R_HMPK1
1260        R_HOMt2pp
1260        R_HOMtex
1260        R_HOPNTAL
1260        R_HPPK2
1260        R_HPPPNDO
1260        R_HPPPNtex
1260        R_HPYRRx
1260        R_HPYRRy
1260        R_HSDy
1260        R_HSK
1260        R_HSST
1260        R_HSTPT
1260        R_HXAND
1260        R_HXAtex
1260        R_HXCT
1260        R_HXPRT
1260        R_HYD1pp
1260        R_HYD3pp
1260        R_HYPOE
1260        R_HYXNtex
1260        R_HYXNtpp
1260        R_I2FE2SR
1260        R_I2FE2SS
1260        R_I2FE2SS2
1260        R_I4FE4SR
1260        R_ICDHyr
1260        R_ICHORSi
1260        R_ICHORT
1260        R_ICL
1260        R_ICYSDS
1260        R_IDOND
1260        R_IDOND2
1260        R_IDONt2rpp
1260        R_IDONtex
1260        R_IG3PS
1260        R_IGPDH
1260        R_IGPS
1260        R_ILETA
1260        R_ILETRS
1260        R_ILEabcpp
1260        R_ILEt2rpp
1260        R_IMPC
1260        R_IMPD
1260        R_IMPtex
1260        R_INDOLEt2pp
1260        R_INDOLEt2rpp
1260        R_INOSTt4pp
1260        R_INSH
1260        R_INSK
1260        R_INSTtex
1260        R_INSt2rpp
1260        R_INStex
1260        R_IPDDI
1260        R_IPMD
1260        R_IPPMIa
1260        R_IPPS
1260        R_ISETACabcpp
1260        R_ISETACtex
1260        R_K2L4Aabcpp
1260        R_K2L4Aabctex
1260        R_KARA1
1260        R_KARA2
1260        R_KAS14
1260        R_KAS15
1260        R_KDOCT2
1260        R_KDOPP
1260        R_KDOPS
1260        R_KG6PDC
1260        R_Kabcpp
1260        R_Kt2pp
1260        R_Kt3pp
1260        R_Ktex
1260        R_L_DASH_LACD2
1260        R_L_DASH_LACD3
1260        R_L_DASH_LACt2rpp
1260        R_L_DASH_LACtex
1260        R_LA4NTpp
1260        R_LACZ
1260        R_LADGMDH
1260        R_LALADGLUtex
1260        R_LALALGLUtex
1260        R_LALALGLUtpp
1260        R_LALDO2x
1260        R_LALDO3
1260        R_LALGP
1260        R_LCADi
1260        R_LCARR
1260        R_LCARS
1260        R_LCTSt3ipp
1260        R_LCTStex
1260        R_LCTStpp
1260        R_LDH_D
1260        R_LDH_D2
1260        R_LEUTAi
1260        R_LEUTRS
1260        R_LEUt2rpp
1260        R_LGTHL
1260        R_LIPACabcpp
1260        R_LIPAHT2ex
1260        R_LIPAHTex
1260        R_LIPAMPL
1260        R_LIPATPT
1260        R_LIPAabctex
1260        R_LIPOCT
1260        R_LIPOtex
1260        R_LPLIPAL1A120pp
1260        R_LPLIPAL1A140pp
1260        R_LPLIPAL1A141pp
1260        R_LPLIPAL1A160pp
1260        R_LPLIPAL1A161pp
1260        R_LPLIPAL1A180pp
1260        R_LPLIPAL1A181pp
1260        R_LPLIPAL1E120pp
1260        R_LPLIPAL1E140pp
1260        R_LPLIPAL1E141pp
1260        R_LPLIPAL1E160pp
1260        R_LPLIPAL1E161pp
1260        R_LPLIPAL1E181pp
1260        R_LPLIPAL1G141pp
1260        R_LPLIPAL1G180pp
1260        R_LPLIPAL1G181pp
1260        R_LPLIPAL2A120
1260        R_LPLIPAL2A140
1260        R_LPLIPAL2A160
1260        R_LPLIPAL2A161
1260        R_LPLIPAL2A180
1260        R_LPLIPAL2A181
1260        R_LPLIPAL2ATE120
1260        R_LPLIPAL2ATE140
1260        R_LPLIPAL2ATE141
1260        R_LPLIPAL2ATE160
1260        R_LPLIPAL2ATE161
1260        R_LPLIPAL2ATE180
1260        R_LPLIPAL2ATE181
1260        R_LPLIPAL2ATG120
1260        R_LPLIPAL2ATG140
1260        R_LPLIPAL2ATG141
1260        R_LPLIPAL2ATG161
1260        R_LPLIPAL2ATG180
1260        R_LPLIPAL2ATG181
1260        R_LPLIPAL2E120
1260        R_LPLIPAL2E140
1260        R_LPLIPAL2E141
1260        R_LPLIPAL2E160
1260        R_LPLIPAL2E180
1260        R_LPLIPAL2E181
1260        R_LPLIPAL2G120
1260        R_LPLIPAL2G140
1260        R_LPLIPAL2G141
1260        R_LPLIPAL2G160
1260        R_LPLIPAL2G161
1260        R_LPLIPAL2G180
1260        R_LPLIPAL2G181
1260        R_LSERDHr
1260        R_LYSTRS
1260        R_LYSt2pp
1260        R_LYSt3pp
1260        R_LYStex
1260        R_LYXI
1260        R_LYXt2pp
1260        R_M1PD
1260        R_MACPD
1260        R_MALCOAMT
1260        R_MALDtex
1260        R_MALS
1260        R_MALTATr
1260        R_MALTHXabcpp
1260        R_MALTHXtexi
1260        R_MALTPTtexi
1260        R_MALTTRtexi
1260        R_MALTTTRabcpp
1260        R_MALTTTRtexi
1260        R_MALTabcpp
1260        R_MALTptspp
1260        R_MALt2_2pp
1260        R_MALt2_3pp
1260        R_MALtex
1260        R_MAN1PT2
1260        R_MAN6PI
1260        R_MAN6Pt6_2pp
1260        R_MAN6Ptex
1260        R_MANGLYCptspp
1260        R_MANGLYCtex
1260        R_MANPGH
1260        R_MANptspp
1260        R_MCITD
1260        R_MCITL2
1260        R_MCOATA
1260        R_MCPST
1260        R_MCTP1App
1260        R_MDDCP1pp
1260        R_MDDCP2pp
1260        R_MDDCP3pp
1260        R_MDDCP4pp
1260        R_MDDCP5pp
1260        R_MDDEP1pp
1260        R_MDDEP2pp
1260        R_MDDEP3pp
1260        R_MDDEP4pp
1260        R_MDH
1260        R_MDH2
1260        R_ME1
1260        R_ME2
1260        R_MECDPDH5
1260        R_MECDPS
1260        R_MELIBt2pp
1260        R_MELIBt3ipp
1260        R_MEOHtex
1260        R_MEOHtrpp
1260        R_METAT
1260        R_METDabcpp
1260        R_METDtex
1260        R_METOX1s
1260        R_METS
1260        R_METSOX1abcpp
1260        R_METSOX1tex
1260        R_METSOX2abcpp
1260        R_METSOX2tex
1260        R_METSOXR1
1260        R_METSOXR2
1260        R_METTRS
1260        R_METabcpp
1260        R_METtex
1260        R_MG2t3_2pp
1260        R_MG2tex
1260        R_MG2tpp
1260        R_MICITDr
1260        R_MINCYCtpp
1260        R_MLDCP1App
1260        R_MLDCP1Bpp
1260        R_MLDCP2App
1260        R_MLDCP3App
1260        R_MLDEP1pp
1260        R_MLDEP2pp
1260        R_MLTG4
1260        R_MLTG5
1260        R_MLTGY1pp
1260        R_MLTGY2pp
1260        R_MLTGY3pp
1260        R_MLTGY4pp
1260        R_MLTP2
1260        R_MLTP3
1260        R_MMCD
1260        R_MMM
1260        R_MN6PP
1260        R_MNLtex
1260        R_MNNH
1260        R_MNtex
1260        R_MOADSUx
1260        R_MOAT2
1260        R_MOAT3C
1260        R_MOBDabcpp
1260        R_MOBDtex
1260        R_MOCDS
1260        R_MOGDS
1260        R_MOHMT
1260        R_MOX
1260        R_MPTG
1260        R_MPTG2
1260        R_MPTS
1260        R_MPTSS
1260        R_MSAR
1260        R_MSO3abcpp
1260        R_MSO3tex
1260        R_MTAN
1260        R_MTHFC
1260        R_MTRPOX
1260        R_N2Otex
1260        R_NACODA
1260        R_NACtex
1260        R_NACtpp
1260        R_NADDP
1260        R_NADH10
1260        R_NADH16pp
1260        R_NADH17pp
1260        R_NADH18pp
1260        R_NADH5
1260        R_NADH9
1260        R_NADK
1260        R_NADPHQR2
1260        R_NADPHQR3
1260        R_NADPPPS
1260        R_NADS1
1260        R_NADTRHD
1260        R_NAMNPP
1260        R_NAt3_1p5pp
1260        R_NAt3pp
1260        R_NAtex
1260        R_NDPK2
1260        R_NDPK3
1260        R_NDPK5
1260        R_NDPK6
1260        R_NDPK8
1260        R_NH4tex
1260        R_NH4tpp
1260        R_NHFRBO
1260        R_NI2abcpp
1260        R_NI2t3pp
1260        R_NMNDA
1260        R_NMNN
1260        R_NMNPtpp
1260        R_NMNt7pp
1260        R_NMNtex
1260        R_NNAM
1260        R_NNATr
1260        R_NNDMBRT
1260        R_NNDPR
1260        R_NO2t2rpp
1260        R_NO2tex
1260        R_NO3R1bpp
1260        R_NO3R1pp
1260        R_NO3R2bpp
1260        R_NO3tex
1260        R_NODOx
1260        R_NODOy
1260        R_NOVBCNtex
1260        R_NOtex
1260        R_NOtpp
1260        R_NTD1
1260        R_NTD10
1260        R_NTD10pp
1260        R_NTD11
1260        R_NTD12
1260        R_NTD12pp
1260        R_NTD2
1260        R_NTD2pp
1260        R_NTD3
1260        R_NTD3pp
1260        R_NTD4pp
1260        R_NTD5
1260        R_NTD5pp
1260        R_NTD6
1260        R_NTD6pp
1260        R_NTD7
1260        R_NTD7pp
1260        R_NTD8
1260        R_NTD8pp
1260        R_NTD9
1260        R_NTP10
1260        R_NTP11
1260        R_NTP12
1260        R_NTP3
1260        R_NTP3pp
1260        R_NTP5
1260        R_NTPP1
1260        R_NTPP11
1260        R_NTPP2
1260        R_NTPP3
1260        R_NTPP4
1260        R_NTPP5
1260        R_NTPP7
1260        R_NTPP8
1260        R_NTPP9
1260        R_NTPTP1
1260        R_NTPTP2
1260        R_NTRIR2x
1260        R_NTRIR3pp
1260        R_NTRIR4pp
1260        R_O16A4COLIPAabctex
1260        R_O16A4Lpp
1260        R_O16AP1pp
1260        R_O16AP2pp
1260        R_O16AP3pp
1260        R_O16AUNDtpp
1260        R_O16GALFT
1260        R_O16GLCT1
1260        R_O2tex
1260        R_O2tpp
1260        R_OBTFL
1260        R_OCDCAtexi
1260        R_OCDCEAtexi
1260        R_OCTAtex
1260        R_OCTDPS
1260        R_OCTNLL
1260        R_OGMEACPD
1260        R_OGMEACPR
1260        R_OGMEACPS
1260        R_OHPBAT
1260        R_OHPHM
1260        R_OMCDC
1260        R_OMMBLHX
1260        R_OMMBLHX3
1260        R_OMPDC
1260        R_OMPHHX
1260        R_OMPHHX3
1260        R_OP4ENH
1260        R_OPHBDC
1260        R_OPHHX
1260        R_OPMEACPR
1260        R_OPMEACPS
1260        R_ORNDC
1260        R_ORNabcpp
1260        R_ORNtex
1260        R_OROTt2_2pp
1260        R_OROTtex
1260        R_ORPT
1260        R_OXAMTC
1260        R_OXCDC
1260        R_OXCOAHDH
1260        R_OXDHCOAT
1260        R_P5CR
1260        R_PA120abcpp
1260        R_PA140abcpp
1260        R_PA141abcpp
1260        R_PA160abcpp
1260        R_PA161abcpp
1260        R_PA180abcpp
1260        R_PA181abcpp
1260        R_PACALDt2rpp
1260        R_PACALDtex
1260        R_PACCOAL
1260        R_PANTS
1260        R_PAPA120
1260        R_PAPA120pp
1260        R_PAPA140pp
1260        R_PAPA141pp
1260        R_PAPA160
1260        R_PAPA160pp
1260        R_PAPA161
1260        R_PAPA180
1260        R_PAPA180pp
1260        R_PAPA181
1260        R_PAPA181pp
1260        R_PAPPT3
1260        R_PAPSR
1260        R_PAPSR2
1260        R_PDE1
1260        R_PDE4
1260        R_PDH
1260        R_PDX5POi
1260        R_PDX5PS
1260        R_PDXPP
1260        R_PE120abcpp
1260        R_PE140abcpp
1260        R_PE141abcpp
1260        R_PE160abcpp
1260        R_PE161abcpp
1260        R_PE180abcpp
1260        R_PE181abcpp
1260        R_PEAMNOpp
1260        R_PEAMNtex
1260        R_PERD
1260        R_PETNT181pp
1260        R_PFK
1260        R_PFK_2
1260        R_PFK_3
1260        R_PFL
1260        R_PG120abcpp
1260        R_PG140abcpp
1260        R_PG141abcpp
1260        R_PG160abcpp
1260        R_PG161abcpp
1260        R_PG180abcpp
1260        R_PG181abcpp
1260        R_PGCD
1260        R_PGI
1260        R_PGK
1260        R_PGLYCP
1260        R_PGM
1260        R_PGMT
1260        R_PGP120abcpp
1260        R_PGP140abcpp
1260        R_PGP141abcpp
1260        R_PGP160abcpp
1260        R_PGP161abcpp
1260        R_PGP180abcpp
1260        R_PGP181abcpp
1260        R_PGPP120
1260        R_PGPP120pp
1260        R_PGPP140
1260        R_PGPP141
1260        R_PGPP141pp
1260        R_PGPP160
1260        R_PGPP160pp
1260        R_PGPP161
1260        R_PGPP180
1260        R_PGPP180pp
1260        R_PGPP181
1260        R_PGPP181pp
1260        R_PGSA120
1260        R_PGSA141
1260        R_PGSA160
1260        R_PGSA161
1260        R_PGSA181
1260        R_PHEMEabcpp
1260        R_PHETRS
1260        R_PHEtex
1260        R_PHYTSpp
1260        R_PIt2rpp
1260        R_PIuabcpp
1260        R_PLIPA1A120pp
1260        R_PLIPA1A140pp
1260        R_PLIPA1A141pp
1260        R_PLIPA1A160pp
1260        R_PLIPA1A180pp
1260        R_PLIPA1A181pp
1260        R_PLIPA1E140pp
1260        R_PLIPA1E160pp
1260        R_PLIPA1E161pp
1260        R_PLIPA1E180pp
1260        R_PLIPA1E181pp
1260        R_PLIPA1G140pp
1260        R_PLIPA1G160pp
1260        R_PLIPA1G161pp
1260        R_PLIPA1G181pp
1260        R_PLIPA2A120pp
1260        R_PLIPA2A161pp
1260        R_PLIPA2A180pp
1260        R_PLIPA2E140pp
1260        R_PLIPA2E160pp
1260        R_PLIPA2E161pp
1260        R_PLIPA2E180pp
1260        R_PLIPA2E181pp
1260        R_PLIPA2G120pp
1260        R_PLIPA2G141pp
1260        R_PLIPA2G160pp
1260        R_PLIPA2G161pp
1260        R_PLIPA2G180pp
1260        R_PLIPA2G181pp
1260        R_PMANM
1260        R_PMDPHT
1260        R_PMEACPE
1260        R_PMPK
1260        R_PNTOt4pp
1260        R_PNTOtex
1260        R_POAACR
1260        R_POR5
1260        R_POX
1260        R_PPAKr
1260        R_PPALtex
1260        R_PPALtpp
1260        R_PPAt4pp
1260        R_PPAtex
1260        R_PPBNGS
1260        R_PPC
1260        R_PPCDC
1260        R_PPCK
1260        R_PPCSCT
1260        R_PPGPPDP
1260        R_PPK2r
1260        R_PPM
1260        R_PPM2
1260        R_PPNDH
1260        R_PPPGO
1260        R_PPPGO3
1260        R_PPPNDO
1260        R_PPPNtex
1260        R_PPS
1260        R_PPTHpp
1260        R_PPTtex
1260        R_PRAGSr
1260        R_PRAIi
1260        R_PRAMPC
1260        R_PRASCSi
1260        R_PRATPP
1260        R_PRFGS
1260        R_PRMICI
1260        R_PROGLYabcpp
1260        R_PROGLYtex
1260        R_PROTRS
1260        R_PROabcpp
1260        R_PROt4pp
1260        R_PRPPS
1260        R_PSCLYStex
1260        R_PSD120
1260        R_PSD140
1260        R_PSD141
1260        R_PSD161
1260        R_PSD180
1260        R_PSD181
1260        R_PSERtex
1260        R_PSP_L
1260        R_PSP_Lpp
1260        R_PSSA120
1260        R_PSSA140
1260        R_PSSA141
1260        R_PSSA160
1260        R_PSSA161
1260        R_PSSA180
1260        R_PSSA181
1260        R_PTA2
1260        R_PTAr
1260        R_PTHRpp
1260        R_PTPATi
1260        R_PTRCORNt7pp
1260        R_PTRCTA
1260        R_PTRCabcpp
1260        R_PTRCt2pp
1260        R_PUNP1
1260        R_PUNP2
1260        R_PUNP4
1260        R_PUNP5
1260        R_PUNP6
1260        R_PUNP7
1260        R_PYAM5PO
1260        R_PYDAMK
1260        R_PYDAMtpp
1260        R_PYDXK
1260        R_PYDXNK
1260        R_PYDXNtex
1260        R_PYDXNtpp
1260        R_PYDXtex
1260        R_PYDXtpp
1260        R_PYK
1260        R_PYNP2r
1260        R_PYROX
1260        R_PYRt2rpp
1260        R_PYRtex
1260        R_QMO2
1260        R_QMO3
1260        R_QUIN2tex
1260        R_QUIN2tpp
1260        R_QUINDH
1260        R_QULNS
1260        R_R15BPK
1260        R_R1PK
1260        R_R5PP
1260        R_R5Ptex
1260        R_RBFK
1260        R_RBFSa
1260        R_RBK
1260        R_RBK_L1
1260        R_RBP4E
1260        R_REPHACCOAI
1260        R_RFAMPtpp
1260        R_RHAT1
1260        R_RHCCE
1260        R_RIBabcpp
1260        R_RIBtex
1260        R_RMK
1260        R_RMNtex
1260        R_RMNtpp
1260        R_RMPA
1260        R_RNDR1
1260        R_RNDR1b
1260        R_RNDR2
1260        R_RNDR2b
1260        R_RNDR3
1260        R_RNDR3b
1260        R_RNDR4
1260        R_RNDR4b
1260        R_RNTR1c2
1260        R_RNTR2c2
1260        R_RNTR3c2
1260        R_RPE
1260        R_RPI
1260        R_RZ5PP
1260        R_S2FE2SR
1260        R_S2FE2SS
1260        R_S2FE2ST
1260        R_S4FE4SR
1260        R_S4FE4ST
1260        R_S7PI
1260        R_SADH
1260        R_SADT2
1260        R_SARCOX
1260        R_SBTPD
1260        R_SBTtex
1260        R_SCYSDS
1260        R_SDPDS
1260        R_SDPTA
1260        R_SELCYSS
1260        R_SELGTHR3
1260        R_SELNPS
1260        R_SELR
1260        R_SELtex
1260        R_SELtpp
1260        R_SEPHCHCS
1260        R_SERAT
1260        R_SERD_D
1260        R_SERD_L
1260        R_SERTRS
1260        R_SERTRS2
1260        R_SERt2rpp
1260        R_SERt4pp
1260        R_SFGTHi
1260        R_SGDS
1260        R_SGSAD
1260        R_SHCHCS3
1260        R_SHCHD2
1260        R_SHCHF
1260        R_SHK3Dr
1260        R_SHKK
1260        R_SHSL1
1260        R_SKMt2pp
1260        R_SKMtex
1260        R_SLNTtpp
1260        R_SO2tpp
1260        R_SO3tex
1260        R_SO4t2pp
1260        R_SOTA
1260        R_SPMDAT1
1260        R_SPMDAT2
1260        R_SPMDabcpp
1260        R_SPMDt3pp
1260        R_SPMDtex
1260        R_SPMS
1260        R_SPODM
1260        R_SPODMpp
1260        R_SSALx
1260        R_SSALy
1260        R_SUCASPtpp
1260        R_SUCBZL
1260        R_SUCCt2_2pp
1260        R_SUCCt2_3pp
1260        R_SUCCtex
1260        R_SUCDi
1260        R_SUCFUMtpp
1260        R_SUCMALtpp
1260        R_SUCOAS
1260        R_SUCRtex
1260        R_SUCTARTtpp
1260        R_SUCptspp
1260        R_SULFACabcpp
1260        R_SULFACtex
1260        R_SULRi
1260        R_SULabcpp
1260        R_T2DECAI
1260        R_TAGURr
1260        R_TALA
1260        R_TARTt2_3pp
1260        R_TAUDO
1260        R_TAURabcpp
1260        R_TCYNTtex
1260        R_TDP
1260        R_TDPADGAT
1260        R_TDPAGTA
1260        R_TDPDRE
1260        R_TDPDRR
1260        R_TDPGDH
1260        R_TDSK
1260        R_TDSR1
1260        R_TDSR2
1260        R_THDPS
1260        R_THFAT
1260        R_THIORDXi
1260        R_THMDt2pp
1260        R_THMDt2rpp
1260        R_THMabcpp
1260        R_THMtex
1260        R_THRA2i
1260        R_THRAi
1260        R_THRD
1260        R_THRD_L
1260        R_THRS
1260        R_THRTRS
1260        R_THRabcpp
1260        R_THRt2pp
1260        R_THRt2rpp
1260        R_THRt4pp
1260        R_THRtex
1260        R_THYMt3pp
1260        R_THZPSN3
1260        R_TKT1
1260        R_TKT2
1260        R_TMAOR1
1260        R_TMAOR1pp
1260        R_TMAOR2
1260        R_TMAOtex
1260        R_TMAtex
1260        R_TMDK1
1260        R_TMDPP
1260        R_TMPK
1260        R_TMPPP
1260        R_TPRDCOAS
1260        R_TRDR
1260        R_TRE6PH
1260        R_TRE6PP
1260        R_TRE6PS
1260        R_TREH
1260        R_TREtex
1260        R_TRPAS2
1260        R_TRPS1
1260        R_TRPS2
1260        R_TRPS3
1260        R_TRPTRS
1260        R_TRPt2rpp
1260        R_TSULabcpp
1260        R_TSULtex
1260        R_TTDCAtexi
1260        R_TTDCEAtexi
1260        R_TTRCYCtex
1260        R_TTRCYCtpp
1260        R_TUNGSabcpp
1260        R_TUNGStex
1260        R_TYMtex
1260        R_TYRL
1260        R_TYRPpp
1260        R_TYRPtex
1260        R_TYRTA
1260        R_TYRtex
1260        R_ThDPAT
1260        R_U23GAAT
1260        R_UAAGDS
1260        R_UACGALPpp
1260        R_UACMAMO
1260        R_UAG2E
1260        R_UAGCVT
1260        R_UAGDP
1260        R_UAMAS
1260        R_UDCPDP
1260        R_UDCPDPS
1260        R_UDCPDPpp
1260        R_UDPG4E
1260        R_UDPGALM
1260        R_UDPGALPpp
1260        R_UDPGDC
1260        R_UDPGLCURtex
1260        R_UDPGPpp
1260        R_UDPGtex
1260        R_UGLCURPpp
1260        R_UGLYCH
1260        R_UGMDDS
1260        R_UHGADA
1260        R_ULA4NFT
1260        R_ULA4Ntppi
1260        R_UM4PCP
1260        R_UM4PL
1260        R_UMPK
1260        R_UMPtex
1260        R_UPLA4FNF
1260        R_UPLA4FNT
1260        R_UPP3MT
1260        R_UPP3S
1260        R_UPPRT
1260        R_URACPAH
1260        R_URAt2pp
1260        R_URAt2rpp
1260        R_URAtex
1260        R_UREAtex
1260        R_UREAtpp
1260        R_URIC
1260        R_URIK2
1260        R_URIt2pp
1260        R_USHD
1260        R_VALTA
1260        R_VALTRS
1260        R_VALabcpp
1260        R_VALtex
1260        R_VPAMTr
1260        R_WCOS
1260        R_XANt2pp
1260        R_XANtex
1260        R_XANtpp
1260        R_XMPtex
1260        R_XPPT
1260        R_XTSNH
1260        R_XTSNt2rpp
1260        R_XTSNtex
1260        R_XYLK
1260        R_XYLUt2pp
1260        R_XYLUtex
1260        R_XYLt2pp
1260        R_XYLtex
1260        R_ZN2abcpp
1260        R_ZN2tpp
1260        R_ZNabcpp
1265        R_DM_5DRIB
1265        R_DM_AACALD
1265        R_EX_15dap_LPAREN_e_RPAREN_
1265        R_EX_23cgmp_LPAREN_e_RPAREN_
1265        R_EX_23cump_LPAREN_e_RPAREN_
1265        R_EX_2ddglcn_LPAREN_e_RPAREN_
1265        R_EX_3amp_LPAREN_e_RPAREN_
1265        R_EX_3cmp_LPAREN_e_RPAREN_
1265        R_EX_3hcinnm_LPAREN_e_RPAREN_
1265        R_EX_3hpp_LPAREN_e_RPAREN_
1265        R_EX_3hpppn_LPAREN_e_RPAREN_
1265        R_EX_4abut_LPAREN_e_RPAREN_
1265        R_EX_4hoxpacd_LPAREN_e_RPAREN_
1265        R_EX_5dglcn_LPAREN_e_RPAREN_
1265        R_EX_5mtr_LPAREN_e_RPAREN_
1265        R_EX_LalaDglu_LPAREN_e_RPAREN_
1265        R_EX_LalaDgluMdap_LPAREN_e_RPAREN_
1265        R_EX_LalaDgluMdapDala_LPAREN_e_RPAREN_
1265        R_EX_ac_LPAREN_e_RPAREN_
1265        R_EX_acac_LPAREN_e_RPAREN_
1265        R_EX_acald_LPAREN_e_RPAREN_
1265        R_EX_acgal_LPAREN_e_RPAREN_
1265        R_EX_acgal1p_LPAREN_e_RPAREN_
1265        R_EX_acgam_LPAREN_e_RPAREN_
1265        R_EX_acgam1p_LPAREN_e_RPAREN_
1265        R_EX_acmum_LPAREN_e_RPAREN_
1265        R_EX_ade_LPAREN_e_RPAREN_
1265        R_EX_adn_LPAREN_e_RPAREN_
1265        R_EX_adocbl_LPAREN_e_RPAREN_
1265        R_EX_ag_LPAREN_e_RPAREN_
1265        R_EX_agm_LPAREN_e_RPAREN_
1265        R_EX_ala_DASH_D_LPAREN_e_RPAREN_
1265        R_EX_ala_DASH_L_LPAREN_e_RPAREN_
1265        R_EX_alaala_LPAREN_e_RPAREN_
1265        R_EX_anhgm_LPAREN_e_RPAREN_
1265        R_EX_arab_DASH_L_LPAREN_e_RPAREN_
1265        R_EX_arbtn_LPAREN_e_RPAREN_
1265        R_EX_arbtn_DASH_fe3_LPAREN_e_RPAREN_
1265        R_EX_arg_DASH_L_LPAREN_e_RPAREN_
1265        R_EX_ascb_DASH_L_LPAREN_e_RPAREN_
1265        R_EX_asn_DASH_L_LPAREN_e_RPAREN_
1265        R_EX_asp_DASH_L_LPAREN_e_RPAREN_
1265        R_EX_btn_LPAREN_e_RPAREN_
1265        R_EX_butso3_LPAREN_e_RPAREN_
1265        R_EX_cbi_LPAREN_e_RPAREN_
1265        R_EX_cbl1_LPAREN_e_RPAREN_
1265        R_EX_cgly_LPAREN_e_RPAREN_
1265        R_EX_chol_LPAREN_e_RPAREN_
1265        R_EX_chtbs_LPAREN_e_RPAREN_
1265        R_EX_cl_LPAREN_e_RPAREN_
1265        R_EX_cm_LPAREN_e_RPAREN_
1265        R_EX_cmp_LPAREN_e_RPAREN_
1265        R_EX_co2_LPAREN_e_RPAREN_
1265        R_EX_cobalt2_LPAREN_e_RPAREN_
1265        R_EX_colipa_LPAREN_e_RPAREN_
1265        R_EX_colipap_LPAREN_e_RPAREN_
1265        R_EX_cpgn_LPAREN_e_RPAREN_
1265        R_EX_cpgn_DASH_un_LPAREN_e_RPAREN_
1265        R_EX_crn_LPAREN_e_RPAREN_
1265        R_EX_cu2_LPAREN_e_RPAREN_
1265        R_EX_cyan_LPAREN_e_RPAREN_
1265        R_EX_cys_DASH_L_LPAREN_e_RPAREN_
1265        R_EX_cytd_LPAREN_e_RPAREN_
1265        R_EX_dad_DASH_2_LPAREN_e_RPAREN_
1265        R_EX_damp_LPAREN_e_RPAREN_
1265        R_EX_dca_LPAREN_e_RPAREN_
1265        R_EX_dcmp_LPAREN_e_RPAREN_
1265        R_EX_dcyt_LPAREN_e_RPAREN_
1265        R_EX_dgmp_LPAREN_e_RPAREN_
1265        R_EX_dgsn_LPAREN_e_RPAREN_
1265        R_EX_dha_LPAREN_e_RPAREN_
1265        R_EX_din_LPAREN_e_RPAREN_
1265        R_EX_dms_LPAREN_e_RPAREN_
1265        R_EX_dopa_LPAREN_e_RPAREN_
1265        R_EX_doxrbcn_LPAREN_e_RPAREN_
1265        R_EX_dtmp_LPAREN_e_RPAREN_
1265        R_EX_dump_LPAREN_e_RPAREN_
1265        R_EX_duri_LPAREN_e_RPAREN_
1265        R_EX_enlipa_LPAREN_e_RPAREN_
1265        R_EX_enter_LPAREN_e_RPAREN_
1265        R_EX_etha_LPAREN_e_RPAREN_
1265        R_EX_ethso3_LPAREN_e_RPAREN_
1265        R_EX_f6p_LPAREN_e_RPAREN_
1265        R_EX_fald_LPAREN_e_RPAREN_
1265        R_EX_fe2_LPAREN_e_RPAREN_
1265        R_EX_fe3_LPAREN_e_RPAREN_
1265        R_EX_fe3dcit_LPAREN_e_RPAREN_
1265        R_EX_fe3dhbzs_LPAREN_e_RPAREN_
1265        R_EX_fe3hox_LPAREN_e_RPAREN_
1265        R_EX_fe3hox_DASH_un_LPAREN_e_RPAREN_
1265        R_EX_fecrm_LPAREN_e_RPAREN_
1265        R_EX_fecrm_DASH_un_LPAREN_e_RPAREN_
1265        R_EX_feenter_LPAREN_e_RPAREN_
1265        R_EX_feoxam_LPAREN_e_RPAREN_
1265        R_EX_fru_LPAREN_e_RPAREN_
1265        R_EX_frulys_LPAREN_e_RPAREN_
1265        R_EX_fuc_DASH_L_LPAREN_e_RPAREN_
1265        R_EX_fum_LPAREN_e_RPAREN_
1265        R_EX_g1p_LPAREN_e_RPAREN_
1265        R_EX_g3pc_LPAREN_e_RPAREN_
1265        R_EX_g3pg_LPAREN_e_RPAREN_
1265        R_EX_g3pi_LPAREN_e_RPAREN_
1265        R_EX_g3ps_LPAREN_e_RPAREN_
1265        R_EX_g6p_LPAREN_e_RPAREN_
1265        R_EX_gal_LPAREN_e_RPAREN_
1265        R_EX_gal_DASH_bD_LPAREN_e_RPAREN_
1265        R_EX_gal1p_LPAREN_e_RPAREN_
1265        R_EX_galct_DASH_D_LPAREN_e_RPAREN_
1265        R_EX_galctn_DASH_L_LPAREN_e_RPAREN_
1265        R_EX_galt_LPAREN_e_RPAREN_
1265        R_EX_gam_LPAREN_e_RPAREN_
1265        R_EX_gam6p_LPAREN_e_RPAREN_
1265        R_EX_gbbtn_LPAREN_e_RPAREN_
1265        R_EX_glcr_LPAREN_e_RPAREN_
1265        R_EX_glcur_LPAREN_e_RPAREN_
1265        R_EX_glcur1p_LPAREN_e_RPAREN_
1265        R_EX_gln_DASH_L_LPAREN_e_RPAREN_
1265        R_EX_gly_LPAREN_e_RPAREN_
1265        R_EX_glyald_LPAREN_e_RPAREN_
1265        R_EX_glyb_LPAREN_e_RPAREN_
1265        R_EX_glyc_LPAREN_e_RPAREN_
1265        R_EX_glyc2p_LPAREN_e_RPAREN_
1265        R_EX_glyclt_LPAREN_e_RPAREN_
1265        R_EX_gsn_LPAREN_e_RPAREN_
1265        R_EX_gthox_LPAREN_e_RPAREN_
1265        R_EX_gthrd_LPAREN_e_RPAREN_
1265        R_EX_gtp_LPAREN_e_RPAREN_
1265        R_EX_h_LPAREN_e_RPAREN_
1265        R_EX_h2_LPAREN_e_RPAREN_
1265        R_EX_h2s_LPAREN_e_RPAREN_
1265        R_EX_hacolipa_LPAREN_e_RPAREN_
1265        R_EX_halipa_LPAREN_e_RPAREN_
1265        R_EX_hdca_LPAREN_e_RPAREN_
1265        R_EX_hdcea_LPAREN_e_RPAREN_
1265        R_EX_his_DASH_L_LPAREN_e_RPAREN_
1265        R_EX_hom_DASH_L_LPAREN_e_RPAREN_
1265        R_EX_hxa_LPAREN_e_RPAREN_
1265        R_EX_hxan_LPAREN_e_RPAREN_
1265        R_EX_idon_DASH_L_LPAREN_e_RPAREN_
1265        R_EX_imp_LPAREN_e_RPAREN_
1265        R_EX_inost_LPAREN_e_RPAREN_
1265        R_EX_ins_LPAREN_e_RPAREN_
1265        R_EX_isetac_LPAREN_e_RPAREN_
1265        R_EX_kdo2lipid4_LPAREN_e_RPAREN_
1265        R_EX_lac_DASH_D_LPAREN_e_RPAREN_
1265        R_EX_lac_DASH_L_LPAREN_e_RPAREN_
1265        R_EX_lcts_LPAREN_e_RPAREN_
1265        R_EX_lipoate_LPAREN_e_RPAREN_
1265        R_EX_lys_DASH_L_LPAREN_e_RPAREN_
1265        R_EX_lyx_DASH_L_LPAREN_e_RPAREN_
1265        R_EX_malt_LPAREN_e_RPAREN_
1265        R_EX_malthx_LPAREN_e_RPAREN_
1265        R_EX_maltpt_LPAREN_e_RPAREN_
1265        R_EX_malttr_LPAREN_e_RPAREN_
1265        R_EX_maltttr_LPAREN_e_RPAREN_
1265        R_EX_man_LPAREN_e_RPAREN_
1265        R_EX_man6p_LPAREN_e_RPAREN_
1265        R_EX_melib_LPAREN_e_RPAREN_
1265        R_EX_meoh_LPAREN_e_RPAREN_
1265        R_EX_met_DASH_L_LPAREN_e_RPAREN_
1265        R_EX_metsox_DASH_S_DASH_L_LPAREN_e_RPAREN_
1265        R_EX_mg2_LPAREN_e_RPAREN_
1265        R_EX_mincyc_LPAREN_e_RPAREN_
1265        R_EX_mmet_LPAREN_e_RPAREN_
1265        R_EX_mnl_LPAREN_e_RPAREN_
1265        R_EX_mobd_LPAREN_e_RPAREN_
1265        R_EX_mso3_LPAREN_e_RPAREN_
1265        R_EX_n2o_LPAREN_e_RPAREN_
1265        R_EX_ni2_LPAREN_e_RPAREN_
1265        R_EX_nmn_LPAREN_e_RPAREN_
1265        R_EX_no_LPAREN_e_RPAREN_
1265        R_EX_no2_LPAREN_e_RPAREN_
1265        R_EX_no3_LPAREN_e_RPAREN_
1265        R_EX_o16a4colipa_LPAREN_e_RPAREN_
1265        R_EX_o2_LPAREN_e_RPAREN_
1265        R_EX_o2s_LPAREN_e_RPAREN_
1265        R_EX_ocdca_LPAREN_e_RPAREN_
1265        R_EX_octa_LPAREN_e_RPAREN_
1265        R_EX_orn_LPAREN_e_RPAREN_
1265        R_EX_pacald_LPAREN_e_RPAREN_
1265        R_EX_peamn_LPAREN_e_RPAREN_
1265        R_EX_phe_DASH_L_LPAREN_e_RPAREN_
1265        R_EX_pheme_LPAREN_e_RPAREN_
1265        R_EX_pi_LPAREN_e_RPAREN_
1265        R_EX_pnto_DASH_R_LPAREN_e_RPAREN_
1265        R_EX_ppal_LPAREN_e_RPAREN_
1265        R_EX_pppn_LPAREN_e_RPAREN_
1265        R_EX_progly_LPAREN_e_RPAREN_
1265        R_EX_psclys_LPAREN_e_RPAREN_
1265        R_EX_pser_DASH_L_LPAREN_e_RPAREN_
1265        R_EX_ptrc_LPAREN_e_RPAREN_
1265        R_EX_pydam_LPAREN_e_RPAREN_
1265        R_EX_pydx_LPAREN_e_RPAREN_
1265        R_EX_pyr_LPAREN_e_RPAREN_
1265        R_EX_r5p_LPAREN_e_RPAREN_
1265        R_EX_rfamp_LPAREN_e_RPAREN_
1265        R_EX_rib_DASH_D_LPAREN_e_RPAREN_
1265        R_EX_rmn_LPAREN_e_RPAREN_
1265        R_EX_sbt_DASH_D_LPAREN_e_RPAREN_
1265        R_EX_sel_LPAREN_e_RPAREN_
1265        R_EX_ser_DASH_D_LPAREN_e_RPAREN_
1265        R_EX_slnt_LPAREN_e_RPAREN_
1265        R_EX_so2_LPAREN_e_RPAREN_
1265        R_EX_so3_LPAREN_e_RPAREN_
1265        R_EX_spmd_LPAREN_e_RPAREN_
1265        R_EX_succ_LPAREN_e_RPAREN_
1265        R_EX_sucr_LPAREN_e_RPAREN_
1265        R_EX_sulfac_LPAREN_e_RPAREN_
1265        R_EX_tartr_DASH_D_LPAREN_e_RPAREN_
1265        R_EX_tcynt_LPAREN_e_RPAREN_
1265        R_EX_thm_LPAREN_e_RPAREN_
1265        R_EX_thr_DASH_L_LPAREN_e_RPAREN_
1265        R_EX_thrp_LPAREN_e_RPAREN_
1265        R_EX_thym_LPAREN_e_RPAREN_
1265        R_EX_thymd_LPAREN_e_RPAREN_
1265        R_EX_tma_LPAREN_e_RPAREN_
1265        R_EX_trp_DASH_L_LPAREN_e_RPAREN_
1265        R_EX_ttdca_LPAREN_e_RPAREN_
1265        R_EX_ttdcea_LPAREN_e_RPAREN_
1265        R_EX_ttrcyc_LPAREN_e_RPAREN_
1265        R_EX_tungs_LPAREN_e_RPAREN_
1265        R_EX_tym_LPAREN_e_RPAREN_
1265        R_EX_tyr_DASH_L_LPAREN_e_RPAREN_
1265        R_EX_uacgam_LPAREN_e_RPAREN_
1265        R_EX_udpacgal_LPAREN_e_RPAREN_
1265        R_EX_udpg_LPAREN_e_RPAREN_
1265        R_EX_ump_LPAREN_e_RPAREN_
1265        R_EX_ura_LPAREN_e_RPAREN_
1265        R_EX_urea_LPAREN_e_RPAREN_
1265        R_EX_uri_LPAREN_e_RPAREN_
1265        R_EX_val_DASH_L_LPAREN_e_RPAREN_
1265        R_EX_xylu_DASH_L_LPAREN_e_RPAREN_
1265        R_EX_zn2_LPAREN_e_RPAREN_
1265        R_12DGR120tipp
1265        R_12DGR140tipp
1265        R_12DGR141tipp
1265        R_12DGR160tipp
1265        R_12DGR181tipp
1265        R_14GLUCANabcpp
1265        R_14GLUCANtexi
1265        R_23CAMPtex
1265        R_23CCMPtex
1265        R_23CUMPtex
1265        R_23DAPPAtex
1265        R_23PDE2pp
1265        R_23PDE4pp
1265        R_23PDE7pp
1265        R_23PDE9pp
1265        R_2AGPA120tipp
1265        R_2AGPA140tipp
1265        R_2AGPA181tipp
1265        R_2AGPE120tipp
1265        R_2AGPE140tipp
1265        R_2AGPE161tipp
1265        R_2AGPE181tipp
1265        R_2AGPEAT120
1265        R_2AGPEAT141
1265        R_2AGPEAT180
1265        R_2AGPEAT181
1265        R_2AGPG140tipp
1265        R_2AGPG141tipp
1265        R_2AGPG160tipp
1265        R_2AGPG161tipp
1265        R_2AGPG180tipp
1265        R_2AGPGAT140
1265        R_2AGPGAT141
1265        R_2AGPGAT160
1265        R_2AGPGAT161
1265        R_2AGPGAT181
1265        R_2DGULRGx
1265        R_2DGULRy
1265        R_2MAHMP
1265        R_34dhpactex
1265        R_3AMPtex
1265        R_3CMPtex
1265        R_3GMPtex
1265        R_3HAD100
1265        R_3HAD120
1265        R_3HAD161
1265        R_3HAD180
1265        R_3HAD181
1265        R_3HAD40
1265        R_3HAD60
1265        R_3HCINNMH
1265        R_3HPPPNH
1265        R_3HPPtex
1265        R_3HPPtpp
1265        R_3KGK
1265        R_3NTD2pp
1265        R_3NTD4pp
1265        R_3NTD9pp
1265        R_3OAR120
1265        R_3OAR141
1265        R_3OAR160
1265        R_3OAR161
1265        R_3OAR181
1265        R_3OAR40
1265        R_3OAR60
1265        R_3OAR80
1265        R_3OAS120
1265        R_3OAS140
1265        R_3OAS141
1265        R_3OAS160
1265        R_3OAS161
1265        R_3OAS181
1265        R_3OAS60
1265        R_3PEPTabcpp
1265        R_3PEPTtex
1265        R_3UMPtex
1265        R_4HTHRS
1265        R_4PCP
1265        R_4PCPpp
1265        R_4PEPTabcpp
1265        R_4PEPTtex
1265        R_5DGLCNR
1265        R_5DGLCNt2rpp
1265        R_5DGLCNtex
1265        R_5DOAN
1265        R_5MTRtex
1265        R_5MTRtpp
1265        R_AACPS2
1265        R_AACPS3
1265        R_AACPS4
1265        R_AACPS5
1265        R_AACPS8
1265        R_AACPS9
1265        R_AACTOOR
1265        R_AADDGT
1265        R_AAMYL
1265        R_AAMYLpp
1265        R_ABTA
1265        R_ABUTtex
1265        R_ACACT1r
1265        R_ACACT2r
1265        R_ACACT3r
1265        R_ACACT5r
1265        R_ACACT6r
1265        R_ACACT7r
1265        R_ACACt2pp
1265        R_ACACtex
1265        R_ACALD
1265        R_ACALDtex
1265        R_ACALDtpp
1265        R_ACANTHAT
1265        R_ACBIPGT
1265        R_ACGAL1PPpp
1265        R_ACGAL1Ptex
1265        R_ACGALtex
1265        R_ACGAM1PPpp
1265        R_ACGAM1Ptex
1265        R_ACGAtex
1265        R_ACGK
1265        R_ACHBS
1265        R_ACKr
1265        R_ACLS
1265        R_ACMAMUT
1265        R_ACMANAptspp
1265        R_ACMANAtex
1265        R_ACMUMtex
1265        R_ACNAMt2pp
1265        R_ACNML
1265        R_ACOAD1f
1265        R_ACOAD4f
1265        R_ACOAD5f
1265        R_ACOAD6f
1265        R_ACOAD8f
1265        R_ACODA
1265        R_ACONIs
1265        R_ACONMT
1265        R_ACONTa
1265        R_ACOTA
1265        R_ACPPAT120
1265        R_ACPPAT140
1265        R_ACPPAT160
1265        R_ACPPAT161
1265        R_ACPPAT180
1265        R_ACPPAT181
1265        R_ACPS1
1265        R_ACS
1265        R_ACSERtex
1265        R_ACSERtpp
1265        R_ACt4pp
1265        R_ACtex
1265        R_ADA
1265        R_ADCL
1265        R_ADCS
1265        R_ADD
1265        R_ADEt2rpp
1265        R_ADEtex
1265        R_ADK1
1265        R_ADK3
1265        R_ADK4
1265        R_ADMDC
1265        R_ADNCYC
1265        R_ADNK1
1265        R_ADNtex
1265        R_ADOCBIK
1265        R_ADOCBLabcpp
1265        R_ADOCBLtonex
1265        R_ADSS
1265        R_AGDC
1265        R_AGM3PApp
1265        R_AGM3PH
1265        R_AGM3Pt2pp
1265        R_AGM4PApp
1265        R_AGM4PCP
1265        R_AGM4PH
1265        R_AGM4Pt2pp
1265        R_AGMH
1265        R_AGMt2pp
1265        R_AGMtex
1265        R_AGPAT120
1265        R_AGPAT140
1265        R_AGPAT141
1265        R_AGPAT160
1265        R_AGPAT161
1265        R_AGPAT180
1265        R_AGPAT181
1265        R_AGt3
1265        R_AHCYSNS
1265        R_AICART
1265        R_AKGt2rpp
1265        R_AKGtex
1265        R_ALAALAr
1265        R_ALAALAtex
1265        R_ALAGLUE
1265        R_ALATA_L
1265        R_ALAabcpp
1265        R_ALAt2pp
1265        R_ALAt2rpp
1265        R_ALAt4pp
1265        R_ALAtex
1265        R_ALCD19
1265        R_ALCD2x
1265        R_ALDD19xr
1265        R_ALDD2x
1265        R_ALDD2y
1265        R_ALDD3y
1265        R_ALDD4
1265        R_ALLTAMH
1265        R_ALLTNt2rpp
1265        R_ALLabcpp
1265        R_ALLtex
1265        R_ALPATE160pp
1265        R_ALPATG160pp
1265        R_ALR2
1265        R_ALTRH
1265        R_AM3PA
1265        R_AM4PA
1265        R_AM4PCP
1265        R_AMALT1
1265        R_AMALT2
1265        R_AMALT3
1265        R_AMALT4
1265        R_AMANK
1265        R_AMAOTr
1265        R_AMPMS2
1265        R_AMPN
1265        R_AMPTASECG
1265        R_AMPTASEPG
1265        R_AMPtex
1265        R_ANPRT
1265        R_ANS
1265        R_AOBUTDs
1265        R_AP4AH
1265        R_AP4AS
1265        R_AP5AH
1265        R_APCS
1265        R_APG3PAT120
1265        R_APG3PAT140
1265        R_APG3PAT141
1265        R_APG3PAT160
1265        R_APG3PAT161
1265        R_APG3PAT180
1265        R_APH120
1265        R_APH140
1265        R_APH141
1265        R_APH161
1265        R_APH180
1265        R_APH181
1265        R_APPLDHr
1265        R_ARAI
1265        R_ARBTNR1
1265        R_ARBTNR2
1265        R_ARBTNR3
1265        R_ARBTNexs
1265        R_ARBTNtex
1265        R_ARBTNtonex
1265        R_ARBTNtpp
1265        R_ARBt2rpp
1265        R_ARBt3ipp
1265        R_ARBtex
1265        R_ARGDC
1265        R_ARGDCpp
1265        R_ARGORNt7pp
1265        R_ARGSS
1265        R_ARGTRS
1265        R_ARGabcpp
1265        R_ARGt3pp
1265        R_ARGtex
1265        R_ASCBtex
1265        R_ASNNpp
1265        R_ASNS1
1265        R_ASNS2
1265        R_ASNTRS
1265        R_ASNt2rpp
1265        R_ASO3t8pp
1265        R_ASO3tex
1265        R_ASP1DC
1265        R_ASPCT
1265        R_ASPK
1265        R_ASPO3
1265        R_ASPO4
1265        R_ASPO5
1265        R_ASPTA
1265        R_ASPt2_2pp
1265        R_ASPt2_3pp
1265        R_ASPt2rpp
1265        R_ASPtex
1265        R_ASR
1265        R_ATHRDHr
1265        R_ATPM
1265        R_ATPPRT
1265        R_ATPS4rpp
1265        R_BALAt2pp
1265        R_BALAtex
1265        R_BETALDHx
1265        R_BETALDHy
1265        R_BMOGDS1
1265        R_BSORx
1265        R_BSORy
1265        R_BUTCT
1265        R_BUTSO3tex
1265        R_BWCOGDS1
1265        R_BWCOGDS2
1265        R_BWCOS
1265        R_CA2t3pp
1265        R_CA2tex
1265        R_CADVtpp
1265        R_CAT
1265        R_CBIAT
1265        R_CBItonex
1265        R_CBIuabcpp
1265        R_CBL1tonex
1265        R_CBLAT
1265        R_CBPS
1265        R_CCGS
1265        R_CD2abcpp
1265        R_CD2tex
1265        R_CD2tpp
1265        R_CDAPPA120
1265        R_CDAPPA160
1265        R_CDAPPA161
1265        R_CDAPPA180
1265        R_CDAPPA181
1265        R_CDGS
1265        R_CDPMEK
1265        R_CFAS180G
1265        R_CGLYtex
1265        R_CHLt2pp
1265        R_CHOLD
1265        R_CHORM
1265        R_CHRPL
1265        R_CHTBSptspp
1265        R_CHTBStex
1265        R_CINNDO
1265        R_CITL
1265        R_CITt7pp
1265        R_CLPNH120pp
1265        R_CLPNH140pp
1265        R_CLPNH141pp
1265        R_CLPNH160pp
1265        R_CLPNH161pp
1265        R_CLPNH181pp
1265        R_CLPNS120pp
1265        R_CLPNS140pp
1265        R_CLPNS141pp
1265        R_CLPNS160pp
1265        R_CLPNS161pp
1265        R_CLPNS180pp
1265        R_CLPNS181pp
1265        R_CLt3_2pp
1265        R_CLtex
1265        R_CMPtex
1265        R_CMtpp
1265        R_COBALT2abcpp
1265        R_COBALT2t3pp
1265        R_COBALT2tpp
1265        R_COLIPAPabctex
1265        R_COLIPAabctex
1265        R_CPGNR2
1265        R_CPGNUtex
1265        R_CPGNUtpp
1265        R_CPGNexs
1265        R_CPGNtonex
1265        R_CPH4S
1265        R_CPMPS
1265        R_CPPPGO
1265        R_CRNCAL2
1265        R_CRNCAR
1265        R_CRNCBCT
1265        R_CRNDCAL2
1265        R_CRNDtex
1265        R_CRNabcpp
1265        R_CRNt7pp
1265        R_CRNtex
1265        R_CS
1265        R_CTBTCAL2
1265        R_CTBTabcpp
1265        R_CTBTt2rpp
1265        R_CTECOAI6
1265        R_CTECOAI8
1265        R_CTPS2
1265        R_CU1Opp
1265        R_CU2tex
1265        R_CU2tpp
1265        R_CUt3
1265        R_CUtex
1265        R_CYANST
1265        R_CYNTt2pp
1265        R_CYNTtex
1265        R_CYSDS
1265        R_CYSDabcpp
1265        R_CYSDtex
1265        R_CYSS
1265        R_CYSSADS
1265        R_CYSTL
1265        R_CYSTRS
1265        R_CYStpp
1265        R_CYTBD2pp
1265        R_CYTBDpp
1265        R_CYTD
1265        R_CYTDt2pp
1265        R_CYTK1
1265        R_D_DASH_LACt2pp
1265        R_D_DASH_LACtex
1265        R_DAAD
1265        R_DADA
1265        R_DADK
1265        R_DADNt2pp
1265        R_DAGK141
1265        R_DAGK160
1265        R_DAGK161
1265        R_DAGK181
1265        R_DALAt2pp
1265        R_DALAtex
1265        R_DAPAL
1265        R_DAPDC
1265        R_DAPE
1265        R_DAPabcpp
1265        R_DASYN120
1265        R_DASYN180
1265        R_DASYN181
1265        R_DATPHs
1265        R_DB4PS
1265        R_DBTS
1265        R_DCAtex
1265        R_DCMPtex
1265        R_DCTPD
1265        R_DCYTD
1265        R_DCYTt2pp
1265        R_DCYTtex
1265        R_DDCAtexi
1265        R_DDGALK
1265        R_DDGLCNt2rpp
1265        R_DDGLCNtex
1265        R_DDPA
1265        R_DDPGALA
1265        R_DGK1
1265        R_DGSNt2pp
1265        R_DGSNtex
1265        R_DHACOAH
1265        R_DHAD1
1265        R_DHAD2
1265        R_DHAPT
1265        R_DHAtpp
1265        R_DHDPRy
1265        R_DHDPS
1265        R_DHFR
1265        R_DHMPTR
1265        R_DHNAOT4
1265        R_DHNCOAS
1265        R_DHNCOAT
1265        R_DHNPTE
1265        R_DHORD2
1265        R_DHORDfum
1265        R_DHORTS
1265        R_DHPPD
1265        R_DHPPDA2
1265        R_DHPS2
1265        R_DHPTDCs2
1265        R_DHPTDNR
1265        R_DHPTDNRN
1265        R_DIMPtex
1265        R_DINSt2pp
1265        R_DINStex
1265        R_DKGLCNR2x
1265        R_DKGLCNR2y
1265        R_DMQMT
1265        R_DMSOR1
1265        R_DMSOR2
1265        R_DMSOR2pp
1265        R_DMSOtex
1265        R_DMStex
1265        R_DOGULNR
1265        R_DOXRBCNtex
1265        R_DOXRBCNtpp
1265        R_DPCOAK
1265        R_DPR
1265        R_DRPA
1265        R_DSBAO2
1265        R_DSBDR
1265        R_DSERDHr
1265        R_DSERt2pp
1265        R_DSERtex
1265        R_DTARTD
1265        R_DUMPtex
1265        R_DURADx
1265        R_DURIK1
1265        R_DURIPP
1265        R_DURIt2pp
1265        R_DXPRIi
1265        R_DXPS
1265        R_DXYLK
1265        R_E4PD
1265        R_EAR100y
1265        R_EAR120x
1265        R_EAR121x
1265        R_EAR121y
1265        R_EAR140y
1265        R_EAR141y
1265        R_EAR160x
1265        R_EAR161x
1265        R_EAR161y
1265        R_EAR180y
1265        R_EAR181x
1265        R_EAR181y
1265        R_EAR40y
1265        R_EAR60y
1265        R_ECA4COLIPAabctex
1265        R_ECAP2pp
1265        R_ECAtpp
1265        R_ECOAH2
1265        R_ECOAH3
1265        R_ECOAH5
1265        R_ECOAH7
1265        R_ECOAH8
1265        R_EDA
1265        R_EDD
1265        R_EDTXS1
1265        R_EDTXS2
1265        R_EDTXS4
1265        R_ENLIPAabctex
1265        R_ENO
1265        R_ENTERES
1265        R_ENTERES2
1265        R_EPMEACPR
1265        R_ETHAAL
1265        R_ETHAtex
1265        R_ETHSO3tex
1265        R_ETOHtrpp
1265        R_F6PP
1265        R_F6Ptex
1265        R_FA100ACPHi
1265        R_FA120ACPHi
1265        R_FA141ACPHi
1265        R_FA160ACPHi
1265        R_FA161ACPHi
1265        R_FACOAE120
1265        R_FACOAE140
1265        R_FACOAE160
1265        R_FACOAE180
1265        R_FACOAE181
1265        R_FACOAE80
1265        R_FACOAL100t2pp
1265        R_FACOAL140t2pp
1265        R_FACOAL161t2pp
1265        R_FACOAL181t2pp
1265        R_FACOAL60t2pp
1265        R_FACOAL80t2pp
1265        R_FADRx
1265        R_FALDtex
1265        R_FALDtpp
1265        R_FALGTHLs
1265        R_FBA
1265        R_FBA3
1265        R_FCI
1265        R_FCLPA
1265        R_FCLT
1265        R_FDH4pp
1265        R_FDH5pp
1265        R_FDMO
1265        R_FDMO6
1265        R_FE2abcpp
1265        R_FE2t3pp
1265        R_FE2tpp
1265        R_FE3DCITabcpp
1265        R_FE3DCITtonex
1265        R_FE3DHBZSabcpp
1265        R_FE3DHBZStonex
1265        R_FE3HOXR2
1265        R_FE3HOXR3
1265        R_FE3HOXUtex
1265        R_FE3HOXUtpp
1265        R_FE3HOXabcpp
1265        R_FE3HOXexs
1265        R_FE3HOXtonex
1265        R_FE3abcpp
1265        R_FE3tex
1265        R_FECRMR2
1265        R_FECRMR3
1265        R_FECRMUtex
1265        R_FECRMUtpp
1265        R_FECRMabcpp
1265        R_FECRMexs
1265        R_FECRMtonex
1265        R_FEENTERR1
1265        R_FEENTERR2
1265        R_FEENTERabcpp
1265        R_FEENTERtonex
1265        R_FEOXAMR2
1265        R_FEOXAMR3
1265        R_FEOXAMUtex
1265        R_FEOXAMUtpp
1265        R_FEOXAMabcpp
1265        R_FEOXAMexs
1265        R_FESD1s
1265        R_FESD2s
1265        R_FESR
1265        R_FFSD
1265        R_FLVR
1265        R_FLVRx
1265        R_FMETTRS
1265        R_FMNAT
1265        R_FMNRx
1265        R_FMNRx2
1265        R_FOMETRi
1265        R_FORCT
1265        R_FORtex
1265        R_FORtppi
1265        R_FRD2
1265        R_FRD3
1265        R_FRUK
1265        R_FRULYSDG
1265        R_FRULYSE
1265        R_FRULYSK
1265        R_FRULYSt2pp
1265        R_FRUptspp
1265        R_FRUtex
1265        R_FTHFLi
1265        R_FUCtex
1265        R_FUCtpp
1265        R_FUM
1265        R_FUMt2_2pp
1265        R_FUMtex
1265        R_FUSAtpp
1265        R_G1PPpp
1265        R_G1PTT
1265        R_G2PP
1265        R_G2PPpp
1265        R_G3PAT120
1265        R_G3PAT140
1265        R_G3PAT160
1265        R_G3PAT161
1265        R_G3PAT180
1265        R_G3PCtex
1265        R_G3PD2
1265        R_G3PD5
1265        R_G3PD6
1265        R_G3PD7
1265        R_G3PEabcpp
1265        R_G3PEtex
1265        R_G3PGabcpp
1265        R_G3PGtex
1265        R_G3PItex
1265        R_G3PSabcpp
1265        R_G3PStex
1265        R_G3PT
1265        R_G5SD
1265        R_G6PDA
1265        R_G6PDH2r
1265        R_G6Pt6_2pp
1265        R_G6Ptex
1265        R_GAL1PPpp
1265        R_GAL1Ptex
1265        R_GALCTD
1265        R_GALCTLO
1265        R_GALCTND
1265        R_GALCTNt2pp
1265        R_GALCTt2rpp
1265        R_GALCTtex
1265        R_GALM2pp
1265        R_GALS3
1265        R_GALT1
1265        R_GALTptspp
1265        R_GALTtex
1265        R_GALURtex
1265        R_GALUi
1265        R_GALabcpp
1265        R_GALt2pp
1265        R_GALtex
1265        R_GAMAN6Ptex
1265        R_GAMptspp
1265        R_GAMtex
1265        R_GAPD
1265        R_GARFT
1265        R_GART
1265        R_GBBTNtex
1265        R_GCALDD
1265        R_GDMANE
1265        R_GDPDPK
1265        R_GDPMNH
1265        R_GDPMNP
1265        R_GDPTPDP
1265        R_GDPtex
1265        R_GF6PTA
1265        R_GGGABADr
1265        R_GGPTRCO
1265        R_GGPTRCS
1265        R_GHMT2r
1265        R_GK1
1265        R_GLBRAN2
1265        R_GLCATr
1265        R_GLCDpp
1265        R_GLCNt2rpp
1265        R_GLCP
1265        R_GLCP2
1265        R_GLCRAL
1265        R_GLCRD
1265        R_GLCRtex
1265        R_GLCS1
1265        R_GLCTR1
1265        R_GLCUR1Ptex
1265        R_GLCURtex
1265        R_GLCptspp
1265        R_GLCt2pp
1265        R_GLCtex
1265        R_GLDBRAN2
1265        R_GLGC
1265        R_GLNS
1265        R_GLNTRS
1265        R_GLNabcpp
1265        R_GLNtex
1265        R_GLTPD
1265        R_GLU5K
1265        R_GLUABUTt7pp
1265        R_GLUCYS
1265        R_GLUDC
1265        R_GLUN
1265        R_GLUTRR
1265        R_GLUTRS
1265        R_GLUt4pp
1265        R_GLXCL
1265        R_GLYALDtex
1265        R_GLYALDtpp
1265        R_GLYAT
1265        R_GLYBabcpp
1265        R_GLYBt2pp
1265        R_GLYBtex
1265        R_GLYC2Pabcpp
1265        R_GLYC3Pabcpp
1265        R_GLYC3Pt6pp
1265        R_GLYC3Ptex
1265        R_GLYCDx
1265        R_GLYCK
1265        R_GLYCL
1265        R_GLYCLTDx
1265        R_GLYCLTt2rpp
1265        R_GLYCLTt4pp
1265        R_GLYCTO2
1265        R_GLYCTO3
1265        R_GLYK
1265        R_GLYTRS
1265        R_GLYt2pp
1265        R_GLYt2rpp
1265        R_GMHEPAT
1265        R_GMHEPK
1265        R_GMPS2
1265        R_GMPtex
1265        R_GOFUCR
1265        R_GP4GH
1265        R_GPDDA1
1265        R_GPDDA1pp
1265        R_GPDDA2pp
1265        R_GPDDA3
1265        R_GPDDA3pp
1265        R_GPDDA4
1265        R_GPDDA4pp
1265        R_GPDDA5
1265        R_GPDDA5pp
1265        R_GRTT
1265        R_GRXR
1265        R_GSNK
1265        R_GSNt2pp
1265        R_GSNtex
1265        R_GSPMDS
1265        R_GTHOXtex
1265        R_GTHOr
1265        R_GTHRDHpp
1265        R_GTHRDabcpp
1265        R_GTPCI
1265        R_GTPCII2
1265        R_GTPDPDP
1265        R_GTPHs
1265        R_GUACYC
1265        R_GUAPRT
1265        R_GUAt2pp
1265        R_GUAtex
1265        R_GUI2
1265        R_GUR1PPpp
1265        R_H2O2tex
1265        R_H2Otex
1265        R_H2Otpp
1265        R_H2St1pp
1265        R_H2Stex
1265        R_H2tex
1265        R_H2tpp
1265        R_HACD2
1265        R_HACD3
1265        R_HACD4
1265        R_HACD5
1265        R_HACD6
1265        R_HBZOPT
1265        R_HCO3E
1265        R_HCYSMT
1265        R_HCYSMT2
1265        R_HDCAtexi
1265        R_HDCEAtexi
1265        R_HEMEOS
1265        R_HEPK1
1265        R_HEPT1
1265        R_HEPT2
1265        R_HEPT3
1265        R_HETZK
1265        R_HEX1
1265        R_HEX4
1265        R_HEX7
1265        R_HEXt2rpp
1265        R_HG2abcpp
1265        R_HG2t3pp
1265        R_HISTP
1265        R_HISabcpp
1265        R_HISt2rpp
1265        R_HIStex
1265        R_HKNDDH
1265        R_HMBS
1265        R_HMPK1
1265        R_HOMtex
1265        R_HOPNTAL
1265        R_HPPK2
1265        R_HPPPNDO
1265        R_HPPPNt2rpp
1265        R_HPPPNtex
1265        R_HPYRI
1265        R_HSK
1265        R_HXAND
1265        R_HXAtex
1265        R_HXPRT
1265        R_HYD1pp
1265        R_HYD3pp
1265        R_HYPOE
1265        R_HYXNtex
1265        R_HYXNtpp
1265        R_Htex
1265        R_I2FE2SR
1265        R_I2FE2SS
1265        R_I2FE2SS2
1265        R_I2FE2ST
1265        R_I4FE4SR
1265        R_ICDHyr
1265        R_ICHORSi
1265        R_ICHORT
1265        R_ICL
1265        R_IDOND
1265        R_IDONt2rpp
1265        R_IDONtex
1265        R_IGPDH
1265        R_IGPS
1265        R_ILETRS
1265        R_ILEtex
1265        R_IMPtex
1265        R_INDOLEtex
1265        R_INOSTt4pp
1265        R_INSH
1265        R_INSK
1265        R_INSTtex
1265        R_INStex
1265        R_IPDDI
1265        R_IPDPS
1265        R_IPMD
1265        R_IPPMIa
1265        R_IPPMIb
1265        R_IPPS
1265        R_ISETACabcpp
1265        R_ISETACtex
1265        R_K2L4Aabcpp
1265        R_K2L4Aabctex
1265        R_KARA2
1265        R_KAS14
1265        R_KAS15
1265        R_KDOCT2
1265        R_KDOPS
1265        R_KG6PDC
1265        R_Kt2pp
1265        R_Ktex
1265        R_L_DASH_LACD2
1265        R_L_DASH_LACD3
1265        R_L_DASH_LACtex
1265        R_LA4NTpp
1265        R_LACZ
1265        R_LACZpp
1265        R_LALADGLUtex
1265        R_LALADGLUtpp
1265        R_LALALGLUtex
1265        R_LALALGLUtpp
1265        R_LALDO2x
1265        R_LALDO3
1265        R_LCADi
1265        R_LCARR
1265        R_LCTSt3ipp
1265        R_LCTStex
1265        R_LCTStpp
1265        R_LDH_D2
1265        R_LEUTAi
1265        R_LEUabcpp
1265        R_LEUtex
1265        R_LIPAHTex
1265        R_LIPATPT
1265        R_LIPAabctex
1265        R_LIPOCT
1265        R_LIPOS
1265        R_LIPOtex
1265        R_LPADSS
1265        R_LPLIPAL1A120pp
1265        R_LPLIPAL1A141pp
1265        R_LPLIPAL1A161pp
1265        R_LPLIPAL1A180pp
1265        R_LPLIPAL1A181pp
1265        R_LPLIPAL1E140pp
1265        R_LPLIPAL1E141pp
1265        R_LPLIPAL1E160pp
1265        R_LPLIPAL1E161pp
1265        R_LPLIPAL1E181pp
1265        R_LPLIPAL1G120pp
1265        R_LPLIPAL1G141pp
1265        R_LPLIPAL1G160pp
1265        R_LPLIPAL2A120
1265        R_LPLIPAL2A140
1265        R_LPLIPAL2A141
1265        R_LPLIPAL2A160
1265        R_LPLIPAL2A161
1265        R_LPLIPAL2A181
1265        R_LPLIPAL2ATE140
1265        R_LPLIPAL2ATE160
1265        R_LPLIPAL2ATE161
1265        R_LPLIPAL2ATE180
1265        R_LPLIPAL2ATG120
1265        R_LPLIPAL2ATG140
1265        R_LPLIPAL2ATG141
1265        R_LPLIPAL2ATG160
1265        R_LPLIPAL2ATG161
1265        R_LPLIPAL2ATG181
1265        R_LPLIPAL2E120
1265        R_LPLIPAL2E140
1265        R_LPLIPAL2E160
1265        R_LPLIPAL2E161
1265        R_LPLIPAL2E181
1265        R_LPLIPAL2G120
1265        R_LPLIPAL2G140
1265        R_LPLIPAL2G141
1265        R_LPLIPAL2G160
1265        R_LPLIPAL2G180
1265        R_LPLIPAL2G181
1265        R_LYSTRS
1265        R_LYSabcpp
1265        R_LYSt2pp
1265        R_LYStex
1265        R_LYXI
1265        R_LYXtex
1265        R_M1PD
1265        R_MACPD
1265        R_MALDt2_2pp
1265        R_MALDtex
1265        R_MALS
1265        R_MALTATr
1265        R_MALTPTabcpp
1265        R_MALTPTtexi
1265        R_MALTTRabcpp
1265        R_MALTTRtexi
1265        R_MALTTTRabcpp
1265        R_MALTTTRtexi
1265        R_MALTptspp
1265        R_MALTtexi
1265        R_MALt2_2pp
1265        R_MALtex
1265        R_MAN1PT2
1265        R_MAN6PI
1265        R_MAN6Pt6_2pp
1265        R_MAN6Ptex
1265        R_MANAO
1265        R_MANGLYCptspp
1265        R_MANGLYCtex
1265        R_MANPGH
1265        R_MANptspp
1265        R_MCITD
1265        R_MCITL2
1265        R_MCOATA
1265        R_MCTP1Bpp
1265        R_MCTP2App
1265        R_MDDCP1pp
1265        R_MDDCP3pp
1265        R_MDDCP4pp
1265        R_MDDEP1pp
1265        R_MDDEP2pp
1265        R_MDDEP3pp
1265        R_MDDEP4pp
1265        R_ME1
1265        R_ME2
1265        R_MECDPDH5
1265        R_MECDPS
1265        R_MELIBt2pp
1265        R_MELIBt3ipp
1265        R_MEOHtex
1265        R_METAT
1265        R_METDabcpp
1265        R_METDtex
1265        R_METOX1s
1265        R_METOX2s
1265        R_METS
1265        R_METSOX1abcpp
1265        R_METSOX2abcpp
1265        R_METSOXR1
1265        R_METTRS
1265        R_METabcpp
1265        R_METtex
1265        R_MG2t3_2pp
1265        R_MG2tex
1265        R_MG2uabcpp
1265        R_MGSA
1265        R_MICITDr
1265        R_MINCYCtex
1265        R_MINCYCtpp
1265        R_MLDCP1Bpp
1265        R_MLDCP2App
1265        R_MLDCP3App
1265        R_MLDEP1pp
1265        R_MLDEP2pp
1265        R_MLTG1
1265        R_MLTG2
1265        R_MLTG3
1265        R_MLTG4
1265        R_MLTG5
1265        R_MLTGY1pp
1265        R_MLTGY3pp
1265        R_MLTGY4pp
1265        R_MLTP1
1265        R_MMCD
1265        R_MMETtex
1265        R_MMM
1265        R_MN2t3pp
1265        R_MNLptspp
1265        R_MNLtex
1265        R_MNt2pp
1265        R_MNtex
1265        R_MOADSUx
1265        R_MOAT2
1265        R_MOAT3C
1265        R_MOBDabcpp
1265        R_MOCOS
1265        R_MOX
1265        R_MPTAT
1265        R_MPTG
1265        R_MPTG2
1265        R_MPTS
1265        R_MPTSS
1265        R_MSO3abcpp
1265        R_MTHFC
1265        R_MTHFD
1265        R_MTHFR2
1265        R_MTHTHFSs
1265        R_MTRPOX
1265        R_N2Otex
1265        R_N2Otpp
1265        R_NACODA
1265        R_NACtpp
1265        R_NADDP
1265        R_NADH10
1265        R_NADH16pp
1265        R_NADH17pp
1265        R_NADH5
1265        R_NADK
1265        R_NADPHQR2
1265        R_NADPHQR3
1265        R_NADPHQR4
1265        R_NADPPPS
1265        R_NADS1
1265        R_NADTRHD
1265        R_NAt3_1p5pp
1265        R_NAt3_2pp
1265        R_NAtex
1265        R_NDPK1
1265        R_NDPK4
1265        R_NDPK5
1265        R_NDPK6
1265        R_NDPK7
1265        R_NDPK8
1265        R_NH4tex
1265        R_NH4tpp
1265        R_NHFRBO
1265        R_NI2abcpp
1265        R_NMNt7pp
1265        R_NMNtex
1265        R_NNAM
1265        R_NNATr
1265        R_NO2t2rpp
1265        R_NO2tex
1265        R_NO3R1bpp
1265        R_NO3R1pp
1265        R_NO3R2pp
1265        R_NO3t7pp
1265        R_NO3tex
1265        R_NTD1
1265        R_NTD10pp
1265        R_NTD11
1265        R_NTD11pp
1265        R_NTD12
1265        R_NTD12pp
1265        R_NTD1pp
1265        R_NTD2pp
1265        R_NTD3pp
1265        R_NTD5
1265        R_NTD5pp
1265        R_NTD6
1265        R_NTD6pp
1265        R_NTD7
1265        R_NTD7pp
1265        R_NTD8
1265        R_NTD8pp
1265        R_NTD9
1265        R_NTP10
1265        R_NTP11
1265        R_NTP12
1265        R_NTP3
1265        R_NTP3pp
1265        R_NTP5
1265        R_NTPP10
1265        R_NTPP11
1265        R_NTPP2
1265        R_NTPP3
1265        R_NTPP5
1265        R_NTPP7
1265        R_NTPP9
1265        R_NTPTP1
1265        R_NTPTP2
1265        R_NTRIR2x
1265        R_NTRIR3pp
1265        R_O16A4Lpp
1265        R_O16AP1pp
1265        R_O16AP2pp
1265        R_O16AP3pp
1265        R_O16AT
1265        R_O16GLCT2
1265        R_O2Stex
1265        R_O2tex
1265        R_O2tpp
1265        R_OBTFL
1265        R_OCBT
1265        R_OCDCAtexi
1265        R_OCTAtex
1265        R_OCTNLL
1265        R_OGMEACPD
1265        R_OHPBAT
1265        R_OHPHM
1265        R_OMBZLM
1265        R_OMMBLHX
1265        R_OMPDC
1265        R_OMPHHX
1265        R_OPHBDC
1265        R_OPHHX3
1265        R_OPMEACPD
1265        R_OPMEACPR
1265        R_OPMEACPS
1265        R_ORNDC
1265        R_ORNabcpp
1265        R_ORNtex
1265        R_OROTtex
1265        R_ORPT
1265        R_OXAMTC
1265        R_OXCDC
1265        R_P5CR
1265        R_PA120abcpp
1265        R_PA140abcpp
1265        R_PA161abcpp
1265        R_PA180abcpp
1265        R_PA181abcpp
1265        R_PACCOAE
1265        R_PANTS
1265        R_PAPA120
1265        R_PAPA120pp
1265        R_PAPA140
1265        R_PAPA140pp
1265        R_PAPA141pp
1265        R_PAPA160
1265        R_PAPA161
1265        R_PAPA161pp
1265        R_PAPA180
1265        R_PAPA181
1265        R_PAPA181pp
1265        R_PAPPT3
1265        R_PAPSR
1265        R_PDE1
1265        R_PDE4
1265        R_PDX5PO2
1265        R_PDX5PS
1265        R_PE120abcpp
1265        R_PE140abcpp
1265        R_PE160abcpp
1265        R_PE180abcpp
1265        R_PE181abcpp
1265        R_PEAMNtex
1265        R_PERD
1265        R_PETNT161pp
1265        R_PFK_3
1265        R_PFL
1265        R_PG120abcpp
1265        R_PG140abcpp
1265        R_PG141abcpp
1265        R_PG160abcpp
1265        R_PG161abcpp
1265        R_PG180abcpp
1265        R_PGAMT
1265        R_PGCD
1265        R_PGI
1265        R_PGL
1265        R_PGLYCP
1265        R_PGM
1265        R_PGP120abcpp
1265        R_PGP140abcpp
1265        R_PGP160abcpp
1265        R_PGP161abcpp
1265        R_PGP180abcpp
1265        R_PGP181abcpp
1265        R_PGPP120pp
1265        R_PGPP140
1265        R_PGPP140pp
1265        R_PGPP141
1265        R_PGPP141pp
1265        R_PGPP160
1265        R_PGPP160pp
1265        R_PGPP161
1265        R_PGPP180
1265        R_PGPP180pp
1265        R_PGPP181
1265        R_PGPP181pp
1265        R_PGSA140
1265        R_PGSA141
1265        R_PGSA160
1265        R_PGSA180
1265        R_PGSA181
1265        R_PHEMEtiex
1265        R_PHETA1
1265        R_PHEt2rpp
1265        R_PHYTSpp
1265        R_PIt2rpp
1265        R_PItex
1265        R_PLIPA1A120pp
1265        R_PLIPA1A140pp
1265        R_PLIPA1A141pp
1265        R_PLIPA1A160pp
1265        R_PLIPA1A161pp
1265        R_PLIPA1A180pp
1265        R_PLIPA1E140pp
1265        R_PLIPA1E141pp
1265        R_PLIPA1E161pp
1265        R_PLIPA1E181pp
1265        R_PLIPA1G120pp
1265        R_PLIPA1G140pp
1265        R_PLIPA1G141pp
1265        R_PLIPA1G160pp
1265        R_PLIPA1G161pp
1265        R_PLIPA1G180pp
1265        R_PLIPA1G181pp
1265        R_PLIPA2A120pp
1265        R_PLIPA2A140pp
1265        R_PLIPA2A141pp
1265        R_PLIPA2A161pp
1265        R_PLIPA2A180pp
1265        R_PLIPA2A181pp
1265        R_PLIPA2E141pp
1265        R_PLIPA2E160pp
1265        R_PLIPA2E161pp
1265        R_PLIPA2E180pp
1265        R_PLIPA2E181pp
1265        R_PLIPA2G120pp
1265        R_PLIPA2G160pp
1265        R_PLIPA2G180pp
1265        R_PMANM
1265        R_PMDPHT
1265        R_PMEACPE
1265        R_PMPK
1265        R_PNTK
1265        R_PNTOt4pp
1265        R_POR5
1265        R_POX
1265        R_PPA2
1265        R_PPAKr
1265        R_PPALtex
1265        R_PPALtpp
1265        R_PPAt4pp
1265        R_PPAtex
1265        R_PPBNGS
1265        R_PPC
1265        R_PPCDC
1265        R_PPCK
1265        R_PPGPPDP
1265        R_PPK2r
1265        R_PPKr
1265        R_PPNCL2
1265        R_PPND
1265        R_PPNDH
1265        R_PPPGO
1265        R_PPPGO3
1265        R_PPPNt2rpp
1265        R_PPPNtex
1265        R_PPS
1265        R_PPTHpp
1265        R_PRAIS
1265        R_PRAIi
1265        R_PRAMPC
1265        R_PRATPP
1265        R_PRFGS
1265        R_PROD2
1265        R_PROGLYabcpp
1265        R_PROGLYtex
1265        R_PROTRS
1265        R_PROabcpp
1265        R_PROt2rpp
1265        R_PROt4pp
1265        R_PROtex
1265        R_PRPPS
1265        R_PSCLYSt2pp
1265        R_PSCLYStex
1265        R_PSCVT
1265        R_PSD120
1265        R_PSD141
1265        R_PSD160
1265        R_PSD161
1265        R_PSD180
1265        R_PSD181
1265        R_PSERT
1265        R_PSERtex
1265        R_PSP_L
1265        R_PSSA120
1265        R_PSSA140
1265        R_PSSA141
1265        R_PSSA160
1265        R_PSSA161
1265        R_PSSA181
1265        R_PTA2
1265        R_PTAr
1265        R_PTHRpp
1265        R_PTPATi
1265        R_PTRCORNt7pp
1265        R_PTRCTA
1265        R_PTRCabcpp
1265        R_PTRCt2pp
1265        R_PUNP1
1265        R_PUNP2
1265        R_PUNP3
1265        R_PUNP6
1265        R_PYDAMK
1265        R_PYDXK
1265        R_PYDXtex
1265        R_PYDXtpp
1265        R_PYK
1265        R_PYNP2r
1265        R_PYRt2rpp
1265        R_PYRtex
1265        R_QUIN2tpp
1265        R_R1PK
1265        R_R5PP
1265        R_R5PPpp
1265        R_R5Ptex
1265        R_RBFK
1265        R_RBFSa
1265        R_RBFSb
1265        R_RBK_L1
1265        R_REPHACCOAI
1265        R_RFAMPtex
1265        R_RFAMPtpp
1265        R_RHAT1
1265        R_RIBabcpp
1265        R_RIBtex
1265        R_RMI
1265        R_RMK
1265        R_RMNtex
1265        R_RMNtpp
1265        R_RNDR1
1265        R_RNDR2
1265        R_RNDR2b
1265        R_RNDR3
1265        R_RNDR3b
1265        R_RNDR4
1265        R_RNTR1c2
1265        R_RNTR2c2
1265        R_RPE
1265        R_RPI
1265        R_RZ5PP
1265        R_S2FE2SR
1265        R_S2FE2SS
1265        R_S2FE2SS2
1265        R_S2FE2ST
1265        R_S4FE4SR
1265        R_S7PI
1265        R_SADH
1265        R_SARCOX
1265        R_SBTPD
1265        R_SBTptspp
1265        R_SBTtex
1265        R_SCYSDS
1265        R_SDPDS
1265        R_SDPTA
1265        R_SELGTHR
1265        R_SELGTHR3
1265        R_SELNPS
1265        R_SELtpp
1265        R_SEPHCHCS
1265        R_SERASr
1265        R_SERAT
1265        R_SERD_D
1265        R_SERTRS2
1265        R_SERt4pp
1265        R_SFGTHi
1265        R_SGSAD
1265        R_SHCHCS3
1265        R_SHCHD2
1265        R_SHCHF
1265        R_SHK3Dr
1265        R_SHKK
1265        R_SKMt2pp
1265        R_SKMtex
1265        R_SLNTtex
1265        R_SLNTtpp
1265        R_SO2tex
1265        R_SO3tex
1265        R_SO4t2pp
1265        R_SO4tex
1265        R_SOTA
1265        R_SPMDAT1
1265        R_SPMDAT2
1265        R_SPMDt3pp
1265        R_SPMDtex
1265        R_SPODM
1265        R_SPODMpp
1265        R_SSALx
1265        R_SSALy
1265        R_SUCASPtpp
1265        R_SUCBZL
1265        R_SUCBZS
1265        R_SUCCt3pp
1265        R_SUCDi
1265        R_SUCFUMtpp
1265        R_SUCMALtpp
1265        R_SUCRtex
1265        R_SUCTARTtpp
1265        R_SUCptspp
1265        R_SULFACabcpp
1265        R_SULFACtex
1265        R_SULRi
1265        R_SULabcpp
1265        R_T2DECAI
1265        R_TAGURr
1265        R_TALA
1265        R_TARTD
1265        R_TARTRDtex
1265        R_TARTt2_3pp
1265        R_TAURtex
1265        R_TCYNTtex
1265        R_TDP
1265        R_TDPADGAT
1265        R_TDPAGTA
1265        R_TDPDRE
1265        R_TDPDRR
1265        R_TDPGDH
1265        R_TDSK
1265        R_TDSR1
1265        R_THIORDXi
1265        R_THMDt2pp
1265        R_THMDt2rpp
1265        R_THMDtex
1265        R_THMabcpp
1265        R_THMtex
1265        R_THRAi
1265        R_THRD_L
1265        R_THRPtex
1265        R_THRS
1265        R_THRt2pp
1265        R_THRt4pp
1265        R_THRtex
1265        R_THYMt3pp
1265        R_THYMtex
1265        R_THZPSN3
1265        R_TMAOR1
1265        R_TMAOtex
1265        R_TMAtex
1265        R_TMK
1265        R_TMPPP
1265        R_TPI
1265        R_TRDR
1265        R_TRE6PP
1265        R_TRE6PS
1265        R_TREHpp
1265        R_TREptspp
1265        R_TRPS2
1265        R_TRPS3
1265        R_TRPTRS
1265        R_TRPt2rpp
1265        R_TRPtex
1265        R_TRSARr
1265        R_TSULtex
1265        R_TTDCAtexi
1265        R_TTDCEAtexi
1265        R_TTRCYCtex
1265        R_TTRCYCtpp
1265        R_TUNGSabcpp
1265        R_TUNGStex
1265        R_TYMtex
1265        R_TYRL
1265        R_TYROXDApp
1265        R_TYRPtex
1265        R_TYRTRS
1265        R_ThDPAT
1265        R_U23GAAT
1265        R_UAAGDS
1265        R_UACGALPpp
1265        R_UACGAMPpp
1265        R_UACMAMO
1265        R_UAG2E
1265        R_UAGAAT
1265        R_UAGCVT
1265        R_UAGDP
1265        R_UAGPT3
1265        R_UAMAGS
1265        R_UDCPDPS
1265        R_UDCPPtppi
1265        R_UDPACGALtex
1265        R_UDPG4E
1265        R_UDPGALM
1265        R_UDPGALPpp
1265        R_UDPGALtex
1265        R_UDPGD
1265        R_UDPGPpp
1265        R_UDPKAAT
1265        R_UGLCURPpp
1265        R_UGLT
1265        R_UGLYCH
1265        R_UGMDDS
1265        R_UHGADA
1265        R_ULA4Ntppi
1265        R_UM3PL
1265        R_UM4PCP
1265        R_UM4PL
1265        R_UMPK
1265        R_UMPtex
1265        R_UPLA4FNF
1265        R_UPLA4FNT
1265        R_UPP3S
1265        R_UPPDC1
1265        R_URACPAH
1265        R_URAt2pp
1265        R_URAt2rpp
1265        R_URAtex
1265        R_URDGLYCD
1265        R_UREAtex
1265        R_URIC
1265        R_URIH
1265        R_URIK2
1265        R_URIt2pp
1265        R_URIt2rpp
1265        R_USHD
1265        R_VALTA
1265        R_VALt2rpp
1265        R_VALtex
1265        R_VPAMTr
1265        R_WCOS
1265        R_XAND
1265        R_XANt2pp
1265        R_XANtex
1265        R_XANtpp
1265        R_XPPT
1265        R_XTSNt2rpp
1265        R_XTSNtex
1265        R_XYLI1
1265        R_XYLK
1265        R_XYLK2
1265        R_XYLUt2pp
1265        R_XYLUtex
1265        R_XYLabcpp
1265        R_XYLt2pp
1265        R_XYLtex
1265        R_ZN2tpp
1265        R_ZNabcpp
1480        R_DM_4CRSOL
1480        R_DM_5DRIB
1480        R_DM_AACALD
1480        R_DM_MTHTHF
1480        R_DM_OXAM
1480        R_EX_12ppd_DASH_R_LPAREN_e_RPAREN_
1480        R_EX_12ppd_DASH_S_LPAREN_e_RPAREN_
1480        R_EX_14glucan_LPAREN_e_RPAREN_
1480        R_EX_23camp_LPAREN_e_RPAREN_
1480        R_EX_23ccmp_LPAREN_e_RPAREN_
1480        R_EX_23cgmp_LPAREN_e_RPAREN_
1480        R_EX_26dap_DASH_M_LPAREN_e_RPAREN_
1480        R_EX_34dhpac_LPAREN_e_RPAREN_
1480        R_EX_3amp_LPAREN_e_RPAREN_
1480        R_EX_3cmp_LPAREN_e_RPAREN_
1480        R_EX_3hpppn_LPAREN_e_RPAREN_
1480        R_EX_4abut_LPAREN_e_RPAREN_
1480        R_EX_4hoxpacd_LPAREN_e_RPAREN_
1480        R_EX_5mtr_LPAREN_e_RPAREN_
1480        R_EX_LalaDgluMdap_LPAREN_e_RPAREN_
1480        R_EX_ac_LPAREN_e_RPAREN_
1480        R_EX_acac_LPAREN_e_RPAREN_
1480        R_EX_acald_LPAREN_e_RPAREN_
1480        R_EX_acgal_LPAREN_e_RPAREN_
1480        R_EX_acgam1p_LPAREN_e_RPAREN_
1480        R_EX_acmum_LPAREN_e_RPAREN_
1480        R_EX_acser_LPAREN_e_RPAREN_
1480        R_EX_ade_LPAREN_e_RPAREN_
1480        R_EX_adn_LPAREN_e_RPAREN_
1480        R_EX_adocbl_LPAREN_e_RPAREN_
1480        R_EX_ag_LPAREN_e_RPAREN_
1480        R_EX_ala_DASH_B_LPAREN_e_RPAREN_
1480        R_EX_ala_DASH_L_LPAREN_e_RPAREN_
1480        R_EX_alaala_LPAREN_e_RPAREN_
1480        R_EX_amp_LPAREN_e_RPAREN_
1480        R_EX_anhgm_LPAREN_e_RPAREN_
1480        R_EX_arab_DASH_L_LPAREN_e_RPAREN_
1480        R_EX_arbt_LPAREN_e_RPAREN_
1480        R_EX_arbtn_DASH_fe3_LPAREN_e_RPAREN_
1480        R_EX_arg_DASH_L_LPAREN_e_RPAREN_
1480        R_EX_aso3_LPAREN_e_RPAREN_
1480        R_EX_but_LPAREN_e_RPAREN_
1480        R_EX_ca2_LPAREN_e_RPAREN_
1480        R_EX_cbl1_LPAREN_e_RPAREN_
1480        R_EX_chol_LPAREN_e_RPAREN_
1480        R_EX_chtbs_LPAREN_e_RPAREN_
1480        R_EX_cit_LPAREN_e_RPAREN_
1480        R_EX_cmp_LPAREN_e_RPAREN_
1480        R_EX_cobalt2_LPAREN_e_RPAREN_
1480        R_EX_colipa_LPAREN_e_RPAREN_
1480        R_EX_cpgn_LPAREN_e_RPAREN_
1480        R_EX_crn_LPAREN_e_RPAREN_
1480        R_EX_crn_DASH_D_LPAREN_e_RPAREN_
1480        R_EX_csn_LPAREN_e_RPAREN_
1480        R_EX_cu_LPAREN_e_RPAREN_
1480        R_EX_cyan_LPAREN_e_RPAREN_
1480        R_EX_cytd_LPAREN_e_RPAREN_
1480        R_EX_dad_DASH_2_LPAREN_e_RPAREN_
1480        R_EX_dcmp_LPAREN_e_RPAREN_
1480        R_EX_dcyt_LPAREN_e_RPAREN_
1480        R_EX_dgmp_LPAREN_e_RPAREN_
1480        R_EX_dgsn_LPAREN_e_RPAREN_
1480        R_EX_dha_LPAREN_e_RPAREN_
1480        R_EX_din_LPAREN_e_RPAREN_
1480        R_EX_dms_LPAREN_e_RPAREN_
1480        R_EX_dmso_LPAREN_e_RPAREN_
1480        R_EX_dopa_LPAREN_e_RPAREN_
1480        R_EX_doxrbcn_LPAREN_e_RPAREN_
1480        R_EX_dtmp_LPAREN_e_RPAREN_
1480        R_EX_dump_LPAREN_e_RPAREN_
1480        R_EX_duri_LPAREN_e_RPAREN_
1480        R_EX_eca4colipa_LPAREN_e_RPAREN_
1480        R_EX_enlipa_LPAREN_e_RPAREN_
1480        R_EX_enter_LPAREN_e_RPAREN_
1480        R_EX_etoh_LPAREN_e_RPAREN_
1480        R_EX_f6p_LPAREN_e_RPAREN_
1480        R_EX_fald_LPAREN_e_RPAREN_
1480        R_EX_fe2_LPAREN_e_RPAREN_
1480        R_EX_fe3_LPAREN_e_RPAREN_
1480        R_EX_fe3dcit_LPAREN_e_RPAREN_
1480        R_EX_fe3dhbzs_LPAREN_e_RPAREN_
1480        R_EX_fecrm_LPAREN_e_RPAREN_
1480        R_EX_fecrm_DASH_un_LPAREN_e_RPAREN_
1480        R_EX_for_LPAREN_e_RPAREN_
1480        R_EX_fuc_DASH_L_LPAREN_e_RPAREN_
1480        R_EX_fum_LPAREN_e_RPAREN_
1480        R_EX_fusa_LPAREN_e_RPAREN_
1480        R_EX_g1p_LPAREN_e_RPAREN_
1480        R_EX_g3pc_LPAREN_e_RPAREN_
1480        R_EX_g3pg_LPAREN_e_RPAREN_
1480        R_EX_g3ps_LPAREN_e_RPAREN_
1480        R_EX_g6p_LPAREN_e_RPAREN_
1480        R_EX_gal_LPAREN_e_RPAREN_
1480        R_EX_galct_DASH_D_LPAREN_e_RPAREN_
1480        R_EX_galctn_DASH_D_LPAREN_e_RPAREN_
1480        R_EX_galctn_DASH_L_LPAREN_e_RPAREN_
1480        R_EX_gam_LPAREN_e_RPAREN_
1480        R_EX_gam6p_LPAREN_e_RPAREN_
1480        R_EX_gdp_LPAREN_e_RPAREN_
1480        R_EX_glc_LPAREN_e_RPAREN_
1480        R_EX_glcn_LPAREN_e_RPAREN_
1480        R_EX_glcr_LPAREN_e_RPAREN_
1480        R_EX_glcur_LPAREN_e_RPAREN_
1480        R_EX_glcur1p_LPAREN_e_RPAREN_
1480        R_EX_gln_DASH_L_LPAREN_e_RPAREN_
1480        R_EX_glu_DASH_L_LPAREN_e_RPAREN_
1480        R_EX_glyb_LPAREN_e_RPAREN_
1480        R_EX_glyc_LPAREN_e_RPAREN_
1480        R_EX_glyc3p_LPAREN_e_RPAREN_
1480        R_EX_gmp_LPAREN_e_RPAREN_
1480        R_EX_h_LPAREN_e_RPAREN_
1480        R_EX_h2o_LPAREN_e_RPAREN_
1480        R_EX_h2o2_LPAREN_e_RPAREN_
1480        R_EX_hacolipa_LPAREN_e_RPAREN_
1480        R_EX_hdca_LPAREN_e_RPAREN_
1480        R_EX_hg2_LPAREN_e_RPAREN_
1480        R_EX_his_DASH_L_LPAREN_e_RPAREN_
1480        R_EX_hom_DASH_L_LPAREN_e_RPAREN_
1480        R_EX_hxa_LPAREN_e_RPAREN_
1480        R_EX_hxan_LPAREN_e_RPAREN_
1480        R_EX_idon_DASH_L_LPAREN_e_RPAREN_
1480        R_EX_ile_DASH_L_LPAREN_e_RPAREN_
1480        R_EX_inost_LPAREN_e_RPAREN_
1480        R_EX_ins_LPAREN_e_RPAREN_
1480        R_EX_isetac_LPAREN_e_RPAREN_
1480        R_EX_lac_DASH_D_LPAREN_e_RPAREN_
1480        R_EX_lac_DASH_L_LPAREN_e_RPAREN_
1480        R_EX_lcts_LPAREN_e_RPAREN_
1480        R_EX_leu_DASH_L_LPAREN_e_RPAREN_
1480        R_EX_lipa_cold_LPAREN_e_RPAREN_
1480        R_EX_lipoate_LPAREN_e_RPAREN_
1480        R_EX_lys_DASH_L_LPAREN_e_RPAREN_
1480        R_EX_lyx_DASH_L_LPAREN_e_RPAREN_
1480        R_EX_malthx_LPAREN_e_RPAREN_
1480        R_EX_maltpt_LPAREN_e_RPAREN_
1480        R_EX_man_LPAREN_e_RPAREN_
1480        R_EX_man6p_LPAREN_e_RPAREN_
1480        R_EX_manglyc_LPAREN_e_RPAREN_
1480        R_EX_meoh_LPAREN_e_RPAREN_
1480        R_EX_met_DASH_D_LPAREN_e_RPAREN_
1480        R_EX_metsox_DASH_S_DASH_L_LPAREN_e_RPAREN_
1480        R_EX_mg2_LPAREN_e_RPAREN_
1480        R_EX_mincyc_LPAREN_e_RPAREN_
1480        R_EX_minohp_LPAREN_e_RPAREN_
1480        R_EX_mobd_LPAREN_e_RPAREN_
1480        R_EX_mso3_LPAREN_e_RPAREN_
1480        R_EX_n2o_LPAREN_e_RPAREN_
1480        R_EX_na1_LPAREN_e_RPAREN_
1480        R_EX_nac_LPAREN_e_RPAREN_
1480        R_EX_nh4_LPAREN_e_RPAREN_
1480        R_EX_ni2_LPAREN_e_RPAREN_
1480        R_EX_no_LPAREN_e_RPAREN_
1480        R_EX_no2_LPAREN_e_RPAREN_
1480        R_EX_no3_LPAREN_e_RPAREN_
1480        R_EX_o2_LPAREN_e_RPAREN_
1480        R_EX_o2s_LPAREN_e_RPAREN_
1480        R_EX_ocdca_LPAREN_e_RPAREN_
1480        R_EX_ocdcea_LPAREN_e_RPAREN_
1480        R_EX_octa_LPAREN_e_RPAREN_
1480        R_EX_orn_LPAREN_e_RPAREN_
1480        R_EX_pacald_LPAREN_e_RPAREN_
1480        R_EX_peamn_LPAREN_e_RPAREN_
1480        R_EX_phe_DASH_L_LPAREN_e_RPAREN_
1480        R_EX_ppa_LPAREN_e_RPAREN_
1480        R_EX_ppal_LPAREN_e_RPAREN_
1480        R_EX_pro_DASH_L_LPAREN_e_RPAREN_
1480        R_EX_progly_LPAREN_e_RPAREN_
1480        R_EX_psclys_LPAREN_e_RPAREN_
1480        R_EX_ptrc_LPAREN_e_RPAREN_
1480        R_EX_pydxn_LPAREN_e_RPAREN_
1480        R_EX_quin_LPAREN_e_RPAREN_
1480        R_EX_r5p_LPAREN_e_RPAREN_
1480        R_EX_rfamp_LPAREN_e_RPAREN_
1480        R_EX_rib_DASH_D_LPAREN_e_RPAREN_
1480        R_EX_rmn_LPAREN_e_RPAREN_
1480        R_EX_sel_LPAREN_e_RPAREN_
1480        R_EX_ser_DASH_D_LPAREN_e_RPAREN_
1480        R_EX_ser_DASH_L_LPAREN_e_RPAREN_
1480        R_EX_skm_LPAREN_e_RPAREN_
1480        R_EX_slnt_LPAREN_e_RPAREN_
1480        R_EX_so2_LPAREN_e_RPAREN_
1480        R_EX_so4_LPAREN_e_RPAREN_
1480        R_EX_spmd_LPAREN_e_RPAREN_
1480        R_EX_sucr_LPAREN_e_RPAREN_
1480        R_EX_sulfac_LPAREN_e_RPAREN_
1480        R_EX_tartr_DASH_D_LPAREN_e_RPAREN_
1480        R_EX_tartr_DASH_L_LPAREN_e_RPAREN_
1480        R_EX_tcynt_LPAREN_e_RPAREN_
1480        R_EX_thr_DASH_L_LPAREN_e_RPAREN_
1480        R_EX_thym_LPAREN_e_RPAREN_
1480        R_EX_ttdca_LPAREN_e_RPAREN_
1480        R_EX_ttdcea_LPAREN_e_RPAREN_
1480        R_EX_ttrcyc_LPAREN_e_RPAREN_
1480        R_EX_tym_LPAREN_e_RPAREN_
1480        R_EX_tyr_DASH_L_LPAREN_e_RPAREN_
1480        R_EX_tyrp_LPAREN_e_RPAREN_
1480        R_EX_uacgam_LPAREN_e_RPAREN_
1480        R_EX_udpacgal_LPAREN_e_RPAREN_
1480        R_EX_udpg_LPAREN_e_RPAREN_
1480        R_EX_udpgal_LPAREN_e_RPAREN_
1480        R_EX_xmp_LPAREN_e_RPAREN_
1480        R_EX_xtsn_LPAREN_e_RPAREN_
1480        R_EX_xyl_DASH_D_LPAREN_e_RPAREN_
1480        R_EX_zn2_LPAREN_e_RPAREN_
1480        R_12DGR120tipp
1480        R_12DGR141tipp
1480        R_12DGR161tipp
1480        R_12PPDRtex
1480        R_12PPDRtpp
1480        R_12PPDStpp
1480        R_23CCMPtex
1480        R_23CGMPtex
1480        R_23CUMPtex
1480        R_23DAPPAt2pp
1480        R_23DAPPAtex
1480        R_23PDE2pp
1480        R_23PDE7pp
1480        R_26DAHtex
1480        R_2AGPA120tipp
1480        R_2AGPA140tipp
1480        R_2AGPE120tipp
1480        R_2AGPE140tipp
1480        R_2AGPE141tipp
1480        R_2AGPE180tipp
1480        R_2AGPEAT141
1480        R_2AGPEAT160
1480        R_2AGPEAT180
1480        R_2AGPEAT181
1480        R_2AGPG160tipp
1480        R_2AGPG161tipp
1480        R_2AGPG180tipp
1480        R_2AGPG181tipp
1480        R_2AGPGAT120
1480        R_2AGPGAT140
1480        R_2AGPGAT141
1480        R_2AGPGAT160
1480        R_2DGULRGx
1480        R_2DGULRx
1480        R_2DGULRy
1480        R_2MAHMP
1480        R_34dhpactex
1480        R_3AMPtex
1480        R_3CMPtex
1480        R_3GMPtex
1480        R_3HAD100
1480        R_3HAD120
1480        R_3HAD121
1480        R_3HAD141
1480        R_3HAD160
1480        R_3HAD161
1480        R_3HAD180
1480        R_3HAD181
1480        R_3HCINNMH
1480        R_3HPPtpp
1480        R_3NTD2pp
1480        R_3NTD4pp
1480        R_3NTD7pp
1480        R_3OAR141
1480        R_3OAR161
1480        R_3OAR180
1480        R_3OAR181
1480        R_3OAR40
1480        R_3OAS100
1480        R_3OAS120
1480        R_3OAS121
1480        R_3OAS141
1480        R_3OAS60
1480        R_3OAS80
1480        R_3OXCOAT
1480        R_3UMPtex
1480        R_4HOXPACDtex
1480        R_4PCP
1480        R_4PCPpp
1480        R_4PEPTabcpp
1480        R_4PEPTtex
1480        R_5DGLCNtex
1480        R_5MTRtpp
1480        R_A5PISO
1480        R_AACPS2
1480        R_AACPS3
1480        R_AACPS4
1480        R_AACPS5
1480        R_AACPS6
1480        R_AACPS9
1480        R_AACTOOR
1480        R_AADDGT
1480        R_AAMYL
1480        R_ABUTD
1480        R_ACACT1r
1480        R_ACACT5r
1480        R_ACACT7r
1480        R_ACACT8r
1480        R_ACACtex
1480        R_ACALD
1480        R_ACALDtex
1480        R_ACALDtpp
1480        R_ACANTHAT
1480        R_ACBIPGT
1480        R_ACCOAC
1480        R_ACCOAL
1480        R_ACGAL1PPpp
1480        R_ACGAL1Ptex
1480        R_ACGALtex
1480        R_ACGAM1PPpp
1480        R_ACGAM1Ptex
1480        R_ACGAMK
1480        R_ACGAptspp
1480        R_ACGK
1480        R_ACHBS
1480        R_ACKr
1480        R_ACM6PH
1480        R_ACMANAptspp
1480        R_ACMANAtex
1480        R_ACMUMptspp
1480        R_ACNAMt2pp
1480        R_ACOAD1f
1480        R_ACOAD2f
1480        R_ACOAD4f
1480        R_ACOAD5f
1480        R_ACOAD8f
1480        R_ACOATA
1480        R_ACOLIPAabctex
1480        R_ACONTb
1480        R_ACPPAT140
1480        R_ACPPAT141
1480        R_ACPPAT161
1480        R_ACt2rpp
1480        R_ACt4pp
1480        R_ACtex
1480        R_ADA
1480        R_ADCS
1480        R_ADEt2rpp
1480        R_ADK3
1480        R_ADK4
1480        R_ADMDC
1480        R_ADNK1
1480        R_ADNUC
1480        R_ADOCBIK
1480        R_ADOCBLS
1480        R_ADOCBLtonex
1480        R_ADPRDP
1480        R_ADSS
1480        R_AGM3PA
1480        R_AGM3PApp
1480        R_AGM3PH
1480        R_AGM4PA
1480        R_AGM4PApp
1480        R_AGM4PCPpp
1480        R_AGM4Pt2pp
1480        R_AGMT
1480        R_AGPAT120
1480        R_AGPAT140
1480        R_AGPAT141
1480        R_AGPAT161
1480        R_AGPAT180
1480        R_AGPAT181
1480        R_AGt3
1480        R_AHCYSNS
1480        R_AICART
1480        R_AKGDH
1480        R_AKGt2rpp
1480        R_ALAALAabcpp
1480        R_ALAALAr
1480        R_ALAALAtex
1480        R_ALATA_D2
1480        R_ALATA_L
1480        R_ALATRS
1480        R_ALAt2pp
1480        R_ALAt4pp
1480        R_ALCD19
1480        R_ALCD2x
1480        R_ALDD19xr
1480        R_ALDD2x
1480        R_ALDD2y
1480        R_ALDD4
1480        R_ALLK
1480        R_ALLPI
1480        R_ALLTAMH
1480        R_ALLTNtex
1480        R_ALLULPE
1480        R_ALLabcpp
1480        R_ALLtex
1480        R_ALR2
1480        R_ALR4x
1480        R_AM3PA
1480        R_AM4PA
1480        R_AMALT1
1480        R_AMALT3
1480        R_AMALT4
1480        R_AMANAPEr
1480        R_AMANK
1480        R_AMAOTr
1480        R_AMPMS2
1480        R_AMPTASECG
1480        R_AMPtex
1480        R_ANHGMtex
1480        R_ANHMK
1480        R_ANPRT
1480        R_ANS
1480        R_AOXSr2
1480        R_AP4AH
1480        R_AP5AH
1480        R_APG3PAT161
1480        R_APG3PAT180
1480        R_APH141
1480        R_APH160
1480        R_APH180
1480        R_APH181
1480        R_ARBTNR3
1480        R_ARBTNabcpp
1480        R_ARBTNexs
1480        R_ARBTNtex
1480        R_ARBTNtonex
1480        R_ARBTptspp
1480        R_ARBTtex
1480        R_ARBabcpp
1480        R_ARBt3ipp
1480        R_ARGAGMt7pp
1480        R_ARGDC
1480        R_ARGDCpp
1480        R_ARGSL
1480        R_ARGSS
1480        R_ARGTRS
1480        R_ARGabcpp
1480        R_ARGt3pp
1480        R_ARGtex
1480        R_ASCBptspp
1480        R_ASCBtex
1480        R_ASNN
1480        R_ASNS2
1480        R_ASNabcpp
1480        R_ASNtex
1480        R_ASO3tex
1480        R_ASP1DC
1480        R_ASPCT
1480        R_ASPK
1480        R_ASPO3
1480        R_ASPO4
1480        R_ASPO5
1480        R_ASPT
1480        R_ASPTA
1480        R_ASPabcpp
1480        R_ASPt2_2pp
1480        R_ASPt2_3pp
1480        R_ASPt2pp
1480        R_AST
1480        R_ATPPRT
1480        R_BALAtex
1480        R_BETALDHx
1480        R_BETALDHy
1480        R_BMOCOS
1480        R_BMOGDS2
1480        R_BSORx
1480        R_BTNtex
1480        R_BTS5
1480        R_BUTSO3abcpp
1480        R_BUTSO3tex
1480        R_BUTt2rpp
1480        R_BUTtex
1480        R_BWCOGDS1
1480        R_BWCOGDS2
1480        R_CAT
1480        R_CBIAT
1480        R_CBItonex
1480        R_CBL1abcpp
1480        R_CBLAT
1480        R_CBMD
1480        R_CBMKr
1480        R_CBPS
1480        R_CCGS
1480        R_CD2abcpp
1480        R_CD2tex
1480        R_CD2tpp
1480        R_CDAPPA120
1480        R_CDAPPA140
1480        R_CDAPPA160
1480        R_CDAPPA161
1480        R_CDAPPA180
1480        R_CDGR
1480        R_CDGS
1480        R_CFAS160G
1480        R_CFAS180G
1480        R_CHLt2pp
1480        R_CHORS
1480        R_CHTBStex
1480        R_CINNDO
1480        R_CITL
1480        R_CITt3pp
1480        R_CITtex
1480        R_CLPNH120pp
1480        R_CLPNH161pp
1480        R_CLPNH181pp
1480        R_CLPNS140pp
1480        R_CLPNS141pp
1480        R_CLPNS160pp
1480        R_CLPNS180pp
1480        R_CLt3_2pp
1480        R_CLtex
1480        R_CMPtex
1480        R_CO2tpp
1480        R_COBALT2abcpp
1480        R_COBALT2t3pp
1480        R_COBALT2tex
1480        R_COBALT2tpp
1480        R_COLIPAPabctex
1480        R_COLIPAabcpp
1480        R_COLIPAabctex
1480        R_CPGNR1
1480        R_CPGNR2
1480        R_CPGNR3
1480        R_CPGNUtex
1480        R_CPGNUtpp
1480        R_CPGNabcpp
1480        R_CPGNexs
1480        R_CPH4S
1480        R_CPMPS
1480        R_CPPPGO2
1480        R_CRNCBCT
1480        R_CRNCDH
1480        R_CRNDCAL2
1480        R_CRNDt2rpp
1480        R_CRNabcpp
1480        R_CRNt7pp
1480        R_CRNtex
1480        R_CSND
1480        R_CTBTt2rpp
1480        R_CTECOAI6
1480        R_CTECOAI7
1480        R_CTPS2
1480        R_CU1abcpp
1480        R_CU2tpp
1480        R_CUtex
1480        R_CYNTAH
1480        R_CYNTtex
1480        R_CYSDDS
1480        R_CYSDS
1480        R_CYSDabcpp
1480        R_CYSDtex
1480        R_CYSS
1480        R_CYSTL
1480        R_CYSTRS
1480        R_CYSabc2pp
1480        R_CYStex
1480        R_CYTBDpp
1480        R_CYTDH
1480        R_CYTDK2
1480        R_CYTDt2pp
1480        R_D_DASH_LACt2pp
1480        R_D_DASH_LACtex
1480        R_DAAD
1480        R_DADK
1480        R_DADNt2pp
1480        R_DADNtex
1480        R_DAGK120
1480        R_DAGK140
1480        R_DAGK160
1480        R_DAGK161
1480        R_DAGK180
1480        R_DALAt2pp
1480        R_DALAtex
1480        R_DAPDC
1480        R_DAPE
1480        R_DAPtex
1480        R_DASYN141
1480        R_DASYN160
1480        R_DASYN161
1480        R_DASYN180
1480        R_DB4PS
1480        R_DBTS
1480        R_DC6PH
1480        R_DCMPtex
1480        R_DCTPD
1480        R_DCYTD
1480        R_DCYTt2pp
1480        R_DCYTtex
1480        R_DDCAtexi
1480        R_DDGLCNt2rpp
1480        R_DDGLCNtex
1480        R_DDGLK
1480        R_DDPA
1480        R_DGSNt2pp
1480        R_DGSNtex
1480        R_DHACOAH
1480        R_DHAD1
1480        R_DHAD2
1480        R_DHAPT
1480        R_DHAtpp
1480        R_DHBD
1480        R_DHBS
1480        R_DHFR
1480        R_DHFS
1480        R_DHMPTR
1480        R_DHNAOT4
1480        R_DHNCOAT
1480        R_DHNPA2r
1480        R_DHORTS
1480        R_DHPPD
1480        R_DHPPDA2
1480        R_DHPTDCs2
1480        R_DHPTDNR
1480        R_DHPTDNRN
1480        R_DHPTPE
1480        R_DHQS
1480        R_DHQTi
1480        R_DINSt2pp
1480        R_DINStex
1480        R_DKGLCNR2x
1480        R_DKGLCNR2y
1480        R_DMPPS
1480        R_DMQMT
1480        R_DMSOR1
1480        R_DMSOR2
1480        R_DMSOtex
1480        R_DMStex
1480        R_DOPAtex
1480        R_DRPA
1480        R_DSBAO1
1480        R_DSBCGT
1480        R_DSERt2pp
1480        R_DSERtex
1480        R_DTMPK
1480        R_DTMPtex
1480        R_DURADx
1480        R_DURIPP
1480        R_DURItex
1480        R_DXPRIi
1480        R_DXPS
1480        R_DXYLK
1480        R_EAR120x
1480        R_EAR121x
1480        R_EAR140x
1480        R_EAR141x
1480        R_EAR141y
1480        R_EAR160x
1480        R_EAR160y
1480        R_EAR161x
1480        R_EAR161y
1480        R_EAR181x
1480        R_EAR181y
1480        R_EAR40y
1480        R_EAR60x
1480        R_EAR60y
1480        R_EAR80x
1480        R_EAR80y
1480        R_ECA4OALpp
1480        R_ECAP1pp
1480        R_ECAP2pp
1480        R_ECOAH1
1480        R_ECOAH2
1480        R_ECOAH4
1480        R_ECOAH7
1480        R_EDA
1480        R_EDTXS1
1480        R_EDTXS4
1480        R_EGMEACPR
1480        R_ENLIPAabctex
1480        R_ENTCS
1480        R_ENTERES
1480        R_ENTERES2
1480        R_EPMEACPR
1480        R_ETHAAL
1480        R_ETHAt2pp
1480        R_ETHAtex
1480        R_ETHSO3abcpp
1480        R_ETHSO3tex
1480        R_ETOHtex
1480        R_ETOHtrpp
1480        R_F6PA
1480        R_F6Pt6_2pp
1480        R_FA100ACPHi
1480        R_FA120ACPHi
1480        R_FA140ACPHi
1480        R_FA141ACPHi
1480        R_FA161ACPHi
1480        R_FA80ACPHi
1480        R_FACOAE100
1480        R_FACOAE120
1480        R_FACOAE140
1480        R_FACOAE141
1480        R_FACOAE161
1480        R_FACOAE181
1480        R_FACOAE60
1480        R_FACOAE80
1480        R_FACOAL140t2pp
1480        R_FACOAL161t2pp
1480        R_FACOAL180t2pp
1480        R_FALDtex
1480        R_FALDtpp
1480        R_FALGTHLs
1480        R_FBA
1480        R_FBA3
1480        R_FBP
1480        R_FCLK
1480        R_FCLT
1480        R_FDH4pp
1480        R_FDH5pp
1480        R_FDMO2
1480        R_FDMO4
1480        R_FDMO6
1480        R_FE2abcpp
1480        R_FE3DCITabcpp
1480        R_FE3DCITtonex
1480        R_FE3DHBZR
1480        R_FE3DHBZSabcpp
1480        R_FE3HOXR2
1480        R_FE3HOXUtex
1480        R_FE3HOXUtpp
1480        R_FE3HOXexs
1480        R_FE3HOXtonex
1480        R_FE3abcpp
1480        R_FE3tex
1480        R_FECRMR1
1480        R_FECRMR2
1480        R_FECRMUtex
1480        R_FECRMUtpp
1480        R_FECRMabcpp
1480        R_FECRMtonex
1480        R_FEENTERtex
1480        R_FEENTERtonex
1480        R_FEOXAMR1
1480        R_FEOXAMR3
1480        R_FEOXAMUtex
1480        R_FEOXAMUtpp
1480        R_FEOXAMabcpp
1480        R_FEOXAMexs
1480        R_FEOXAMtonex
1480        R_FEROpp
1480        R_FESD1s
1480        R_FESD2s
1480        R_FFSD
1480        R_FHL
1480        R_FLDR2
1480        R_FLVR
1480        R_FMETTRS
1480        R_FMNAT
1480        R_FMNRx2
1480        R_FORCT
1480        R_FORtex
1480        R_FRD3
1480        R_FRUK
1480        R_FRULYSE
1480        R_FRULYSK
1480        R_FRULYSt2pp
1480        R_FRULYStex
1480        R_FRUURtex
1480        R_FRUpts2pp
1480        R_FRUptspp
1480        R_FRUtex
1480        R_FTHFD
1480        R_FTHFLi
1480        R_FUCtex
1480        R_FUCtpp
1480        R_FUM
1480        R_FUMt2_2pp
1480        R_FUMt2_3pp
1480        R_FUMtex
1480        R_FUSAtpp
1480        R_G1PACT
1480        R_G1PPpp
1480        R_G1PTT
1480        R_G1Ptex
1480        R_G1SAT
1480        R_G2PPpp
1480        R_G3PAT120
1480        R_G3PAT140
1480        R_G3PAT141
1480        R_G3PAT160
1480        R_G3PAT161
1480        R_G3PCabcpp
1480        R_G3PD6
1480        R_G3PD7
1480        R_G3PEtex
1480        R_G3PGtex
1480        R_G3PStex
1480        R_G6PP
1480        R_G6Pt6_2pp
1480        R_G6Ptex
1480        R_GAL1Ptex
1480        R_GALCTLO
1480        R_GALCTNLt2pp
1480        R_GALCTNLtex
1480        R_GALCTtex
1480        R_GALKr
1480        R_GALM2pp
1480        R_GALS3
1480        R_GALT1
1480        R_GALTptspp
1480        R_GALTtex
1480        R_GALURt2rpp
1480        R_GALURtex
1480        R_GALt2pp
1480        R_GAM6Pt6_2pp
1480        R_GAPD
1480        R_GBBTNtex
1480        R_GCALDD
1480        R_GDMANE
1480        R_GDPMNH
1480        R_GDPMNP
1480        R_GGGABADr
1480        R_GGGABAH
1480        R_GGPTRCO
1480        R_GGPTRCS
1480        R_GHBDHx
1480        R_GHMT2r
1480        R_GLCATr
1480        R_GLCNtex
1480        R_GLCP
1480        R_GLCRAL
1480        R_GLCRD
1480        R_GLCRt2rpp
1480        R_GLCS1
1480        R_GLCTR1
1480        R_GLCTR2
1480        R_GLCTR3
1480        R_GLCUR1Ptex
1480        R_GLCURtex
1480        R_GLCabcpp
1480        R_GLCt2pp
1480        R_GLNS
1480        R_GLNabcpp
1480        R_GLUABUTt7pp
1480        R_GLUCYS
1480        R_GLUDy
1480        R_GLUNpp
1480        R_GLUPRT
1480        R_GLUR
1480        R_GLUTRS
1480        R_GLUt4pp
1480        R_GLYBtex
1480        R_GLYC2Ptex
1480        R_GLYC3Ptex
1480        R_GLYCAt2rpp
1480        R_GLYCAtex
1480        R_GLYCDx
1480        R_GLYCK
1480        R_GLYCL
1480        R_GLYCLTDx
1480        R_GLYCLTDy
1480        R_GLYCLTt4pp
1480        R_GLYCTO2
1480        R_GLYCTO3
1480        R_GLYCTO4
1480        R_GLYCtex
1480        R_GLYCtpp
1480        R_GLYK
1480        R_GLYOX
1480        R_GLYOX3
1480        R_GLYTRS
1480        R_GLYt4pp
1480        R_GMAND
1480        R_GMHEPAT
1480        R_GMHEPK
1480        R_GMHEPPA
1480        R_GMPS2
1480        R_GND
1480        R_GOFUCR
1480        R_GP4GH
1480        R_GPDDA1
1480        R_GPDDA1pp
1480        R_GPDDA2
1480        R_GPDDA3
1480        R_GPDDA5pp
1480        R_GRTT
1480        R_GSNt2pp
1480        R_GSPMDA
1480        R_GTHOXtex
1480        R_GTHPi
1480        R_GTHRDHpp
1480        R_GTHRDabc2pp
1480        R_GTHRDabcpp
1480        R_GTPCI
1480        R_GTPDPDP
1480        R_GTPDPK
1480        R_GTPHs
1480        R_GUACYC
1480        R_GUAD
1480        R_GUAPRT
1480        R_GUAtpp
1480        R_GUI1
1480        R_GUI2
1480        R_GUR1PPpp
1480        R_H2O2tex
1480        R_H2Otex
1480        R_H2Otpp
1480        R_H2SO
1480        R_H2Stex
1480        R_H2tpp
1480        R_HACD1
1480        R_HACD3
1480        R_HACD4
1480        R_HACD5
1480        R_HACD7
1480        R_HACD8
1480        R_HADPCOADH3
1480        R_HBZOPT
1480        R_HCINNMt2rpp
1480        R_HCO3E
1480        R_HCYSMT2
1480        R_HDCEAtexi
1480        R_HEPT1
1480        R_HEPT3
1480        R_HEPT4
1480        R_HEX1
1480        R_HEX4
1480        R_HG2t3pp
1480        R_HG2tex
1480        R_HISTD
1480        R_HISTP
1480        R_HISTRS
1480        R_HISt2rpp
1480        R_HIStex
1480        R_HKNTDH
1480        R_HMPK1
1480        R_HOMt2pp
1480        R_HPPK2
1480        R_HPPPNDO
1480        R_HPPPNt2rpp
1480        R_HPPPNtex
1480        R_HPYRRy
1480        R_HSK
1480        R_HXAtex
1480        R_HXPRT
1480        R_HYD1pp
1480        R_HYD2pp
1480        R_HYXNtpp
1480        R_Htex
1480        R_I2FE2SR
1480        R_I2FE2SS
1480        R_I2FE2ST
1480        R_I4FE4SR
1480        R_I4FE4ST
1480        R_ICHORSi
1480        R_ICHORT
1480        R_ICL
1480        R_IDOND
1480        R_IG3PS
1480        R_IGPDH
1480        R_IGPS
1480        R_ILETA
1480        R_ILETRS
1480        R_ILEtex
1480        R_INDOLEt2rpp
1480        R_INDOLEtex
1480        R_INOSTt4pp
1480        R_INSH
1480        R_INSK
1480        R_INSTtex
1480        R_INSt2pp
1480        R_INSt2rpp
1480        R_INStex
1480        R_IPDDI
1480        R_IPDPS
1480        R_IPMD
1480        R_IPPMIa
1480        R_ISETACabcpp
1480        R_ISETACtex
1480        R_K2L4Aabctex
1480        R_KARA2
1480        R_KAS14
1480        R_KDOCT2
1480        R_KDOPS
1480        R_Kabcpp
1480        R_Kt2pp
1480        R_Kt3pp
1480        R_L_DASH_LACD2
1480        R_L_DASH_LACt2rpp
1480        R_LA4NTpp
1480        R_LACZ
1480        R_LACZpp
1480        R_LADGMDH
1480        R_LALADGLUtex
1480        R_LALADGLUtpp
1480        R_LALALGLUtex
1480        R_LALALGLUtpp
1480        R_LALDO2x
1480        R_LCADi
1480        R_LCARR
1480        R_LCARS
1480        R_LCTStpp
1480        R_LEUabcpp
1480        R_LEUtex
1480        R_LIPACabcpp
1480        R_LIPAHT2ex
1480        R_LIPAHTex
1480        R_LIPAabcpp
1480        R_LIPAabctex
1480        R_LIPOCT
1480        R_LIPOS
1480        R_LIPOt2pp
1480        R_LPADSS
1480        R_LPLIPAL1A120pp
1480        R_LPLIPAL1A140pp
1480        R_LPLIPAL1A141pp
1480        R_LPLIPAL1A161pp
1480        R_LPLIPAL1A180pp
1480        R_LPLIPAL1A181pp
1480        R_LPLIPAL1E120pp
1480        R_LPLIPAL1E140pp
1480        R_LPLIPAL1E141pp
1480        R_LPLIPAL1E160pp
1480        R_LPLIPAL1E161pp
1480        R_LPLIPAL1E180pp
1480        R_LPLIPAL1E181pp
1480        R_LPLIPAL1G120pp
1480        R_LPLIPAL1G140pp
1480        R_LPLIPAL1G160pp
1480        R_LPLIPAL1G161pp
1480        R_LPLIPAL1G180pp
1480        R_LPLIPAL1G181pp
1480        R_LPLIPAL2A141
1480        R_LPLIPAL2A161
1480        R_LPLIPAL2A180
1480        R_LPLIPAL2ATE141
1480        R_LPLIPAL2ATE161
1480        R_LPLIPAL2ATE180
1480        R_LPLIPAL2ATE181
1480        R_LPLIPAL2ATG120
1480        R_LPLIPAL2ATG141
1480        R_LPLIPAL2ATG161
1480        R_LPLIPAL2ATG181
1480        R_LPLIPAL2E160
1480        R_LPLIPAL2E180
1480        R_LPLIPAL2E181
1480        R_LPLIPAL2G120
1480        R_LPLIPAL2G180
1480        R_LPLIPAL2G181
1480        R_LYSDC
1480        R_LYSabcpp
1480        R_LYSt2pp
1480        R_LYXI
1480        R_LYXt2pp
1480        R_LYXtex
1480        R_M1PD
1480        R_MACPD
1480        R_MALDt2_2pp
1480        R_MALDtex
1480        R_MALTHXabcpp
1480        R_MALTTRabcpp
1480        R_MALTTTRtexi
1480        R_MALTabcpp
1480        R_MALTtexi
1480        R_MALt2_2pp
1480        R_MALt2_3pp
1480        R_MALtex
1480        R_MAN1PT2
1480        R_MAN6PI
1480        R_MANAO
1480        R_MANGLYCptspp
1480        R_MANptspp
1480        R_MANtex
1480        R_MCTP1Bpp
1480        R_MCTP2App
1480        R_MDDCP2pp
1480        R_MDDCP3pp
1480        R_MDDCP4pp
1480        R_MDDCP5pp
1480        R_MDDEP3pp
1480        R_MDH2
1480        R_MDH3
1480        R_MECDPDH5
1480        R_MECDPS
1480        R_MELIBt2pp
1480        R_MELIBt3ipp
1480        R_MELIBtex
1480        R_MEOHtex
1480        R_MEOHtrpp
1480        R_MEPCT
1480        R_METAT
1480        R_METDabcpp
1480        R_METOX1s
1480        R_METOX2s
1480        R_METSOX1abcpp
1480        R_METSOX1tex
1480        R_METSOX2abcpp
1480        R_METSOX2tex
1480        R_METSOXR1
1480        R_METabcpp
1480        R_MG2t3_2pp
1480        R_MG2uabcpp
1480        R_MI1PP
1480        R_MICITDr
1480        R_MINCYCtex
1480        R_MINCYCtpp
1480        R_MINOHPtexi
1480        R_MLDCP1App
1480        R_MLDCP2App
1480        R_MLDEP1pp
1480        R_MLTG1
1480        R_MLTG2
1480        R_MLTG3
1480        R_MLTG4
1480        R_MLTGY1pp
1480        R_MLTGY3pp
1480        R_MLTP1
1480        R_MLTP3
1480        R_MMETtex
1480        R_MMM
1480        R_MN2t3pp
1480        R_MN2tpp
1480        R_MN6PP
1480        R_MNLptspp
1480        R_MNLtex
1480        R_MNtex
1480        R_MOADSUx
1480        R_MOAT
1480        R_MOAT3C
1480        R_MOBDabcpp
1480        R_MOCOS
1480        R_MOHMT
1480        R_MOX
1480        R_MPTG2
1480        R_MPTSS
1480        R_MTAN
1480        R_MTHFC
1480        R_MTHFD
1480        R_MTRPOX
1480        R_N2Otex
1480        R_N2Otpp
1480        R_NACODA
1480        R_NACtpp
1480        R_NADH10
1480        R_NADH16pp
1480        R_NADH5
1480        R_NADK
1480        R_NADPHQR4
1480        R_NADS1
1480        R_NADTRHD
1480        R_NAMNPP
1480        R_NAt3_1p5pp
1480        R_NAt3_2pp
1480        R_NAt3pp
1480        R_NAtex
1480        R_NDPK1
1480        R_NDPK5
1480        R_NH4tex
1480        R_NH4tpp
1480        R_NHFRBO
1480        R_NI2tex
1480        R_NI2tpp
1480        R_NI2uabcpp
1480        R_NMNAT
1480        R_NMNDA
1480        R_NMNN
1480        R_NMNt7pp
1480        R_NNDMBRT
1480        R_NNDPR
1480        R_NO2t2rpp
1480        R_NO3R2bpp
1480        R_NO3R2pp
1480        R_NO3t7pp
1480        R_NODOx
1480        R_NODOy
1480        R_NOVBCNtex
1480        R_NOVBCNtpp
1480        R_NOtex
1480        R_NOtpp
1480        R_NTD10
1480        R_NTD11pp
1480        R_NTD1pp
1480        R_NTD2
1480        R_NTD3pp
1480        R_NTD5pp
1480        R_NTD6pp
1480        R_NTD7
1480        R_NTD8pp
1480        R_NTP3pp
1480        R_NTPP1
1480        R_NTPP10
1480        R_NTPP11
1480        R_NTPP3
1480        R_NTPP4
1480        R_NTPP6
1480        R_NTPP8
1480        R_O16GALFT
1480        R_O2Stex
1480        R_OAADC
1480        R_OCBT
1480        R_OCTDPS
1480        R_OCTNLL
1480        R_OGMEACPD
1480        R_OGMEACPS
1480        R_OHPHM
1480        R_OMBZLM
1480        R_OMCDC
1480        R_OMMBLHX
1480        R_OMPDC
1480        R_OPHBDC
1480        R_OPHHX
1480        R_OPHHX3
1480        R_OPMEACPR
1480        R_OROTt2_2pp
1480        R_OXCDC
1480        R_OXCOAHDH
1480        R_OXDHCOAT
1480        R_P5CD
1480        R_PA140abcpp
1480        R_PA180abcpp
1480        R_PA181abcpp
1480        R_PAPA120
1480        R_PAPA120pp
1480        R_PAPA140
1480        R_PAPA140pp
1480        R_PAPA160
1480        R_PAPA160pp
1480        R_PAPA161pp
1480        R_PAPA180pp
1480        R_PAPA181
1480        R_PAPA181pp
1480        R_PAPPT3
1480        R_PAPSR2
1480        R_PDE1
1480        R_PDE4
1480        R_PDH
1480        R_PDX5POi
1480        R_PDX5PS
1480        R_PDXPP
1480        R_PE120abcpp
1480        R_PE140abcpp
1480        R_PE141abcpp
1480        R_PE160abcpp
1480        R_PE161abcpp
1480        R_PE180abcpp
1480        R_PE181abcpp
1480        R_PEAMNtex
1480        R_PETNT161pp
1480        R_PETNT181pp
1480        R_PFK_2
1480        R_PFK_3
1480        R_PG120abcpp
1480        R_PG141abcpp
1480        R_PG181abcpp
1480        R_PGAMT
1480        R_PGK
1480        R_PGL
1480        R_PGLYCP
1480        R_PGMT
1480        R_PGP140abcpp
1480        R_PGP141abcpp
1480        R_PGP180abcpp
1480        R_PGP181abcpp
1480        R_PGPP120
1480        R_PGPP120pp
1480        R_PGPP141
1480        R_PGPP160pp
1480        R_PGPP161pp
1480        R_PGPP180
1480        R_PGPP180pp
1480        R_PGPP181
1480        R_PGSA120
1480        R_PGSA140
1480        R_PGSA160
1480        R_PGSA180
1480        R_PGSA181
1480        R_PHEMEabcpp
1480        R_PHEMEtiex
1480        R_PHETRS
1480        R_PHYTSpp
1480        R_PIt2rpp
1480        R_PItex
1480        R_PIuabcpp
1480        R_PLIPA1A120pp
1480        R_PLIPA1A140pp
1480        R_PLIPA1A141pp
1480        R_PLIPA1A160pp
1480        R_PLIPA1A161pp
1480        R_PLIPA1A180pp
1480        R_PLIPA1E120pp
1480        R_PLIPA1E141pp
1480        R_PLIPA1E160pp
1480        R_PLIPA1E161pp
1480        R_PLIPA1E180pp
1480        R_PLIPA1E181pp
1480        R_PLIPA1G120pp
1480        R_PLIPA1G141pp
1480        R_PLIPA1G160pp
1480        R_PLIPA1G161pp
1480        R_PLIPA1G180pp
1480        R_PLIPA1G181pp
1480        R_PLIPA2A120pp
1480        R_PLIPA2A141pp
1480        R_PLIPA2A160pp
1480        R_PLIPA2A161pp
1480        R_PLIPA2A180pp
1480        R_PLIPA2E120pp
1480        R_PLIPA2E140pp
1480        R_PLIPA2E141pp
1480        R_PLIPA2E160pp
1480        R_PLIPA2E161pp
1480        R_PLIPA2E180pp
1480        R_PLIPA2E181pp
1480        R_PLIPA2G120pp
1480        R_PLIPA2G160pp
1480        R_PLIPA2G161pp
1480        R_PLIPA2G180pp
1480        R_PLIPA2G181pp
1480        R_PMANM
1480        R_PMDPHT
1480        R_POAACR
1480        R_POR5
1480        R_PPA
1480        R_PPA2
1480        R_PPAKr
1480        R_PPALtex
1480        R_PPAt4pp
1480        R_PPBNGS
1480        R_PPC
1480        R_PPCDC
1480        R_PPCK
1480        R_PPCSCT
1480        R_PPGPPDP
1480        R_PPKr
1480        R_PPM
1480        R_PPND
1480        R_PPNDH
1480        R_PPPGO
1480        R_PPPGO3
1480        R_PPPNDO
1480        R_PPPNt2rpp
1480        R_PPTtex
1480        R_PRAMPC
1480        R_PRASCSi
1480        R_PROD2
1480        R_PROabcpp
1480        R_PROt4pp
1480        R_PSCLYSt2pp
1480        R_PSCVT
1480        R_PSD140
1480        R_PSD161
1480        R_PSD180
1480        R_PSD181
1480        R_PSERT
1480        R_PSP_L
1480        R_PSP_Lpp
1480        R_PSSA160
1480        R_PSSA181
1480        R_PTA2
1480        R_PTRCTA
1480        R_PUNP4
1480        R_PUNP5
1480        R_PUNP6
1480        R_PUNP7
1480        R_PYAM5PO
1480        R_PYDXNtex
1480        R_PYDXPP
1480        R_PYK
1480        R_QMO2
1480        R_QMO3
1480        R_QUIN2tex
1480        R_QULNS
1480        R_R5Ptex
1480        R_RBFSb
1480        R_RBP4E
1480        R_REPHACCOAI
1480        R_RFAMPtex
1480        R_RHCCE
1480        R_RMK
1480        R_RMNtex
1480        R_RMNtpp
1480        R_RNDR1
1480        R_RNDR1b
1480        R_RNDR2
1480        R_RNDR4
1480        R_RNTR2c2
1480        R_RNTR3c2
1480        R_RPE
1480        R_RPI
1480        R_RZ5PP
1480        R_S2FE2SS2
1480        R_S4FE4SR
1480        R_S4FE4ST
1480        R_S7PI
1480        R_SARCOX
1480        R_SCYSDS
1480        R_SELCYSS
1480        R_SELGTHR
1480        R_SELGTHR2
1480        R_SELGTHR3
1480        R_SELR
1480        R_SEPHCHCS
1480        R_SERASr
1480        R_SERD_L
1480        R_SERTRS
1480        R_SERTRS2
1480        R_SERt2rpp
1480        R_SFGTHi
1480        R_SGSAD
1480        R_SHCHCS3
1480        R_SHCHD2
1480        R_SHK3Dr
1480        R_SHKK
1480        R_SHSL1
1480        R_SKMt2pp
1480        R_SKMtex
1480        R_SLNTtex
1480        R_SLNTtpp
1480        R_SO2tex
1480        R_SO3tex
1480        R_SO4tex
1480        R_SPMDAT2
1480        R_SPMS
1480        R_SPODMpp
1480        R_SSALy
1480        R_SUCASPtpp
1480        R_SUCBZL
1480        R_SUCCt2_3pp
1480        R_SUCCtex
1480        R_SUCDi
1480        R_SUCFUMtpp
1480        R_SUCMALtpp
1480        R_SUCOAS
1480        R_SUCptspp
1480        R_SULFACabcpp
1480        R_SULFACtex
1480        R_T2DECAI
1480        R_TAGURr
1480        R_TALA
1480        R_TARTRt7pp
1480        R_TARTRtex
1480        R_TARTt2_3pp
1480        R_TAURtex
1480        R_TDP
1480        R_TDPADGAT
1480        R_TDPDRE
1480        R_TDSK
1480        R_TDSR1
1480        R_TDSR2
1480        R_TGBPA
1480        R_THD2pp
1480        R_THDPS
1480        R_THFAT
1480        R_THMDtex
1480        R_THRD
1480        R_THRD_L
1480        R_THRPtex
1480        R_THRS
1480        R_THRTRS
1480        R_THRabcpp
1480        R_THRt2rpp
1480        R_THYMtex
1480        R_TKT1
1480        R_TMAOR1
1480        R_TMAOR1pp
1480        R_TMAOR2
1480        R_TMAtex
1480        R_TMDPP
1480        R_TMDS
1480        R_TMK
1480        R_TMPK
1480        R_TPI
1480        R_TREHpp
1480        R_TRPAS2
1480        R_TRPS1
1480        R_TRPS3
1480        R_TRPTRS
1480        R_TRSARr
1480        R_TSULabcpp
1480        R_TSULtex
1480        R_TTDCAtexi
1480        R_TTDCEAtexi
1480        R_TTRCYCtex
1480        R_TTRCYCtpp
1480        R_TUNGSabcpp
1480        R_TUNGStex
1480        R_TYMtex
1480        R_TYRL
1480        R_TYROXDApp
1480        R_TYRPpp
1480        R_TYRPtex
1480        R_TYRTA
1480        R_TYRTRS
1480        R_TYRt2rpp
1480        R_TYRtex
1480        R_ThDPAT
1480        R_U23GAAT
1480        R_UAAGDS
1480        R_UACGAMPpp
1480        R_UACMAMO
1480        R_UAG2E
1480        R_UAGAAT
1480        R_UAGCVT
1480        R_UAGDP
1480        R_UAGPT3
1480        R_UAPGR
1480        R_UDCPDP
1480        R_UDCPDPS
1480        R_UDCPDPpp
1480        R_UDPG4E
1480        R_UDPGALM
1480        R_UDPGALtex
1480        R_UDPGD
1480        R_UDPGDC
1480        R_UDPGLCURtex
1480        R_UGLT
1480        R_UGLYCH
1480        R_UHGADA
1480        R_ULA4NFT
1480        R_UM4PCP
1480        R_UM4PL
1480        R_UMPtex
1480        R_UPLA4FNF
1480        R_UPP3MT
1480        R_UPP3S
1480        R_UPPRT
1480        R_URAt2pp
1480        R_URAt2rpp
1480        R_URAtex
1480        R_UREAtex
1480        R_UREAtpp
1480        R_URIC
1480        R_URIt2pp
1480        R_URIt2rpp
1480        R_URItex
1480        R_USHD
1480        R_VALTRS
1480        R_VALabcpp
1480        R_VALt2rpp
1480        R_VALtex
1480        R_WCOS
1480        R_X5PL3E
1480        R_XAND
1480        R_XANt2pp
1480        R_XANtex
1480        R_XANtpp
1480        R_XMPtex
1480        R_XTSNH
1480        R_XTSNt2rpp
1480        R_XYLI2
1480        R_XYLK
1480        R_XYLK2
1480        R_XYLUtex
1480        R_XYLabcpp
1480        R_XYLt2pp
1480        R_XYLtex
1480        R_ZNabcpp
1550        R_DM_4CRSOL
1550        R_DM_5DRIB
1550        R_DM_AACALD
1550        R_DM_AMOB
1550        R_DM_OXAM
1550        R_EX_12ppd_DASH_R_LPAREN_e_RPAREN_
1550        R_EX_12ppd_DASH_S_LPAREN_e_RPAREN_
1550        R_EX_15dap_LPAREN_e_RPAREN_
1550        R_EX_23ccmp_LPAREN_e_RPAREN_
1550        R_EX_23cgmp_LPAREN_e_RPAREN_
1550        R_EX_23cump_LPAREN_e_RPAREN_
1550        R_EX_23dappa_LPAREN_e_RPAREN_
1550        R_EX_26dap_DASH_M_LPAREN_e_RPAREN_
1550        R_EX_34dhpac_LPAREN_e_RPAREN_
1550        R_EX_3amp_LPAREN_e_RPAREN_
1550        R_EX_3gmp_LPAREN_e_RPAREN_
1550        R_EX_3hcinnm_LPAREN_e_RPAREN_
1550        R_EX_3hpp_LPAREN_e_RPAREN_
1550        R_EX_3hpppn_LPAREN_e_RPAREN_
1550        R_EX_4hoxpacd_LPAREN_e_RPAREN_
1550        R_EX_5mtr_LPAREN_e_RPAREN_
1550        R_EX_LalaDglu_LPAREN_e_RPAREN_
1550        R_EX_LalaDgluMdap_LPAREN_e_RPAREN_
1550        R_EX_LalaDgluMdapDala_LPAREN_e_RPAREN_
1550        R_EX_LalaLglu_LPAREN_e_RPAREN_
1550        R_EX_ac_LPAREN_e_RPAREN_
1550        R_EX_acac_LPAREN_e_RPAREN_
1550        R_EX_acald_LPAREN_e_RPAREN_
1550        R_EX_acgam1p_LPAREN_e_RPAREN_
1550        R_EX_acmum_LPAREN_e_RPAREN_
1550        R_EX_acnam_LPAREN_e_RPAREN_
1550        R_EX_acolipa_LPAREN_e_RPAREN_
1550        R_EX_acser_LPAREN_e_RPAREN_
1550        R_EX_ade_LPAREN_e_RPAREN_
1550        R_EX_adn_LPAREN_e_RPAREN_
1550        R_EX_ag_LPAREN_e_RPAREN_
1550        R_EX_ala_DASH_L_LPAREN_e_RPAREN_
1550        R_EX_alaala_LPAREN_e_RPAREN_
1550        R_EX_amp_LPAREN_e_RPAREN_
1550        R_EX_anhgm_LPAREN_e_RPAREN_
1550        R_EX_arab_DASH_L_LPAREN_e_RPAREN_
1550        R_EX_arbt_LPAREN_e_RPAREN_
1550        R_EX_arbtn_DASH_fe3_LPAREN_e_RPAREN_
1550        R_EX_ascb_DASH_L_LPAREN_e_RPAREN_
1550        R_EX_asn_DASH_L_LPAREN_e_RPAREN_
1550        R_EX_aso3_LPAREN_e_RPAREN_
1550        R_EX_asp_DASH_L_LPAREN_e_RPAREN_
1550        R_EX_butso3_LPAREN_e_RPAREN_
1550        R_EX_ca2_LPAREN_e_RPAREN_
1550        R_EX_cbi_LPAREN_e_RPAREN_
1550        R_EX_cbl1_LPAREN_e_RPAREN_
1550        R_EX_cd2_LPAREN_e_RPAREN_
1550        R_EX_chtbs_LPAREN_e_RPAREN_
1550        R_EX_cm_LPAREN_e_RPAREN_
1550        R_EX_cmp_LPAREN_e_RPAREN_
1550        R_EX_co2_LPAREN_e_RPAREN_
1550        R_EX_colipa_LPAREN_e_RPAREN_
1550        R_EX_cpgn_LPAREN_e_RPAREN_
1550        R_EX_cpgn_DASH_un_LPAREN_e_RPAREN_
1550        R_EX_crn_LPAREN_e_RPAREN_
1550        R_EX_crn_DASH_D_LPAREN_e_RPAREN_
1550        R_EX_csn_LPAREN_e_RPAREN_
1550        R_EX_cu_LPAREN_e_RPAREN_
1550        R_EX_cynt_LPAREN_e_RPAREN_
1550        R_EX_cys_DASH_D_LPAREN_e_RPAREN_
1550        R_EX_cys_DASH_L_LPAREN_e_RPAREN_
1550        R_EX_cytd_LPAREN_e_RPAREN_
1550        R_EX_dad_DASH_2_LPAREN_e_RPAREN_
1550        R_EX_damp_LPAREN_e_RPAREN_
1550        R_EX_dca_LPAREN_e_RPAREN_
1550        R_EX_dgmp_LPAREN_e_RPAREN_
1550        R_EX_dgsn_LPAREN_e_RPAREN_
1550        R_EX_dha_LPAREN_e_RPAREN_
1550        R_EX_dimp_LPAREN_e_RPAREN_
1550        R_EX_dms_LPAREN_e_RPAREN_
1550        R_EX_dmso_LPAREN_e_RPAREN_
1550        R_EX_dopa_LPAREN_e_RPAREN_
1550        R_EX_doxrbcn_LPAREN_e_RPAREN_
1550        R_EX_dtmp_LPAREN_e_RPAREN_
1550        R_EX_eca4colipa_LPAREN_e_RPAREN_
1550        R_EX_enlipa_LPAREN_e_RPAREN_
1550        R_EX_etha_LPAREN_e_RPAREN_
1550        R_EX_ethso3_LPAREN_e_RPAREN_
1550        R_EX_f6p_LPAREN_e_RPAREN_
1550        R_EX_fe2_LPAREN_e_RPAREN_
1550        R_EX_fe3_LPAREN_e_RPAREN_
1550        R_EX_fe3dcit_LPAREN_e_RPAREN_
1550        R_EX_fe3hox_LPAREN_e_RPAREN_
1550        R_EX_fecrm_LPAREN_e_RPAREN_
1550        R_EX_fecrm_DASH_un_LPAREN_e_RPAREN_
1550        R_EX_feoxam_LPAREN_e_RPAREN_
1550        R_EX_feoxam_DASH_un_LPAREN_e_RPAREN_
1550        R_EX_fru_LPAREN_e_RPAREN_
1550        R_EX_frulys_LPAREN_e_RPAREN_
1550        R_EX_fuc_DASH_L_LPAREN_e_RPAREN_
1550        R_EX_fum_LPAREN_e_RPAREN_
1550        R_EX_fusa_LPAREN_e_RPAREN_
1550        R_EX_g1p_LPAREN_e_RPAREN_
1550        R_EX_g3pc_LPAREN_e_RPAREN_
1550        R_EX_g3pi_LPAREN_e_RPAREN_
1550        R_EX_g3ps_LPAREN_e_RPAREN_
1550        R_EX_g6p_LPAREN_e_RPAREN_
1550        R_EX_gal_LPAREN_e_RPAREN_
1550        R_EX_gal_DASH_bD_LPAREN_e_RPAREN_
1550        R_EX_gal1p_LPAREN_e_RPAREN_
1550        R_EX_galct_DASH_D_LPAREN_e_RPAREN_
1550        R_EX_galctn_DASH_L_LPAREN_e_RPAREN_
1550        R_EX_galt_LPAREN_e_RPAREN_
1550        R_EX_gam6p_LPAREN_e_RPAREN_
1550        R_EX_glc_LPAREN_e_RPAREN_
1550        R_EX_glcn_LPAREN_e_RPAREN_
1550        R_EX_glcr_LPAREN_e_RPAREN_
1550        R_EX_glcur_LPAREN_e_RPAREN_
1550        R_EX_glu_DASH_L_LPAREN_e_RPAREN_
1550        R_EX_glyald_LPAREN_e_RPAREN_
1550        R_EX_glyc_LPAREN_e_RPAREN_
1550        R_EX_glyc_DASH_R_LPAREN_e_RPAREN_
1550        R_EX_glyc2p_LPAREN_e_RPAREN_
1550        R_EX_glyc3p_LPAREN_e_RPAREN_
1550        R_EX_glyclt_LPAREN_e_RPAREN_
1550        R_EX_gmp_LPAREN_e_RPAREN_
1550        R_EX_gsn_LPAREN_e_RPAREN_
1550        R_EX_gthrd_LPAREN_e_RPAREN_
1550        R_EX_gtp_LPAREN_e_RPAREN_
1550        R_EX_gua_LPAREN_e_RPAREN_
1550        R_EX_h2_LPAREN_e_RPAREN_
1550        R_EX_h2o_LPAREN_e_RPAREN_
1550        R_EX_h2o2_LPAREN_e_RPAREN_
1550        R_EX_h2s_LPAREN_e_RPAREN_
1550        R_EX_hacolipa_LPAREN_e_RPAREN_
1550        R_EX_halipa_LPAREN_e_RPAREN_
1550        R_EX_hdca_LPAREN_e_RPAREN_
1550        R_EX_hdcea_LPAREN_e_RPAREN_
1550        R_EX_his_DASH_L_LPAREN_e_RPAREN_
1550        R_EX_hom_DASH_L_LPAREN_e_RPAREN_
1550        R_EX_hxa_LPAREN_e_RPAREN_
1550        R_EX_hxan_LPAREN_e_RPAREN_
1550        R_EX_ile_DASH_L_LPAREN_e_RPAREN_
1550        R_EX_inost_LPAREN_e_RPAREN_
1550        R_EX_ins_LPAREN_e_RPAREN_
1550        R_EX_isetac_LPAREN_e_RPAREN_
1550        R_EX_k_LPAREN_e_RPAREN_
1550        R_EX_kdo2lipid4_LPAREN_e_RPAREN_
1550        R_EX_lac_DASH_D_LPAREN_e_RPAREN_
1550        R_EX_lac_DASH_L_LPAREN_e_RPAREN_
1550        R_EX_lcts_LPAREN_e_RPAREN_
1550        R_EX_leu_DASH_L_LPAREN_e_RPAREN_
1550        R_EX_lipa_cold_LPAREN_e_RPAREN_
1550        R_EX_lipoate_LPAREN_e_RPAREN_
1550        R_EX_lys_DASH_L_LPAREN_e_RPAREN_
1550        R_EX_mal_DASH_D_LPAREN_e_RPAREN_
1550        R_EX_mal_DASH_L_LPAREN_e_RPAREN_
1550        R_EX_malthx_LPAREN_e_RPAREN_
1550        R_EX_maltpt_LPAREN_e_RPAREN_
1550        R_EX_malttr_LPAREN_e_RPAREN_
1550        R_EX_manglyc_LPAREN_e_RPAREN_
1550        R_EX_melib_LPAREN_e_RPAREN_
1550        R_EX_meoh_LPAREN_e_RPAREN_
1550        R_EX_met_DASH_D_LPAREN_e_RPAREN_
1550        R_EX_met_DASH_L_LPAREN_e_RPAREN_
1550        R_EX_mg2_LPAREN_e_RPAREN_
1550        R_EX_minohp_LPAREN_e_RPAREN_
1550        R_EX_mmet_LPAREN_e_RPAREN_
1550        R_EX_mn2_LPAREN_e_RPAREN_
1550        R_EX_mnl_LPAREN_e_RPAREN_
1550        R_EX_mobd_LPAREN_e_RPAREN_
1550        R_EX_mso3_LPAREN_e_RPAREN_
1550        R_EX_n2o_LPAREN_e_RPAREN_
1550        R_EX_na1_LPAREN_e_RPAREN_
1550        R_EX_nac_LPAREN_e_RPAREN_
1550        R_EX_ni2_LPAREN_e_RPAREN_
1550        R_EX_nmn_LPAREN_e_RPAREN_
1550        R_EX_no_LPAREN_e_RPAREN_
1550        R_EX_no2_LPAREN_e_RPAREN_
1550        R_EX_no3_LPAREN_e_RPAREN_
1550        R_EX_novbcn_LPAREN_e_RPAREN_
1550        R_EX_o16a4colipa_LPAREN_e_RPAREN_
1550        R_EX_o2_LPAREN_e_RPAREN_
1550        R_EX_ocdca_LPAREN_e_RPAREN_
1550        R_EX_ocdcea_LPAREN_e_RPAREN_
1550        R_EX_orn_LPAREN_e_RPAREN_
1550        R_EX_orot_LPAREN_e_RPAREN_
1550        R_EX_pacald_LPAREN_e_RPAREN_
1550        R_EX_peamn_LPAREN_e_RPAREN_
1550        R_EX_phe_DASH_L_LPAREN_e_RPAREN_
1550        R_EX_pi_LPAREN_e_RPAREN_
1550        R_EX_ppa_LPAREN_e_RPAREN_
1550        R_EX_pppn_LPAREN_e_RPAREN_
1550        R_EX_ppt_LPAREN_e_RPAREN_
1550        R_EX_psclys_LPAREN_e_RPAREN_
1550        R_EX_ptrc_LPAREN_e_RPAREN_
1550        R_EX_pydx_LPAREN_e_RPAREN_
1550        R_EX_quin_LPAREN_e_RPAREN_
1550        R_EX_r5p_LPAREN_e_RPAREN_
1550        R_EX_rfamp_LPAREN_e_RPAREN_
1550        R_EX_rib_DASH_D_LPAREN_e_RPAREN_
1550        R_EX_rmn_LPAREN_e_RPAREN_
1550        R_EX_sbt_DASH_D_LPAREN_e_RPAREN_
1550        R_EX_sel_LPAREN_e_RPAREN_
1550        R_EX_ser_DASH_D_LPAREN_e_RPAREN_
1550        R_EX_ser_DASH_L_LPAREN_e_RPAREN_
1550        R_EX_skm_LPAREN_e_RPAREN_
1550        R_EX_slnt_LPAREN_e_RPAREN_
1550        R_EX_so2_LPAREN_e_RPAREN_
1550        R_EX_so3_LPAREN_e_RPAREN_
1550        R_EX_so4_LPAREN_e_RPAREN_
1550        R_EX_spmd_LPAREN_e_RPAREN_
1550        R_EX_succ_LPAREN_e_RPAREN_
1550        R_EX_sucr_LPAREN_e_RPAREN_
1550        R_EX_tartr_DASH_D_LPAREN_e_RPAREN_
1550        R_EX_tartr_DASH_L_LPAREN_e_RPAREN_
1550        R_EX_taur_LPAREN_e_RPAREN_
1550        R_EX_thm_LPAREN_e_RPAREN_
1550        R_EX_thr_DASH_L_LPAREN_e_RPAREN_
1550        R_EX_thrp_LPAREN_e_RPAREN_
1550        R_EX_thymd_LPAREN_e_RPAREN_
1550        R_EX_tma_LPAREN_e_RPAREN_
1550        R_EX_tmao_LPAREN_e_RPAREN_
1550        R_EX_tre_LPAREN_e_RPAREN_
1550        R_EX_trp_DASH_L_LPAREN_e_RPAREN_
1550        R_EX_tungs_LPAREN_e_RPAREN_
1550        R_EX_tym_LPAREN_e_RPAREN_
1550        R_EX_tyr_DASH_L_LPAREN_e_RPAREN_
1550        R_EX_tyrp_LPAREN_e_RPAREN_
1550        R_EX_udpacgal_LPAREN_e_RPAREN_
1550        R_EX_udpgal_LPAREN_e_RPAREN_
1550        R_EX_udpglcur_LPAREN_e_RPAREN_
1550        R_EX_ump_LPAREN_e_RPAREN_
1550        R_EX_ura_LPAREN_e_RPAREN_
1550        R_EX_uri_LPAREN_e_RPAREN_
1550        R_EX_val_DASH_L_LPAREN_e_RPAREN_
1550        R_EX_xan_LPAREN_e_RPAREN_
1550        R_EX_xmp_LPAREN_e_RPAREN_
1550        R_EX_xtsn_LPAREN_e_RPAREN_
1550        R_EX_xyl_DASH_D_LPAREN_e_RPAREN_
1550        R_EX_zn2_LPAREN_e_RPAREN_
1550        R_12DGR120tipp
1550        R_12DGR141tipp
1550        R_12DGR160tipp
1550        R_12DGR181tipp
1550        R_12PPDRtpp
1550        R_12PPDStex
1550        R_12PPDStpp
1550        R_14GLUCANabcpp
1550        R_23CUMPtex
1550        R_23DAPPAt2pp
1550        R_23DAPPAtex
1550        R_23PDE2pp
1550        R_23PDE7pp
1550        R_23PDE9pp
1550        R_26DAHtex
1550        R_2AGPA140tipp
1550        R_2AGPA141tipp
1550        R_2AGPA160tipp
1550        R_2AGPA161tipp
1550        R_2AGPA180tipp
1550        R_2AGPE141tipp
1550        R_2AGPE160tipp
1550        R_2AGPE161tipp
1550        R_2AGPE180tipp
1550        R_2AGPE181tipp
1550        R_2AGPEAT141
1550        R_2AGPEAT160
1550        R_2AGPEAT161
1550        R_2AGPEAT180
1550        R_2AGPG120tipp
1550        R_2AGPG141tipp
1550        R_2AGPG160tipp
1550        R_2AGPG180tipp
1550        R_2AGPG181tipp
1550        R_2AGPGAT120
1550        R_2AGPGAT160
1550        R_2AGPGAT180
1550        R_2DGULRGx
1550        R_2DGULRGy
1550        R_2MAHMP
1550        R_34dhpactex
1550        R_3CMPtex
1550        R_3HAD100
1550        R_3HAD121
1550        R_3HAD140
1550        R_3HAD160
1550        R_3HAD40
1550        R_3HAD60
1550        R_3HAD80
1550        R_3HCINNMH
1550        R_3HPPtpp
1550        R_3KGK
1550        R_3NTD2pp
1550        R_3NTD4pp
1550        R_3NTD7pp
1550        R_3NTD9pp
1550        R_3OAR120
1550        R_3OAR121
1550        R_3OAR140
1550        R_3OAR160
1550        R_3OAR161
1550        R_3OAR180
1550        R_3OAR181
1550        R_3OAR40
1550        R_3OAR60
1550        R_3OAR80
1550        R_3OAS100
1550        R_3OAS121
1550        R_3OAS140
1550        R_3OAS141
1550        R_3OAS160
1550        R_3OAS180
1550        R_3OAS181
1550        R_3OAS60
1550        R_3OAS80
1550        R_3OXCOAT
1550        R_3PEPTabcpp
1550        R_3PEPTtex
1550        R_3UMPtex
1550        R_42A12BOOXpp
1550        R_4HTHRS
1550        R_4PCP
1550        R_4PCPpp
1550        R_4PEPTabcpp
1550        R_4PEPTtex
1550        R_5DGLCNR
1550        R_5DGLCNt2rpp
1550        R_5DOAN
1550        R_5MTRtex
1550        R_A5PISO
1550        R_AACPS1
1550        R_AACPS2
1550        R_AACPS3
1550        R_AACPS4
1550        R_AACPS6
1550        R_AACPS8
1550        R_AADDGT
1550        R_AAMYLpp
1550        R_AB6PGH
1550        R_ABTA
1550        R_ABUTt2pp
1550        R_ABUTtex
1550        R_ACACCT
1550        R_ACACT1r
1550        R_ACACT3r
1550        R_ACACT4r
1550        R_ACACT5r
1550        R_ACACT7r
1550        R_ACACt2pp
1550        R_ACACtex
1550        R_ACALDtex
1550        R_ACANTHAT
1550        R_ACCOAL
1550        R_ACGAL1PPpp
1550        R_ACGALtex
1550        R_ACGAM1PPpp
1550        R_ACGAM1Ptex
1550        R_ACGAMK
1550        R_ACGAptspp
1550        R_ACGK
1550        R_ACHBS
1550        R_ACKr
1550        R_ACLS
1550        R_ACM6PH
1550        R_ACMAMUT
1550        R_ACMANAtex
1550        R_ACMUMptspp
1550        R_ACNAMt2pp
1550        R_ACNAMtex
1550        R_ACOAD2f
1550        R_ACOAD3f
1550        R_ACOAD4f
1550        R_ACOAD5f
1550        R_ACOAD6f
1550        R_ACOAD7f
1550        R_ACOAD8f
1550        R_ACOATA
1550        R_ACODA
1550        R_ACONIs
1550        R_ACONMT
1550        R_ACONTa
1550        R_ACONTb
1550        R_ACOTA
1550        R_ACPPAT120
1550        R_ACPPAT140
1550        R_ACPPAT141
1550        R_ACPPAT160
1550        R_ACPPAT161
1550        R_ACPS1
1550        R_ACSERtex
1550        R_ACSERtpp
1550        R_ACt2rpp
1550        R_ACt4pp
1550        R_ACtex
1550        R_ADA
1550        R_ADEt2rpp
1550        R_ADEtex
1550        R_ADK1
1550        R_ADK4
1550        R_ADMDC
1550        R_ADNCYC
1550        R_ADNt2rpp
1550        R_ADNtex
1550        R_ADOCBIK
1550        R_ADOCBLS
1550        R_ADOCBLabcpp
1550        R_ADPRDP
1550        R_ADPT
1550        R_ADSK
1550        R_ADSL1r
1550        R_ADSS
1550        R_AGDC
1550        R_AGM3PA
1550        R_AGM3PH
1550        R_AGM4PA
1550        R_AGM4PCPpp
1550        R_AGM4PH
1550        R_AGM4Pt2pp
1550        R_AGMH
1550        R_AGMHE
1550        R_AGMT
1550        R_AGMtex
1550        R_AGPAT120
1550        R_AGPAT140
1550        R_AGPAT141
1550        R_AGPAT180
1550        R_AGPAT181
1550        R_AGPR
1550        R_AGt3
1550        R_AICART
1550        R_AIRC2
1550        R_AKGDH
1550        R_AKGtex
1550        R_ALAALAD
1550        R_ALAALAabcpp
1550        R_ALAALAr
1550        R_ALAALAtex
1550        R_ALATA_D2
1550        R_ALATA_L
1550        R_ALATA_L2
1550        R_ALATRS
1550        R_ALAabcpp
1550        R_ALAt2pp
1550        R_ALAt2rpp
1550        R_ALAt4pp
1550        R_ALCD19
1550        R_ALCD2x
1550        R_ALDD19xr
1550        R_ALDD2x
1550        R_ALDD3y
1550        R_ALDD4
1550        R_ALLK
1550        R_ALLPI
1550        R_ALLTN
1550        R_ALLTNtex
1550        R_ALLabcpp
1550        R_ALLtex
1550        R_ALPATE160pp
1550        R_ALPATG160pp
1550        R_ALR2
1550        R_ALTRH
1550        R_AM4PA
1550        R_AM4PCP
1550        R_AMALT1
1550        R_AMALT2
1550        R_AMALT3
1550        R_AMALT4
1550        R_AMANAPEr
1550        R_AMANK
1550        R_AMAOTr
1550        R_AMMQLT8
1550        R_AMPN
1550        R_AMPTASECG
1550        R_AMPTASEPG
1550        R_AMPtex
1550        R_ANHGMtex
1550        R_ANHMK
1550        R_ANS
1550        R_AP4AH
1550        R_AP4AS
1550        R_AP5AH
1550        R_APCS
1550        R_APG3PAT140
1550        R_APG3PAT141
1550        R_APG3PAT180
1550        R_APH180
1550        R_APH181
1550        R_APRAUR
1550        R_ARAI
1550        R_ARBTNR3
1550        R_ARBTNabcpp
1550        R_ARBTNexs
1550        R_ARBTNtex
1550        R_ARBTNtonex
1550        R_ARBTNtpp
1550        R_ARBTptspp
1550        R_ARBTtex
1550        R_ARBabcpp
1550        R_ARBt2rpp
1550        R_ARBt3ipp
1550        R_ARBtex
1550        R_ARGDC
1550        R_ARGDCpp
1550        R_ARGORNt7pp
1550        R_ARGSL
1550        R_ARGabcpp
1550        R_ARGt3pp
1550        R_ARGtex
1550        R_ASAD
1550        R_ASCBPL
1550        R_ASCBptspp
1550        R_ASNN
1550        R_ASNS1
1550        R_ASNabcpp
1550        R_ASNt2rpp
1550        R_ASNtex
1550        R_ASO3t8pp
1550        R_ASP1DC
1550        R_ASPK
1550        R_ASPO4
1550        R_ASPO5
1550        R_ASPO6
1550        R_ASPT
1550        R_ASPTA
1550        R_ASPTRS
1550        R_ASPabcpp
1550        R_ASPt2_3pp
1550        R_ASPt2pp
1550        R_ASPt2rpp
1550        R_ASPtex
1550        R_ASR
1550        R_AST
1550        R_ATHRDHr
1550        R_ATPHs
1550        R_ATPM
1550        R_ATPS4rpp
1550        R_BALAt2pp
1550        R_BETALDHx
1550        R_BETALDHy
1550        R_BMOCOS
1550        R_BPNT
1550        R_BSORx
1550        R_BSORy
1550        R_BTNt2ipp
1550        R_BTNtex
1550        R_BUTCT
1550        R_BUTSO3abcpp
1550        R_BUTSO3tex
1550        R_BUTt2rpp
1550        R_BWCOGDS1
1550        R_BWCOS
1550        R_CAT
1550        R_CAt6pp
1550        R_CBIAT
1550        R_CBItonex
1550        R_CBL1abcpp
1550        R_CBL1tonex
1550        R_CBMD
1550        R_CBPS
1550        R_CD2abcpp
1550        R_CD2tpp
1550        R_CDAPPA120
1550        R_CDAPPA140
1550        R_CDAPPA141
1550        R_CDAPPA161
1550        R_CDAPPA180
1550        R_CDGR
1550        R_CDGS
1550        R_CFAS160E
1550        R_CFAS180E
1550        R_CGLYtex
1550        R_CHLabcpp
1550        R_CHOLD
1550        R_CHORS
1550        R_CHRPL
1550        R_CHTBStex
1550        R_CINNDO
1550        R_CITt7pp
1550        R_CITtex
1550        R_CLIPAabctex
1550        R_CLPNH120pp
1550        R_CLPNH140pp
1550        R_CLPNH141pp
1550        R_CLPNH161pp
1550        R_CLPNS120pp
1550        R_CLPNS140pp
1550        R_CLPNS141pp
1550        R_CLPNS180pp
1550        R_CLPNS181pp
1550        R_CLt3_2pp
1550        R_CMPN
1550        R_CMtex
1550        R_CMtpp
1550        R_COBALT2abcpp
1550        R_COBALT2t3pp
1550        R_COBALT2tex
1550        R_COBALT2tpp
1550        R_COLIPAPabctex
1550        R_COLIPAabcpp
1550        R_CPGNR3
1550        R_CPGNUtex
1550        R_CPGNabcpp
1550        R_CPGNexs
1550        R_CPGNtonex
1550        R_CPH4S
1550        R_CPPPGO2
1550        R_CRNCAL2
1550        R_CRNCAR
1550        R_CRNCBCT
1550        R_CRNCDH
1550        R_CRNDabcpp
1550        R_CRNDt2rpp
1550        R_CRNDtex
1550        R_CRNabcpp
1550        R_CRNt2rpp
1550        R_CRNt7pp
1550        R_CRNt8pp
1550        R_CRNtex
1550        R_CS
1550        R_CSND
1550        R_CSNt2pp
1550        R_CTBTabcpp
1550        R_CTBTt2rpp
1550        R_CTECOAI6
1550        R_CTECOAI7
1550        R_CTECOAI8
1550        R_CU1abcpp
1550        R_CU2tpp
1550        R_CUt3
1550        R_CYANST
1550        R_CYNTt2pp
1550        R_CYSDDS
1550        R_CYSDS
1550        R_CYSDabcpp
1550        R_CYSDtex
1550        R_CYSS
1550        R_CYSSADS
1550        R_CYSTL
1550        R_CYSTRS
1550        R_CYSabc2pp
1550        R_CYSabcpp
1550        R_CYTBDpp
1550        R_CYTD
1550        R_CYTDK2
1550        R_CYTDt2pp
1550        R_CYTDt2rpp
1550        R_CYTDtex
1550        R_CYTK1
1550        R_CYTK2
1550        R_D_DASH_LACtex
1550        R_DAAD
1550        R_DADA
1550        R_DADK
1550        R_DAGK140
1550        R_DAGK141
1550        R_DAGK160
1550        R_DAGK161
1550        R_DAGK180
1550        R_DAGK181
1550        R_DALAt2pp
1550        R_DALAtex
1550        R_DAPAL
1550        R_DAPDC
1550        R_DAPabcpp
1550        R_DAPtex
1550        R_DASYN141
1550        R_DASYN160
1550        R_DASYN180
1550        R_DATPHs
1550        R_DB4PS
1550        R_DBTS
1550        R_DC6PH
1550        R_DCAtex
1550        R_DCMPtex
1550        R_DCYTD
1550        R_DCYTt2pp
1550        R_DCYTtex
1550        R_DDGALK
1550        R_DDGLCNt2rpp
1550        R_DDGLCNtex
1550        R_DDGLK
1550        R_DDPA
1550        R_DDPGALA
1550        R_DGSNtex
1550        R_DHACOAH
1550        R_DHAD1
1550        R_DHAD2
1550        R_DHAPT
1550        R_DHAtex
1550        R_DHAtpp
1550        R_DHBD
1550        R_DHBS
1550        R_DHDPS
1550        R_DHFR
1550        R_DHFS
1550        R_DHMPTR
1550        R_DHNAOT4
1550        R_DHNCOAS
1550        R_DHNPA2r
1550        R_DHNPTE
1550        R_DHORD2
1550        R_DHORD5
1550        R_DHORDfum
1550        R_DHORTS
1550        R_DHPPD
1550        R_DHPS2
1550        R_DHPTDCs2
1550        R_DHPTDNR
1550        R_DHPTPE
1550        R_DIMPtex
1550        R_DINSt2pp
1550        R_DINStex
1550        R_DKGLCNR1
1550        R_DKGLCNR2y
1550        R_DMATT
1550        R_DMQMT
1550        R_DMSOR1
1550        R_DMSOR2
1550        R_DMSOtpp
1550        R_DNTPPA
1550        R_DOGULNR
1550        R_DOPAtex
1550        R_DOXRBCNtex
1550        R_DOXRBCNtpp
1550        R_DPCOAK
1550        R_DRPA
1550        R_DSBAO1
1550        R_DSBCGT
1550        R_DSBDR
1550        R_DSBGGT
1550        R_DSERDHr
1550        R_DSERt2pp
1550        R_DSERtex
1550        R_DUMPtex
1550        R_DURADx
1550        R_DURIK1
1550        R_DURItex
1550        R_DXPS
1550        R_DXYLK
1550        R_EAR100x
1550        R_EAR121x
1550        R_EAR121y
1550        R_EAR140x
1550        R_EAR140y
1550        R_EAR141x
1550        R_EAR141y
1550        R_EAR160x
1550        R_EAR161x
1550        R_EAR180x
1550        R_EAR180y
1550        R_EAR181x
1550        R_EAR60x
1550        R_EAR60y
1550        R_EAR80y
1550        R_ECA4COLIPAabctex
1550        R_ECA4OALpp
1550        R_ECAP1pp
1550        R_ECAP3pp
1550        R_ECAtpp
1550        R_ECOAH1
1550        R_ECOAH2
1550        R_ECOAH4
1550        R_ECOAH5
1550        R_ECOAH6
1550        R_ECOAH7
1550        R_ECOAH8
1550        R_EDA
1550        R_EDD
1550        R_EDTXS2
1550        R_EDTXS3
1550        R_EGMEACPR
1550        R_ENTCS
1550        R_ENTERES
1550        R_ENTERES2
1550        R_ETHAt2pp
1550        R_ETHSO3abcpp
1550        R_ETHSO3tex
1550        R_ETOHtex
1550        R_F6PA
1550        R_F6Pt6_2pp
1550        R_F6Ptex
1550        R_FA100ACPHi
1550        R_FA120ACPHi
1550        R_FA140ACPHi
1550        R_FA160ACPHi
1550        R_FA161ACPHi
1550        R_FA80ACPHi
1550        R_FACOAE100
1550        R_FACOAE141
1550        R_FACOAE161
1550        R_FACOAE180
1550        R_FACOAE80
1550        R_FACOAL140t2pp
1550        R_FACOAL141t2pp
1550        R_FACOAL161t2pp
1550        R_FACOAL181t2pp
1550        R_FACOAL60t2pp
1550        R_FACOAL80t2pp
1550        R_FADRx2
1550        R_FALDH2
1550        R_FALDtex
1550        R_FALDtpp
1550        R_FALGTHLs
1550        R_FBA
1550        R_FBP
1550        R_FCI
1550        R_FCLPA
1550        R_FCLT
1550        R_FDH4pp
1550        R_FDH5pp
1550        R_FDMO2
1550        R_FDMO3
1550        R_FDMO4
1550        R_FE2t3pp
1550        R_FE2tex
1550        R_FE2tpp
1550        R_FE3DCITtonex
1550        R_FE3DHBZSabcpp
1550        R_FE3HOXR1
1550        R_FE3HOXR2
1550        R_FE3HOXR3
1550        R_FE3HOXUtex
1550        R_FE3HOXexs
1550        R_FE3HOXtonex
1550        R_FE3abcpp
1550        R_FE3tex
1550        R_FECRMR2
1550        R_FECRMR3
1550        R_FECRMUtex
1550        R_FECRMUtpp
1550        R_FECRMabcpp
1550        R_FECRMexs
1550        R_FECRMtonex
1550        R_FEENTERR1
1550        R_FEENTERR3
1550        R_FEENTERabcpp
1550        R_FEENTERtpp
1550        R_FEOXAMR3
1550        R_FEOXAMUtex
1550        R_FEOXAMUtpp
1550        R_FEOXAMabcpp
1550        R_FEOXAMtonex
1550        R_FESD1s
1550        R_FESD2s
1550        R_FHL
1550        R_FLDR2
1550        R_FLVRx
1550        R_FMNAT
1550        R_FMNRx
1550        R_FOMETRi
1550        R_FORCT
1550        R_FORt2pp
1550        R_FORtex
1550        R_FORtppi
1550        R_FRD2
1550        R_FRD3
1550        R_FRUK
1550        R_FRULYSE
1550        R_FRULYSt2pp
1550        R_FRULYStex
1550        R_FRUURt2rpp
1550        R_FRUURtex
1550        R_FRUptspp
1550        R_FRUtex
1550        R_FTHFLi
1550        R_FUM
1550        R_FUMt2_3pp
1550        R_FUSAtex
1550        R_FUSAtpp
1550        R_G1PPpp
1550        R_G1PTT
1550        R_G1Ptex
1550        R_G3PAT120
1550        R_G3PAT140
1550        R_G3PAT141
1550        R_G3PAT160
1550        R_G3PAT161
1550        R_G3PAT180
1550        R_G3PAT181
1550        R_G3PCabcpp
1550        R_G3PCtex
1550        R_G3PD2
1550        R_G3PD5
1550        R_G3PD6
1550        R_G3PD7
1550        R_G3PEabcpp
1550        R_G3PEtex
1550        R_G3PGabcpp
1550        R_G3PGtex
1550        R_G3PIabcpp
1550        R_G3PItex
1550        R_G3PSabcpp
1550        R_G3PStex
1550        R_G3PT
1550        R_G5SADs
1550        R_G5SD
1550        R_G6PDA
1550        R_G6PDH2r
1550        R_G6PP
1550        R_G6Pt6_2pp
1550        R_GALBDtex
1550        R_GALCTD
1550        R_GALCTLO
1550        R_GALCTND
1550        R_GALCTNLt2pp
1550        R_GALCTNLtex
1550        R_GALCTNt2pp
1550        R_GALCTNtex
1550        R_GALCTt2rpp
1550        R_GALCTtex
1550        R_GALM2pp
1550        R_GALS3
1550        R_GALT1
1550        R_GALTptspp
1550        R_GALTtex
1550        R_GALURt2rpp
1550        R_GALURtex
1550        R_GALUi
1550        R_GALabcpp
1550        R_GALt2pp
1550        R_GALtex
1550        R_GAM6Pt6_2pp
1550        R_GAMptspp
1550        R_GAMtex
1550        R_GARFT
1550        R_GART
1550        R_GDMANE
1550        R_GDPMNH
1550        R_GDPMNP
1550        R_GDPTPDP
1550        R_GDPtex
1550        R_GF6PTA
1550        R_GGGABADr
1550        R_GGGABAH
1550        R_GGPTRCO
1550        R_GHBDHx
1550        R_GHMT2r
1550        R_GLCATr
1550        R_GLCDpp
1550        R_GLCNtex
1550        R_GLCP2
1550        R_GLCRAL
1550        R_GLCRt2rpp
1550        R_GLCS1
1550        R_GLCTR1
1550        R_GLCURt2rpp
1550        R_GLCURtex
1550        R_GLCabcpp
1550        R_GLCptspp
1550        R_GLCt2pp
1550        R_GLCtex
1550        R_GLGC
1550        R_GLNTRS
1550        R_GLNabcpp
1550        R_GLU5K
1550        R_GLUCYS
1550        R_GLUDC
1550        R_GLUDy
1550        R_GLUPRT
1550        R_GLUSy
1550        R_GLUTRR
1550        R_GLUt2rpp
1550        R_GLUt4pp
1550        R_GLUtex
1550        R_GLXCL
1550        R_GLYALDtex
1550        R_GLYAT
1550        R_GLYBabcpp
1550        R_GLYC2Pabcpp
1550        R_GLYC2Ptex
1550        R_GLYC3Pabcpp
1550        R_GLYC3Pt6pp
1550        R_GLYCAt2rpp
1550        R_GLYCAtex
1550        R_GLYCDx
1550        R_GLYCK2
1550        R_GLYCLTDx
1550        R_GLYCLTDy
1550        R_GLYCLTt2rpp
1550        R_GLYCLTt4pp
1550        R_GLYCLTtex
1550        R_GLYCTO2
1550        R_GLYCTO4
1550        R_GLYCtex
1550        R_GLYCtpp
1550        R_GLYK
1550        R_GLYOX
1550        R_GLYOX3
1550        R_GLYt2pp
1550        R_GLYt4pp
1550        R_GLYtex
1550        R_GMAND
1550        R_GMHEPK
1550        R_GMHEPPA
1550        R_GMPR
1550        R_GMPtex
1550        R_GND
1550        R_GPDDA2
1550        R_GPDDA3
1550        R_GPDDA3pp
1550        R_GPDDA4pp
1550        R_GPDDA5
1550        R_GPDDA5pp
1550        R_GRTT
1550        R_GSNK
1550        R_GSNt2pp
1550        R_GSNtex
1550        R_GTHOXtex
1550        R_GTHOr
1550        R_GTHPi
1550        R_GTHRDHpp
1550        R_GTHRDabc2pp
1550        R_GTHRDtex
1550        R_GTPCI
1550        R_GTPCII2
1550        R_GTPDPDP
1550        R_GTPDPK
1550        R_GTPtex
1550        R_GUAPRT
1550        R_GUAt2pp
1550        R_GUI1
1550        R_GUI2
1550        R_GUR1PPpp
1550        R_H2O2tex
1550        R_H2Otex
1550        R_H2SO
1550        R_H2St1pp
1550        R_H2Stex
1550        R_H2tpp
1550        R_HACD1
1550        R_HACD2
1550        R_HACD4
1550        R_HACD5
1550        R_HACD6
1550        R_HADPCOADH3
1550        R_HBZOPT
1550        R_HCINNMt2rpp
1550        R_HCINNMtex
1550        R_HCO3E
1550        R_HCYSMT
1550        R_HDCAtexi
1550        R_HDCEAtexi
1550        R_HEPK2
1550        R_HEPT1
1550        R_HEPT2
1550        R_HEPT4
1550        R_HETZK
1550        R_HEX1
1550        R_HEX7
1550        R_HEXt2rpp
1550        R_HG2abcpp
1550        R_HG2t3pp
1550        R_HISTD
1550        R_HISTRS
1550        R_HISabcpp
1550        R_HISt2rpp
1550        R_HIStex
1550        R_HKNTDH
1550        R_HMPK1
1550        R_HOMtex
1550        R_HPPK2
1550        R_HPPPNDO
1550        R_HPPPNt2rpp
1550        R_HPPPNtex
1550        R_HPYRI
1550        R_HSK
1550        R_HSST
1550        R_HSTPT
1550        R_HYD2pp
1550        R_HYD3pp
1550        R_HYPOE
1550        R_HYXNtex
1550        R_HYXNtpp
1550        R_I2FE2SR
1550        R_I2FE2SS
1550        R_I2FE2SS2
1550        R_I2FE2ST
1550        R_I4FE4SR
1550        R_ICDHyr
1550        R_ICHORS
1550        R_ICHORT
1550        R_ICL
1550        R_ICYSDS
1550        R_IDOND
1550        R_IDOND2
1550        R_IDONt2rpp
1550        R_IDONtex
1550        R_IGPS
1550        R_ILETA
1550        R_ILETRS
1550        R_ILEabcpp
1550        R_IMPC
1550        R_IMPtex
1550        R_INDOLEt2pp
1550        R_INDOLEt2rpp
1550        R_INDOLEtex
1550        R_INSH
1550        R_INSt2pp
1550        R_INSt2rpp
1550        R_INStex
1550        R_IPDDI
1550        R_IPDPS
1550        R_IPMD
1550        R_IPPMIa
1550        R_IPPMIb
1550        R_IPPS
1550        R_K2L4Aabctex
1550        R_KARA1
1550        R_KAS15
1550        R_KDOPP
1550        R_KDOPS
1550        R_KG6PDC
1550        R_Kt2pp
1550        R_Kt3pp
1550        R_Ktex
1550        R_L_DASH_LACD2
1550        R_L_DASH_LACt2rpp
1550        R_L_DASH_LACtex
1550        R_LADGMDH
1550        R_LALADGLUtex
1550        R_LALADGLUtpp
1550        R_LALALGLUtex
1550        R_LALALGLUtpp
1550        R_LALDO3
1550        R_LALGP
1550        R_LCADi
1550        R_LCARR
1550        R_LCARS
1550        R_LCTSt3ipp
1550        R_LCTStpp
1550        R_LDH_D
1550        R_LEUtex
1550        R_LGTHL
1550        R_LIPACabcpp
1550        R_LIPAHT2ex
1550        R_LIPAMPL
1550        R_LIPATPT
1550        R_LIPAabcpp
1550        R_LIPAabctex
1550        R_LIPOtex
1550        R_LPLIPAL1A120pp
1550        R_LPLIPAL1A140pp
1550        R_LPLIPAL1A160pp
1550        R_LPLIPAL1A180pp
1550        R_LPLIPAL1A181pp
1550        R_LPLIPAL1E120pp
1550        R_LPLIPAL1E140pp
1550        R_LPLIPAL1E180pp
1550        R_LPLIPAL1E181pp
1550        R_LPLIPAL1G120pp
1550        R_LPLIPAL1G141pp
1550        R_LPLIPAL1G181pp
1550        R_LPLIPAL2A120
1550        R_LPLIPAL2A140
1550        R_LPLIPAL2A141
1550        R_LPLIPAL2A160
1550        R_LPLIPAL2A161
1550        R_LPLIPAL2A180
1550        R_LPLIPAL2A181
1550        R_LPLIPAL2ATE141
1550        R_LPLIPAL2ATE161
1550        R_LPLIPAL2ATE180
1550        R_LPLIPAL2ATG120
1550        R_LPLIPAL2ATG140
1550        R_LPLIPAL2ATG160
1550        R_LPLIPAL2ATG180
1550        R_LPLIPAL2ATG181
1550        R_LPLIPAL2E120
1550        R_LPLIPAL2E141
1550        R_LPLIPAL2E160
1550        R_LPLIPAL2E180
1550        R_LPLIPAL2E181
1550        R_LPLIPAL2G120
1550        R_LPLIPAL2G141
1550        R_LPLIPAL2G161
1550        R_LPLIPAL2G181
1550        R_LSERDHr
1550        R_LYSDC
1550        R_LYSt3pp
1550        R_LYStex
1550        R_LYXt2pp
1550        R_LYXtex
1550        R_M1PD
1550        R_MACPD
1550        R_MALDDH
1550        R_MALDt2_2pp
1550        R_MALS
1550        R_MALTHXtexi
1550        R_MALTPTabcpp
1550        R_MALTPTtexi
1550        R_MALTTRabcpp
1550        R_MALTTRtexi
1550        R_MALTTTRabcpp
1550        R_MALTTTRtexi
1550        R_MALTabcpp
1550        R_MALTptspp
1550        R_MALt2_2pp
1550        R_MALt2_3pp
1550        R_MALt3pp
1550        R_MALtex
1550        R_MAN1PT2
1550        R_MAN6Ptex
1550        R_MANGLYCtex
1550        R_MANPGH
1550        R_MANptspp
1550        R_MANtex
1550        R_MCITD
1550        R_MCOATA
1550        R_MCPST
1550        R_MDDCP1pp
1550        R_MDDCP2pp
1550        R_MDDCP4pp
1550        R_MDDEP1pp
1550        R_MDDEP2pp
1550        R_MDDEP3pp
1550        R_MDH
1550        R_MDH2
1550        R_ME1
1550        R_MECDPS
1550        R_MELIBt2pp
1550        R_MEOHtex
1550        R_METAT
1550        R_METDabcpp
1550        R_METDtex
1550        R_METOX1s
1550        R_METS
1550        R_METSOX1abcpp
1550        R_METSOX2abcpp
1550        R_METSOX2tex
1550        R_METSOXR1
1550        R_METTRS
1550        R_METabcpp
1550        R_METtex
1550        R_MG2tex
1550        R_MG2tpp
1550        R_MG2uabcpp
1550        R_MGSA
1550        R_MICITDr
1550        R_MINCYCtex
1550        R_MINCYCtpp
1550        R_MLDCP1App
1550        R_MLDCP3App
1550        R_MLDEP2pp
1550        R_MLTG2
1550        R_MLTG3
1550        R_MLTG4
1550        R_MLTG5
1550        R_MLTGY1pp
1550        R_MLTGY2pp
1550        R_MLTGY3pp
1550        R_MLTGY4pp
1550        R_MLTP1
1550        R_MLTP2
1550        R_MMCD
1550        R_MMETt2pp
1550        R_MN2tpp
1550        R_MNLtex
1550        R_MNNH
1550        R_MNtex
1550        R_MOAT2
1550        R_MOBDabcpp
1550        R_MOBDtex
1550        R_MOCDS
1550        R_MOCOS
1550        R_MOX
1550        R_MPTAT
1550        R_MPTG
1550        R_MPTG2
1550        R_MPTS
1550        R_MPTSS
1550        R_MSO3abcpp
1550        R_MTAN
1550        R_MTHFC
1550        R_MTHFR2
1550        R_MTHTHFSs
1550        R_MTRPOX
1550        R_N2Otpp
1550        R_NACODA
1550        R_NACtpp
1550        R_NADH10
1550        R_NADH17pp
1550        R_NADH18pp
1550        R_NADH5
1550        R_NADH9
1550        R_NADK
1550        R_NADPHQR2
1550        R_NADPHQR3
1550        R_NADS1
1550        R_NADTRHD
1550        R_NAt3_2pp
1550        R_NAt3pp
1550        R_NDPK2
1550        R_NDPK3
1550        R_NDPK7
1550        R_NDPK8
1550        R_NHFRBO
1550        R_NI2tex
1550        R_NI2tpp
1550        R_NI2uabcpp
1550        R_NMNAT
1550        R_NMNDA
1550        R_NMNt7pp
1550        R_NMNtex
1550        R_NNAM
1550        R_NNATr
1550        R_NNDMBRT
1550        R_NNDPR
1550        R_NO3R1pp
1550        R_NO3R2bpp
1550        R_NO3R2pp
1550        R_NO3t7pp
1550        R_NODOx
1550        R_NOVBCNtex
1550        R_NOVBCNtpp
1550        R_NOtex
1550        R_NOtpp
1550        R_NTD10
1550        R_NTD10pp
1550        R_NTD11
1550        R_NTD12
1550        R_NTD1pp
1550        R_NTD2
1550        R_NTD3pp
1550        R_NTD4
1550        R_NTD5pp
1550        R_NTD6
1550        R_NTD6pp
1550        R_NTD7pp
1550        R_NTD8
1550        R_NTD8pp
1550        R_NTP1
1550        R_NTP10
1550        R_NTP11
1550        R_NTP3
1550        R_NTP3pp
1550        R_NTPP10
1550        R_NTPP11
1550        R_NTPP2
1550        R_NTPP3
1550        R_NTPP4
1550        R_NTPP5
1550        R_NTPP6
1550        R_NTPP8
1550        R_NTPP9
1550        R_NTPTP2
1550        R_O16A4Lpp
1550        R_O16AP3pp
1550        R_O16AT
1550        R_O16AUNDtpp
1550        R_O16GLCT1
1550        R_O16GLCT2
1550        R_O2Stex
1550        R_O2tex
1550        R_O2tpp
1550        R_OBTFL
1550        R_OCBT
1550        R_OCDCAtexi
1550        R_OCDCEAtexi
1550        R_OCTAtex
1550        R_OCTDPS
1550        R_OCTNLL
1550        R_OGMEACPD
1550        R_OGMEACPS
1550        R_OHPBAT
1550        R_OHPHM
1550        R_OMCDC
1550        R_OMMBLHX
1550        R_OMPDC
1550        R_OPHBDC
1550        R_OPHHX3
1550        R_OPMEACPD
1550        R_OPMEACPR
1550        R_OPMEACPS
1550        R_ORNDC
1550        R_ORNtex
1550        R_ORPT
1550        R_OXAMTC
1550        R_OXCOAHDH
1550        R_OXDHCOAT
1550        R_P5CD
1550        R_P5CR
1550        R_PA140abcpp
1550        R_PA141abcpp
1550        R_PA160abcpp
1550        R_PA161abcpp
1550        R_PA180abcpp
1550        R_PACALDtex
1550        R_PACCOAL
1550        R_PANTS
1550        R_PAPA120
1550        R_PAPA120pp
1550        R_PAPA140
1550        R_PAPA140pp
1550        R_PAPA141
1550        R_PAPA160
1550        R_PAPA160pp
1550        R_PAPA161
1550        R_PAPA180
1550        R_PAPA180pp
1550        R_PAPA181
1550        R_PAPA181pp
1550        R_PAPPT3
1550        R_PDE4
1550        R_PDX5PO2
1550        R_PDXPP
1550        R_PE141abcpp
1550        R_PE161abcpp
1550        R_PE181abcpp
1550        R_PEAMNtex
1550        R_PERD
1550        R_PETNT161pp
1550        R_PFK
1550        R_PFK_2
1550        R_PG140abcpp
1550        R_PG160abcpp
1550        R_PG161abcpp
1550        R_PG180abcpp
1550        R_PG181abcpp
1550        R_PGAMT
1550        R_PGCD
1550        R_PGI
1550        R_PGL
1550        R_PGM
1550        R_PGMT
1550        R_PGP120abcpp
1550        R_PGP141abcpp
1550        R_PGP161abcpp
1550        R_PGPP120
1550        R_PGPP140pp
1550        R_PGPP141pp
1550        R_PGPP160
1550        R_PGPP161
1550        R_PGPP180pp
1550        R_PGPP181
1550        R_PGPP181pp
1550        R_PGSA140
1550        R_PGSA161
1550        R_PGSA180
1550        R_PGSA181
1550        R_PHEMEabcpp
1550        R_PHETRS
1550        R_PHEt2rpp
1550        R_PHYTSpp
1550        R_PIuabcpp
1550        R_PLIPA1A120pp
1550        R_PLIPA1A141pp
1550        R_PLIPA1A160pp
1550        R_PLIPA1A181pp
1550        R_PLIPA1E120pp
1550        R_PLIPA1E160pp
1550        R_PLIPA1E161pp
1550        R_PLIPA1E180pp
1550        R_PLIPA1E181pp
1550        R_PLIPA1G120pp
1550        R_PLIPA1G141pp
1550        R_PLIPA1G160pp
1550        R_PLIPA1G161pp
1550        R_PLIPA1G180pp
1550        R_PLIPA1G181pp
1550        R_PLIPA2A120pp
1550        R_PLIPA2A140pp
1550        R_PLIPA2A141pp
1550        R_PLIPA2A160pp
1550        R_PLIPA2A161pp
1550        R_PLIPA2A181pp
1550        R_PLIPA2E140pp
1550        R_PLIPA2E141pp
1550        R_PLIPA2E160pp
1550        R_PLIPA2E180pp
1550        R_PLIPA2E181pp
1550        R_PLIPA2G120pp
1550        R_PLIPA2G141pp
1550        R_PLIPA2G161pp
1550        R_PLIPA2G180pp
1550        R_PMEACPE
1550        R_PMPK
1550        R_PNTK
1550        R_PNTOt4pp
1550        R_PNTOtex
1550        R_POR5
1550        R_PPA
1550        R_PPALtex
1550        R_PPALtpp
1550        R_PPAt4pp
1550        R_PPBNGS
1550        R_PPC
1550        R_PPCK
1550        R_PPCSCT
1550        R_PPK2r
1550        R_PPKr
1550        R_PPM
1550        R_PPM2
1550        R_PPNCL2
1550        R_PPND
1550        R_PPPGO
1550        R_PPPGO3
1550        R_PPPNDO
1550        R_PPPNt2rpp
1550        R_PPS
1550        R_PPTHpp
1550        R_PRAIS
1550        R_PRAMPC
1550        R_PRASCSi
1550        R_PRMICI
1550        R_PROD2
1550        R_PROTRS
1550        R_PROabcpp
1550        R_PROt4pp
1550        R_PROtex
1550        R_PRPPS
1550        R_PSCLYStex
1550        R_PSCVT
1550        R_PSD120
1550        R_PSD140
1550        R_PSD141
1550        R_PSD161
1550        R_PSD181
1550        R_PSERtex
1550        R_PSP_L
1550        R_PSP_Lpp
1550        R_PSSA140
1550        R_PSSA141
1550        R_PSSA161
1550        R_PSSA180
1550        R_PSSA181
1550        R_PTA2
1550        R_PTAr
1550        R_PTHRpp
1550        R_PTPATi
1550        R_PTRCORNt7pp
1550        R_PTRCTA
1550        R_PTRCabcpp
1550        R_PTRCt2pp
1550        R_PTRCtex
1550        R_PUNP3
1550        R_PUNP5
1550        R_PUNP6
1550        R_PUNP7
1550        R_PYAM5PO
1550        R_PYDAMK
1550        R_PYDAMtex
1550        R_PYDAMtpp
1550        R_PYDXK
1550        R_PYDXNK
1550        R_PYDXNtex
1550        R_PYDXNtpp
1550        R_PYDXtpp
1550        R_PYK
1550        R_PYNP2r
1550        R_PYROX
1550        R_PYRt2rpp
1550        R_PYRtex
1550        R_QMO3
1550        R_QUIN2tpp
1550        R_R1PK
1550        R_R5PP
1550        R_R5PPpp
1550        R_RBFSb
1550        R_RBK
1550        R_RBP4E
1550        R_REPHACCOAI
1550        R_RFAMPtex
1550        R_RFAMPtpp
1550        R_RHAT1
1550        R_RIBabcpp
1550        R_RIBtex
1550        R_RMK
1550        R_RMNtex
1550        R_RMNtpp
1550        R_RMPA
1550        R_RNDR1
1550        R_RNDR2
1550        R_RNDR2b
1550        R_RNDR3
1550        R_RNDR4
1550        R_RNTR1c2
1550        R_RNTR2c2
1550        R_RNTR3c2
1550        R_RNTR4c2
1550        R_RPE
1550        R_RPI
1550        R_RZ5PP
1550        R_S2FE2SS
1550        R_S2FE2SS2
1550        R_S2FE2ST
1550        R_S4FE4SR
1550        R_S4FE4ST
1550        R_S7PI
1550        R_SADH
1550        R_SADT2
1550        R_SARCOX
1550        R_SBTPD
1550        R_SBTptspp
1550        R_SDPDS
1550        R_SDPTA
1550        R_SELGTHR2
1550        R_SELNPS
1550        R_SELtex
1550        R_SELtpp
1550        R_SEPHCHCS
1550        R_SERASr
1550        R_SERAT
1550        R_SERD_D
1550        R_SERD_L
1550        R_SERTRS
1550        R_SERt2rpp
1550        R_SERtex
1550        R_SFGTHi
1550        R_SGDS
1550        R_SGSAD
1550        R_SHCHCS3
1550        R_SHCHD2
1550        R_SHCHF
1550        R_SHK3Dr
1550        R_SHKK
1550        R_SKMt2pp
1550        R_SKMtex
1550        R_SLNTtpp
1550        R_SO2tpp
1550        R_SO4tex
1550        R_SPMDAT2
1550        R_SPMDtex
1550        R_SPMS
1550        R_SPODMpp
1550        R_SSALx
1550        R_SSALy
1550        R_SUCASPtpp
1550        R_SUCCt2_2pp
1550        R_SUCCtex
1550        R_SUCDi
1550        R_SUCFUMtpp
1550        R_SUCMALtpp
1550        R_SUCOAS
1550        R_SUCRtex
1550        R_SUCptspp
1550        R_SULFACabcpp
1550        R_SULFACtex
1550        R_SULRi
1550        R_SULabcpp
1550        R_T2DECAI
1550        R_TAGURr
1550        R_TALA
1550        R_TARTD
1550        R_TARTRDtex
1550        R_TARTt2_3pp
1550        R_TAUDO
1550        R_TAURabcpp
1550        R_TDP
1550        R_TDPAGTA
1550        R_TDPDRE
1550        R_TDPDRR
1550        R_TDSK
1550        R_TDSR1
1550        R_TGBPA
1550        R_THD2pp
1550        R_THDPS
1550        R_THIORDXi
1550        R_THMDt2rpp
1550        R_THMDtex
1550        R_THMabcpp
1550        R_THMtex
1550        R_THRAi
1550        R_THRD
1550        R_THRD_L
1550        R_THRS
1550        R_THRt2rpp
1550        R_THRt4pp
1550        R_THRtex
1550        R_THYMt3pp
1550        R_THZPSN3
1550        R_TKT1
1550        R_TKT2
1550        R_TMAOR1
1550        R_TMAOR1pp
1550        R_TMAOR2
1550        R_TMAOR2pp
1550        R_TMAOtex
1550        R_TMDK1
1550        R_TMDPP
1550        R_TMDS
1550        R_TMK
1550        R_TMPK
1550        R_TMPPP
1550        R_TPI
1550        R_TPRDCOAS
1550        R_TRDR
1550        R_TRE6PP
1550        R_TRE6PS
1550        R_TREH
1550        R_TREHpp
1550        R_TREptspp
1550        R_TRPS1
1550        R_TRPS2
1550        R_TRPt2rpp
1550        R_TRPtex
1550        R_TRSARr
1550        R_TTDCAtexi
1550        R_TTDCEAtexi
1550        R_TTRCYCtpp
1550        R_TUNGSabcpp
1550        R_TUNGStex
1550        R_TYMtex
1550        R_TYRL
1550        R_TYROXDApp
1550        R_TYRPpp
1550        R_TYRTA
1550        R_TYRTRS
1550        R_ThDPAT
1550        R_U23GAAT
1550        R_UAAGDS
1550        R_UACGAMPpp
1550        R_UACGAMtex
1550        R_UAG2E
1550        R_UAGAAT
1550        R_UAGCVT
1550        R_UAGPT3
1550        R_UAMAS
1550        R_UAPGR
1550        R_UDCPDP
1550        R_UDPACGALtex
1550        R_UDPG4E
1550        R_UDPGALM
1550        R_UDPGD
1550        R_UDPGDC
1550        R_UDPGLCURtex
1550        R_UDPGPpp
1550        R_UDPGtex
1550        R_UDPKAAT
1550        R_UGLCURPpp
1550        R_UGLT
1550        R_UGLYCH
1550        R_UGMDDS
1550        R_UHGADA
1550        R_ULA4NFT
1550        R_ULA4Ntppi
1550        R_UM3PL
1550        R_UM4PL
1550        R_UMPK
1550        R_UMPtex
1550        R_UPLA4FNF
1550        R_UPLA4FNT
1550        R_UPP3MT
1550        R_UPP3S
1550        R_UPPDC1
1550        R_UPPRT
1550        R_URACPAH
1550        R_URAt2pp
1550        R_URAtex
1550        R_URDGLYCD
1550        R_UREAtex
1550        R_UREAtpp
1550        R_URIH
1550        R_URIK2
1550        R_URIt2pp
1550        R_URItex
1550        R_USHD
1550        R_VALTA
1550        R_VALTRS
1550        R_VALabcpp
1550        R_VALt2rpp
1550        R_VALtex
1550        R_VPAMTr
1550        R_WCOS
1550        R_X5PL3E
1550        R_XAND
1550        R_XANt2pp
1550        R_XANtpp
1550        R_XPPT
1550        R_XTSNt2rpp
1550        R_XYLI2
1550        R_XYLK
1550        R_XYLK2
1550        R_XYLUt2pp
1550        R_XYLUtex
1550        R_XYLabcpp
1550        R_ZN2abcpp
1550        R_ZN2t3pp
1550        R_ZN2tpp
1550        R_ZNabcpp
1550        R_Zn2tex
1570        R_DM_4CRSOL
1570        R_DM_5DRIB
1570        R_DM_AACALD
1570        R_DM_AMOB
1570        R_DM_MTHTHF
1570        R_DM_OXAM
1570        R_EX_12ppd_DASH_R_LPAREN_e_RPAREN_
1570        R_EX_14glucan_LPAREN_e_RPAREN_
1570        R_EX_23camp_LPAREN_e_RPAREN_
1570        R_EX_23ccmp_LPAREN_e_RPAREN_
1570        R_EX_23cgmp_LPAREN_e_RPAREN_
1570        R_EX_23cump_LPAREN_e_RPAREN_
1570        R_EX_23dappa_LPAREN_e_RPAREN_
1570        R_EX_26dap_DASH_M_LPAREN_e_RPAREN_
1570        R_EX_2ddglcn_LPAREN_e_RPAREN_
1570        R_EX_34dhpac_LPAREN_e_RPAREN_
1570        R_EX_3amp_LPAREN_e_RPAREN_
1570        R_EX_3cmp_LPAREN_e_RPAREN_
1570        R_EX_3gmp_LPAREN_e_RPAREN_
1570        R_EX_3hcinnm_LPAREN_e_RPAREN_
1570        R_EX_3hpp_LPAREN_e_RPAREN_
1570        R_EX_3ump_LPAREN_e_RPAREN_
1570        R_EX_4abut_LPAREN_e_RPAREN_
1570        R_EX_4hoxpacd_LPAREN_e_RPAREN_
1570        R_EX_5dglcn_LPAREN_e_RPAREN_
1570        R_EX_LalaDgluMdap_LPAREN_e_RPAREN_
1570        R_EX_LalaDgluMdapDala_LPAREN_e_RPAREN_
1570        R_EX_LalaLglu_LPAREN_e_RPAREN_
1570        R_EX_ac_LPAREN_e_RPAREN_
1570        R_EX_acald_LPAREN_e_RPAREN_
1570        R_EX_acgal_LPAREN_e_RPAREN_
1570        R_EX_acgal1p_LPAREN_e_RPAREN_
1570        R_EX_acgam_LPAREN_e_RPAREN_
1570        R_EX_acmana_LPAREN_e_RPAREN_
1570        R_EX_acmum_LPAREN_e_RPAREN_
1570        R_EX_acnam_LPAREN_e_RPAREN_
1570        R_EX_acser_LPAREN_e_RPAREN_
1570        R_EX_ade_LPAREN_e_RPAREN_
1570        R_EX_adn_LPAREN_e_RPAREN_
1570        R_EX_ag_LPAREN_e_RPAREN_
1570        R_EX_agm_LPAREN_e_RPAREN_
1570        R_EX_akg_LPAREN_e_RPAREN_
1570        R_EX_ala_DASH_B_LPAREN_e_RPAREN_
1570        R_EX_ala_DASH_D_LPAREN_e_RPAREN_
1570        R_EX_ala_DASH_L_LPAREN_e_RPAREN_
1570        R_EX_alaala_LPAREN_e_RPAREN_
1570        R_EX_all_DASH_D_LPAREN_e_RPAREN_
1570        R_EX_alltn_LPAREN_e_RPAREN_
1570        R_EX_anhgm_LPAREN_e_RPAREN_
1570        R_EX_arab_DASH_L_LPAREN_e_RPAREN_
1570        R_EX_arbt_LPAREN_e_RPAREN_
1570        R_EX_arbtn_LPAREN_e_RPAREN_
1570        R_EX_arg_DASH_L_LPAREN_e_RPAREN_
1570        R_EX_ascb_DASH_L_LPAREN_e_RPAREN_
1570        R_EX_asn_DASH_L_LPAREN_e_RPAREN_
1570        R_EX_aso3_LPAREN_e_RPAREN_
1570        R_EX_asp_DASH_L_LPAREN_e_RPAREN_
1570        R_EX_btn_LPAREN_e_RPAREN_
1570        R_EX_but_LPAREN_e_RPAREN_
1570        R_EX_butso3_LPAREN_e_RPAREN_
1570        R_EX_ca2_LPAREN_e_RPAREN_
1570        R_EX_cbi_LPAREN_e_RPAREN_
1570        R_EX_cbl1_LPAREN_e_RPAREN_
1570        R_EX_cd2_LPAREN_e_RPAREN_
1570        R_EX_cgly_LPAREN_e_RPAREN_
1570        R_EX_chol_LPAREN_e_RPAREN_
1570        R_EX_chtbs_LPAREN_e_RPAREN_
1570        R_EX_cit_LPAREN_e_RPAREN_
1570        R_EX_cl_LPAREN_e_RPAREN_
1570        R_EX_cm_LPAREN_e_RPAREN_
1570        R_EX_cmp_LPAREN_e_RPAREN_
1570        R_EX_cobalt2_LPAREN_e_RPAREN_
1570        R_EX_colipa_LPAREN_e_RPAREN_
1570        R_EX_colipap_LPAREN_e_RPAREN_
1570        R_EX_cpgn_LPAREN_e_RPAREN_
1570        R_EX_cpgn_DASH_un_LPAREN_e_RPAREN_
1570        R_EX_crn_LPAREN_e_RPAREN_
1570        R_EX_crn_DASH_D_LPAREN_e_RPAREN_
1570        R_EX_cu_LPAREN_e_RPAREN_
1570        R_EX_cu2_LPAREN_e_RPAREN_
1570        R_EX_cyan_LPAREN_e_RPAREN_
1570        R_EX_cynt_LPAREN_e_RPAREN_
1570        R_EX_cys_DASH_L_LPAREN_e_RPAREN_
1570        R_EX_cytd_LPAREN_e_RPAREN_
1570        R_EX_dad_DASH_2_LPAREN_e_RPAREN_
1570        R_EX_damp_LPAREN_e_RPAREN_
1570        R_EX_dcmp_LPAREN_e_RPAREN_
1570        R_EX_dcyt_LPAREN_e_RPAREN_
1570        R_EX_ddca_LPAREN_e_RPAREN_
1570        R_EX_dgmp_LPAREN_e_RPAREN_
1570        R_EX_dgsn_LPAREN_e_RPAREN_
1570        R_EX_dha_LPAREN_e_RPAREN_
1570        R_EX_dimp_LPAREN_e_RPAREN_
1570        R_EX_din_LPAREN_e_RPAREN_
1570        R_EX_dms_LPAREN_e_RPAREN_
1570        R_EX_dmso_LPAREN_e_RPAREN_
1570        R_EX_doxrbcn_LPAREN_e_RPAREN_
1570        R_EX_dtmp_LPAREN_e_RPAREN_
1570        R_EX_dump_LPAREN_e_RPAREN_
1570        R_EX_duri_LPAREN_e_RPAREN_
1570        R_EX_eca4colipa_LPAREN_e_RPAREN_
1570        R_EX_enlipa_LPAREN_e_RPAREN_
1570        R_EX_enter_LPAREN_e_RPAREN_
1570        R_EX_etha_LPAREN_e_RPAREN_
1570        R_EX_ethso3_LPAREN_e_RPAREN_
1570        R_EX_etoh_LPAREN_e_RPAREN_
1570        R_EX_f6p_LPAREN_e_RPAREN_
1570        R_EX_fe2_LPAREN_e_RPAREN_
1570        R_EX_fe3_LPAREN_e_RPAREN_
1570        R_EX_fe3dcit_LPAREN_e_RPAREN_
1570        R_EX_fe3dhbzs_LPAREN_e_RPAREN_
1570        R_EX_fe3hox_LPAREN_e_RPAREN_
1570        R_EX_fe3hox_DASH_un_LPAREN_e_RPAREN_
1570        R_EX_fecrm_LPAREN_e_RPAREN_
1570        R_EX_fecrm_DASH_un_LPAREN_e_RPAREN_
1570        R_EX_feenter_LPAREN_e_RPAREN_
1570        R_EX_feoxam_LPAREN_e_RPAREN_
1570        R_EX_feoxam_DASH_un_LPAREN_e_RPAREN_
1570        R_EX_for_LPAREN_e_RPAREN_
1570        R_EX_fru_LPAREN_e_RPAREN_
1570        R_EX_frulys_LPAREN_e_RPAREN_
1570        R_EX_fruur_LPAREN_e_RPAREN_
1570        R_EX_fuc_DASH_L_LPAREN_e_RPAREN_
1570        R_EX_fum_LPAREN_e_RPAREN_
1570        R_EX_fusa_LPAREN_e_RPAREN_
1570        R_EX_g1p_LPAREN_e_RPAREN_
1570        R_EX_g3pc_LPAREN_e_RPAREN_
1570        R_EX_g3pe_LPAREN_e_RPAREN_
1570        R_EX_g3pg_LPAREN_e_RPAREN_
1570        R_EX_g3ps_LPAREN_e_RPAREN_
1570        R_EX_g6p_LPAREN_e_RPAREN_
1570        R_EX_gal_LPAREN_e_RPAREN_
1570        R_EX_gal_DASH_bD_LPAREN_e_RPAREN_
1570        R_EX_gal1p_LPAREN_e_RPAREN_
1570        R_EX_galct_DASH_D_LPAREN_e_RPAREN_
1570        R_EX_galctn_DASH_D_LPAREN_e_RPAREN_
1570        R_EX_galctn_DASH_L_LPAREN_e_RPAREN_
1570        R_EX_galt_LPAREN_e_RPAREN_
1570        R_EX_galur_LPAREN_e_RPAREN_
1570        R_EX_gam_LPAREN_e_RPAREN_
1570        R_EX_gam6p_LPAREN_e_RPAREN_
1570        R_EX_gbbtn_LPAREN_e_RPAREN_
1570        R_EX_gdp_LPAREN_e_RPAREN_
1570        R_EX_glcr_LPAREN_e_RPAREN_
1570        R_EX_glcur_LPAREN_e_RPAREN_
1570        R_EX_glcur1p_LPAREN_e_RPAREN_
1570        R_EX_gln_DASH_L_LPAREN_e_RPAREN_
1570        R_EX_glu_DASH_L_LPAREN_e_RPAREN_
1570        R_EX_gly_LPAREN_e_RPAREN_
1570        R_EX_glyald_LPAREN_e_RPAREN_
1570        R_EX_glyb_LPAREN_e_RPAREN_
1570        R_EX_glyc_LPAREN_e_RPAREN_
1570        R_EX_glyc_DASH_R_LPAREN_e_RPAREN_
1570        R_EX_glyc3p_LPAREN_e_RPAREN_
1570        R_EX_glyclt_LPAREN_e_RPAREN_
1570        R_EX_gmp_LPAREN_e_RPAREN_
1570        R_EX_gsn_LPAREN_e_RPAREN_
1570        R_EX_gthox_LPAREN_e_RPAREN_
1570        R_EX_gthrd_LPAREN_e_RPAREN_
1570        R_EX_gtp_LPAREN_e_RPAREN_
1570        R_EX_gua_LPAREN_e_RPAREN_
1570        R_EX_h_LPAREN_e_RPAREN_
1570        R_EX_h2s_LPAREN_e_RPAREN_
1570        R_EX_hacolipa_LPAREN_e_RPAREN_
1570        R_EX_halipa_LPAREN_e_RPAREN_
1570        R_EX_hdca_LPAREN_e_RPAREN_
1570        R_EX_hdcea_LPAREN_e_RPAREN_
1570        R_EX_hg2_LPAREN_e_RPAREN_
1570        R_EX_his_DASH_L_LPAREN_e_RPAREN_
1570        R_EX_hxa_LPAREN_e_RPAREN_
1570        R_EX_hxan_LPAREN_e_RPAREN_
1570        R_EX_ile_DASH_L_LPAREN_e_RPAREN_
1570        R_EX_imp_LPAREN_e_RPAREN_
1570        R_EX_indole_LPAREN_e_RPAREN_
1570        R_EX_inost_LPAREN_e_RPAREN_
1570        R_EX_ins_LPAREN_e_RPAREN_
1570        R_EX_isetac_LPAREN_e_RPAREN_
1570        R_EX_k_LPAREN_e_RPAREN_
1570        R_EX_kdo2lipid4_LPAREN_e_RPAREN_
1570        R_EX_lac_DASH_D_LPAREN_e_RPAREN_
1570        R_EX_lac_DASH_L_LPAREN_e_RPAREN_
1570        R_EX_leu_DASH_L_LPAREN_e_RPAREN_
1570        R_EX_lipa_LPAREN_e_RPAREN_
1570        R_EX_lipa_cold_LPAREN_e_RPAREN_
1570        R_EX_lipoate_LPAREN_e_RPAREN_
1570        R_EX_lys_DASH_L_LPAREN_e_RPAREN_
1570        R_EX_lyx_DASH_L_LPAREN_e_RPAREN_
1570        R_EX_mal_DASH_D_LPAREN_e_RPAREN_
1570        R_EX_mal_DASH_L_LPAREN_e_RPAREN_
1570        R_EX_malt_LPAREN_e_RPAREN_
1570        R_EX_malthx_LPAREN_e_RPAREN_
1570        R_EX_maltpt_LPAREN_e_RPAREN_
1570        R_EX_malttr_LPAREN_e_RPAREN_
1570        R_EX_maltttr_LPAREN_e_RPAREN_
1570        R_EX_man_LPAREN_e_RPAREN_
1570        R_EX_man6p_LPAREN_e_RPAREN_
1570        R_EX_manglyc_LPAREN_e_RPAREN_
1570        R_EX_melib_LPAREN_e_RPAREN_
1570        R_EX_meoh_LPAREN_e_RPAREN_
1570        R_EX_met_DASH_D_LPAREN_e_RPAREN_
1570        R_EX_met_DASH_L_LPAREN_e_RPAREN_
1570        R_EX_metsox_DASH_R_DASH_L_LPAREN_e_RPAREN_
1570        R_EX_metsox_DASH_S_DASH_L_LPAREN_e_RPAREN_
1570        R_EX_mg2_LPAREN_e_RPAREN_
1570        R_EX_mincyc_LPAREN_e_RPAREN_
1570        R_EX_minohp_LPAREN_e_RPAREN_
1570        R_EX_mmet_LPAREN_e_RPAREN_
1570        R_EX_mn2_LPAREN_e_RPAREN_
1570        R_EX_mnl_LPAREN_e_RPAREN_
1570        R_EX_mobd_LPAREN_e_RPAREN_
1570        R_EX_mso3_LPAREN_e_RPAREN_
1570        R_EX_n2o_LPAREN_e_RPAREN_
1570        R_EX_na1_LPAREN_e_RPAREN_
1570        R_EX_nac_LPAREN_e_RPAREN_
1570        R_EX_nh4_LPAREN_e_RPAREN_
1570        R_EX_ni2_LPAREN_e_RPAREN_
1570        R_EX_nmn_LPAREN_e_RPAREN_
1570        R_EX_no_LPAREN_e_RPAREN_
1570        R_EX_no2_LPAREN_e_RPAREN_
1570        R_EX_no3_LPAREN_e_RPAREN_
1570        R_EX_novbcn_LPAREN_e_RPAREN_
1570        R_EX_o16a4colipa_LPAREN_e_RPAREN_
1570        R_EX_o2_LPAREN_e_RPAREN_
1570        R_EX_o2s_LPAREN_e_RPAREN_
1570        R_EX_ocdca_LPAREN_e_RPAREN_
1570        R_EX_ocdcea_LPAREN_e_RPAREN_
1570        R_EX_octa_LPAREN_e_RPAREN_
1570        R_EX_orn_LPAREN_e_RPAREN_
1570        R_EX_orot_LPAREN_e_RPAREN_
1570        R_EX_pacald_LPAREN_e_RPAREN_
1570        R_EX_peamn_LPAREN_e_RPAREN_
1570        R_EX_pheme_LPAREN_e_RPAREN_
1570        R_EX_pnto_DASH_R_LPAREN_e_RPAREN_
1570        R_EX_ppa_LPAREN_e_RPAREN_
1570        R_EX_ppal_LPAREN_e_RPAREN_
1570        R_EX_pppn_LPAREN_e_RPAREN_
1570        R_EX_ppt_LPAREN_e_RPAREN_
1570        R_EX_pro_DASH_L_LPAREN_e_RPAREN_
1570        R_EX_progly_LPAREN_e_RPAREN_
1570        R_EX_psclys_LPAREN_e_RPAREN_
1570        R_EX_pser_DASH_L_LPAREN_e_RPAREN_
1570        R_EX_ptrc_LPAREN_e_RPAREN_
1570        R_EX_pydxn_LPAREN_e_RPAREN_
1570        R_EX_pyr_LPAREN_e_RPAREN_
1570        R_EX_quin_LPAREN_e_RPAREN_
1570        R_EX_r5p_LPAREN_e_RPAREN_
1570        R_EX_rfamp_LPAREN_e_RPAREN_
1570        R_EX_rib_DASH_D_LPAREN_e_RPAREN_
1570        R_EX_rmn_LPAREN_e_RPAREN_
1570        R_EX_sbt_DASH_D_LPAREN_e_RPAREN_
1570        R_EX_sel_LPAREN_e_RPAREN_
1570        R_EX_ser_DASH_D_LPAREN_e_RPAREN_
1570        R_EX_ser_DASH_L_LPAREN_e_RPAREN_
1570        R_EX_skm_LPAREN_e_RPAREN_
1570        R_EX_slnt_LPAREN_e_RPAREN_
1570        R_EX_so2_LPAREN_e_RPAREN_
1570        R_EX_so3_LPAREN_e_RPAREN_
1570        R_EX_so4_LPAREN_e_RPAREN_
1570        R_EX_spmd_LPAREN_e_RPAREN_
1570        R_EX_succ_LPAREN_e_RPAREN_
1570        R_EX_sucr_LPAREN_e_RPAREN_
1570        R_EX_tartr_DASH_D_LPAREN_e_RPAREN_
1570        R_EX_tartr_DASH_L_LPAREN_e_RPAREN_
1570        R_EX_tcynt_LPAREN_e_RPAREN_
1570        R_EX_thm_LPAREN_e_RPAREN_
1570        R_EX_thr_DASH_L_LPAREN_e_RPAREN_
1570        R_EX_thym_LPAREN_e_RPAREN_
1570        R_EX_thymd_LPAREN_e_RPAREN_
1570        R_EX_tma_LPAREN_e_RPAREN_
1570        R_EX_tmao_LPAREN_e_RPAREN_
1570        R_EX_tre_LPAREN_e_RPAREN_
1570        R_EX_trp_DASH_L_LPAREN_e_RPAREN_
1570        R_EX_tsul_LPAREN_e_RPAREN_
1570        R_EX_ttdca_LPAREN_e_RPAREN_
1570        R_EX_ttdcea_LPAREN_e_RPAREN_
1570        R_EX_ttrcyc_LPAREN_e_RPAREN_
1570        R_EX_tungs_LPAREN_e_RPAREN_
1570        R_EX_tym_LPAREN_e_RPAREN_
1570        R_EX_tyr_DASH_L_LPAREN_e_RPAREN_
1570        R_EX_tyrp_LPAREN_e_RPAREN_
1570        R_EX_uacgam_LPAREN_e_RPAREN_
1570        R_EX_udpacgal_LPAREN_e_RPAREN_
1570        R_EX_udpg_LPAREN_e_RPAREN_
1570        R_EX_udpgal_LPAREN_e_RPAREN_
1570        R_EX_udpglcur_LPAREN_e_RPAREN_
1570        R_EX_ump_LPAREN_e_RPAREN_
1570        R_EX_ura_LPAREN_e_RPAREN_
1570        R_EX_urea_LPAREN_e_RPAREN_
1570        R_EX_uri_LPAREN_e_RPAREN_
1570        R_EX_val_DASH_L_LPAREN_e_RPAREN_
1570        R_EX_xan_LPAREN_e_RPAREN_
1570        R_EX_xmp_LPAREN_e_RPAREN_
1570        R_EX_xtsn_LPAREN_e_RPAREN_
1570        R_EX_xyl_DASH_D_LPAREN_e_RPAREN_
1570        R_EX_xylu_DASH_L_LPAREN_e_RPAREN_
1570        R_EX_zn2_LPAREN_e_RPAREN_
1570        R_12DGR120tipp
1570        R_12DGR140tipp
1570        R_12DGR141tipp
1570        R_12DGR160tipp
1570        R_12DGR161tipp
1570        R_12DGR180tipp
1570        R_12DGR181tipp
1570        R_12PPDRtex
1570        R_12PPDRtpp
1570        R_12PPDStex
1570        R_12PPDStpp
1570        R_14GLUCANabcpp
1570        R_14GLUCANtexi
1570        R_23CAMPtex
1570        R_23CGMPtex
1570        R_23CUMPtex
1570        R_23DAPPAtex
1570        R_23PDE2pp
1570        R_23PDE4pp
1570        R_23PDE7pp
1570        R_23PDE9pp
1570        R_26DAHtex
1570        R_2AGPA120tipp
1570        R_2AGPA140tipp
1570        R_2AGPA141tipp
1570        R_2AGPA160tipp
1570        R_2AGPA161tipp
1570        R_2AGPA180tipp
1570        R_2AGPA181tipp
1570        R_2AGPE120tipp
1570        R_2AGPE140tipp
1570        R_2AGPE141tipp
1570        R_2AGPE160tipp
1570        R_2AGPE161tipp
1570        R_2AGPE180tipp
1570        R_2AGPE181tipp
1570        R_2AGPEAT120
1570        R_2AGPEAT140
1570        R_2AGPEAT141
1570        R_2AGPEAT160
1570        R_2AGPEAT161
1570        R_2AGPEAT180
1570        R_2AGPEAT181
1570        R_2AGPG120tipp
1570        R_2AGPG140tipp
1570        R_2AGPG141tipp
1570        R_2AGPG180tipp
1570        R_2AGPG181tipp
1570        R_2AGPGAT140
1570        R_2AGPGAT141
1570        R_2AGPGAT160
1570        R_2AGPGAT161
1570        R_2AGPGAT180
1570        R_2AGPGAT181
1570        R_2DGULRGx
1570        R_2DGULRGy
1570        R_2DGULRx
1570        R_2DGULRy
1570        R_2MAHMP
1570        R_34dhpactex
1570        R_3AMACHYD
1570        R_3AMPtex
1570        R_3CMPtex
1570        R_3GMPtex
1570        R_3HAD100
1570        R_3HAD120
1570        R_3HAD121
1570        R_3HAD140
1570        R_3HAD141
1570        R_3HAD160
1570        R_3HAD161
1570        R_3HAD180
1570        R_3HAD181
1570        R_3HAD40
1570        R_3HAD60
1570        R_3HAD80
1570        R_3HCINNMH
1570        R_3HPPPNH
1570        R_3HPPtex
1570        R_3HPPtpp
1570        R_3KGK
1570        R_3NTD2pp
1570        R_3NTD4pp
1570        R_3NTD7pp
1570        R_3OAR120
1570        R_3OAR121
1570        R_3OAR140
1570        R_3OAR160
1570        R_3OAR161
1570        R_3OAR180
1570        R_3OAR181
1570        R_3OAR40
1570        R_3OAR80
1570        R_3OAS100
1570        R_3OAS120
1570        R_3OAS121
1570        R_3OAS140
1570        R_3OAS141
1570        R_3OAS160
1570        R_3OAS161
1570        R_3OAS181
1570        R_3OAS60
1570        R_3OAS80
1570        R_3OXCOAT
1570        R_3PEPTabcpp
1570        R_3PEPTtex
1570        R_3UMPtex
1570        R_42A12BOOXpp
1570        R_4HOXPACDtex
1570        R_4HTHRS
1570        R_4PCPpp
1570        R_4PEPTabcpp
1570        R_4PEPTtex
1570        R_5DGLCNR
1570        R_5DGLCNt2rpp
1570        R_5DGLCNtex
1570        R_5DOAN
1570        R_5MTRtex
1570        R_A5PISO
1570        R_AACPS1
1570        R_AACPS2
1570        R_AACPS3
1570        R_AACPS4
1570        R_AACPS5
1570        R_AACPS6
1570        R_AACPS7
1570        R_AACPS8
1570        R_AACTOOR
1570        R_AADDGT
1570        R_AAMYL
1570        R_AAMYLpp
1570        R_ABTA
1570        R_ABUTD
1570        R_ABUTt2pp
1570        R_ABUTtex
1570        R_ACACCT
1570        R_ACACT1r
1570        R_ACACT2r
1570        R_ACACT3r
1570        R_ACACT4r
1570        R_ACACT5r
1570        R_ACACT6r
1570        R_ACACT7r
1570        R_ACACT8r
1570        R_ACACt2pp
1570        R_ACACtex
1570        R_ACALD
1570        R_ACALDtpp
1570        R_ACANTHAT
1570        R_ACCOAC
1570        R_ACCOAL
1570        R_ACGAL1Ptex
1570        R_ACGALtex
1570        R_ACGAM1PPpp
1570        R_ACGAM1Ptex
1570        R_ACGAMK
1570        R_ACGAMT
1570        R_ACGAptspp
1570        R_ACGAtex
1570        R_ACGK
1570        R_ACGS
1570        R_ACHBS
1570        R_ACKr
1570        R_ACLS
1570        R_ACM6PH
1570        R_ACMAMUT
1570        R_ACMANAptspp
1570        R_ACMANAtex
1570        R_ACMUMptspp
1570        R_ACMUMtex
1570        R_ACNAMt2pp
1570        R_ACNAMtex
1570        R_ACOAD1f
1570        R_ACOAD2f
1570        R_ACOAD3f
1570        R_ACOAD4f
1570        R_ACOAD5f
1570        R_ACOAD6f
1570        R_ACOAD8f
1570        R_ACOLIPAabctex
1570        R_ACONMT
1570        R_ACONTa
1570        R_ACONTb
1570        R_ACOTA
1570        R_ACPPAT140
1570        R_ACPPAT141
1570        R_ACPPAT160
1570        R_ACPPAT161
1570        R_ACPPAT180
1570        R_ACPPAT181
1570        R_ACPS1
1570        R_ACSERtex
1570        R_ACSERtpp
1570        R_ACt2rpp
1570        R_ACt4pp
1570        R_ACtex
1570        R_ADCL
1570        R_ADCS
1570        R_ADD
1570        R_ADEt2rpp
1570        R_ADEtex
1570        R_ADK1
1570        R_ADK3
1570        R_ADK4
1570        R_ADMDC
1570        R_ADNCYC
1570        R_ADNK1
1570        R_ADNUC
1570        R_ADNt2pp
1570        R_ADNtex
1570        R_ADOCBIK
1570        R_ADOCBLS
1570        R_ADOCBLabcpp
1570        R_ADPRDP
1570        R_ADPT
1570        R_ADSK
1570        R_ADSL1r
1570        R_ADSL2r
1570        R_ADSS
1570        R_AGM3PA
1570        R_AGM3PApp
1570        R_AGM3PH
1570        R_AGM3Pt2pp
1570        R_AGM4PA
1570        R_AGM4PApp
1570        R_AGM4PCP
1570        R_AGM4PCPpp
1570        R_AGM4PH
1570        R_AGM4Pt2pp
1570        R_AGMH
1570        R_AGMT
1570        R_AGMt2pp
1570        R_AGMtex
1570        R_AGPAT120
1570        R_AGPAT140
1570        R_AGPAT141
1570        R_AGPAT161
1570        R_AGPAT180
1570        R_AGPAT181
1570        R_AGPR
1570        R_AGt3
1570        R_AHCYSNS
1570        R_AICART
1570        R_AIRC2
1570        R_AIRC3
1570        R_AKGt2rpp
1570        R_AKGtex
1570        R_ALAALAD
1570        R_ALAALAabcpp
1570        R_ALAALAr
1570        R_ALAALAtex
1570        R_ALAGLUE
1570        R_ALAR
1570        R_ALATA_D2
1570        R_ALATA_L
1570        R_ALATA_L2
1570        R_ALATRS
1570        R_ALAabcpp
1570        R_ALAt2pp
1570        R_ALAt2rpp
1570        R_ALAt4pp
1570        R_ALAtex
1570        R_ALCD19
1570        R_ALCD2x
1570        R_ALDD2x
1570        R_ALDD2y
1570        R_ALDD3y
1570        R_ALDD4
1570        R_ALLK
1570        R_ALLPI
1570        R_ALLTAMH
1570        R_ALLTN
1570        R_ALLTNt2rpp
1570        R_ALLTNtex
1570        R_ALLULPE
1570        R_ALLabcpp
1570        R_ALLtex
1570        R_ALPATE160pp
1570        R_ALPATG160pp
1570        R_ALR2
1570        R_ALR4x
1570        R_AM3PA
1570        R_AM4PA
1570        R_AM4PCP
1570        R_AMALT2
1570        R_AMALT3
1570        R_AMANAPEr
1570        R_AMANK
1570        R_AMAOTr
1570        R_AMMQLT8
1570        R_AMPMS2
1570        R_AMPN
1570        R_AMPTASECG
1570        R_AMPTASEPG
1570        R_AMPtex
1570        R_ANHMK
1570        R_ANPRT
1570        R_ANS
1570        R_AOBUTDs
1570        R_AOXSr2
1570        R_AP4AH
1570        R_AP4AS
1570        R_AP5AH
1570        R_APG3PAT120
1570        R_APG3PAT140
1570        R_APG3PAT141
1570        R_APG3PAT160
1570        R_APG3PAT161
1570        R_APG3PAT181
1570        R_APH120
1570        R_APH140
1570        R_APH160
1570        R_APH161
1570        R_APH180
1570        R_APH181
1570        R_APPLDHr
1570        R_APRAUR
1570        R_ARAI
1570        R_ARBTNR1
1570        R_ARBTNR2
1570        R_ARBTNR3
1570        R_ARBTNabcpp
1570        R_ARBTNexs
1570        R_ARBTNtpp
1570        R_ARBTptspp
1570        R_ARBTtex
1570        R_ARBabcpp
1570        R_ARBt2rpp
1570        R_ARBt3ipp
1570        R_ARBtex
1570        R_ARGAGMt7pp
1570        R_ARGDC
1570        R_ARGDCpp
1570        R_ARGORNt7pp
1570        R_ARGSL
1570        R_ARGSS
1570        R_ARGTRS
1570        R_ARGabcpp
1570        R_ARGt3pp
1570        R_ARGtex
1570        R_ASAD
1570        R_ASCBPL
1570        R_ASCBptspp
1570        R_ASCBtex
1570        R_ASNN
1570        R_ASNNpp
1570        R_ASNS1
1570        R_ASNS2
1570        R_ASNTRS
1570        R_ASNt2rpp
1570        R_ASNtex
1570        R_ASO3t8pp
1570        R_ASO3tex
1570        R_ASP1DC
1570        R_ASPCT
1570        R_ASPK
1570        R_ASPO3
1570        R_ASPO4
1570        R_ASPO5
1570        R_ASPO6
1570        R_ASPT
1570        R_ASPTA
1570        R_ASPTRS
1570        R_ASPabcpp
1570        R_ASPt2_2pp
1570        R_ASPt2_3pp
1570        R_ASPt2pp
1570        R_ASPt2rpp
1570        R_ASPtex
1570        R_ASR
1570        R_ATPHs
1570        R_ATPM
1570        R_ATPPRT
1570        R_ATPS4rpp
1570        R_BALAt2pp
1570        R_BALAtex
1570        R_BETALDHx
1570        R_BETALDHy
1570        R_BMOCOS
1570        R_BMOGDS1
1570        R_BMOGDS2
1570        R_BPNT
1570        R_BSORy
1570        R_BTNt2ipp
1570        R_BTNtex
1570        R_BTS5
1570        R_BUTCT
1570        R_BUTSO3abcpp
1570        R_BUTSO3tex
1570        R_BUTt2rpp
1570        R_BUTtex
1570        R_BWCOGDS1
1570        R_BWCOGDS2
1570        R_BWCOS
1570        R_CA2tex
1570        R_CADVtpp
1570        R_CAT
1570        R_CAt6pp
1570        R_CBIAT
1570        R_CBItonex
1570        R_CBL1abcpp
1570        R_CBL1tonex
1570        R_CBLAT
1570        R_CBMD
1570        R_CBMKr
1570        R_CBPS
1570        R_CCGS
1570        R_CD2abcpp
1570        R_CD2t3pp
1570        R_CD2tex
1570        R_CD2tpp
1570        R_CDAPPA120
1570        R_CDAPPA140
1570        R_CDAPPA141
1570        R_CDAPPA160
1570        R_CDAPPA161
1570        R_CDAPPA180
1570        R_CDAPPA181
1570        R_CDGR
1570        R_CDGS
1570        R_CDPMEK
1570        R_CFAS160E
1570        R_CFAS160G
1570        R_CFAS180E
1570        R_CFAS180G
1570        R_CGLYabcpp
1570        R_CGLYtex
1570        R_CHLabcpp
1570        R_CHLt2pp
1570        R_CHLtex
1570        R_CHOLD
1570        R_CHORS
1570        R_CHRPL
1570        R_CHTBSptspp
1570        R_CHTBStex
1570        R_CINNDO
1570        R_CITL
1570        R_CITt3pp
1570        R_CITt7pp
1570        R_CITtex
1570        R_CLIPAabctex
1570        R_CLPNH120pp
1570        R_CLPNH141pp
1570        R_CLPNH161pp
1570        R_CLPNH180pp
1570        R_CLPNH181pp
1570        R_CLPNS120pp
1570        R_CLPNS140pp
1570        R_CLPNS141pp
1570        R_CLPNS160pp
1570        R_CLPNS161pp
1570        R_CLPNS180pp
1570        R_CLPNS181pp
1570        R_CLtex
1570        R_CMPN
1570        R_CMtex
1570        R_CMtpp
1570        R_CO2tex
1570        R_CO2tpp
1570        R_COBALT2abcpp
1570        R_COBALT2t3pp
1570        R_COBALT2tex
1570        R_COBALT2tpp
1570        R_COLIPAKpp
1570        R_COLIPAPabctex
1570        R_COLIPAabcpp
1570        R_COLIPAabctex
1570        R_CPGNR1
1570        R_CPGNR2
1570        R_CPGNR3
1570        R_CPGNUtex
1570        R_CPGNUtpp
1570        R_CPGNabcpp
1570        R_CPGNexs
1570        R_CPGNtonex
1570        R_CPH4S
1570        R_CPMPS
1570        R_CPPPGO
1570        R_CPPPGO2
1570        R_CRNBTCT
1570        R_CRNCAL2
1570        R_CRNCAR
1570        R_CRNCBCT
1570        R_CRNCDH
1570        R_CRNDCAL2
1570        R_CRNDabcpp
1570        R_CRNDt2rpp
1570        R_CRNabcpp
1570        R_CRNt2rpp
1570        R_CRNt7pp
1570        R_CRNt8pp
1570        R_CSNt2pp
1570        R_CSNtex
1570        R_CTBTCAL2
1570        R_CTBTabcpp
1570        R_CTECOAI6
1570        R_CTECOAI7
1570        R_CTECOAI8
1570        R_CTPS2
1570        R_CU1Opp
1570        R_CU1abcpp
1570        R_CU2abcpp
1570        R_CU2tex
1570        R_CU2tpp
1570        R_CUt3
1570        R_CUtex
1570        R_CYANST
1570        R_CYANSTpp
1570        R_CYANtex
1570        R_CYNTAH
1570        R_CYNTt2pp
1570        R_CYNTtex
1570        R_CYSDDS
1570        R_CYSDS
1570        R_CYSDabcpp
1570        R_CYSDtex
1570        R_CYSS
1570        R_CYSSADS
1570        R_CYSTL
1570        R_CYSTRS
1570        R_CYSabcpp
1570        R_CYStex
1570        R_CYStpp
1570        R_CYTBD2pp
1570        R_CYTBDpp
1570        R_CYTBO3_4pp
1570        R_CYTD
1570        R_CYTDH
1570        R_CYTDK2
1570        R_CYTDt2pp
1570        R_CYTDt2rpp
1570        R_CYTDtex
1570        R_CYTK1
1570        R_CYTK2
1570        R_D_DASH_LACtex
1570        R_DAAD
1570        R_DADA
1570        R_DADK
1570        R_DADNt2pp
1570        R_DADNtex
1570        R_DAGK120
1570        R_DAGK140
1570        R_DAGK141
1570        R_DAGK160
1570        R_DAGK161
1570        R_DAGK181
1570        R_DALAt2pp
1570        R_DALAtex
1570        R_DAMPtex
1570        R_DAPAL
1570        R_DAPDC
1570        R_DAPE
1570        R_DAPabcpp
1570        R_DAPtex
1570        R_DASYN120
1570        R_DASYN140
1570        R_DASYN141
1570        R_DASYN160
1570        R_DASYN161
1570        R_DASYN180
1570        R_DASYN181
1570        R_DATPHs
1570        R_DB4PS
1570        R_DBTS
1570        R_DC6PH
1570        R_DCAtex
1570        R_DCMPtex
1570        R_DCTPD
1570        R_DCYTD
1570        R_DCYTt2pp
1570        R_DDCAtexi
1570        R_DDGALK
1570        R_DDGLCNtex
1570        R_DDGLK
1570        R_DDPA
1570        R_DGK1
1570        R_DGMPtex
1570        R_DGSNt2pp
1570        R_DGSNtex
1570        R_DHACOAH
1570        R_DHAD1
1570        R_DHAD2
1570        R_DHAPT
1570        R_DHAtex
1570        R_DHBD
1570        R_DHBS
1570        R_DHBSH
1570        R_DHCIND
1570        R_DHCINDO
1570        R_DHDPRy
1570        R_DHDPS
1570        R_DHFR
1570        R_DHFS
1570        R_DHMPTR
1570        R_DHNAOT4
1570        R_DHNCOAS
1570        R_DHNCOAT
1570        R_DHNPA2r
1570        R_DHNPTE
1570        R_DHORD2
1570        R_DHORD5
1570        R_DHORDfum
1570        R_DHORTS
1570        R_DHPPD
1570        R_DHPPDA2
1570        R_DHPS2
1570        R_DHPTDCs2
1570        R_DHPTDNR
1570        R_DHPTDNRN
1570        R_DHQS
1570        R_DIMPtex
1570        R_DINSt2pp
1570        R_DINStex
1570        R_DKGLCNR1
1570        R_DKGLCNR2x
1570        R_DKGLCNR2y
1570        R_DMATT
1570        R_DMPPS
1570        R_DMQMT
1570        R_DMSOR1
1570        R_DMSOR1pp
1570        R_DMSOR2
1570        R_DMSOR2pp
1570        R_DMSOtpp
1570        R_DMStex
1570        R_DOGULNR
1570        R_DOPAtex
1570        R_DOXRBCNtex
1570        R_DOXRBCNtpp
1570        R_DPCOAK
1570        R_DRPA
1570        R_DSBAO1
1570        R_DSBAO2
1570        R_DSBCGT
1570        R_DSBGGT
1570        R_DSERDHr
1570        R_DSERtex
1570        R_DTARTD
1570        R_DTMPK
1570        R_DUMPtex
1570        R_DURADx
1570        R_DURIK1
1570        R_DURIPP
1570        R_DURIt2pp
1570        R_DURItex
1570        R_DUTPDP
1570        R_DXPRIi
1570        R_DXPS
1570        R_DXYLK
1570        R_E4PD
1570        R_EAR100x
1570        R_EAR100y
1570        R_EAR120x
1570        R_EAR120y
1570        R_EAR121x
1570        R_EAR121y
1570        R_EAR140x
1570        R_EAR140y
1570        R_EAR141x
1570        R_EAR141y
1570        R_EAR160x
1570        R_EAR160y
1570        R_EAR161x
1570        R_EAR161y
1570        R_EAR180x
1570        R_EAR180y
1570        R_EAR181y
1570        R_EAR40x
1570        R_EAR40y
1570        R_EAR60x
1570        R_EAR60y
1570        R_EAR80x
1570        R_EAR80y
1570        R_ECA4COLIPAabctex
1570        R_ECA4OALpp
1570        R_ECAP1pp
1570        R_ECAP2pp
1570        R_ECAtpp
1570        R_ECOAH2
1570        R_ECOAH3
1570        R_ECOAH5
1570        R_ECOAH6
1570        R_ECOAH7
1570        R_ECOAH8
1570        R_EDD
1570        R_EDTXS1
1570        R_EDTXS2
1570        R_EDTXS3
1570        R_EGMEACPR
1570        R_ENO
1570        R_ENTCS
1570        R_ENTERES
1570        R_ENTERES2
1570        R_EPMEACPR
1570        R_ETHAAL
1570        R_ETHAt2pp
1570        R_ETHAtex
1570        R_ETHSO3abcpp
1570        R_ETOHtex
1570        R_ETOHtrpp
1570        R_F6PA
1570        R_F6PP
1570        R_F6Pt6_2pp
1570        R_F6Ptex
1570        R_FA100ACPHi
1570        R_FA120ACPHi
1570        R_FA141ACPHi
1570        R_FA160ACPHi
1570        R_FA161ACPHi
1570        R_FA80ACPHi
1570        R_FACOAE100
1570        R_FACOAE120
1570        R_FACOAE140
1570        R_FACOAE160
1570        R_FACOAE161
1570        R_FACOAE180
1570        R_FACOAE181
1570        R_FACOAE80
1570        R_FACOAL100t2pp
1570        R_FACOAL120t2pp
1570        R_FACOAL140t2pp
1570        R_FACOAL141t2pp
1570        R_FACOAL160t2pp
1570        R_FACOAL161t2pp
1570        R_FACOAL180t2pp
1570        R_FACOAL181t2pp
1570        R_FACOAL60t2pp
1570        R_FACOAL80t2pp
1570        R_FADRx
1570        R_FADRx2
1570        R_FALDH2
1570        R_FALDtex
1570        R_FALDtpp
1570        R_FALGTHLs
1570        R_FBA
1570        R_FBA3
1570        R_FBP
1570        R_FCI
1570        R_FCLK
1570        R_FCLPA
1570        R_FCLT
1570        R_FDH4pp
1570        R_FDH5pp
1570        R_FDMO
1570        R_FDMO2
1570        R_FDMO3
1570        R_FDMO4
1570        R_FDMO6
1570        R_FE2abcpp
1570        R_FE2t2pp
1570        R_FE2t3pp
1570        R_FE2tex
1570        R_FE2tpp
1570        R_FE3DCITabcpp
1570        R_FE3DCITtonex
1570        R_FE3DHBZR
1570        R_FE3HOXR1
1570        R_FE3HOXR2
1570        R_FE3HOXR3
1570        R_FE3HOXUtex
1570        R_FE3HOXUtpp
1570        R_FE3HOXabcpp
1570        R_FE3HOXexs
1570        R_FE3HOXtonex
1570        R_FE3Ri
1570        R_FE3abcpp
1570        R_FE3tex
1570        R_FECRMR1
1570        R_FECRMR2
1570        R_FECRMR3
1570        R_FECRMUtpp
1570        R_FECRMabcpp
1570        R_FECRMexs
1570        R_FECRMtonex
1570        R_FEENTERR1
1570        R_FEENTERR2
1570        R_FEENTERR3
1570        R_FEENTERabcpp
1570        R_FEENTERexs
1570        R_FEENTERtex
1570        R_FEENTERtonex
1570        R_FEENTERtpp
1570        R_FEOXAMR1
1570        R_FEOXAMR2
1570        R_FEOXAMR3
1570        R_FEOXAMUtex
1570        R_FEOXAMUtpp
1570        R_FEOXAMexs
1570        R_FEROpp
1570        R_FESD1s
1570        R_FESD2s
1570        R_FFSD
1570        R_FHL
1570        R_FLVR
1570        R_FLVRx
1570        R_FMNAT
1570        R_FMNRx
1570        R_FMNRx2
1570        R_FOMETRi
1570        R_FORCT
1570        R_FORt2pp
1570        R_FORtex
1570        R_FORtppi
1570        R_FRD2
1570        R_FRD3
1570        R_FRUK
1570        R_FRULYSDG
1570        R_FRULYSE
1570        R_FRULYSt2pp
1570        R_FRULYStex
1570        R_FRUURt2rpp
1570        R_FRUpts2pp
1570        R_FRUtex
1570        R_FTHFD
1570        R_FUCtex
1570        R_FUCtpp
1570        R_FUM
1570        R_FUMt2_2pp
1570        R_FUMt2_3pp
1570        R_FUMtex
1570        R_FUSAtex
1570        R_FUSAtpp
1570        R_G1PACT
1570        R_G1PPpp
1570        R_G1PTT
1570        R_G1Ptex
1570        R_G1SAT
1570        R_G2PP
1570        R_G2PPpp
1570        R_G3PAT120
1570        R_G3PAT140
1570        R_G3PAT141
1570        R_G3PAT161
1570        R_G3PAT180
1570        R_G3PAT181
1570        R_G3PCabcpp
1570        R_G3PCtex
1570        R_G3PD2
1570        R_G3PD5
1570        R_G3PD7
1570        R_G3PEabcpp
1570        R_G3PEtex
1570        R_G3PGabcpp
1570        R_G3PGtex
1570        R_G3PIabcpp
1570        R_G3PItex
1570        R_G3PSabcpp
1570        R_G3PStex
1570        R_G5SADs
1570        R_G5SD
1570        R_G6PDA
1570        R_G6PDH2r
1570        R_G6PP
1570        R_G6Pt6_2pp
1570        R_GAL1PPpp
1570        R_GAL1Ptex
1570        R_GALBDtex
1570        R_GALCTD
1570        R_GALCTND
1570        R_GALCTNLt2pp
1570        R_GALCTNLtex
1570        R_GALCTNt2pp
1570        R_GALCTNtex
1570        R_GALCTtex
1570        R_GALKr
1570        R_GALM2pp
1570        R_GALS3
1570        R_GALT1
1570        R_GALTptspp
1570        R_GALTtex
1570        R_GALURt2rpp
1570        R_GALURtex
1570        R_GALUi
1570        R_GALt2pp
1570        R_GALtex
1570        R_GAM6Pt6_2pp
1570        R_GAMptspp
1570        R_GAMtex
1570        R_GAPD
1570        R_GARFT
1570        R_GART
1570        R_GBBTNtex
1570        R_GCALDD
1570        R_GDMANE
1570        R_GDPMNH
1570        R_GDPMNP
1570        R_GDPTPDP
1570        R_GDPtex
1570        R_GF6PTA
1570        R_GGGABADr
1570        R_GGGABAH
1570        R_GGPTRCO
1570        R_GGPTRCS
1570        R_GHBDHx
1570        R_GHMT2r
1570        R_GK1
1570        R_GLCATr
1570        R_GLCDpp
1570        R_GLCNt2rpp
1570        R_GLCNtex
1570        R_GLCP
1570        R_GLCRAL
1570        R_GLCRD
1570        R_GLCRt2rpp
1570        R_GLCRtex
1570        R_GLCS1
1570        R_GLCTR1
1570        R_GLCTR2
1570        R_GLCTR3
1570        R_GLCUR1Ptex
1570        R_GLCURtex
1570        R_GLCabcpp
1570        R_GLCptspp
1570        R_GLCt2pp
1570        R_GLCtex
1570        R_GLCtexi
1570        R_GLDBRAN2
1570        R_GLGC
1570        R_GLNS
1570        R_GLNTRS
1570        R_GLNabcpp
1570        R_GLNtex
1570        R_GLTPD
1570        R_GLU5K
1570        R_GLUABUTt7pp
1570        R_GLUCYS
1570        R_GLUDC
1570        R_GLUDy
1570        R_GLUN
1570        R_GLUNpp
1570        R_GLUPRT
1570        R_GLUR
1570        R_GLUSy
1570        R_GLUTRR
1570        R_GLUTRS
1570        R_GLUabcpp
1570        R_GLUt2rpp
1570        R_GLUt4pp
1570        R_GLUtex
1570        R_GLXCL
1570        R_GLYALDtex
1570        R_GLYALDtpp
1570        R_GLYAT
1570        R_GLYBabcpp
1570        R_GLYBt2pp
1570        R_GLYBtex
1570        R_GLYC2Pabcpp
1570        R_GLYC2Ptex
1570        R_GLYC3Pabcpp
1570        R_GLYC3Pt6pp
1570        R_GLYC3Ptex
1570        R_GLYCAt2rpp
1570        R_GLYCAtex
1570        R_GLYCDx
1570        R_GLYCK
1570        R_GLYCK2
1570        R_GLYCL
1570        R_GLYCLTDx
1570        R_GLYCLTt2rpp
1570        R_GLYCLTt4pp
1570        R_GLYCLTtex
1570        R_GLYCTO2
1570        R_GLYCTO3
1570        R_GLYCTO4
1570        R_GLYCtex
1570        R_GLYCtpp
1570        R_GLYK
1570        R_GLYOX
1570        R_GLYOX3
1570        R_GLYTRS
1570        R_GLYt2pp
1570        R_GLYt4pp
1570        R_GLYtex
1570        R_GMAND
1570        R_GMHEPAT
1570        R_GMHEPPA
1570        R_GMPR
1570        R_GMPtex
1570        R_GND
1570        R_GNK
1570        R_GOFUCR
1570        R_GP4GH
1570        R_GPDDA1
1570        R_GPDDA1pp
1570        R_GPDDA2
1570        R_GPDDA2pp
1570        R_GPDDA3
1570        R_GPDDA3pp
1570        R_GPDDA4
1570        R_GPDDA4pp
1570        R_GPDDA5
1570        R_GPDDA5pp
1570        R_GRTT
1570        R_GRXR
1570        R_GSNK
1570        R_GSNt2pp
1570        R_GSNtex
1570        R_GSPMDA
1570        R_GSPMDS
1570        R_GTHOXtex
1570        R_GTHOr
1570        R_GTHPi
1570        R_GTHRDabc2pp
1570        R_GTHRDabcpp
1570        R_GTHRDtex
1570        R_GTHS
1570        R_GTPCI
1570        R_GTPCII2
1570        R_GTPDPDP
1570        R_GTPDPK
1570        R_GTPHs
1570        R_GTPtex
1570        R_GUACYC
1570        R_GUAD
1570        R_GUAPRT
1570        R_GUAt2pp
1570        R_GUAtpp
1570        R_GUI2
1570        R_GUR1PPpp
1570        R_H2O2tex
1570        R_H2Otex
1570        R_H2Otpp
1570        R_H2SO
1570        R_H2St1pp
1570        R_H2Stex
1570        R_H2tex
1570        R_H2tpp
1570        R_HACD1
1570        R_HACD2
1570        R_HACD3
1570        R_HACD5
1570        R_HACD6
1570        R_HACD7
1570        R_HACD8
1570        R_HADPCOADH3
1570        R_HBZOPT
1570        R_HCINNMt2rpp
1570        R_HCINNMtex
1570        R_HCO3E
1570        R_HCYSMT
1570        R_HCYSMT2
1570        R_HDCAtexi
1570        R_HDCEAtexi
1570        R_HEMEOS
1570        R_HEPK1
1570        R_HEPK2
1570        R_HEPT1
1570        R_HEPT2
1570        R_HEPT3
1570        R_HEPT4
1570        R_HETZK
1570        R_HEX1
1570        R_HEX4
1570        R_HEXt2rpp
1570        R_HG2abcpp
1570        R_HG2t3pp
1570        R_HG2tex
1570        R_HISTP
1570        R_HISTRS
1570        R_HISabcpp
1570        R_HISt2rpp
1570        R_HIStex
1570        R_HKNDDH
1570        R_HKNTDH
1570        R_HMBS
1570        R_HMPK1
1570        R_HOMt2pp
1570        R_HOPNTAL
1570        R_HPPK2
1570        R_HPPPNDO
1570        R_HPPPNt2rpp
1570        R_HPPPNtex
1570        R_HPYRI
1570        R_HPYRRx
1570        R_HPYRRy
1570        R_HSDy
1570        R_HSK
1570        R_HSST
1570        R_HSTPT
1570        R_HXAND
1570        R_HXAtex
1570        R_HXCT
1570        R_HXPRT
1570        R_HYD1pp
1570        R_HYD2pp
1570        R_HYD3pp
1570        R_HYPOE
1570        R_HYXNtex
1570        R_HYXNtpp
1570        R_Htex
1570        R_I2FE2SR
1570        R_I2FE2SS
1570        R_I2FE2SS2
1570        R_I2FE2ST
1570        R_I4FE4SR
1570        R_I4FE4ST
1570        R_ICDHyr
1570        R_ICHORS
1570        R_ICHORSi
1570        R_ICHORT
1570        R_ICL
1570        R_ICYSDS
1570        R_IDOND
1570        R_IDOND2
1570        R_IG3PS
1570        R_IGPDH
1570        R_IGPS
1570        R_ILETA
1570        R_ILETRS
1570        R_ILEabcpp
1570        R_ILEt2rpp
1570        R_ILEtex
1570        R_IMPC
1570        R_IMPD
1570        R_IMPtex
1570        R_INDOLEt2pp
1570        R_INDOLEt2rpp
1570        R_INOSTt4pp
1570        R_INSH
1570        R_INSK
1570        R_INSTtex
1570        R_INSt2pp
1570        R_INStex
1570        R_IPDDI
1570        R_IPDPS
1570        R_IPMD
1570        R_IPPMIb
1570        R_ISETACabcpp
1570        R_ISETACtex
1570        R_K2L4Aabcpp
1570        R_K2L4Aabctex
1570        R_KARA1
1570        R_KARA2
1570        R_KAS14
1570        R_KAS15
1570        R_KDOPP
1570        R_KDOPS
1570        R_KG6PDC
1570        R_Kabcpp
1570        R_Kt2pp
1570        R_Kt3pp
1570        R_Ktex
1570        R_L_DASH_LACD2
1570        R_L_DASH_LACD3
1570        R_L_DASH_LACt2rpp
1570        R_L_DASH_LACtex
1570        R_LA4NTpp
1570        R_LACZ
1570        R_LACZpp
1570        R_LADGMDH
1570        R_LALADGLUtpp
1570        R_LALALGLUtex
1570        R_LALALGLUtpp
1570        R_LALDO2x
1570        R_LALDO3
1570        R_LALGP
1570        R_LCADi
1570        R_LCARR
1570        R_LCARS
1570        R_LCTSt3ipp
1570        R_LCTStex
1570        R_LCTStpp
1570        R_LDH_D
1570        R_LDH_D2
1570        R_LEUTAi
1570        R_LEUTRS
1570        R_LEUt2rpp
1570        R_LEUtex
1570        R_LGTHL
1570        R_LIPACabcpp
1570        R_LIPAHT2ex
1570        R_LIPAHTex
1570        R_LIPAMPL
1570        R_LIPATPT
1570        R_LIPAabcpp
1570        R_LIPAabctex
1570        R_LIPOCT
1570        R_LIPOS
1570        R_LIPOt2pp
1570        R_LPADSS
1570        R_LPLIPAL1A120pp
1570        R_LPLIPAL1A140pp
1570        R_LPLIPAL1A141pp
1570        R_LPLIPAL1A160pp
1570        R_LPLIPAL1A161pp
1570        R_LPLIPAL1A180pp
1570        R_LPLIPAL1E120pp
1570        R_LPLIPAL1E140pp
1570        R_LPLIPAL1E141pp
1570        R_LPLIPAL1E160pp
1570        R_LPLIPAL1E161pp
1570        R_LPLIPAL1E180pp
1570        R_LPLIPAL1E181pp
1570        R_LPLIPAL1G120pp
1570        R_LPLIPAL1G140pp
1570        R_LPLIPAL1G141pp
1570        R_LPLIPAL1G160pp
1570        R_LPLIPAL1G161pp
1570        R_LPLIPAL1G180pp
1570        R_LPLIPAL1G181pp
1570        R_LPLIPAL2A120
1570        R_LPLIPAL2A141
1570        R_LPLIPAL2A160
1570        R_LPLIPAL2A161
1570        R_LPLIPAL2A181
1570        R_LPLIPAL2ATE120
1570        R_LPLIPAL2ATE140
1570        R_LPLIPAL2ATE141
1570        R_LPLIPAL2ATE160
1570        R_LPLIPAL2ATE181
1570        R_LPLIPAL2ATG120
1570        R_LPLIPAL2ATG140
1570        R_LPLIPAL2ATG160
1570        R_LPLIPAL2ATG161
1570        R_LPLIPAL2ATG180
1570        R_LPLIPAL2ATG181
1570        R_LPLIPAL2E120
1570        R_LPLIPAL2E140
1570        R_LPLIPAL2E141
1570        R_LPLIPAL2E160
1570        R_LPLIPAL2E161
1570        R_LPLIPAL2E180
1570        R_LPLIPAL2E181
1570        R_LPLIPAL2G120
1570        R_LPLIPAL2G140
1570        R_LPLIPAL2G141
1570        R_LPLIPAL2G160
1570        R_LPLIPAL2G161
1570        R_LPLIPAL2G180
1570        R_LPLIPAL2G181
1570        R_LSERDHr
1570        R_LYSDC
1570        R_LYSTRS
1570        R_LYSt2pp
1570        R_LYSt3pp
1570        R_LYStex
1570        R_LYXt2pp
1570        R_LYXtex
1570        R_M1PD
1570        R_MACPD
1570        R_MALCOAMT
1570        R_MALDDH
1570        R_MALDt2_2pp
1570        R_MALDtex
1570        R_MALS
1570        R_MALTATr
1570        R_MALTHXabcpp
1570        R_MALTHXtexi
1570        R_MALTPTabcpp
1570        R_MALTPTtexi
1570        R_MALTTRabcpp
1570        R_MALTTRtexi
1570        R_MALTTTRabcpp
1570        R_MALTabcpp
1570        R_MALTptspp
1570        R_MALTtexi
1570        R_MALt2_2pp
1570        R_MALt2_3pp
1570        R_MALt3pp
1570        R_MALtex
1570        R_MAN1PT2
1570        R_MAN6PI
1570        R_MAN6Pt6_2pp
1570        R_MANAO
1570        R_MANGLYCptspp
1570        R_MANGLYCtex
1570        R_MANPGH
1570        R_MANtex
1570        R_MCITD
1570        R_MCITL2
1570        R_MCITS
1570        R_MCOATA
1570        R_MCPST
1570        R_MCTP1App
1570        R_MCTP1Bpp
1570        R_MCTP2App
1570        R_MDDCP1pp
1570        R_MDDCP2pp
1570        R_MDDCP3pp
1570        R_MDDCP4pp
1570        R_MDDEP2pp
1570        R_MDDEP3pp
1570        R_MDDEP4pp
1570        R_MDH3
1570        R_ME1
1570        R_ME2
1570        R_MECDPDH5
1570        R_MECDPS
1570        R_MELIBt2pp
1570        R_MELIBt3ipp
1570        R_MELIBtex
1570        R_MEOHtrpp
1570        R_MEPCT
1570        R_METAT
1570        R_METDabcpp
1570        R_METDtex
1570        R_METOX1s
1570        R_METOX2s
1570        R_METS
1570        R_METSOX1abcpp
1570        R_METSOX1tex
1570        R_METSOX2abcpp
1570        R_METSOX2tex
1570        R_METSOXR1
1570        R_METSOXR2
1570        R_METTRS
1570        R_METabcpp
1570        R_METtex
1570        R_MG2t3_2pp
1570        R_MG2tex
1570        R_MG2tpp
1570        R_MG2uabcpp
1570        R_MGSA
1570        R_MICITDr
1570        R_MINCYCtex
1570        R_MINOHPtexi
1570        R_MLDCP1App
1570        R_MLDCP2App
1570        R_MLDCP2Bpp
1570        R_MLDCP3App
1570        R_MLDEP1pp
1570        R_MLTG1
1570        R_MLTG2
1570        R_MLTG3
1570        R_MLTG4
1570        R_MLTG5
1570        R_MLTGY1pp
1570        R_MLTGY3pp
1570        R_MLTGY4pp
1570        R_MLTP1
1570        R_MLTP2
1570        R_MLTP3
1570        R_MMCD
1570        R_MMETt2pp
1570        R_MMETtex
1570        R_MMM
1570        R_MN2t3pp
1570        R_MN2tpp
1570        R_MN6PP
1570        R_MNLptspp
1570        R_MNLtex
1570        R_MNNH
1570        R_MNt2pp
1570        R_MNtex
1570        R_MOADSUx
1570        R_MOAT
1570        R_MOAT2
1570        R_MOAT3C
1570        R_MOBDabcpp
1570        R_MOBDtex
1570        R_MOCOS
1570        R_MOGDS
1570        R_MOHMT
1570        R_MOX
1570        R_MPTG
1570        R_MPTG2
1570        R_MPTS
1570        R_MPTSS
1570        R_MSAR
1570        R_MSO3abcpp
1570        R_MSO3tex
1570        R_MTAN
1570        R_MTHFC
1570        R_MTHFD
1570        R_MTHFR2
1570        R_MTHTHFSs
1570        R_MTRPOX
1570        R_N2Otex
1570        R_N2Otpp
1570        R_NACODA
1570        R_NACtex
1570        R_NADDP
1570        R_NADH10
1570        R_NADH16pp
1570        R_NADH17pp
1570        R_NADH18pp
1570        R_NADH5
1570        R_NADH9
1570        R_NADK
1570        R_NADPHQR2
1570        R_NADPHQR4
1570        R_NADPPPS
1570        R_NADS1
1570        R_NADTRHD
1570        R_NAMNPP
1570        R_NAt3_1p5pp
1570        R_NAt3_2pp
1570        R_NAt3pp
1570        R_NAtex
1570        R_NDPK1
1570        R_NDPK2
1570        R_NDPK3
1570        R_NDPK4
1570        R_NDPK5
1570        R_NDPK6
1570        R_NDPK7
1570        R_NDPK8
1570        R_NH4tpp
1570        R_NHFRBO
1570        R_NI2abcpp
1570        R_NI2t3pp
1570        R_NI2tex
1570        R_NI2tpp
1570        R_NI2uabcpp
1570        R_NMNAT
1570        R_NMNDA
1570        R_NMNN
1570        R_NMNPtpp
1570        R_NMNt7pp
1570        R_NMNtex
1570        R_NNAM
1570        R_NNATr
1570        R_NNDMBRT
1570        R_NNDPR
1570        R_NO2t2rpp
1570        R_NO2tex
1570        R_NO3R1bpp
1570        R_NO3R2bpp
1570        R_NO3R2pp
1570        R_NO3t7pp
1570        R_NO3tex
1570        R_NODOx
1570        R_NODOy
1570        R_NOVBCNtex
1570        R_NOVBCNtpp
1570        R_NOtex
1570        R_NOtpp
1570        R_NTD1
1570        R_NTD10
1570        R_NTD10pp
1570        R_NTD11
1570        R_NTD11pp
1570        R_NTD12pp
1570        R_NTD1pp
1570        R_NTD2
1570        R_NTD3
1570        R_NTD3pp
1570        R_NTD4
1570        R_NTD4pp
1570        R_NTD5
1570        R_NTD5pp
1570        R_NTD6
1570        R_NTD6pp
1570        R_NTD7
1570        R_NTD7pp
1570        R_NTD8
1570        R_NTD8pp
1570        R_NTD9
1570        R_NTD9pp
1570        R_NTP1
1570        R_NTP10
1570        R_NTP11
1570        R_NTP12
1570        R_NTP3
1570        R_NTP3pp
1570        R_NTP5
1570        R_NTPP10
1570        R_NTPP11
1570        R_NTPP3
1570        R_NTPP4
1570        R_NTPP5
1570        R_NTPP6
1570        R_NTPP7
1570        R_NTPP8
1570        R_NTPP9
1570        R_NTPTP1
1570        R_NTPTP2
1570        R_NTRIR2x
1570        R_NTRIR3pp
1570        R_NTRIR4pp
1570        R_O16A4COLIPAabctex
1570        R_O16A4Lpp
1570        R_O16AP1pp
1570        R_O16AP2pp
1570        R_O16AP3pp
1570        R_O16AT
1570        R_O16AUNDtpp
1570        R_O16GALFT
1570        R_O16GLCT1
1570        R_O16GLCT2
1570        R_O2Stex
1570        R_O2tex
1570        R_O2tpp
1570        R_OAADC
1570        R_OBTFL
1570        R_OCBT
1570        R_OCDCAtexi
1570        R_OCDCEAtexi
1570        R_OCTAtex
1570        R_OCTDPS
1570        R_OCTNLL
1570        R_OGMEACPD
1570        R_OGMEACPR
1570        R_OGMEACPS
1570        R_OHPBAT
1570        R_OHPHM
1570        R_OMBZLM
1570        R_OMCDC
1570        R_OMMBLHX
1570        R_OMMBLHX3
1570        R_OMPDC
1570        R_OMPHHX
1570        R_OMPHHX3
1570        R_OPHHX
1570        R_OPHHX3
1570        R_OPMEACPR
1570        R_OPMEACPS
1570        R_ORNDC
1570        R_ORNabcpp
1570        R_ORNtex
1570        R_OROTt2_2pp
1570        R_OROTtex
1570        R_ORPT
1570        R_OXAMTC
1570        R_OXCDC
1570        R_OXCOAHDH
1570        R_OXDHCOAT
1570        R_P5CD
1570        R_P5CR
1570        R_PA120abcpp
1570        R_PA140abcpp
1570        R_PA141abcpp
1570        R_PA160abcpp
1570        R_PA161abcpp
1570        R_PA180abcpp
1570        R_PA181abcpp
1570        R_PACALDt2rpp
1570        R_PACCOAE
1570        R_PACCOAL
1570        R_PANTS
1570        R_PAPA120
1570        R_PAPA120pp
1570        R_PAPA140
1570        R_PAPA140pp
1570        R_PAPA141
1570        R_PAPA141pp
1570        R_PAPA160
1570        R_PAPA160pp
1570        R_PAPA161
1570        R_PAPA161pp
1570        R_PAPA180
1570        R_PAPA180pp
1570        R_PAPA181pp
1570        R_PAPPT3
1570        R_PAPSR
1570        R_PDE1
1570        R_PDE4
1570        R_PDH
1570        R_PDX5PO2
1570        R_PDX5POi
1570        R_PDX5PS
1570        R_PDXPP
1570        R_PE120abcpp
1570        R_PE140abcpp
1570        R_PE141abcpp
1570        R_PE160abcpp
1570        R_PE161abcpp
1570        R_PE180abcpp
1570        R_PE181abcpp
1570        R_PEAMNOpp
1570        R_PEAMNtex
1570        R_PERD
1570        R_PETNT161pp
1570        R_PETNT181pp
1570        R_PFK
1570        R_PFK_2
1570        R_PFK_3
1570        R_PFL
1570        R_PG120abcpp
1570        R_PG140abcpp
1570        R_PG141abcpp
1570        R_PG160abcpp
1570        R_PG161abcpp
1570        R_PG180abcpp
1570        R_PG181abcpp
1570        R_PGAMT
1570        R_PGCD
1570        R_PGI
1570        R_PGK
1570        R_PGL
1570        R_PGLYCP
1570        R_PGM
1570        R_PGMT
1570        R_PGP120abcpp
1570        R_PGP140abcpp
1570        R_PGP141abcpp
1570        R_PGP160abcpp
1570        R_PGP161abcpp
1570        R_PGP180abcpp
1570        R_PGP181abcpp
1570        R_PGPP120
1570        R_PGPP120pp
1570        R_PGPP140
1570        R_PGPP140pp
1570        R_PGPP141pp
1570        R_PGPP160
1570        R_PGPP160pp
1570        R_PGPP161
1570        R_PGPP161pp
1570        R_PGPP180
1570        R_PGPP181
1570        R_PGSA120
1570        R_PGSA140
1570        R_PGSA141
1570        R_PGSA160
1570        R_PGSA161
1570        R_PGSA180
1570        R_PGSA181
1570        R_PHEMEabcpp
1570        R_PHEMEtiex
1570        R_PHEt2rpp
1570        R_PHEtex
1570        R_PHYTSpp
1570        R_PIt2rpp
1570        R_PItex
1570        R_PIuabcpp
1570        R_PLIPA1A140pp
1570        R_PLIPA1A141pp
1570        R_PLIPA1A160pp
1570        R_PLIPA1A161pp
1570        R_PLIPA1A180pp
1570        R_PLIPA1A181pp
1570        R_PLIPA1E120pp
1570        R_PLIPA1E140pp
1570        R_PLIPA1E141pp
1570        R_PLIPA1E161pp
1570        R_PLIPA1E180pp
1570        R_PLIPA1E181pp
1570        R_PLIPA1G120pp
1570        R_PLIPA1G140pp
1570        R_PLIPA1G141pp
1570        R_PLIPA1G160pp
1570        R_PLIPA1G161pp
1570        R_PLIPA1G181pp
1570        R_PLIPA2A120pp
1570        R_PLIPA2A140pp
1570        R_PLIPA2A141pp
1570        R_PLIPA2A160pp
1570        R_PLIPA2A161pp
1570        R_PLIPA2A180pp
1570        R_PLIPA2A181pp
1570        R_PLIPA2E120pp
1570        R_PLIPA2E140pp
1570        R_PLIPA2E141pp
1570        R_PLIPA2E160pp
1570        R_PLIPA2E161pp
1570        R_PLIPA2E180pp
1570        R_PLIPA2E181pp
1570        R_PLIPA2G120pp
1570        R_PLIPA2G140pp
1570        R_PLIPA2G141pp
1570        R_PLIPA2G160pp
1570        R_PLIPA2G161pp
1570        R_PLIPA2G180pp
1570        R_PLIPA2G181pp
1570        R_PMANM
1570        R_PMDPHT
1570        R_PMEACPE
1570        R_PMPK
1570        R_PNTK
1570        R_PNTOt4pp
1570        R_PNTOtex
1570        R_POR5
1570        R_POX
1570        R_PPA
1570        R_PPAKr
1570        R_PPALtex
1570        R_PPALtpp
1570        R_PPAt4pp
1570        R_PPAtex
1570        R_PPBNGS
1570        R_PPC
1570        R_PPCDC
1570        R_PPCK
1570        R_PPCSCT
1570        R_PPGPPDP
1570        R_PPK2r
1570        R_PPKr
1570        R_PPM
1570        R_PPM2
1570        R_PPNCL2
1570        R_PPND
1570        R_PPNDH
1570        R_PPPGO
1570        R_PPPNDO
1570        R_PPPNt2rpp
1570        R_PPPNtex
1570        R_PPS
1570        R_PPTHpp
1570        R_PPTtex
1570        R_PRAGSr
1570        R_PRAIS
1570        R_PRAIi
1570        R_PRAMPC
1570        R_PRATPP
1570        R_PRFGS
1570        R_PRMICI
1570        R_PROD2
1570        R_PROGLYabcpp
1570        R_PROGLYtex
1570        R_PROTRS
1570        R_PROabcpp
1570        R_PROt2rpp
1570        R_PROt4pp
1570        R_PROtex
1570        R_PRPPS
1570        R_PSCLYStex
1570        R_PSCVT
1570        R_PSD120
1570        R_PSD140
1570        R_PSD141
1570        R_PSD160
1570        R_PSD161
1570        R_PSD180
1570        R_PSD181
1570        R_PSERT
1570        R_PSERtex
1570        R_PSP_L
1570        R_PSP_Lpp
1570        R_PSSA120
1570        R_PSSA140
1570        R_PSSA160
1570        R_PSSA161
1570        R_PSSA180
1570        R_PSSA181
1570        R_PTA2
1570        R_PTAr
1570        R_PTPATi
1570        R_PTRCORNt7pp
1570        R_PTRCTA
1570        R_PTRCabcpp
1570        R_PTRCt2pp
1570        R_PTRCtex
1570        R_PUNP1
1570        R_PUNP2
1570        R_PUNP4
1570        R_PUNP5
1570        R_PUNP6
1570        R_PUNP7
1570        R_PYAM5PO
1570        R_PYDAMK
1570        R_PYDAMtex
1570        R_PYDAMtpp
1570        R_PYDXK
1570        R_PYDXNK
1570        R_PYDXNtex
1570        R_PYDXNtpp
1570        R_PYDXPP
1570        R_PYDXtex
1570        R_PYDXtpp
1570        R_PYK
1570        R_PYNP2r
1570        R_PYROX
1570        R_PYRt2rpp
1570        R_PYRtex
1570        R_QMO2
1570        R_QMO3
1570        R_QUIN2tpp
1570        R_QUINDH
1570        R_R15BPK
1570        R_R5PP
1570        R_R5PPpp
1570        R_R5Ptex
1570        R_RBFK
1570        R_RBFSa
1570        R_RBFSb
1570        R_RBK
1570        R_RBK_L1
1570        R_RBP4E
1570        R_REPHACCOAI
1570        R_RFAMPtex
1570        R_RFAMPtpp
1570        R_RHAT1
1570        R_RHCCE
1570        R_RIBabcpp
1570        R_RMI
1570        R_RMK
1570        R_RMNtex
1570        R_RMNtpp
1570        R_RMPA
1570        R_RNDR1
1570        R_RNDR1b
1570        R_RNDR2
1570        R_RNDR2b
1570        R_RNDR3
1570        R_RNDR3b
1570        R_RNDR4
1570        R_RNDR4b
1570        R_RNTR1c2
1570        R_RNTR3c2
1570        R_RNTR4c2
1570        R_RPE
1570        R_RPI
1570        R_RZ5PP
1570        R_S2FE2SR
1570        R_S2FE2SS
1570        R_S2FE2SS2
1570        R_S2FE2ST
1570        R_S4FE4SR
1570        R_S4FE4ST
1570        R_S7PI
1570        R_SADH
1570        R_SADT2
1570        R_SARCOX
1570        R_SBTPD
1570        R_SBTptspp
1570        R_SBTtex
1570        R_SCYSDS
1570        R_SDPDS
1570        R_SDPTA
1570        R_SELCYSS
1570        R_SELGTHR
1570        R_SELGTHR2
1570        R_SELGTHR3
1570        R_SELNPS
1570        R_SELR
1570        R_SELtex
1570        R_SERASr
1570        R_SERAT
1570        R_SERD_D
1570        R_SERD_L
1570        R_SERTRS
1570        R_SERTRS2
1570        R_SERt2rpp
1570        R_SERt4pp
1570        R_SERtex
1570        R_SFGTHi
1570        R_SGDS
1570        R_SGSAD
1570        R_SHCHCS3
1570        R_SHCHD2
1570        R_SHCHF
1570        R_SHK3Dr
1570        R_SHKK
1570        R_SHSL1
1570        R_SKMt2pp
1570        R_SKMtex
1570        R_SLNTtex
1570        R_SLNTtpp
1570        R_SO2tex
1570        R_SO2tpp
1570        R_SO3tex
1570        R_SO4t2pp
1570        R_SO4tex
1570        R_SOTA
1570        R_SPMDAT2
1570        R_SPMDabcpp
1570        R_SPMDt3pp
1570        R_SPMDtex
1570        R_SPMS
1570        R_SPODM
1570        R_SPODMpp
1570        R_SSALx
1570        R_SSALy
1570        R_SUCASPtpp
1570        R_SUCBZL
1570        R_SUCBZS
1570        R_SUCCt2_2pp
1570        R_SUCCt2_3pp
1570        R_SUCCt3pp
1570        R_SUCCtex
1570        R_SUCDi
1570        R_SUCFUMtpp
1570        R_SUCMALtpp
1570        R_SUCOAS
1570        R_SUCTARTtpp
1570        R_SUCptspp
1570        R_SULFACabcpp
1570        R_SULRi
1570        R_SULabcpp
1570        R_T2DECAI
1570        R_TAGURr
1570        R_TALA
1570        R_TARTD
1570        R_TARTRDtex
1570        R_TARTRt7pp
1570        R_TARTRtex
1570        R_TARTt2_3pp
1570        R_TAUDO
1570        R_TAURtex
1570        R_TCYNTtex
1570        R_TDP
1570        R_TDPADGAT
1570        R_TDPAGTA
1570        R_TDPDRE
1570        R_TDPDRR
1570        R_TDPGDH
1570        R_TDSK
1570        R_TDSR1
1570        R_TDSR2
1570        R_TGBPA
1570        R_THD2pp
1570        R_THDPS
1570        R_THFAT
1570        R_THMDt2pp
1570        R_THMDt2rpp
1570        R_THMDtex
1570        R_THMabcpp
1570        R_THMtex
1570        R_THRA2i
1570        R_THRAi
1570        R_THRD
1570        R_THRPtex
1570        R_THRS
1570        R_THRTRS
1570        R_THRabcpp
1570        R_THRt2pp
1570        R_THRt2rpp
1570        R_THRt4pp
1570        R_THRtex
1570        R_THZPSN3
1570        R_TKT1
1570        R_TKT2
1570        R_TMAOR1
1570        R_TMAOR1pp
1570        R_TMAOR2pp
1570        R_TMAOtex
1570        R_TMAtex
1570        R_TMDK1
1570        R_TMDPP
1570        R_TMDS
1570        R_TMK
1570        R_TMPK
1570        R_TMPPP
1570        R_TPI
1570        R_TPRDCOAS
1570        R_TRDR
1570        R_TRE6PH
1570        R_TRE6PS
1570        R_TREHpp
1570        R_TREptspp
1570        R_TREtex
1570        R_TRPAS2
1570        R_TRPS1
1570        R_TRPS2
1570        R_TRPS3
1570        R_TRPTRS
1570        R_TRPt2rpp
1570        R_TRPtex
1570        R_TSULabcpp
1570        R_TSULtex
1570        R_TTDCAtexi
1570        R_TTDCEAtexi
1570        R_TTRCYCtpp
1570        R_TUNGStex
1570        R_TYRL
1570        R_TYROXDApp
1570        R_TYRPpp
1570        R_TYRPtex
1570        R_TYRTA
1570        R_TYRTRS
1570        R_TYRt2rpp
1570        R_TYRtex
1570        R_U23GAAT
1570        R_UAAGDS
1570        R_UACGALPpp
1570        R_UACGAMPpp
1570        R_UACGAMtex
1570        R_UAG2E
1570        R_UAGAAT
1570        R_UAGCVT
1570        R_UAGDP
1570        R_UAGPT3
1570        R_UAMAGS
1570        R_UAMAS
1570        R_UAPGR
1570        R_UDCPDP
1570        R_UDCPDPS
1570        R_UDCPDPpp
1570        R_UDCPPtppi
1570        R_UDPACGALtex
1570        R_UDPG4E
1570        R_UDPGALM
1570        R_UDPGALPpp
1570        R_UDPGALtex
1570        R_UDPGD
1570        R_UDPGDC
1570        R_UDPGLCURtex
1570        R_UDPGPpp
1570        R_UDPGtex
1570        R_UDPKAAT
1570        R_UGLCURPpp
1570        R_UGLT
1570        R_UGLYCH
1570        R_UGMDDS
1570        R_UHGADA
1570        R_ULA4NFT
1570        R_UM3PL
1570        R_UM4PCP
1570        R_UM4PL
1570        R_UMPtex
1570        R_UPLA4FNF
1570        R_UPLA4FNT
1570        R_UPP3MT
1570        R_UPP3S
1570        R_UPPDC1
1570        R_UPPRT
1570        R_URACPAH
1570        R_URAt2pp
1570        R_URAt2rpp
1570        R_URDGLYCD
1570        R_UREAtex
1570        R_UREAtpp
1570        R_URIC
1570        R_URIH
1570        R_URIK2
1570        R_URIt2pp
1570        R_URIt2rpp
1570        R_URItex
1570        R_USHD
1570        R_VALTRS
1570        R_VALabcpp
1570        R_VALt2rpp
1570        R_VALtex
1570        R_VPAMTr
1570        R_WCOS
1570        R_X5PL3E
1570        R_XAND
1570        R_XANt2pp
1570        R_XANtex
1570        R_XANtpp
1570        R_XMPtex
1570        R_XPPT
1570        R_XTSNH
1570        R_XTSNt2rpp
1570        R_XTSNtex
1570        R_XYLI1
1570        R_XYLI2
1570        R_XYLK
1570        R_XYLUt2pp
1570        R_XYLUtex
1570        R_XYLabcpp
1570        R_XYLt2pp
1570        R_XYLtex
1570        R_ZN2abcpp
1570        R_ZN2t3pp
1570        R_ZN2tpp
1570        R_ZNabcpp
1570        R_Zn2tex
1571        R_DM_4CRSOL
1571        R_DM_AMOB
1571        R_DM_MTHTHF
1571        R_DM_OXAM
1571        R_EX_12ppd_DASH_S_LPAREN_e_RPAREN_
1571        R_EX_14glucan_LPAREN_e_RPAREN_
1571        R_EX_15dap_LPAREN_e_RPAREN_
1571        R_EX_23ccmp_LPAREN_e_RPAREN_
1571        R_EX_23cgmp_LPAREN_e_RPAREN_
1571        R_EX_23cump_LPAREN_e_RPAREN_
1571        R_EX_23dappa_LPAREN_e_RPAREN_
1571        R_EX_2ddglcn_LPAREN_e_RPAREN_
1571        R_EX_34dhpac_LPAREN_e_RPAREN_
1571        R_EX_3amp_LPAREN_e_RPAREN_
1571        R_EX_3cmp_LPAREN_e_RPAREN_
1571        R_EX_3gmp_LPAREN_e_RPAREN_
1571        R_EX_3hcinnm_LPAREN_e_RPAREN_
1571        R_EX_3hpp_LPAREN_e_RPAREN_
1571        R_EX_3hpppn_LPAREN_e_RPAREN_
1571        R_EX_3ump_LPAREN_e_RPAREN_
1571        R_EX_4abut_LPAREN_e_RPAREN_
1571        R_EX_4hoxpacd_LPAREN_e_RPAREN_
1571        R_EX_5dglcn_LPAREN_e_RPAREN_
1571        R_EX_5mtr_LPAREN_e_RPAREN_
1571        R_EX_LalaDgluMdap_LPAREN_e_RPAREN_
1571        R_EX_LalaLglu_LPAREN_e_RPAREN_
1571        R_EX_ac_LPAREN_e_RPAREN_
1571        R_EX_acac_LPAREN_e_RPAREN_
1571        R_EX_acald_LPAREN_e_RPAREN_
1571        R_EX_acgal_LPAREN_e_RPAREN_
1571        R_EX_acgal1p_LPAREN_e_RPAREN_
1571        R_EX_acgam_LPAREN_e_RPAREN_
1571        R_EX_acgam1p_LPAREN_e_RPAREN_
1571        R_EX_acmana_LPAREN_e_RPAREN_
1571        R_EX_acmum_LPAREN_e_RPAREN_
1571        R_EX_acnam_LPAREN_e_RPAREN_
1571        R_EX_acolipa_LPAREN_e_RPAREN_
1571        R_EX_acser_LPAREN_e_RPAREN_
1571        R_EX_ade_LPAREN_e_RPAREN_
1571        R_EX_adn_LPAREN_e_RPAREN_
1571        R_EX_adocbl_LPAREN_e_RPAREN_
1571        R_EX_ag_LPAREN_e_RPAREN_
1571        R_EX_agm_LPAREN_e_RPAREN_
1571        R_EX_akg_LPAREN_e_RPAREN_
1571        R_EX_ala_DASH_D_LPAREN_e_RPAREN_
1571        R_EX_ala_DASH_L_LPAREN_e_RPAREN_
1571        R_EX_alaala_LPAREN_e_RPAREN_
1571        R_EX_alltn_LPAREN_e_RPAREN_
1571        R_EX_amp_LPAREN_e_RPAREN_
1571        R_EX_anhgm_LPAREN_e_RPAREN_
1571        R_EX_arab_DASH_L_LPAREN_e_RPAREN_
1571        R_EX_arbt_LPAREN_e_RPAREN_
1571        R_EX_arbtn_LPAREN_e_RPAREN_
1571        R_EX_asn_DASH_L_LPAREN_e_RPAREN_
1571        R_EX_aso3_LPAREN_e_RPAREN_
1571        R_EX_asp_DASH_L_LPAREN_e_RPAREN_
1571        R_EX_btn_LPAREN_e_RPAREN_
1571        R_EX_butso3_LPAREN_e_RPAREN_
1571        R_EX_cbi_LPAREN_e_RPAREN_
1571        R_EX_cbl1_LPAREN_e_RPAREN_
1571        R_EX_cd2_LPAREN_e_RPAREN_
1571        R_EX_cgly_LPAREN_e_RPAREN_
1571        R_EX_chol_LPAREN_e_RPAREN_
1571        R_EX_chtbs_LPAREN_e_RPAREN_
1571        R_EX_cit_LPAREN_e_RPAREN_
1571        R_EX_cl_LPAREN_e_RPAREN_
1571        R_EX_cm_LPAREN_e_RPAREN_
1571        R_EX_cmp_LPAREN_e_RPAREN_
1571        R_EX_co2_LPAREN_e_RPAREN_
1571        R_EX_cobalt2_LPAREN_e_RPAREN_
1571        R_EX_colipa_LPAREN_e_RPAREN_
1571        R_EX_colipap_LPAREN_e_RPAREN_
1571        R_EX_cpgn_LPAREN_e_RPAREN_
1571        R_EX_cpgn_DASH_un_LPAREN_e_RPAREN_
1571        R_EX_crn_DASH_D_LPAREN_e_RPAREN_
1571        R_EX_csn_LPAREN_e_RPAREN_
1571        R_EX_cu_LPAREN_e_RPAREN_
1571        R_EX_cyan_LPAREN_e_RPAREN_
1571        R_EX_cys_DASH_D_LPAREN_e_RPAREN_
1571        R_EX_cytd_LPAREN_e_RPAREN_
1571        R_EX_damp_LPAREN_e_RPAREN_
1571        R_EX_dca_LPAREN_e_RPAREN_
1571        R_EX_dcmp_LPAREN_e_RPAREN_
1571        R_EX_dcyt_LPAREN_e_RPAREN_
1571        R_EX_ddca_LPAREN_e_RPAREN_
1571        R_EX_dgmp_LPAREN_e_RPAREN_
1571        R_EX_dgsn_LPAREN_e_RPAREN_
1571        R_EX_dha_LPAREN_e_RPAREN_
1571        R_EX_dimp_LPAREN_e_RPAREN_
1571        R_EX_din_LPAREN_e_RPAREN_
1571        R_EX_dmso_LPAREN_e_RPAREN_
1571        R_EX_dopa_LPAREN_e_RPAREN_
1571        R_EX_eca4colipa_LPAREN_e_RPAREN_
1571        R_EX_enlipa_LPAREN_e_RPAREN_
1571        R_EX_enter_LPAREN_e_RPAREN_
1571        R_EX_etha_LPAREN_e_RPAREN_
1571        R_EX_ethso3_LPAREN_e_RPAREN_
1571        R_EX_etoh_LPAREN_e_RPAREN_
1571        R_EX_f6p_LPAREN_e_RPAREN_
1571        R_EX_fald_LPAREN_e_RPAREN_
1571        R_EX_fe2_LPAREN_e_RPAREN_
1571        R_EX_fe3dcit_LPAREN_e_RPAREN_
1571        R_EX_fe3dhbzs_LPAREN_e_RPAREN_
1571        R_EX_fe3hox_LPAREN_e_RPAREN_
1571        R_EX_fe3hox_DASH_un_LPAREN_e_RPAREN_
1571        R_EX_fecrm_LPAREN_e_RPAREN_
1571        R_EX_fecrm_DASH_un_LPAREN_e_RPAREN_
1571        R_EX_feenter_LPAREN_e_RPAREN_
1571        R_EX_feoxam_LPAREN_e_RPAREN_
1571        R_EX_feoxam_DASH_un_LPAREN_e_RPAREN_
1571        R_EX_for_LPAREN_e_RPAREN_
1571        R_EX_frulys_LPAREN_e_RPAREN_
1571        R_EX_fruur_LPAREN_e_RPAREN_
1571        R_EX_fuc_DASH_L_LPAREN_e_RPAREN_
1571        R_EX_fum_LPAREN_e_RPAREN_
1571        R_EX_fusa_LPAREN_e_RPAREN_
1571        R_EX_g1p_LPAREN_e_RPAREN_
1571        R_EX_g3pc_LPAREN_e_RPAREN_
1571        R_EX_g3pe_LPAREN_e_RPAREN_
1571        R_EX_g3pg_LPAREN_e_RPAREN_
1571        R_EX_g3pi_LPAREN_e_RPAREN_
1571        R_EX_g3ps_LPAREN_e_RPAREN_
1571        R_EX_g6p_LPAREN_e_RPAREN_
1571        R_EX_gal_LPAREN_e_RPAREN_
1571        R_EX_galct_DASH_D_LPAREN_e_RPAREN_
1571        R_EX_galctn_DASH_D_LPAREN_e_RPAREN_
1571        R_EX_galt_LPAREN_e_RPAREN_
1571        R_EX_galur_LPAREN_e_RPAREN_
1571        R_EX_gbbtn_LPAREN_e_RPAREN_
1571        R_EX_gdp_LPAREN_e_RPAREN_
1571        R_EX_glc_LPAREN_e_RPAREN_
1571        R_EX_glcn_LPAREN_e_RPAREN_
1571        R_EX_glcr_LPAREN_e_RPAREN_
1571        R_EX_glcur_LPAREN_e_RPAREN_
1571        R_EX_gln_DASH_L_LPAREN_e_RPAREN_
1571        R_EX_gly_LPAREN_e_RPAREN_
1571        R_EX_glyald_LPAREN_e_RPAREN_
1571        R_EX_glyb_LPAREN_e_RPAREN_
1571        R_EX_glyc_LPAREN_e_RPAREN_
1571        R_EX_glyc3p_LPAREN_e_RPAREN_
1571        R_EX_glyclt_LPAREN_e_RPAREN_
1571        R_EX_gsn_LPAREN_e_RPAREN_
1571        R_EX_gthox_LPAREN_e_RPAREN_
1571        R_EX_gthrd_LPAREN_e_RPAREN_
1571        R_EX_gtp_LPAREN_e_RPAREN_
1571        R_EX_h2o_LPAREN_e_RPAREN_
1571        R_EX_h2o2_LPAREN_e_RPAREN_
1571        R_EX_h2s_LPAREN_e_RPAREN_
1571        R_EX_hacolipa_LPAREN_e_RPAREN_
1571        R_EX_halipa_LPAREN_e_RPAREN_
1571        R_EX_hdcea_LPAREN_e_RPAREN_
1571        R_EX_hg2_LPAREN_e_RPAREN_
1571        R_EX_his_DASH_L_LPAREN_e_RPAREN_
1571        R_EX_hxa_LPAREN_e_RPAREN_
1571        R_EX_hxan_LPAREN_e_RPAREN_
1571        R_EX_idon_DASH_L_LPAREN_e_RPAREN_
1571        R_EX_ile_DASH_L_LPAREN_e_RPAREN_
1571        R_EX_indole_LPAREN_e_RPAREN_
1571        R_EX_inost_LPAREN_e_RPAREN_
1571        R_EX_isetac_LPAREN_e_RPAREN_
1571        R_EX_lac_DASH_D_LPAREN_e_RPAREN_
1571        R_EX_lac_DASH_L_LPAREN_e_RPAREN_
1571        R_EX_lcts_LPAREN_e_RPAREN_
1571        R_EX_lipoate_LPAREN_e_RPAREN_
1571        R_EX_lys_DASH_L_LPAREN_e_RPAREN_
1571        R_EX_lyx_DASH_L_LPAREN_e_RPAREN_
1571        R_EX_mal_DASH_L_LPAREN_e_RPAREN_
1571        R_EX_malt_LPAREN_e_RPAREN_
1571        R_EX_malthx_LPAREN_e_RPAREN_
1571        R_EX_maltpt_LPAREN_e_RPAREN_
1571        R_EX_malttr_LPAREN_e_RPAREN_
1571        R_EX_man_LPAREN_e_RPAREN_
1571        R_EX_man6p_LPAREN_e_RPAREN_
1571        R_EX_manglyc_LPAREN_e_RPAREN_
1571        R_EX_melib_LPAREN_e_RPAREN_
1571        R_EX_meoh_LPAREN_e_RPAREN_
1571        R_EX_met_DASH_D_LPAREN_e_RPAREN_
1571        R_EX_metsox_DASH_S_DASH_L_LPAREN_e_RPAREN_
1571        R_EX_mg2_LPAREN_e_RPAREN_
1571        R_EX_mincyc_LPAREN_e_RPAREN_
1571        R_EX_minohp_LPAREN_e_RPAREN_
1571        R_EX_mmet_LPAREN_e_RPAREN_
1571        R_EX_mn2_LPAREN_e_RPAREN_
1571        R_EX_mnl_LPAREN_e_RPAREN_
1571        R_EX_mobd_LPAREN_e_RPAREN_
1571        R_EX_mso3_LPAREN_e_RPAREN_
1571        R_EX_n2o_LPAREN_e_RPAREN_
1571        R_EX_na1_LPAREN_e_RPAREN_
1571        R_EX_nac_LPAREN_e_RPAREN_
1571        R_EX_nh4_LPAREN_e_RPAREN_
1571        R_EX_ni2_LPAREN_e_RPAREN_
1571        R_EX_nmn_LPAREN_e_RPAREN_
1571        R_EX_no_LPAREN_e_RPAREN_
1571        R_EX_no2_LPAREN_e_RPAREN_
1571        R_EX_no3_LPAREN_e_RPAREN_
1571        R_EX_novbcn_LPAREN_e_RPAREN_
1571        R_EX_o16a4colipa_LPAREN_e_RPAREN_
1571        R_EX_o2s_LPAREN_e_RPAREN_
1571        R_EX_ocdcea_LPAREN_e_RPAREN_
1571        R_EX_octa_LPAREN_e_RPAREN_
1571        R_EX_orn_LPAREN_e_RPAREN_
1571        R_EX_orot_LPAREN_e_RPAREN_
1571        R_EX_pacald_LPAREN_e_RPAREN_
1571        R_EX_peamn_LPAREN_e_RPAREN_
1571        R_EX_phe_DASH_L_LPAREN_e_RPAREN_
1571        R_EX_pheme_LPAREN_e_RPAREN_
1571        R_EX_pi_LPAREN_e_RPAREN_
1571        R_EX_ppa_LPAREN_e_RPAREN_
1571        R_EX_ppal_LPAREN_e_RPAREN_
1571        R_EX_pppn_LPAREN_e_RPAREN_
1571        R_EX_pro_DASH_L_LPAREN_e_RPAREN_
1571        R_EX_progly_LPAREN_e_RPAREN_
1571        R_EX_psclys_LPAREN_e_RPAREN_
1571        R_EX_pser_DASH_L_LPAREN_e_RPAREN_
1571        R_EX_ptrc_LPAREN_e_RPAREN_
1571        R_EX_pydam_LPAREN_e_RPAREN_
1571        R_EX_pydx_LPAREN_e_RPAREN_
1571        R_EX_quin_LPAREN_e_RPAREN_
1571        R_EX_r5p_LPAREN_e_RPAREN_
1571        R_EX_rfamp_LPAREN_e_RPAREN_
1571        R_EX_rib_DASH_D_LPAREN_e_RPAREN_
1571        R_EX_sbt_DASH_D_LPAREN_e_RPAREN_
1571        R_EX_sel_LPAREN_e_RPAREN_
1571        R_EX_ser_DASH_D_LPAREN_e_RPAREN_
1571        R_EX_ser_DASH_L_LPAREN_e_RPAREN_
1571        R_EX_skm_LPAREN_e_RPAREN_
1571        R_EX_slnt_LPAREN_e_RPAREN_
1571        R_EX_so2_LPAREN_e_RPAREN_
1571        R_EX_so3_LPAREN_e_RPAREN_
1571        R_EX_so4_LPAREN_e_RPAREN_
1571        R_EX_spmd_LPAREN_e_RPAREN_
1571        R_EX_sulfac_LPAREN_e_RPAREN_
1571        R_EX_tartr_DASH_D_LPAREN_e_RPAREN_
1571        R_EX_tartr_DASH_L_LPAREN_e_RPAREN_
1571        R_EX_taur_LPAREN_e_RPAREN_
1571        R_EX_tcynt_LPAREN_e_RPAREN_
1571        R_EX_thr_DASH_L_LPAREN_e_RPAREN_
1571        R_EX_thrp_LPAREN_e_RPAREN_
1571        R_EX_thym_LPAREN_e_RPAREN_
1571        R_EX_tmao_LPAREN_e_RPAREN_
1571        R_EX_tre_LPAREN_e_RPAREN_
1571        R_EX_trp_DASH_L_LPAREN_e_RPAREN_
1571        R_EX_tsul_LPAREN_e_RPAREN_
1571        R_EX_ttdca_LPAREN_e_RPAREN_
1571        R_EX_ttrcyc_LPAREN_e_RPAREN_
1571        R_EX_tungs_LPAREN_e_RPAREN_
1571        R_EX_tym_LPAREN_e_RPAREN_
1571        R_EX_tyr_DASH_L_LPAREN_e_RPAREN_
1571        R_EX_tyrp_LPAREN_e_RPAREN_
1571        R_EX_uacgam_LPAREN_e_RPAREN_
1571        R_EX_udpacgal_LPAREN_e_RPAREN_
1571        R_EX_udpg_LPAREN_e_RPAREN_
1571        R_EX_udpgal_LPAREN_e_RPAREN_
1571        R_EX_udpglcur_LPAREN_e_RPAREN_
1571        R_EX_ump_LPAREN_e_RPAREN_
1571        R_EX_ura_LPAREN_e_RPAREN_
1571        R_EX_urea_LPAREN_e_RPAREN_
1571        R_EX_uri_LPAREN_e_RPAREN_
1571        R_EX_val_DASH_L_LPAREN_e_RPAREN_
1571        R_EX_xan_LPAREN_e_RPAREN_
1571        R_EX_xyl_DASH_D_LPAREN_e_RPAREN_
1571        R_EX_xylu_DASH_L_LPAREN_e_RPAREN_
1571        R_EX_zn2_LPAREN_e_RPAREN_
1571        R_12DGR140tipp
1571        R_12DGR141tipp
1571        R_12DGR160tipp
1571        R_12DGR161tipp
1571        R_12DGR180tipp
1571        R_12DGR181tipp
1571        R_12PPDRtex
1571        R_12PPDRtpp
1571        R_12PPDStpp
1571        R_14GLUCANabcpp
1571        R_23CCMPtex
1571        R_23CGMPtex
1571        R_23CUMPtex
1571        R_23DAPPAt2pp
1571        R_23PDE2pp
1571        R_23PDE4pp
1571        R_23PDE9pp
1571        R_26DAHtex
1571        R_2AGPA120tipp
1571        R_2AGPA140tipp
1571        R_2AGPA141tipp
1571        R_2AGPA160tipp
1571        R_2AGPA161tipp
1571        R_2AGPA180tipp
1571        R_2AGPA181tipp
1571        R_2AGPE120tipp
1571        R_2AGPE140tipp
1571        R_2AGPE141tipp
1571        R_2AGPE160tipp
1571        R_2AGPE161tipp
1571        R_2AGPE181tipp
1571        R_2AGPEAT120
1571        R_2AGPEAT141
1571        R_2AGPEAT160
1571        R_2AGPEAT161
1571        R_2AGPEAT181
1571        R_2AGPG120tipp
1571        R_2AGPG140tipp
1571        R_2AGPG141tipp
1571        R_2AGPG160tipp
1571        R_2AGPG161tipp
1571        R_2AGPG180tipp
1571        R_2AGPG181tipp
1571        R_2AGPGAT140
1571        R_2AGPGAT161
1571        R_2AGPGAT180
1571        R_2DGULRGx
1571        R_2DGULRGy
1571        R_2DGULRx
1571        R_2DGULRy
1571        R_2MAHMP
1571        R_3AMACHYD
1571        R_3AMPtex
1571        R_3CMPtex
1571        R_3HAD100
1571        R_3HAD120
1571        R_3HAD121
1571        R_3HAD180
1571        R_3HAD181
1571        R_3HAD40
1571        R_3HAD60
1571        R_3HAD80
1571        R_3HCINNMH
1571        R_3HPPPNH
1571        R_3HPPtex
1571        R_3KGK
1571        R_3NTD2pp
1571        R_3NTD4pp
1571        R_3NTD7pp
1571        R_3NTD9pp
1571        R_3OAR120
1571        R_3OAR121
1571        R_3OAR140
1571        R_3OAR141
1571        R_3OAR160
1571        R_3OAR180
1571        R_3OAR181
1571        R_3OAR60
1571        R_3OAR80
1571        R_3OAS100
1571        R_3OAS121
1571        R_3OAS140
1571        R_3OAS141
1571        R_3OAS160
1571        R_3OAS161
1571        R_3OAS180
1571        R_3OAS181
1571        R_3OAS80
1571        R_3OXCOAT
1571        R_3PEPTabcpp
1571        R_3PEPTtex
1571        R_3UMPtex
1571        R_42A12BOOXpp
1571        R_4HOXPACDtex
1571        R_4HTHRS
1571        R_4PCP
1571        R_4PCPpp
1571        R_4PEPTabcpp
1571        R_4PEPTtex
1571        R_5DGLCNR
1571        R_5DGLCNt2rpp
1571        R_5DGLCNtex
1571        R_5DOAN
1571        R_5MTRtex
1571        R_A5PISO
1571        R_AACPS3
1571        R_AACPS4
1571        R_AACPS5
1571        R_AACPS6
1571        R_AACPS7
1571        R_AACPS8
1571        R_AACPS9
1571        R_AACTOOR
1571        R_AADDGT
1571        R_AAMYL
1571        R_AAMYLpp
1571        R_AB6PGH
1571        R_ABUTtex
1571        R_ACACCT
1571        R_ACACT1r
1571        R_ACACT2r
1571        R_ACACT3r
1571        R_ACACT4r
1571        R_ACACT5r
1571        R_ACACT6r
1571        R_ACACT7r
1571        R_ACACT8r
1571        R_ACACt2pp
1571        R_ACACtex
1571        R_ACALD
1571        R_ACALDtex
1571        R_ACALDtpp
1571        R_ACANTHAT
1571        R_ACBIPGT
1571        R_ACCOAC
1571        R_ACCOAL
1571        R_ACGALtex
1571        R_ACGAM1PPpp
1571        R_ACGAM1Ptex
1571        R_ACGAMK
1571        R_ACGAMT
1571        R_ACGAptspp
1571        R_ACGAtex
1571        R_ACGK
1571        R_ACGS
1571        R_ACHBS
1571        R_ACKr
1571        R_ACM6PH
1571        R_ACMAMUT
1571        R_ACMANAptspp
1571        R_ACMANAtex
1571        R_ACMUMptspp
1571        R_ACNAMt2pp
1571        R_ACNAMtex
1571        R_ACNML
1571        R_ACOAD1f
1571        R_ACOAD2f
1571        R_ACOAD3f
1571        R_ACOAD4f
1571        R_ACOAD5f
1571        R_ACOAD6f
1571        R_ACOAD7f
1571        R_ACOAD8f
1571        R_ACOATA
1571        R_ACODA
1571        R_ACOLIPAabctex
1571        R_ACONIs
1571        R_ACONMT
1571        R_ACONTa
1571        R_ACONTb
1571        R_ACOTA
1571        R_ACPPAT140
1571        R_ACPPAT160
1571        R_ACPPAT161
1571        R_ACPPAT180
1571        R_ACPPAT181
1571        R_ACPS1
1571        R_ACS
1571        R_ACt2rpp
1571        R_ADA
1571        R_ADCL
1571        R_ADCS
1571        R_ADD
1571        R_ADEt2rpp
1571        R_ADEtex
1571        R_ADK1
1571        R_ADK3
1571        R_ADK4
1571        R_ADMDC
1571        R_ADNCYC
1571        R_ADNUC
1571        R_ADNt2pp
1571        R_ADNtex
1571        R_ADOCBLS
1571        R_ADOCBLabcpp
1571        R_ADOCBLtonex
1571        R_ADPT
1571        R_ADSL1r
1571        R_ADSL2r
1571        R_AGDC
1571        R_AGM3PA
1571        R_AGM3PApp
1571        R_AGM3PH
1571        R_AGM3Pt2pp
1571        R_AGM4PA
1571        R_AGM4PApp
1571        R_AGM4PCPpp
1571        R_AGM4PH
1571        R_AGM4Pt2pp
1571        R_AGMH
1571        R_AGMHE
1571        R_AGMT
1571        R_AGMt2pp
1571        R_AGMtex
1571        R_AGPAT120
1571        R_AGPAT160
1571        R_AGPAT161
1571        R_AGPAT180
1571        R_AGPAT181
1571        R_AGPR
1571        R_AGt3
1571        R_AHCYSNS
1571        R_AICART
1571        R_AIRC2
1571        R_AIRC3
1571        R_AKGDH
1571        R_AKGt2rpp
1571        R_AKGtex
1571        R_ALAALAD
1571        R_ALAALAabcpp
1571        R_ALAALAtex
1571        R_ALAGLUE
1571        R_ALAR
1571        R_ALATA_D2
1571        R_ALATA_L2
1571        R_ALATRS
1571        R_ALAabcpp
1571        R_ALAt2pp
1571        R_ALAt2rpp
1571        R_ALAt4pp
1571        R_ALAtex
1571        R_ALCD19
1571        R_ALCD2x
1571        R_ALDD19xr
1571        R_ALDD2x
1571        R_ALLK
1571        R_ALLPI
1571        R_ALLTAMH
1571        R_ALLTN
1571        R_ALLTNt2rpp
1571        R_ALLTNtex
1571        R_ALLULPE
1571        R_ALLabcpp
1571        R_ALLtex
1571        R_ALPATE160pp
1571        R_ALPATG160pp
1571        R_ALR2
1571        R_ALR4x
1571        R_ALTRH
1571        R_AM3PA
1571        R_AM4PA
1571        R_AMALT1
1571        R_AMALT3
1571        R_AMANK
1571        R_AMAOTr
1571        R_AMMQLT8
1571        R_AMPMS2
1571        R_AMPN
1571        R_AMPTASECG
1571        R_AMPTASEPG
1571        R_AMPtex
1571        R_ANHGMtex
1571        R_ANHMK
1571        R_ANPRT
1571        R_ANS
1571        R_AOBUTDs
1571        R_AOXSr2
1571        R_AP4AH
1571        R_AP4AS
1571        R_AP5AH
1571        R_APCS
1571        R_APG3PAT140
1571        R_APG3PAT161
1571        R_APH120
1571        R_APH140
1571        R_APH160
1571        R_APH161
1571        R_APH180
1571        R_APRAUR
1571        R_ARAI
1571        R_ARBTNR1
1571        R_ARBTNR2
1571        R_ARBTNR3
1571        R_ARBTNabcpp
1571        R_ARBTNexs
1571        R_ARBTNtex
1571        R_ARBTNtpp
1571        R_ARBTptspp
1571        R_ARBabcpp
1571        R_ARBt2rpp
1571        R_ARBt3ipp
1571        R_ARGAGMt7pp
1571        R_ARGDC
1571        R_ARGDCpp
1571        R_ARGSL
1571        R_ARGSS
1571        R_ARGTRS
1571        R_ARGabcpp
1571        R_ARGt3pp
1571        R_ARGtex
1571        R_ASCBPL
1571        R_ASCBptspp
1571        R_ASNN
1571        R_ASNNpp
1571        R_ASNS1
1571        R_ASNS2
1571        R_ASNTRS
1571        R_ASNabcpp
1571        R_ASNt2rpp
1571        R_ASNtex
1571        R_ASO3t8pp
1571        R_ASO3tex
1571        R_ASP1DC
1571        R_ASPCT
1571        R_ASPK
1571        R_ASPO3
1571        R_ASPO4
1571        R_ASPO5
1571        R_ASPO6
1571        R_ASPTA
1571        R_ASPTRS
1571        R_ASPabcpp
1571        R_ASPt2_2pp
1571        R_ASPt2_3pp
1571        R_ASPt2rpp
1571        R_ASPtex
1571        R_ASR
1571        R_AST
1571        R_ATHRDHr
1571        R_ATPHs
1571        R_ATPM
1571        R_ATPPRT
1571        R_ATPS4rpp
1571        R_BALAt2pp
1571        R_BALAtex
1571        R_BMOCOS
1571        R_BMOGDS1
1571        R_BMOGDS2
1571        R_BSORx
1571        R_BSORy
1571        R_BTNt2ipp
1571        R_BTNtex
1571        R_BUTSO3abcpp
1571        R_BUTSO3tex
1571        R_BUTt2rpp
1571        R_BUTtex
1571        R_BWCOGDS1
1571        R_BWCOGDS2
1571        R_BWCOS
1571        R_CA2tex
1571        R_CADVtpp
1571        R_CAT
1571        R_CAt6pp
1571        R_CBIAT
1571        R_CBItonex
1571        R_CBIuabcpp
1571        R_CBL1tonex
1571        R_CBLAT
1571        R_CBMD
1571        R_CBMKr
1571        R_CCGS
1571        R_CD2abcpp
1571        R_CD2t3pp
1571        R_CD2tex
1571        R_CDAPPA120
1571        R_CDAPPA140
1571        R_CDAPPA141
1571        R_CDAPPA160
1571        R_CDAPPA180
1571        R_CDAPPA181
1571        R_CDGS
1571        R_CDPMEK
1571        R_CFAS160E
1571        R_CFAS180E
1571        R_CFAS180G
1571        R_CGLYabcpp
1571        R_CHLabcpp
1571        R_CHLt2pp
1571        R_CHLtex
1571        R_CHOLD
1571        R_CHORM
1571        R_CHRPL
1571        R_CHTBSptspp
1571        R_CHTBStex
1571        R_CINNDO
1571        R_CITL
1571        R_CITt3pp
1571        R_CITt7pp
1571        R_CITtex
1571        R_CLPNH140pp
1571        R_CLPNH141pp
1571        R_CLPNH161pp
1571        R_CLPNH181pp
1571        R_CLPNS120pp
1571        R_CLPNS140pp
1571        R_CLPNS141pp
1571        R_CLPNS160pp
1571        R_CLPNS161pp
1571        R_CLPNS180pp
1571        R_CLt3_2pp
1571        R_CMPN
1571        R_CMPtex
1571        R_CMtpp
1571        R_CO2tpp
1571        R_COBALT2abcpp
1571        R_COBALT2tex
1571        R_COBALT2tpp
1571        R_COLIPAKpp
1571        R_COLIPAPabctex
1571        R_COLIPAabcpp
1571        R_CPGNR1
1571        R_CPGNR2
1571        R_CPGNR3
1571        R_CPGNUtex
1571        R_CPGNUtpp
1571        R_CPGNabcpp
1571        R_CPGNexs
1571        R_CPGNtonex
1571        R_CPH4S
1571        R_CPMPS
1571        R_CPPPGO2
1571        R_CRNBTCT
1571        R_CRNCAL2
1571        R_CRNCAR
1571        R_CRNCBCT
1571        R_CRNCDH
1571        R_CRNDCAL2
1571        R_CRNDabcpp
1571        R_CRNDt2rpp
1571        R_CRNDtex
1571        R_CRNt2rpp
1571        R_CRNt7pp
1571        R_CS
1571        R_CSND
1571        R_CSNt2pp
1571        R_CSNtex
1571        R_CTBTCAL2
1571        R_CTBTabcpp
1571        R_CTBTt2rpp
1571        R_CTECOAI6
1571        R_CTECOAI7
1571        R_CTECOAI8
1571        R_CTPS2
1571        R_CU1Opp
1571        R_CU2abcpp
1571        R_CU2tex
1571        R_CU2tpp
1571        R_CUt3
1571        R_CUtex
1571        R_CYANST
1571        R_CYANSTpp
1571        R_CYANtex
1571        R_CYNTAH
1571        R_CYNTt2pp
1571        R_CYNTtex
1571        R_CYSDS
1571        R_CYSDabcpp
1571        R_CYSDtex
1571        R_CYSS
1571        R_CYSSADS
1571        R_CYSTL
1571        R_CYSabc2pp
1571        R_CYSabcpp
1571        R_CYStex
1571        R_CYStpp
1571        R_CYTBD2pp
1571        R_CYTBDpp
1571        R_CYTBO3_4pp
1571        R_CYTD
1571        R_CYTDH
1571        R_CYTDK2
1571        R_CYTDt2rpp
1571        R_CYTK1
1571        R_CYTK2
1571        R_D_DASH_LACt2pp
1571        R_D_DASH_LACtex
1571        R_DAAD
1571        R_DADNt2pp
1571        R_DADNtex
1571        R_DAGK141
1571        R_DAGK160
1571        R_DAGK161
1571        R_DAGK180
1571        R_DAGK181
1571        R_DALAt2pp
1571        R_DALAtex
1571        R_DAMPtex
1571        R_DAPAL
1571        R_DAPE
1571        R_DASYN141
1571        R_DASYN160
1571        R_DASYN161
1571        R_DASYN180
1571        R_DATPHs
1571        R_DBTS
1571        R_DCMPtex
1571        R_DCTPD
1571        R_DCYTD
1571        R_DCYTtex
1571        R_DDGLCNt2rpp
1571        R_DDGLCNtex
1571        R_DDPA
1571        R_DGK1
1571        R_DGMPtex
1571        R_DGSNt2pp
1571        R_DHACOAH
1571        R_DHAD1
1571        R_DHAD2
1571        R_DHAPT
1571        R_DHAtex
1571        R_DHAtpp
1571        R_DHBD
1571        R_DHBS
1571        R_DHBSH
1571        R_DHCIND
1571        R_DHCINDO
1571        R_DHDPRy
1571        R_DHDPS
1571        R_DHFR
1571        R_DHMPTR
1571        R_DHNAOT4
1571        R_DHNCOAS
1571        R_DHNCOAT
1571        R_DHNPTE
1571        R_DHORD5
1571        R_DHORDfum
1571        R_DHORTS
1571        R_DHPPDA2
1571        R_DHPS2
1571        R_DHPTDCs2
1571        R_DHPTDNR
1571        R_DHQS
1571        R_DHQTi
1571        R_DIMPtex
1571        R_DINSt2pp
1571        R_DINStex
1571        R_DKGLCNR1
1571        R_DKGLCNR2x
1571        R_DMATT
1571        R_DMPPS
1571        R_DMQMT
1571        R_DMSOR1
1571        R_DMSOR2
1571        R_DMSOR2pp
1571        R_DMSOtex
1571        R_DMSOtpp
1571        R_DMStex
1571        R_DNMPPA
1571        R_DNTPPA
1571        R_DOGULNR
1571        R_DOXRBCNtex
1571        R_DOXRBCNtpp
1571        R_DPCOAK
1571        R_DPR
1571        R_DRPA
1571        R_DSBAO1
1571        R_DSBAO2
1571        R_DSBCGT
1571        R_DSBDR
1571        R_DSBGGT
1571        R_DSERDHr
1571        R_DSERt2pp
1571        R_DSERtex
1571        R_DTARTD
1571        R_DTMPK
1571        R_DTMPtex
1571        R_DUMPtex
1571        R_DURADx
1571        R_DURIK1
1571        R_DURIPP
1571        R_DURItex
1571        R_DUTPDP
1571        R_DXPS
1571        R_E4PD
1571        R_EAR100x
1571        R_EAR100y
1571        R_EAR120x
1571        R_EAR121x
1571        R_EAR140x
1571        R_EAR140y
1571        R_EAR141x
1571        R_EAR141y
1571        R_EAR160x
1571        R_EAR161x
1571        R_EAR161y
1571        R_EAR180y
1571        R_EAR181x
1571        R_EAR181y
1571        R_EAR40y
1571        R_EAR60x
1571        R_EAR80x
1571        R_EAR80y
1571        R_ECA4COLIPAabctex
1571        R_ECA4OALpp
1571        R_ECAP1pp
1571        R_ECAP2pp
1571        R_ECAP3pp
1571        R_ECAtpp
1571        R_ECOAH2
1571        R_ECOAH3
1571        R_ECOAH4
1571        R_ECOAH5
1571        R_ECOAH7
1571        R_ECOAH8
1571        R_EDA
1571        R_EDD
1571        R_EDTXS1
1571        R_EDTXS2
1571        R_EDTXS3
1571        R_EDTXS4
1571        R_EGMEACPR
1571        R_ENLIPAabctex
1571        R_ENO
1571        R_ENTCS
1571        R_ENTERES2
1571        R_EPMEACPR
1571        R_ETHAAL
1571        R_ETHAt2pp
1571        R_ETHAtex
1571        R_ETHSO3abcpp
1571        R_ETHSO3tex
1571        R_ETOHtex
1571        R_F6PP
1571        R_F6Pt6_2pp
1571        R_F6Ptex
1571        R_FA100ACPHi
1571        R_FA140ACPHi
1571        R_FA141ACPHi
1571        R_FA160ACPHi
1571        R_FA161ACPHi
1571        R_FA80ACPHi
1571        R_FACOAE100
1571        R_FACOAE120
1571        R_FACOAE140
1571        R_FACOAE141
1571        R_FACOAE160
1571        R_FACOAE180
1571        R_FACOAL100t2pp
1571        R_FACOAL120t2pp
1571        R_FACOAL140t2pp
1571        R_FACOAL141t2pp
1571        R_FACOAL160t2pp
1571        R_FACOAL161t2pp
1571        R_FACOAL180t2pp
1571        R_FACOAL181t2pp
1571        R_FACOAL60t2pp
1571        R_FACOAL80t2pp
1571        R_FADRx
1571        R_FADRx2
1571        R_FALDH2
1571        R_FALDtex
1571        R_FALGTHLs
1571        R_FBA
1571        R_FBA3
1571        R_FCI
1571        R_FCLK
1571        R_FDH4pp
1571        R_FDH5pp
1571        R_FDMO
1571        R_FDMO2
1571        R_FDMO3
1571        R_FDMO4
1571        R_FDMO6
1571        R_FE2abcpp
1571        R_FE2tex
1571        R_FE3DCITtonex
1571        R_FE3DHBZR
1571        R_FE3DHBZSabcpp
1571        R_FE3DHBZStonex
1571        R_FE3HOXR1
1571        R_FE3HOXR2
1571        R_FE3HOXR3
1571        R_FE3HOXUtex
1571        R_FE3HOXUtpp
1571        R_FE3HOXabcpp
1571        R_FE3HOXtonex
1571        R_FE3Ri
1571        R_FE3tex
1571        R_FECRMR1
1571        R_FECRMR2
1571        R_FECRMR3
1571        R_FECRMUtex
1571        R_FECRMabcpp
1571        R_FECRMexs
1571        R_FECRMtonex
1571        R_FEENTERR2
1571        R_FEENTERR3
1571        R_FEENTERabcpp
1571        R_FEENTERexs
1571        R_FEENTERtex
1571        R_FEENTERtonex
1571        R_FEENTERtpp
1571        R_FEOXAMR1
1571        R_FEOXAMR2
1571        R_FEOXAMUtex
1571        R_FEOXAMUtpp
1571        R_FEOXAMexs
1571        R_FEOXAMtonex
1571        R_FEROpp
1571        R_FESD1s
1571        R_FESD2s
1571        R_FFSD
1571        R_FLDR2
1571        R_FLVR
1571        R_FMETTRS
1571        R_FMNAT
1571        R_FMNRx
1571        R_FMNRx2
1571        R_FOMETRi
1571        R_FORCT
1571        R_FORt2pp
1571        R_FORtppi
1571        R_FRD3
1571        R_FRUK
1571        R_FRULYSDG
1571        R_FRULYSE
1571        R_FRULYSK
1571        R_FRULYSt2pp
1571        R_FRULYStex
1571        R_FRUpts2pp
1571        R_FRUptspp
1571        R_FTHFD
1571        R_FTHFLi
1571        R_FUCtex
1571        R_FUCtpp
1571        R_FUM
1571        R_FUMt2_3pp
1571        R_FUMtex
1571        R_FUSAtex
1571        R_FUSAtpp
1571        R_G1PACT
1571        R_G1PTT
1571        R_G1SAT
1571        R_G2PPpp
1571        R_G3PAT120
1571        R_G3PAT140
1571        R_G3PAT141
1571        R_G3PAT160
1571        R_G3PAT161
1571        R_G3PAT180
1571        R_G3PAT181
1571        R_G3PCabcpp
1571        R_G3PCtex
1571        R_G3PD5
1571        R_G3PD6
1571        R_G3PD7
1571        R_G3PEabcpp
1571        R_G3PEtex
1571        R_G3PGabcpp
1571        R_G3PGtex
1571        R_G3PIabcpp
1571        R_G3PItex
1571        R_G3PSabcpp
1571        R_G3PStex
1571        R_G3PT
1571        R_G5SD
1571        R_G6PDA
1571        R_G6PDH2r
1571        R_G6Pt6_2pp
1571        R_G6Ptex
1571        R_GAL1PPpp
1571        R_GAL1Ptex
1571        R_GALCTD
1571        R_GALCTLO
1571        R_GALCTND
1571        R_GALCTNLt2pp
1571        R_GALCTNLtex
1571        R_GALCTNt2pp
1571        R_GALCTNtex
1571        R_GALCTt2rpp
1571        R_GALCTtex
1571        R_GALKr
1571        R_GALM2pp
1571        R_GALS3
1571        R_GALT1
1571        R_GALTtex
1571        R_GALURt2rpp
1571        R_GALUi
1571        R_GALabcpp
1571        R_GALtex
1571        R_GAM6Pt6_2pp
1571        R_GAMAN6Ptex
1571        R_GAMptspp
1571        R_GAMtex
1571        R_GARFT
1571        R_GART
1571        R_GBBTNtex
1571        R_GCALDD
1571        R_GDMANE
1571        R_GDPDPK
1571        R_GDPMNP
1571        R_GDPTPDP
1571        R_GF6PTA
1571        R_GGGABAH
1571        R_GGPTRCO
1571        R_GHBDHx
1571        R_GHMT2r
1571        R_GK1
1571        R_GLBRAN2
1571        R_GLCATr
1571        R_GLCDpp
1571        R_GLCNt2rpp
1571        R_GLCNtex
1571        R_GLCRAL
1571        R_GLCRD
1571        R_GLCRt2rpp
1571        R_GLCRtex
1571        R_GLCTR1
1571        R_GLCTR2
1571        R_GLCUR1Ptex
1571        R_GLCURtex
1571        R_GLCptspp
1571        R_GLCt2pp
1571        R_GLCtex
1571        R_GLCtexi
1571        R_GLDBRAN2
1571        R_GLGC
1571        R_GLNS
1571        R_GLNTRS
1571        R_GLNabcpp
1571        R_GLTPD
1571        R_GLU5K
1571        R_GLUABUTt7pp
1571        R_GLUCYS
1571        R_GLUDC
1571        R_GLUN
1571        R_GLUNpp
1571        R_GLUPRT
1571        R_GLUR
1571        R_GLUSy
1571        R_GLUTRR
1571        R_GLUTRS
1571        R_GLUabcpp
1571        R_GLUt2rpp
1571        R_GLUt4pp
1571        R_GLUtex
1571        R_GLYALDtex
1571        R_GLYALDtpp
1571        R_GLYAT
1571        R_GLYBabcpp
1571        R_GLYBt2pp
1571        R_GLYBtex
1571        R_GLYC2Pabcpp
1571        R_GLYC2Ptex
1571        R_GLYC3Pt6pp
1571        R_GLYCAt2rpp
1571        R_GLYCK
1571        R_GLYCK2
1571        R_GLYCL
1571        R_GLYCLTDx
1571        R_GLYCLTDy
1571        R_GLYCLTt2rpp
1571        R_GLYCLTt4pp
1571        R_GLYCLTtex
1571        R_GLYCTO2
1571        R_GLYCTO3
1571        R_GLYCTO4
1571        R_GLYCtex
1571        R_GLYCtpp
1571        R_GLYOX
1571        R_GLYOX3
1571        R_GLYTRS
1571        R_GLYt2pp
1571        R_GLYt2rpp
1571        R_GLYt4pp
1571        R_GLYtex
1571        R_GMAND
1571        R_GMHEPAT
1571        R_GMHEPK
1571        R_GMHEPPA
1571        R_GMPR
1571        R_GMPtex
1571        R_GNK
1571        R_GOFUCR
1571        R_GP4GH
1571        R_GPDDA1
1571        R_GPDDA1pp
1571        R_GPDDA2pp
1571        R_GPDDA3
1571        R_GPDDA3pp
1571        R_GPDDA4
1571        R_GPDDA4pp
1571        R_GPDDA5
1571        R_GRTT
1571        R_GRXR
1571        R_GSNK
1571        R_GSNt2pp
1571        R_GSNtex
1571        R_GSPMDA
1571        R_GSPMDS
1571        R_GTHOr
1571        R_GTHPi
1571        R_GTHRDHpp
1571        R_GTHRDabc2pp
1571        R_GTHRDtex
1571        R_GTHS
1571        R_GTPCI
1571        R_GTPCII2
1571        R_GTPDPDP
1571        R_GTPDPK
1571        R_GTPtex
1571        R_GUACYC
1571        R_GUAD
1571        R_GUAt2pp
1571        R_GUAtex
1571        R_GUAtpp
1571        R_GUI1
1571        R_GUI2
1571        R_GUR1PPpp
1571        R_H2O2tex
1571        R_H2Otex
1571        R_H2SO
1571        R_H2St1pp
1571        R_H2Stex
1571        R_H2tex
1571        R_HACD1
1571        R_HACD2
1571        R_HACD3
1571        R_HACD4
1571        R_HACD5
1571        R_HACD6
1571        R_HACD7
1571        R_HACD8
1571        R_HADPCOADH3
1571        R_HCINNMtex
1571        R_HCYSMT
1571        R_HCYSMT2
1571        R_HDCAtexi
1571        R_HDCEAtexi
1571        R_HEMEOS
1571        R_HEPK2
1571        R_HEPT1
1571        R_HEPT2
1571        R_HEPT3
1571        R_HEPT4
1571        R_HETZK
1571        R_HEX1
1571        R_HEX4
1571        R_HEX7
1571        R_HG2t3pp
1571        R_HG2tex
1571        R_HISTD
1571        R_HISTP
1571        R_HISTRS
1571        R_HISt2rpp
1571        R_HIStex
1571        R_HKNTDH
1571        R_HMBS
1571        R_HOMt2pp
1571        R_HOMtex
1571        R_HOPNTAL
1571        R_HPPK2
1571        R_HPPPNDO
1571        R_HPPPNt2rpp
1571        R_HPPPNtex
1571        R_HPYRI
1571        R_HPYRRx
1571        R_HPYRRy
1571        R_HSDy
1571        R_HSK
1571        R_HSST
1571        R_HSTPT
1571        R_HXAND
1571        R_HYD3pp
1571        R_HYPOE
1571        R_HYXNtex
1571        R_HYXNtpp
1571        R_Htex
1571        R_I2FE2SR
1571        R_I2FE2SS
1571        R_I2FE2SS2
1571        R_I2FE2ST
1571        R_I4FE4ST
1571        R_ICDHyr
1571        R_ICHORS
1571        R_ICHORSi
1571        R_ICHORT
1571        R_ICL
1571        R_ICYSDS
1571        R_IDONt2rpp
1571        R_IDONtex
1571        R_IG3PS
1571        R_IGPS
1571        R_ILETA
1571        R_ILETRS
1571        R_ILEt2rpp
1571        R_ILEtex
1571        R_IMPC
1571        R_IMPD
1571        R_IMPtex
1571        R_INDOLEt2pp
1571        R_INDOLEt2rpp
1571        R_INOSTt4pp
1571        R_INSH
1571        R_INSK
1571        R_INSt2rpp
1571        R_INStex
1571        R_IPDDI
1571        R_IPMD
1571        R_IPPMIa
1571        R_IPPMIb
1571        R_IPPS
1571        R_ISETACabcpp
1571        R_K2L4Aabcpp
1571        R_K2L4Aabctex
1571        R_KARA2
1571        R_KAS14
1571        R_KAS15
1571        R_KDOCT2
1571        R_KDOPP
1571        R_KDOPS
1571        R_KG6PDC
1571        R_Kabcpp
1571        R_Kt3pp
1571        R_Ktex
1571        R_L_DASH_LACD2
1571        R_L_DASH_LACD3
1571        R_L_DASH_LACt2rpp
1571        R_L_DASH_LACtex
1571        R_LACZ
1571        R_LACZpp
1571        R_LADGMDH
1571        R_LALADGLUtpp
1571        R_LALALGLUtex
1571        R_LALALGLUtpp
1571        R_LALDO2x
1571        R_LALGP
1571        R_LCADi
1571        R_LCARR
1571        R_LCARS
1571        R_LCTSt3ipp
1571        R_LCTStex
1571        R_LCTStpp
1571        R_LDH_D
1571        R_LDH_D2
1571        R_LEUTAi
1571        R_LEUTRS
1571        R_LEUabcpp
1571        R_LEUt2rpp
1571        R_LEUtex
1571        R_LGTHL
1571        R_LIPACabcpp
1571        R_LIPAHT2ex
1571        R_LIPAHTex
1571        R_LIPAMPL
1571        R_LIPATPT
1571        R_LIPAabcpp
1571        R_LIPAabctex
1571        R_LIPOCT
1571        R_LIPOS
1571        R_LIPOt2pp
1571        R_LIPOtex
1571        R_LPADSS
1571        R_LPLIPAL1A120pp
1571        R_LPLIPAL1A140pp
1571        R_LPLIPAL1A141pp
1571        R_LPLIPAL1A160pp
1571        R_LPLIPAL1A180pp
1571        R_LPLIPAL1A181pp
1571        R_LPLIPAL1E120pp
1571        R_LPLIPAL1E140pp
1571        R_LPLIPAL1E141pp
1571        R_LPLIPAL1E161pp
1571        R_LPLIPAL1E181pp
1571        R_LPLIPAL1G120pp
1571        R_LPLIPAL1G140pp
1571        R_LPLIPAL1G141pp
1571        R_LPLIPAL1G161pp
1571        R_LPLIPAL1G180pp
1571        R_LPLIPAL1G181pp
1571        R_LPLIPAL2A120
1571        R_LPLIPAL2A140
1571        R_LPLIPAL2A141
1571        R_LPLIPAL2A160
1571        R_LPLIPAL2A161
1571        R_LPLIPAL2A181
1571        R_LPLIPAL2ATE120
1571        R_LPLIPAL2ATE141
1571        R_LPLIPAL2ATE160
1571        R_LPLIPAL2ATE161
1571        R_LPLIPAL2ATE181
1571        R_LPLIPAL2ATG140
1571        R_LPLIPAL2ATG141
1571        R_LPLIPAL2ATG160
1571        R_LPLIPAL2ATG161
1571        R_LPLIPAL2ATG180
1571        R_LPLIPAL2ATG181
1571        R_LPLIPAL2E120
1571        R_LPLIPAL2E140
1571        R_LPLIPAL2E141
1571        R_LPLIPAL2E160
1571        R_LPLIPAL2E161
1571        R_LPLIPAL2E181
1571        R_LPLIPAL2G120
1571        R_LPLIPAL2G140
1571        R_LPLIPAL2G141
1571        R_LPLIPAL2G160
1571        R_LPLIPAL2G180
1571        R_LPLIPAL2G181
1571        R_LYSDC
1571        R_LYSTRS
1571        R_LYSabcpp
1571        R_LYSt3pp
1571        R_LYStex
1571        R_LYXI
1571        R_LYXt2pp
1571        R_LYXtex
1571        R_M1PD
1571        R_MACPD
1571        R_MALCOAMT
1571        R_MALDDH
1571        R_MALDt2_2pp
1571        R_MALTATr
1571        R_MALTHXabcpp
1571        R_MALTPTabcpp
1571        R_MALTPTtexi
1571        R_MALTTRtexi
1571        R_MALTTTRabcpp
1571        R_MALTTTRtexi
1571        R_MALTptspp
1571        R_MALTtexi
1571        R_MALt2_2pp
1571        R_MALt3pp
1571        R_MALtex
1571        R_MAN1PT2
1571        R_MAN6PI
1571        R_MAN6Pt6_2pp
1571        R_MAN6Ptex
1571        R_MANAO
1571        R_MANGLYCptspp
1571        R_MANGLYCtex
1571        R_MANPGH
1571        R_MANtex
1571        R_MCITD
1571        R_MCITL2
1571        R_MCITS
1571        R_MCPST
1571        R_MCTP1App
1571        R_MCTP1Bpp
1571        R_MCTP2App
1571        R_MDDCP1pp
1571        R_MDDCP2pp
1571        R_MDDCP3pp
1571        R_MDDCP4pp
1571        R_MDDCP5pp
1571        R_MDDEP2pp
1571        R_MDDEP3pp
1571        R_MDDEP4pp
1571        R_MDH3
1571        R_MECDPDH5
1571        R_MECDPS
1571        R_MELIBt3ipp
1571        R_MELIBtex
1571        R_MEOHtex
1571        R_MEOHtrpp
1571        R_METAT
1571        R_METDabcpp
1571        R_METDtex
1571        R_METOX1s
1571        R_METOX2s
1571        R_METS
1571        R_METSOX1abcpp
1571        R_METSOX2abcpp
1571        R_METSOXR1
1571        R_METSOXR2
1571        R_METTRS
1571        R_METabcpp
1571        R_METtex
1571        R_MG2t3_2pp
1571        R_MG2tpp
1571        R_MG2uabcpp
1571        R_MGSA
1571        R_MI1PP
1571        R_MICITDr
1571        R_MINCYCtex
1571        R_MINOHPtexi
1571        R_MLDCP1App
1571        R_MLDCP1Bpp
1571        R_MLDCP2App
1571        R_MLDCP2Bpp
1571        R_MLDCP3App
1571        R_MLDEP2pp
1571        R_MLTG1
1571        R_MLTG2
1571        R_MLTG3
1571        R_MLTG4
1571        R_MLTG5
1571        R_MLTGY2pp
1571        R_MLTGY3pp
1571        R_MLTGY4pp
1571        R_MLTP1
1571        R_MLTP3
1571        R_MMCD
1571        R_MMETt2pp
1571        R_MMETtex
1571        R_MN2t3pp
1571        R_MN2tpp
1571        R_MN6PP
1571        R_MNLtex
1571        R_MNNH
1571        R_MNt2pp
1571        R_MNtex
1571        R_MOADSUx
1571        R_MOAT
1571        R_MOAT2
1571        R_MOAT3C
1571        R_MOBDtex
1571        R_MOCDS
1571        R_MOCOS
1571        R_MOX
1571        R_MPTAT
1571        R_MPTG
1571        R_MPTG2
1571        R_MPTS
1571        R_MPTSS
1571        R_MSO3abcpp
1571        R_MTHFC
1571        R_MTHFD
1571        R_MTHFR2
1571        R_MTHTHFSs
1571        R_N2Otex
1571        R_N2Otpp
1571        R_NACODA
1571        R_NACtpp
1571        R_NADDP
1571        R_NADH16pp
1571        R_NADH17pp
1571        R_NADH18pp
1571        R_NADH5
1571        R_NADH9
1571        R_NADK
1571        R_NADN
1571        R_NADPHQR2
1571        R_NADPHQR3
1571        R_NADPHQR4
1571        R_NADPPPS
1571        R_NADS1
1571        R_NADTRHD
1571        R_NAMNPP
1571        R_NAt3_2pp
1571        R_NAt3pp
1571        R_NAtex
1571        R_NDPK2
1571        R_NDPK3
1571        R_NDPK5
1571        R_NDPK6
1571        R_NDPK7
1571        R_NDPK8
1571        R_NH4tex
1571        R_NH4tpp
1571        R_NI2abcpp
1571        R_NI2t3pp
1571        R_NI2tpp
1571        R_NI2uabcpp
1571        R_NMNAT
1571        R_NMNDA
1571        R_NMNN
1571        R_NMNPtpp
1571        R_NMNtex
1571        R_NNAM
1571        R_NNATr
1571        R_NNDMBRT
1571        R_NO2t2rpp
1571        R_NO2tex
1571        R_NO3R1bpp
1571        R_NO3R1pp
1571        R_NO3R2pp
1571        R_NO3t7pp
1571        R_NO3tex
1571        R_NODOx
1571        R_NOVBCNtex
1571        R_NOtex
1571        R_NOtpp
1571        R_NTD1
1571        R_NTD10
1571        R_NTD10pp
1571        R_NTD11
1571        R_NTD12
1571        R_NTD12pp
1571        R_NTD1pp
1571        R_NTD2
1571        R_NTD2pp
1571        R_NTD3
1571        R_NTD3pp
1571        R_NTD4
1571        R_NTD4pp
1571        R_NTD5
1571        R_NTD5pp
1571        R_NTD6
1571        R_NTD6pp
1571        R_NTD7
1571        R_NTD7pp
1571        R_NTD9pp
1571        R_NTP1
1571        R_NTP10
1571        R_NTP11
1571        R_NTP3
1571        R_NTP5
1571        R_NTPP10
1571        R_NTPP11
1571        R_NTPP3
1571        R_NTPP4
1571        R_NTPP5
1571        R_NTPP6
1571        R_NTPP8
1571        R_NTPP9
1571        R_NTPTP2
1571        R_NTRIR2x
1571        R_NTRIR3pp
1571        R_NTRIR4pp
1571        R_O16A4COLIPAabctex
1571        R_O16A4Lpp
1571        R_O16AP1pp
1571        R_O16AP2pp
1571        R_O16AP3pp
1571        R_O16AT
1571        R_O16GALFT
1571        R_O2Stex
1571        R_O2tex
1571        R_O2tpp
1571        R_OAADC
1571        R_OBTFL
1571        R_OCBT
1571        R_OCDCAtexi
1571        R_OCDCEAtexi
1571        R_OCTAtex
1571        R_OCTDPS
1571        R_OCTNLL
1571        R_OGMEACPD
1571        R_OGMEACPS
1571        R_OHPBAT
1571        R_OHPHM
1571        R_OMBZLM
1571        R_OMCDC
1571        R_OMMBLHX3
1571        R_OMPDC
1571        R_OMPHHX
1571        R_OMPHHX3
1571        R_OP4ENH
1571        R_OPHBDC
1571        R_OPHHX3
1571        R_OPMEACPD
1571        R_OPMEACPR
1571        R_OPMEACPS
1571        R_ORNDC
1571        R_ORNabcpp
1571        R_OROTtex
1571        R_ORPT
1571        R_OXAMTC
1571        R_OXCDC
1571        R_OXDHCOAT
1571        R_P5CD
1571        R_P5CR
1571        R_PA140abcpp
1571        R_PA141abcpp
1571        R_PA161abcpp
1571        R_PA181abcpp
1571        R_PACALDt2rpp
1571        R_PACALDtex
1571        R_PACCOAL
1571        R_PANTS
1571        R_PAPA120
1571        R_PAPA140pp
1571        R_PAPA141
1571        R_PAPA141pp
1571        R_PAPA160
1571        R_PAPA161pp
1571        R_PAPA180
1571        R_PAPA180pp
1571        R_PAPA181
1571        R_PAPPT3
1571        R_PAPSR
1571        R_PDE1
1571        R_PDE4
1571        R_PDX5PO2
1571        R_PDX5POi
1571        R_PDX5PS
1571        R_PDXPP
1571        R_PE120abcpp
1571        R_PE140abcpp
1571        R_PE160abcpp
1571        R_PE161abcpp
1571        R_PE180abcpp
1571        R_PE181abcpp
1571        R_PEAMNtex
1571        R_PERD
1571        R_PETNT161pp
1571        R_PFK
1571        R_PFK_2
1571        R_PFK_3
1571        R_PFL
1571        R_PG120abcpp
1571        R_PG140abcpp
1571        R_PG180abcpp
1571        R_PG181abcpp
1571        R_PGAMT
1571        R_PGCD
1571        R_PGK
1571        R_PGL
1571        R_PGLYCP
1571        R_PGM
1571        R_PGMT
1571        R_PGP120abcpp
1571        R_PGP140abcpp
1571        R_PGP141abcpp
1571        R_PGP160abcpp
1571        R_PGPP120
1571        R_PGPP140
1571        R_PGPP140pp
1571        R_PGPP160
1571        R_PGPP160pp
1571        R_PGPP161
1571        R_PGPP161pp
1571        R_PGPP180
1571        R_PGPP181
1571        R_PGSA120
1571        R_PGSA140
1571        R_PGSA141
1571        R_PGSA160
1571        R_PGSA161
1571        R_PGSA180
1571        R_PGSA181
1571        R_PHEMEabcpp
1571        R_PHEMEtiex
1571        R_PHETRS
1571        R_PHEt2rpp
1571        R_PHEtex
1571        R_PHYTSpp
1571        R_PIt2rpp
1571        R_PItex
1571        R_PIuabcpp
1571        R_PLIPA1A120pp
1571        R_PLIPA1A140pp
1571        R_PLIPA1A141pp
1571        R_PLIPA1A160pp
1571        R_PLIPA1A161pp
1571        R_PLIPA1A180pp
1571        R_PLIPA1E120pp
1571        R_PLIPA1E140pp
1571        R_PLIPA1E141pp
1571        R_PLIPA1E161pp
1571        R_PLIPA1E180pp
1571        R_PLIPA1G120pp
1571        R_PLIPA1G161pp
1571        R_PLIPA1G181pp
1571        R_PLIPA2A120pp
1571        R_PLIPA2A141pp
1571        R_PLIPA2A161pp
1571        R_PLIPA2A180pp
1571        R_PLIPA2A181pp
1571        R_PLIPA2E120pp
1571        R_PLIPA2E141pp
1571        R_PLIPA2E161pp
1571        R_PLIPA2E180pp
1571        R_PLIPA2E181pp
1571        R_PLIPA2G120pp
1571        R_PLIPA2G140pp
1571        R_PLIPA2G141pp
1571        R_PLIPA2G161pp
1571        R_PLIPA2G180pp
1571        R_PLIPA2G181pp
1571        R_PMANM
1571        R_PMDPHT
1571        R_PMPK
1571        R_PNTK
1571        R_PNTOt4pp
1571        R_PNTOtex
1571        R_POAACR
1571        R_POR5
1571        R_PPA2
1571        R_PPAKr
1571        R_PPALtex
1571        R_PPALtpp
1571        R_PPAt4pp
1571        R_PPAtex
1571        R_PPC
1571        R_PPCDC
1571        R_PPCK
1571        R_PPCSCT
1571        R_PPGPPDP
1571        R_PPM
1571        R_PPM2
1571        R_PPNCL2
1571        R_PPND
1571        R_PPNDH
1571        R_PPPGO3
1571        R_PPPNDO
1571        R_PPPNt2rpp
1571        R_PPS
1571        R_PPTHpp
1571        R_PPTtex
1571        R_PRAGSr
1571        R_PRAIS
1571        R_PRAIi
1571        R_PRAMPC
1571        R_PRATPP
1571        R_PRMICI
1571        R_PROD2
1571        R_PROGLYabcpp
1571        R_PROGLYtex
1571        R_PROabcpp
1571        R_PROt2rpp
1571        R_PROt4pp
1571        R_PROtex
1571        R_PRPPS
1571        R_PSCLYSt2pp
1571        R_PSCLYStex
1571        R_PSD120
1571        R_PSD140
1571        R_PSD160
1571        R_PSD161
1571        R_PSD180
1571        R_PSD181
1571        R_PSERT
1571        R_PSERtex
1571        R_PSP_L
1571        R_PSP_Lpp
1571        R_PSSA120
1571        R_PSSA140
1571        R_PSSA161
1571        R_PSSA181
1571        R_PTA2
1571        R_PTAr
1571        R_PTHRpp
1571        R_PTRCORNt7pp
1571        R_PTRCTA
1571        R_PTRCabcpp
1571        R_PTRCt2pp
1571        R_PTRCtex
1571        R_PUNP1
1571        R_PUNP2
1571        R_PUNP3
1571        R_PUNP4
1571        R_PUNP5
1571        R_PUNP6
1571        R_PYDAMK
1571        R_PYDAMtex
1571        R_PYDXK
1571        R_PYDXNK
1571        R_PYDXNtex
1571        R_PYDXNtpp
1571        R_PYDXPP
1571        R_PYDXtex
1571        R_PYDXtpp
1571        R_PYK
1571        R_PYNP2r
1571        R_PYROX
1571        R_PYRt2rpp
1571        R_PYRtex
1571        R_QUIN2tex
1571        R_QUINDH
1571        R_R15BPK
1571        R_R1PK
1571        R_R5PP
1571        R_R5PPpp
1571        R_RBFK
1571        R_RBFSa
1571        R_RBK
1571        R_RBK_L1
1571        R_RBP4E
1571        R_RFAMPtex
1571        R_RHAT1
1571        R_RHCCE
1571        R_RIBtex
1571        R_RMI
1571        R_RMK
1571        R_RMNtex
1571        R_RMNtpp
1571        R_RMPA
1571        R_RNDR1
1571        R_RNDR2
1571        R_RNDR2b
1571        R_RNDR3
1571        R_RNDR3b
1571        R_RNDR4
1571        R_RNDR4b
1571        R_RNTR1c2
1571        R_RNTR2c2
1571        R_RNTR4c2
1571        R_RPE
1571        R_RPI
1571        R_RZ5PP
1571        R_S2FE2SR
1571        R_S2FE2SS
1571        R_S2FE2SS2
1571        R_S2FE2ST
1571        R_S4FE4SR
1571        R_S7PI
1571        R_SADH
1571        R_SADT2
1571        R_SARCOX
1571        R_SBTPD
1571        R_SBTptspp
1571        R_SCYSDS
1571        R_SDPDS
1571        R_SDPTA
1571        R_SELGTHR2
1571        R_SELGTHR3
1571        R_SELNPS
1571        R_SELtex
1571        R_SELtpp
1571        R_SERASr
1571        R_SERD_D
1571        R_SERD_L
1571        R_SERTRS
1571        R_SERTRS2
1571        R_SERt2rpp
1571        R_SERt4pp
1571        R_SERtex
1571        R_SFGTHi
1571        R_SGDS
1571        R_SGSAD
1571        R_SHCHD2
1571        R_SHCHF
1571        R_SHK3Dr
1571        R_SHKK
1571        R_SHSL1
1571        R_SKMt2pp
1571        R_SLNTtex
1571        R_SO2tpp
1571        R_SO3tex
1571        R_SO4t2pp
1571        R_SO4tex
1571        R_SOTA
1571        R_SPMDAT1
1571        R_SPMDAT2
1571        R_SPMDabcpp
1571        R_SPMDtex
1571        R_SPMS
1571        R_SPODM
1571        R_SPODMpp
1571        R_SSALx
1571        R_SSALy
1571        R_SUCASPtpp
1571        R_SUCBZL
1571        R_SUCBZS
1571        R_SUCCt2_2pp
1571        R_SUCCt3pp
1571        R_SUCCtex
1571        R_SUCDi
1571        R_SUCFUMtpp
1571        R_SUCMALtpp
1571        R_SUCOAS
1571        R_SUCRtex
1571        R_SUCptspp
1571        R_SULFACabcpp
1571        R_SULRi
1571        R_SULabcpp
1571        R_T2DECAI
1571        R_TAGURr
1571        R_TALA
1571        R_TARTD
1571        R_TARTRDtex
1571        R_TARTRt7pp
1571        R_TARTRtex
1571        R_TARTt2_3pp
1571        R_TAUDO
1571        R_TAURabcpp
1571        R_TAURtex
1571        R_TCYNTtex
1571        R_TDPADGAT
1571        R_TDPAGTA
1571        R_TDPDRE
1571        R_TDSR1
1571        R_THD2pp
1571        R_THDPS
1571        R_THIORDXi
1571        R_THMDt2rpp
1571        R_THMabcpp
1571        R_THMtex
1571        R_THRA2i
1571        R_THRAi
1571        R_THRD_L
1571        R_THRPtex
1571        R_THRS
1571        R_THRTRS
1571        R_THRabcpp
1571        R_THRt2rpp
1571        R_THRt4pp
1571        R_THRtex
1571        R_THYMt3pp
1571        R_THYMtex
1571        R_THZPSN3
1571        R_TKT1
1571        R_TKT2
1571        R_TMAOR1pp
1571        R_TMAOR2
1571        R_TMAOtex
1571        R_TMAtex
1571        R_TMDK1
1571        R_TMDS
1571        R_TMK
1571        R_TMPK
1571        R_TMPPP
1571        R_TPI
1571        R_TPRDCOAS
1571        R_TRE6PS
1571        R_TREH
1571        R_TREHpp
1571        R_TREptspp
1571        R_TREtex
1571        R_TRPS1
1571        R_TRPS2
1571        R_TRPS3
1571        R_TRPTRS
1571        R_TRPt2rpp
1571        R_TRSARr
1571        R_TSULabcpp
1571        R_TSULtex
1571        R_TTDCAtexi
1571        R_TUNGStex
1571        R_TYRL
1571        R_TYROXDApp
1571        R_TYRPpp
1571        R_TYRPtex
1571        R_TYRTA
1571        R_TYRTRS
1571        R_TYRt2rpp
1571        R_TYRtex
1571        R_ThDPAT
1571        R_U23GAAT
1571        R_UAAGDS
1571        R_UACGALPpp
1571        R_UACGAMPpp
1571        R_UACGAMtex
1571        R_UACMAMO
1571        R_UAGDP
1571        R_UAMAGS
1571        R_UAMAS
1571        R_UAPGR
1571        R_UDCPDP
1571        R_UDCPDPpp
1571        R_UDPACGALtex
1571        R_UDPG4E
1571        R_UDPGALM
1571        R_UDPGALPpp
1571        R_UDPGALtex
1571        R_UDPGD
1571        R_UDPGDC
1571        R_UDPGLCURtex
1571        R_UDPGPpp
1571        R_UDPKAAT
1571        R_UGLCURPpp
1571        R_UGLT
1571        R_UGMDDS
1571        R_UHGADA
1571        R_ULA4NFT
1571        R_ULA4Ntppi
1571        R_UM4PL
1571        R_UMPK
1571        R_UMPtex
1571        R_UPLA4FNF
1571        R_UPP3MT
1571        R_UPP3S
1571        R_URAt2pp
1571        R_URAt2rpp
1571        R_URAtex
1571        R_URDGLYCD
1571        R_UREAtpp
1571        R_URIC
1571        R_URIH
1571        R_URIt2pp
1571        R_URIt2rpp
1571        R_URItex
1571        R_USHD
1571        R_VALTA
1571        R_VALTRS
1571        R_VALt2rpp
1571        R_VALtex
1571        R_VPAMTr
1571        R_WCOS
1571        R_XAND
1571        R_XANt2pp
1571        R_XANtex
1571        R_XMPtex
1571        R_XPPT
1571        R_XTSNH
1571        R_XTSNtex
1571        R_XYLI1
1571        R_XYLI2
1571        R_XYLK
1571        R_XYLK2
1571        R_XYLUt2pp
1571        R_XYLUtex
1571        R_XYLabcpp
1571        R_XYLt2pp
1571        R_XYLtex
1571        R_ZN2t3pp
1571        R_ZN2tpp
1571        R_Zn2tex
170        R_DM_4CRSOL
170        R_DM_5DRIB
170        R_DM_AACALD
170        R_DM_AMOB
170        R_DM_MTHTHF
170        R_DM_OXAM
170        R_EX_12ppd_DASH_R_LPAREN_e_RPAREN_
170        R_EX_12ppd_DASH_S_LPAREN_e_RPAREN_
170        R_EX_14glucan_LPAREN_e_RPAREN_
170        R_EX_15dap_LPAREN_e_RPAREN_
170        R_EX_23ccmp_LPAREN_e_RPAREN_
170        R_EX_23cgmp_LPAREN_e_RPAREN_
170        R_EX_23cump_LPAREN_e_RPAREN_
170        R_EX_23dappa_LPAREN_e_RPAREN_
170        R_EX_26dap_DASH_M_LPAREN_e_RPAREN_
170        R_EX_2ddglcn_LPAREN_e_RPAREN_
170        R_EX_34dhpac_LPAREN_e_RPAREN_
170        R_EX_3amp_LPAREN_e_RPAREN_
170        R_EX_3cmp_LPAREN_e_RPAREN_
170        R_EX_3gmp_LPAREN_e_RPAREN_
170        R_EX_3hcinnm_LPAREN_e_RPAREN_
170        R_EX_3hpp_LPAREN_e_RPAREN_
170        R_EX_3hpppn_LPAREN_e_RPAREN_
170        R_EX_3ump_LPAREN_e_RPAREN_
170        R_EX_4abut_LPAREN_e_RPAREN_
170        R_EX_4hoxpacd_LPAREN_e_RPAREN_
170        R_EX_5dglcn_LPAREN_e_RPAREN_
170        R_EX_5mtr_LPAREN_e_RPAREN_
170        R_EX_LalaDglu_LPAREN_e_RPAREN_
170        R_EX_LalaDgluMdap_LPAREN_e_RPAREN_
170        R_EX_LalaDgluMdapDala_LPAREN_e_RPAREN_
170        R_EX_LalaLglu_LPAREN_e_RPAREN_
170        R_EX_ac_LPAREN_e_RPAREN_
170        R_EX_acac_LPAREN_e_RPAREN_
170        R_EX_acald_LPAREN_e_RPAREN_
170        R_EX_acgal_LPAREN_e_RPAREN_
170        R_EX_acgal1p_LPAREN_e_RPAREN_
170        R_EX_acgam_LPAREN_e_RPAREN_
170        R_EX_acgam1p_LPAREN_e_RPAREN_
170        R_EX_acmana_LPAREN_e_RPAREN_
170        R_EX_acmum_LPAREN_e_RPAREN_
170        R_EX_acnam_LPAREN_e_RPAREN_
170        R_EX_acolipa_LPAREN_e_RPAREN_
170        R_EX_acser_LPAREN_e_RPAREN_
170        R_EX_ade_LPAREN_e_RPAREN_
170        R_EX_adn_LPAREN_e_RPAREN_
170        R_EX_adocbl_LPAREN_e_RPAREN_
170        R_EX_agm_LPAREN_e_RPAREN_
170        R_EX_akg_LPAREN_e_RPAREN_
170        R_EX_ala_DASH_B_LPAREN_e_RPAREN_
170        R_EX_ala_DASH_D_LPAREN_e_RPAREN_
170        R_EX_ala_DASH_L_LPAREN_e_RPAREN_
170        R_EX_alaala_LPAREN_e_RPAREN_
170        R_EX_alltn_LPAREN_e_RPAREN_
170        R_EX_amp_LPAREN_e_RPAREN_
170        R_EX_anhgm_LPAREN_e_RPAREN_
170        R_EX_arab_DASH_L_LPAREN_e_RPAREN_
170        R_EX_arbt_LPAREN_e_RPAREN_
170        R_EX_arbtn_LPAREN_e_RPAREN_
170        R_EX_arbtn_DASH_fe3_LPAREN_e_RPAREN_
170        R_EX_arg_DASH_L_LPAREN_e_RPAREN_
170        R_EX_ascb_DASH_L_LPAREN_e_RPAREN_
170        R_EX_asn_DASH_L_LPAREN_e_RPAREN_
170        R_EX_aso3_LPAREN_e_RPAREN_
170        R_EX_asp_DASH_L_LPAREN_e_RPAREN_
170        R_EX_btn_LPAREN_e_RPAREN_
170        R_EX_ca2_LPAREN_e_RPAREN_
170        R_EX_cbi_LPAREN_e_RPAREN_
170        R_EX_cbl1_LPAREN_e_RPAREN_
170        R_EX_cd2_LPAREN_e_RPAREN_
170        R_EX_cgly_LPAREN_e_RPAREN_
170        R_EX_chol_LPAREN_e_RPAREN_
170        R_EX_cit_LPAREN_e_RPAREN_
170        R_EX_cl_LPAREN_e_RPAREN_
170        R_EX_cmp_LPAREN_e_RPAREN_
170        R_EX_co2_LPAREN_e_RPAREN_
170        R_EX_cobalt2_LPAREN_e_RPAREN_
170        R_EX_colipa_LPAREN_e_RPAREN_
170        R_EX_colipap_LPAREN_e_RPAREN_
170        R_EX_cpgn_LPAREN_e_RPAREN_
170        R_EX_cpgn_DASH_un_LPAREN_e_RPAREN_
170        R_EX_crn_LPAREN_e_RPAREN_
170        R_EX_crn_DASH_D_LPAREN_e_RPAREN_
170        R_EX_csn_LPAREN_e_RPAREN_
170        R_EX_cu_LPAREN_e_RPAREN_
170        R_EX_cu2_LPAREN_e_RPAREN_
170        R_EX_cynt_LPAREN_e_RPAREN_
170        R_EX_cys_DASH_D_LPAREN_e_RPAREN_
170        R_EX_cys_DASH_L_LPAREN_e_RPAREN_
170        R_EX_cytd_LPAREN_e_RPAREN_
170        R_EX_dad_DASH_2_LPAREN_e_RPAREN_
170        R_EX_damp_LPAREN_e_RPAREN_
170        R_EX_dca_LPAREN_e_RPAREN_
170        R_EX_dcmp_LPAREN_e_RPAREN_
170        R_EX_ddca_LPAREN_e_RPAREN_
170        R_EX_dgmp_LPAREN_e_RPAREN_
170        R_EX_dgsn_LPAREN_e_RPAREN_
170        R_EX_dha_LPAREN_e_RPAREN_
170        R_EX_dimp_LPAREN_e_RPAREN_
170        R_EX_din_LPAREN_e_RPAREN_
170        R_EX_dms_LPAREN_e_RPAREN_
170        R_EX_dmso_LPAREN_e_RPAREN_
170        R_EX_dopa_LPAREN_e_RPAREN_
170        R_EX_doxrbcn_LPAREN_e_RPAREN_
170        R_EX_dtmp_LPAREN_e_RPAREN_
170        R_EX_dump_LPAREN_e_RPAREN_
170        R_EX_duri_LPAREN_e_RPAREN_
170        R_EX_eca4colipa_LPAREN_e_RPAREN_
170        R_EX_enlipa_LPAREN_e_RPAREN_
170        R_EX_enter_LPAREN_e_RPAREN_
170        R_EX_etha_LPAREN_e_RPAREN_
170        R_EX_ethso3_LPAREN_e_RPAREN_
170        R_EX_etoh_LPAREN_e_RPAREN_
170        R_EX_f6p_LPAREN_e_RPAREN_
170        R_EX_fald_LPAREN_e_RPAREN_
170        R_EX_fe2_LPAREN_e_RPAREN_
170        R_EX_fe3_LPAREN_e_RPAREN_
170        R_EX_fe3dcit_LPAREN_e_RPAREN_
170        R_EX_fe3dhbzs_LPAREN_e_RPAREN_
170        R_EX_fe3hox_LPAREN_e_RPAREN_
170        R_EX_fe3hox_DASH_un_LPAREN_e_RPAREN_
170        R_EX_fecrm_LPAREN_e_RPAREN_
170        R_EX_feenter_LPAREN_e_RPAREN_
170        R_EX_feoxam_LPAREN_e_RPAREN_
170        R_EX_feoxam_DASH_un_LPAREN_e_RPAREN_
170        R_EX_for_LPAREN_e_RPAREN_
170        R_EX_fru_LPAREN_e_RPAREN_
170        R_EX_frulys_LPAREN_e_RPAREN_
170        R_EX_fruur_LPAREN_e_RPAREN_
170        R_EX_fuc_DASH_L_LPAREN_e_RPAREN_
170        R_EX_fum_LPAREN_e_RPAREN_
170        R_EX_fusa_LPAREN_e_RPAREN_
170        R_EX_g1p_LPAREN_e_RPAREN_
170        R_EX_g3pc_LPAREN_e_RPAREN_
170        R_EX_g3pe_LPAREN_e_RPAREN_
170        R_EX_g3pg_LPAREN_e_RPAREN_
170        R_EX_g3pi_LPAREN_e_RPAREN_
170        R_EX_g3ps_LPAREN_e_RPAREN_
170        R_EX_g6p_LPAREN_e_RPAREN_
170        R_EX_gal_LPAREN_e_RPAREN_
170        R_EX_gal_DASH_bD_LPAREN_e_RPAREN_
170        R_EX_gal1p_LPAREN_e_RPAREN_
170        R_EX_galct_DASH_D_LPAREN_e_RPAREN_
170        R_EX_galctn_DASH_D_LPAREN_e_RPAREN_
170        R_EX_galctn_DASH_L_LPAREN_e_RPAREN_
170        R_EX_galt_LPAREN_e_RPAREN_
170        R_EX_gam6p_LPAREN_e_RPAREN_
170        R_EX_gbbtn_LPAREN_e_RPAREN_
170        R_EX_gdp_LPAREN_e_RPAREN_
170        R_EX_glc_LPAREN_e_RPAREN_
170        R_EX_glcn_LPAREN_e_RPAREN_
170        R_EX_glcr_LPAREN_e_RPAREN_
170        R_EX_glcur_LPAREN_e_RPAREN_
170        R_EX_glcur1p_LPAREN_e_RPAREN_
170        R_EX_gln_DASH_L_LPAREN_e_RPAREN_
170        R_EX_glu_DASH_L_LPAREN_e_RPAREN_
170        R_EX_gly_LPAREN_e_RPAREN_
170        R_EX_glyald_LPAREN_e_RPAREN_
170        R_EX_glyb_LPAREN_e_RPAREN_
170        R_EX_glyc_DASH_R_LPAREN_e_RPAREN_
170        R_EX_glyc2p_LPAREN_e_RPAREN_
170        R_EX_glyc3p_LPAREN_e_RPAREN_
170        R_EX_glyclt_LPAREN_e_RPAREN_
170        R_EX_gmp_LPAREN_e_RPAREN_
170        R_EX_gsn_LPAREN_e_RPAREN_
170        R_EX_gthox_LPAREN_e_RPAREN_
170        R_EX_gthrd_LPAREN_e_RPAREN_
170        R_EX_gtp_LPAREN_e_RPAREN_
170        R_EX_gua_LPAREN_e_RPAREN_
170        R_EX_h_LPAREN_e_RPAREN_
170        R_EX_h2_LPAREN_e_RPAREN_
170        R_EX_h2o_LPAREN_e_RPAREN_
170        R_EX_h2o2_LPAREN_e_RPAREN_
170        R_EX_h2s_LPAREN_e_RPAREN_
170        R_EX_hacolipa_LPAREN_e_RPAREN_
170        R_EX_halipa_LPAREN_e_RPAREN_
170        R_EX_hdca_LPAREN_e_RPAREN_
170        R_EX_his_DASH_L_LPAREN_e_RPAREN_
170        R_EX_hxa_LPAREN_e_RPAREN_
170        R_EX_hxan_LPAREN_e_RPAREN_
170        R_EX_ile_DASH_L_LPAREN_e_RPAREN_
170        R_EX_imp_LPAREN_e_RPAREN_
170        R_EX_indole_LPAREN_e_RPAREN_
170        R_EX_inost_LPAREN_e_RPAREN_
170        R_EX_ins_LPAREN_e_RPAREN_
170        R_EX_isetac_LPAREN_e_RPAREN_
170        R_EX_k_LPAREN_e_RPAREN_
170        R_EX_kdo2lipid4_LPAREN_e_RPAREN_
170        R_EX_lac_DASH_D_LPAREN_e_RPAREN_
170        R_EX_lac_DASH_L_LPAREN_e_RPAREN_
170        R_EX_lcts_LPAREN_e_RPAREN_
170        R_EX_leu_DASH_L_LPAREN_e_RPAREN_
170        R_EX_lipa_LPAREN_e_RPAREN_
170        R_EX_lipa_cold_LPAREN_e_RPAREN_
170        R_EX_lipoate_LPAREN_e_RPAREN_
170        R_EX_lys_DASH_L_LPAREN_e_RPAREN_
170        R_EX_lyx_DASH_L_LPAREN_e_RPAREN_
170        R_EX_mal_DASH_D_LPAREN_e_RPAREN_
170        R_EX_mal_DASH_L_LPAREN_e_RPAREN_
170        R_EX_malt_LPAREN_e_RPAREN_
170        R_EX_malthx_LPAREN_e_RPAREN_
170        R_EX_maltpt_LPAREN_e_RPAREN_
170        R_EX_malttr_LPAREN_e_RPAREN_
170        R_EX_maltttr_LPAREN_e_RPAREN_
170        R_EX_man_LPAREN_e_RPAREN_
170        R_EX_manglyc_LPAREN_e_RPAREN_
170        R_EX_melib_LPAREN_e_RPAREN_
170        R_EX_meoh_LPAREN_e_RPAREN_
170        R_EX_met_DASH_L_LPAREN_e_RPAREN_
170        R_EX_metsox_DASH_R_DASH_L_LPAREN_e_RPAREN_
170        R_EX_metsox_DASH_S_DASH_L_LPAREN_e_RPAREN_
170        R_EX_mg2_LPAREN_e_RPAREN_
170        R_EX_mincyc_LPAREN_e_RPAREN_
170        R_EX_minohp_LPAREN_e_RPAREN_
170        R_EX_mmet_LPAREN_e_RPAREN_
170        R_EX_mn2_LPAREN_e_RPAREN_
170        R_EX_mso3_LPAREN_e_RPAREN_
170        R_EX_n2o_LPAREN_e_RPAREN_
170        R_EX_na1_LPAREN_e_RPAREN_
170        R_EX_nh4_LPAREN_e_RPAREN_
170        R_EX_ni2_LPAREN_e_RPAREN_
170        R_EX_nmn_LPAREN_e_RPAREN_
170        R_EX_no_LPAREN_e_RPAREN_
170        R_EX_no2_LPAREN_e_RPAREN_
170        R_EX_no3_LPAREN_e_RPAREN_
170        R_EX_novbcn_LPAREN_e_RPAREN_
170        R_EX_o16a4colipa_LPAREN_e_RPAREN_
170        R_EX_o2s_LPAREN_e_RPAREN_
170        R_EX_ocdca_LPAREN_e_RPAREN_
170        R_EX_ocdcea_LPAREN_e_RPAREN_
170        R_EX_octa_LPAREN_e_RPAREN_
170        R_EX_orn_LPAREN_e_RPAREN_
170        R_EX_orot_LPAREN_e_RPAREN_
170        R_EX_peamn_LPAREN_e_RPAREN_
170        R_EX_pheme_LPAREN_e_RPAREN_
170        R_EX_pi_LPAREN_e_RPAREN_
170        R_EX_pnto_DASH_R_LPAREN_e_RPAREN_
170        R_EX_ppa_LPAREN_e_RPAREN_
170        R_EX_ppal_LPAREN_e_RPAREN_
170        R_EX_pppn_LPAREN_e_RPAREN_
170        R_EX_ppt_LPAREN_e_RPAREN_
170        R_EX_pro_DASH_L_LPAREN_e_RPAREN_
170        R_EX_progly_LPAREN_e_RPAREN_
170        R_EX_psclys_LPAREN_e_RPAREN_
170        R_EX_pser_DASH_L_LPAREN_e_RPAREN_
170        R_EX_pydam_LPAREN_e_RPAREN_
170        R_EX_pydx_LPAREN_e_RPAREN_
170        R_EX_pydxn_LPAREN_e_RPAREN_
170        R_EX_pyr_LPAREN_e_RPAREN_
170        R_EX_quin_LPAREN_e_RPAREN_
170        R_EX_r5p_LPAREN_e_RPAREN_
170        R_EX_rfamp_LPAREN_e_RPAREN_
170        R_EX_rib_DASH_D_LPAREN_e_RPAREN_
170        R_EX_rmn_LPAREN_e_RPAREN_
170        R_EX_sbt_DASH_D_LPAREN_e_RPAREN_
170        R_EX_sel_LPAREN_e_RPAREN_
170        R_EX_ser_DASH_D_LPAREN_e_RPAREN_
170        R_EX_ser_DASH_L_LPAREN_e_RPAREN_
170        R_EX_skm_LPAREN_e_RPAREN_
170        R_EX_slnt_LPAREN_e_RPAREN_
170        R_EX_so2_LPAREN_e_RPAREN_
170        R_EX_so3_LPAREN_e_RPAREN_
170        R_EX_so4_LPAREN_e_RPAREN_
170        R_EX_spmd_LPAREN_e_RPAREN_
170        R_EX_succ_LPAREN_e_RPAREN_
170        R_EX_sucr_LPAREN_e_RPAREN_
170        R_EX_sulfac_LPAREN_e_RPAREN_
170        R_EX_tartr_DASH_L_LPAREN_e_RPAREN_
170        R_EX_taur_LPAREN_e_RPAREN_
170        R_EX_tcynt_LPAREN_e_RPAREN_
170        R_EX_thm_LPAREN_e_RPAREN_
170        R_EX_thr_DASH_L_LPAREN_e_RPAREN_
170        R_EX_thrp_LPAREN_e_RPAREN_
170        R_EX_thym_LPAREN_e_RPAREN_
170        R_EX_thymd_LPAREN_e_RPAREN_
170        R_EX_tma_LPAREN_e_RPAREN_
170        R_EX_tmao_LPAREN_e_RPAREN_
170        R_EX_tre_LPAREN_e_RPAREN_
170        R_EX_trp_DASH_L_LPAREN_e_RPAREN_
170        R_EX_tsul_LPAREN_e_RPAREN_
170        R_EX_ttdcea_LPAREN_e_RPAREN_
170        R_EX_ttrcyc_LPAREN_e_RPAREN_
170        R_EX_tungs_LPAREN_e_RPAREN_
170        R_EX_tym_LPAREN_e_RPAREN_
170        R_EX_tyrp_LPAREN_e_RPAREN_
170        R_EX_udpacgal_LPAREN_e_RPAREN_
170        R_EX_udpg_LPAREN_e_RPAREN_
170        R_EX_udpgal_LPAREN_e_RPAREN_
170        R_EX_udpglcur_LPAREN_e_RPAREN_
170        R_EX_ump_LPAREN_e_RPAREN_
170        R_EX_ura_LPAREN_e_RPAREN_
170        R_EX_urea_LPAREN_e_RPAREN_
170        R_EX_uri_LPAREN_e_RPAREN_
170        R_EX_val_DASH_L_LPAREN_e_RPAREN_
170        R_EX_xan_LPAREN_e_RPAREN_
170        R_EX_xmp_LPAREN_e_RPAREN_
170        R_EX_xtsn_LPAREN_e_RPAREN_
170        R_EX_xyl_DASH_D_LPAREN_e_RPAREN_
170        R_EX_xylu_DASH_L_LPAREN_e_RPAREN_
170        R_EX_zn2_LPAREN_e_RPAREN_
170        R_12DGR140tipp
170        R_12DGR160tipp
170        R_12DGR161tipp
170        R_12DGR180tipp
170        R_12DGR181tipp
170        R_12PPDRtex
170        R_12PPDRtpp
170        R_12PPDStex
170        R_12PPDStpp
170        R_14GLUCANabcpp
170        R_14GLUCANtexi
170        R_23CAMPtex
170        R_23CUMPtex
170        R_23DAPPAt2pp
170        R_23DAPPAtex
170        R_23PDE2pp
170        R_23PDE4pp
170        R_23PDE9pp
170        R_2AGPA120tipp
170        R_2AGPA140tipp
170        R_2AGPA141tipp
170        R_2AGPA160tipp
170        R_2AGPA161tipp
170        R_2AGPA180tipp
170        R_2AGPA181tipp
170        R_2AGPE120tipp
170        R_2AGPE140tipp
170        R_2AGPE141tipp
170        R_2AGPE160tipp
170        R_2AGPE180tipp
170        R_2AGPE181tipp
170        R_2AGPEAT120
170        R_2AGPEAT140
170        R_2AGPEAT141
170        R_2AGPEAT160
170        R_2AGPEAT161
170        R_2AGPEAT180
170        R_2AGPEAT181
170        R_2AGPG120tipp
170        R_2AGPG140tipp
170        R_2AGPG141tipp
170        R_2AGPG160tipp
170        R_2AGPG180tipp
170        R_2AGPG181tipp
170        R_2AGPGAT120
170        R_2AGPGAT140
170        R_2AGPGAT160
170        R_2AGPGAT161
170        R_2AGPGAT180
170        R_2AGPGAT181
170        R_2DGULRGx
170        R_2DGULRGy
170        R_2DGULRx
170        R_2DGULRy
170        R_2MAHMP
170        R_34dhpactex
170        R_3AMACHYD
170        R_3AMPtex
170        R_3CMPtex
170        R_3GMPtex
170        R_3HAD100
170        R_3HAD120
170        R_3HAD121
170        R_3HAD141
170        R_3HAD160
170        R_3HAD161
170        R_3HAD180
170        R_3HAD181
170        R_3HAD40
170        R_3HAD60
170        R_3HPPPNH
170        R_3HPPtex
170        R_3HPPtpp
170        R_3KGK
170        R_3NTD2pp
170        R_3NTD4pp
170        R_3NTD7pp
170        R_3NTD9pp
170        R_3OAR100
170        R_3OAR120
170        R_3OAR121
170        R_3OAR140
170        R_3OAR141
170        R_3OAR160
170        R_3OAR161
170        R_3OAR180
170        R_3OAR181
170        R_3OAR40
170        R_3OAR60
170        R_3OAR80
170        R_3OAS100
170        R_3OAS120
170        R_3OAS121
170        R_3OAS140
170        R_3OAS141
170        R_3OAS160
170        R_3OAS161
170        R_3OAS180
170        R_3OAS60
170        R_3OAS80
170        R_3OXCOAT
170        R_3PEPTtex
170        R_3UMPtex
170        R_42A12BOOXpp
170        R_4HOXPACDtex
170        R_4HTHRS
170        R_4PCP
170        R_4PCPpp
170        R_4PEPTabcpp
170        R_4PEPTtex
170        R_5DGLCNR
170        R_5DGLCNt2rpp
170        R_5DGLCNtex
170        R_5DOAN
170        R_5MTRtex
170        R_5MTRtpp
170        R_A5PISO
170        R_AACPS1
170        R_AACPS2
170        R_AACPS3
170        R_AACPS4
170        R_AACPS5
170        R_AACPS6
170        R_AACPS8
170        R_AACPS9
170        R_AACTOOR
170        R_AADDGT
170        R_AAMYL
170        R_AAMYLpp
170        R_AB6PGH
170        R_ABTA
170        R_ABUTD
170        R_ABUTt2pp
170        R_ABUTtex
170        R_ACACCT
170        R_ACACT3r
170        R_ACACT4r
170        R_ACACT5r
170        R_ACACT7r
170        R_ACACT8r
170        R_ACACt2pp
170        R_ACACtex
170        R_ACALD
170        R_ACALDtex
170        R_ACALDtpp
170        R_ACANTHAT
170        R_ACBIPGT
170        R_ACCOAC
170        R_ACCOAL
170        R_ACGAL1PPpp
170        R_ACGAL1Ptex
170        R_ACGALtex
170        R_ACGAM1PPpp
170        R_ACGAM1Ptex
170        R_ACGAMT
170        R_ACGAptspp
170        R_ACGAtex
170        R_ACGK
170        R_ACGS
170        R_ACKr
170        R_ACLS
170        R_ACM6PH
170        R_ACMAMUT
170        R_ACMANAptspp
170        R_ACMANAtex
170        R_ACMUMptspp
170        R_ACMUMtex
170        R_ACNAMt2pp
170        R_ACNAMtex
170        R_ACNML
170        R_ACOAD1f
170        R_ACOAD2f
170        R_ACOAD3f
170        R_ACOAD4f
170        R_ACOAD5f
170        R_ACOAD6f
170        R_ACOAD7f
170        R_ACOAD8f
170        R_ACOATA
170        R_ACODA
170        R_ACOLIPAabctex
170        R_ACONIs
170        R_ACONMT
170        R_ACONTa
170        R_ACONTb
170        R_ACOTA
170        R_ACPPAT120
170        R_ACPPAT140
170        R_ACPPAT141
170        R_ACPPAT160
170        R_ACPPAT161
170        R_ACPPAT180
170        R_ACPPAT181
170        R_ACPS1
170        R_ACS
170        R_ACSERtex
170        R_ACSERtpp
170        R_ACt2rpp
170        R_ACt4pp
170        R_ACtex
170        R_ADA
170        R_ADCL
170        R_ADCS
170        R_ADD
170        R_ADEtex
170        R_ADK1
170        R_ADK3
170        R_ADK4
170        R_ADMDC
170        R_ADNCYC
170        R_ADNK1
170        R_ADNUC
170        R_ADNt2pp
170        R_ADNt2rpp
170        R_ADOCBIK
170        R_ADOCBLabcpp
170        R_ADOCBLtonex
170        R_ADPRDP
170        R_ADPT
170        R_ADSK
170        R_ADSL1r
170        R_ADSL2r
170        R_ADSS
170        R_AGDC
170        R_AGM3PA
170        R_AGM3PApp
170        R_AGM3Pt2pp
170        R_AGM4PA
170        R_AGM4PApp
170        R_AGM4PCP
170        R_AGM4PH
170        R_AGM4Pt2pp
170        R_AGMH
170        R_AGMHE
170        R_AGMT
170        R_AGMt2pp
170        R_AGMtex
170        R_AGPAT120
170        R_AGPAT141
170        R_AGPAT160
170        R_AGPAT161
170        R_AGPAT180
170        R_AGPR
170        R_AGt3
170        R_AHCYSNS
170        R_AICART
170        R_AIRC2
170        R_AIRC3
170        R_AKGDH
170        R_AKGt2rpp
170        R_AKGtex
170        R_ALAALAD
170        R_ALAALAabcpp
170        R_ALAALAr
170        R_ALAALAtex
170        R_ALAGLUE
170        R_ALAR
170        R_ALATA_D2
170        R_ALATA_L
170        R_ALATRS
170        R_ALAabcpp
170        R_ALAt2pp
170        R_ALAt2rpp
170        R_ALAt4pp
170        R_ALAtex
170        R_ALCD19
170        R_ALDD19xr
170        R_ALDD2y
170        R_ALDD3y
170        R_ALDD4
170        R_ALLK
170        R_ALLPI
170        R_ALLTAMH
170        R_ALLTN
170        R_ALLTNt2rpp
170        R_ALLTNtex
170        R_ALLULPE
170        R_ALLabcpp
170        R_ALLtex
170        R_ALPATE160pp
170        R_ALPATG160pp
170        R_ALR2
170        R_ALR4x
170        R_ALTRH
170        R_AM3PA
170        R_AM4PA
170        R_AM4PCP
170        R_AMALT1
170        R_AMALT2
170        R_AMALT3
170        R_AMALT4
170        R_AMAOTr
170        R_AMMQLT8
170        R_AMPN
170        R_AMPTASECG
170        R_AMPTASEPG
170        R_AMPtex
170        R_ANHGMtex
170        R_ANHMK
170        R_ANPRT
170        R_ANS
170        R_AOBUTDs
170        R_AOXSr2
170        R_AP4AH
170        R_AP4AS
170        R_AP5AH
170        R_APG3PAT120
170        R_APG3PAT140
170        R_APG3PAT141
170        R_APG3PAT160
170        R_APG3PAT161
170        R_APG3PAT180
170        R_APG3PAT181
170        R_APH120
170        R_APH140
170        R_APH141
170        R_APH160
170        R_APH161
170        R_APH180
170        R_APH181
170        R_APRAUR
170        R_ARAI
170        R_ARBTNR1
170        R_ARBTNR2
170        R_ARBTNR3
170        R_ARBTNexs
170        R_ARBTNtonex
170        R_ARBTNtpp
170        R_ARBTptspp
170        R_ARBabcpp
170        R_ARBt2rpp
170        R_ARBt3ipp
170        R_ARBtex
170        R_ARGAGMt7pp
170        R_ARGDC
170        R_ARGDCpp
170        R_ARGORNt7pp
170        R_ARGSL
170        R_ARGSS
170        R_ARGTRS
170        R_ARGabcpp
170        R_ARGt3pp
170        R_ARGtex
170        R_ASAD
170        R_ASCBPL
170        R_ASCBptspp
170        R_ASCBtex
170        R_ASNN
170        R_ASNNpp
170        R_ASNS1
170        R_ASNS2
170        R_ASNTRS
170        R_ASNabcpp
170        R_ASNt2rpp
170        R_ASNtex
170        R_ASO3tex
170        R_ASP1DC
170        R_ASPCT
170        R_ASPK
170        R_ASPO3
170        R_ASPO4
170        R_ASPO5
170        R_ASPO6
170        R_ASPT
170        R_ASPTA
170        R_ASPTRS
170        R_ASPt2pp
170        R_ASPt2rpp
170        R_ASPtex
170        R_ASR
170        R_AST
170        R_ATHRDHr
170        R_ATPHs
170        R_ATPM
170        R_ATPPRT
170        R_ATPS4rpp
170        R_BALAtex
170        R_BETALDHy
170        R_BMOCOS
170        R_BMOGDS1
170        R_BMOGDS2
170        R_BSORx
170        R_BSORy
170        R_BTNt2ipp
170        R_BTNtex
170        R_BTS5
170        R_BUTCT
170        R_BUTSO3tex
170        R_BUTtex
170        R_BWCOGDS1
170        R_BWCOGDS2
170        R_BWCOS
170        R_CA2t3pp
170        R_CA2tex
170        R_CADVtpp
170        R_CAT
170        R_CAt6pp
170        R_CBIAT
170        R_CBItonex
170        R_CBIuabcpp
170        R_CBL1abcpp
170        R_CBL1tonex
170        R_CBLAT
170        R_CBMD
170        R_CBMKr
170        R_CBPS
170        R_CCGS
170        R_CD2t3pp
170        R_CD2tex
170        R_CD2tpp
170        R_CDAPPA120
170        R_CDAPPA140
170        R_CDAPPA141
170        R_CDAPPA161
170        R_CDAPPA180
170        R_CDAPPA181
170        R_CDGR
170        R_CDGS
170        R_CDPMEK
170        R_CFAS160E
170        R_CFAS180E
170        R_CGLYabcpp
170        R_CGLYtex
170        R_CHLabcpp
170        R_CHLt2pp
170        R_CHLtex
170        R_CHOLD
170        R_CHORM
170        R_CHORS
170        R_CHRPL
170        R_CHTBSptspp
170        R_CHTBStex
170        R_CINNDO
170        R_CITL
170        R_CITt3pp
170        R_CITt7pp
170        R_CITtex
170        R_CLIPAabctex
170        R_CLPNH120pp
170        R_CLPNH140pp
170        R_CLPNH141pp
170        R_CLPNH160pp
170        R_CLPNH161pp
170        R_CLPNH180pp
170        R_CLPNH181pp
170        R_CLPNS120pp
170        R_CLPNS140pp
170        R_CLPNS141pp
170        R_CLPNS160pp
170        R_CLPNS161pp
170        R_CLPNS180pp
170        R_CLPNS181pp
170        R_CLtex
170        R_CMPN
170        R_CMPtex
170        R_CMtex
170        R_CMtpp
170        R_CO2tex
170        R_CO2tpp
170        R_COBALT2abcpp
170        R_COBALT2t3pp
170        R_COBALT2tex
170        R_COLIPAKpp
170        R_COLIPAPabctex
170        R_COLIPAabcpp
170        R_COLIPAabctex
170        R_CPGNR1
170        R_CPGNR2
170        R_CPGNR3
170        R_CPGNUtex
170        R_CPGNUtpp
170        R_CPGNabcpp
170        R_CPGNtonex
170        R_CPH4S
170        R_CPMPS
170        R_CPPPGO
170        R_CPPPGO2
170        R_CRNBTCT
170        R_CRNCAL2
170        R_CRNCAR
170        R_CRNCBCT
170        R_CRNDCAL2
170        R_CRNDabcpp
170        R_CRNDt2rpp
170        R_CRNDtex
170        R_CRNabcpp
170        R_CRNt2rpp
170        R_CRNt7pp
170        R_CRNt8pp
170        R_CRNtex
170        R_CSND
170        R_CSNtex
170        R_CTBTCAL2
170        R_CTBTabcpp
170        R_CTBTt2rpp
[truncated: 1,467,457 more chars]
