# Supplementary material for: Meneco, a Topology-Based Gap-Filling Tool Applicable to Degraded Genome-Wide Metabolic Networks
Source: PLoS Comput Biol. 2017 Jan 27;13(1):e1005276. doi: 10.1371/journal.pcbi.1005276 (PMC5302834; doi:10.1371/journal.pcbi.1005276)
Supplement: S2 Files — The two draft networks used to study potential cross-feeding relations between E. siliculosus and Ca. P. ectocarpi are provided together with the list of seeds and targets used to run the Meneco tool. The exhaustive analysis of essential reactions which allow the production of 83 target metabolites thanks to the combination of E. siliculosus and Ca. P. ectocarpi networks is provided in a separate file. Finally, detailled examples of false positive predicted interactions and their explanation are provided in a separate pdf file. (ZIP) [file pcbi.1005276.s004.zip › Supplementary_Ectocarpus/targets.sbml]

<sbml xmlns="http://www.sbml.org/sbml/level2" level="2" version="1">
    <model id="model">
        <listOfCompartments>
            <compartment id="cell"/>
        </listOfCompartments>
        <listOfSpecies>
            <species id="META2166" name="metacyc:CITRATE-LYASE" compartment="cell"/>
            <species id="META2269" name="metacyc:ACP" compartment="cell"/>
            <species id="META2296" name="metacyc:5-L-GLUTAMYL-PEPTIDE" compartment="cell"/>
            <species id="META2297" name="metacyc:5-OXOPROLYL-PEPTIDE" compartment="cell"/>
            <species id="META2858" name="metacyc:5-L-GLUTAMYL-L-AMINO-ACID" compartment="cell"/>
            <species id="META2894" name="metacyc:LONG-CHAIN-KETONE" compartment="cell"/>
            <species id="META2949" name="metacyc:NAD-P-OR-NOP" compartment="cell"/>
            <species id="META2950" name="metacyc:NADH-P-OR-NOP" compartment="cell"/>
            <species id="META432" name="metacyc:DNA-N" compartment="cell"/>
            <species id="META430" name="metacyc:DEOXYNUCLEOTIDESM" compartment="cell"/>
            <species id="META796" name="metacyc:OLIGOPEPTIDES" compartment="cell"/>
            <species id="META825" name="metacyc:5-10-METHENYL-THF-GLU-N" compartment="cell"/>
            <species id="META826" name="metacyc:5-L-GLUTAMYL-AMINO-ACID" compartment="cell"/>
            <species id="META838" name="metacyc:ALPHA-D-GALACTOSYL-ETCETERA-GLUCOSAMINYL" compartment="cell"/>
            <species id="META840" name="metacyc:ALPHA-D-MANNOSYLCHITOBIO" compartment="cell"/>
            <species id="META865" name="metacyc:CDPDIACYLGLYCEROL" compartment="cell"/>
            <species id="META881" name="metacyc:CPD-12179" compartment="cell"/>
            <species id="META888" name="metacyc:CPD-14375" compartment="cell"/>
            <species id="META899" name="metacyc:CPD-171" compartment="cell"/>
            <species id="META901" name="metacyc:CPD-190" compartment="cell"/>
            <species id="META908" name="metacyc:CPD-5161" compartment="cell"/>
            <species id="META921" name="metacyc:CPD-6262" compartment="cell"/>
            <species id="META930" name="metacyc:CPD-8550" compartment="cell"/>
            <species id="META933" name="metacyc:CPD-8579" compartment="cell"/>
            <species id="META934" name="metacyc:CPD-8594" compartment="cell"/>
            <species id="META968" name="metacyc:D-GLUCOSAMINE-6-P" compartment="cell"/>
            <species id="META979" name="metacyc:DOLICHOLP" compartment="cell"/>
            <species id="META988" name="metacyc:GLUCOSAMINYL-ETCETERA-MANNOSYL-R" compartment="cell"/>
            <species id="META987" name="metacyc:GLUCOSAMINYL-14-ETCETERA-MANNOSYL-R" compartment="cell"/>
            <species id="META999" name="metacyc:HEPARIN-GLUCOSAMINE" compartment="cell"/>
            <species id="META1056" name="metacyc:NN-DIACETYLCHITOBIOSYLDIPHOSPHODOLICHO" compartment="cell"/>
            <species id="META1072" name="metacyc:OLIGOSACCHARIDE-DIPHOSPHODOLICHOL" compartment="cell"/>
            <species id="META1085" name="metacyc:POLYPEPTIDE" compartment="cell"/>
            <species id="META4681" name="metacyc:ACYL-ACP" compartment="cell"/>
            <species id="META4994" name="metacyc:RH" compartment="cell"/>
            <species id="META4999" name="metacyc:GUANOSINE_DIPHOSPHATE_FUCOSE" compartment="cell"/>
            <species id="META5095" name="metacyc:DIHYDROFOLATE-GLU-N" compartment="cell"/>
            <species id="META5096" name="metacyc:THF-GLU-N" compartment="cell"/>
            <species id="META7177" name="metacyc:9S-RRNA" compartment="cell"/>
            <species id="META7196" name="metacyc:B-KETOACYL-ACP" compartment="cell"/>
            <species id="META7204" name="metacyc:OH-ACYL-ACP" compartment="cell"/>
            <species id="META7373" name="metacyc:PLASTOQUINONE" compartment="cell"/>
            <species id="META7386" name="metacyc:L-1-PHOSPHATIDYL-SERINE" compartment="cell"/>
            <species id="META7387" name="metacyc:DIPHTINE" compartment="cell"/>
            <species id="META7414" name="metacyc:METHIONYL-PEPTIDE" compartment="cell"/>
            <species id="META7420" name="metacyc:CPD-9973" compartment="cell"/>
            <species id="META7425" name="metacyc:PROT-CYS" compartment="cell"/>
            <species id="META7426" name="metacyc:PROTEIN-L-BETA-ISOASPARTATES" compartment="cell"/>
            <species id="META7442" name="metacyc:2-3-CARBOXY-3-METHYLAMMONIOPROPYL-L-" compartment="cell"/>
            <species id="META7457" name="metacyc:CPD-8541" compartment="cell"/>
            <species id="META7456" name="metacyc:CPD-6242" compartment="cell"/>
            <species id="META7467" name="metacyc:FORMYL-L-METHIONYL-PEPTIDE" compartment="cell"/>
            <species id="META7507" name="metacyc:S-GERANYLGERANYL-PROTEIN" compartment="cell"/>
            <species id="META7648" name="metacyc:BIOPTERIN" compartment="cell"/>
            <species id="META7695" name="metacyc:ACYL-COA" compartment="cell"/>
            <species id="META7707" name="metacyc:TETRADEHYDROACYL-COA" compartment="cell"/>
            <species id="META7777" name="metacyc:L-1-PHOSPHATIDYL-ETHANOLAMINE" compartment="cell"/>
            <species id="META7778" name="metacyc:L-1-PHOSPHATIDYL-GLYCEROL-P" compartment="cell"/>
            <species id="META7779" name="metacyc:L-PHOSPHATIDATE" compartment="cell"/>
            <species id="META7780" name="metacyc:PHOSPHATIDYLCHOLINE" compartment="cell"/>
            <species id="META7862" name="metacyc:HEME_C" compartment="cell"/>
            <species id="META9256" name="metacyc:CPD0-2350" compartment="cell"/>
            <species id="META9260" name="metacyc:CPD0-2354" compartment="cell"/>
            <species id="META9257" name="metacyc:CPD0-2351" compartment="cell"/>
            <species id="META9258" name="metacyc:CPD0-2352" compartment="cell"/>
            <species id="META9259" name="metacyc:CPD0-2353" compartment="cell"/>
            <species id="META9287" name="metacyc:RNASE-II-DEGRADATION-SUBSTRATE-MRNA" compartment="cell"/>
            <species id="META9289" name="metacyc:RNASE-G-DEGRADATION-SUBSTRATE-MRNA" compartment="cell"/>
            <species id="META9291" name="metacyc:RNASE-E-DEGRADATION-SUBSTRATE-MRNA" compartment="cell"/>
            <species id="META9292" name="metacyc:RNASE-II-POLY-A-SUBSTRATE-MRNA" compartment="cell"/>
            <species id="META9293" name="metacyc:RNASE-III-MRNA-PROCESSING-SUBSTRATE" compartment="cell"/>
            <species id="META9295" name="metacyc:RNASE-E-MRNA-PROCESSING-SUBSTRATE" compartment="cell"/>
            <species id="META9305" name="metacyc:RNASE-II-SUBSTRATE-WITH-NO-POLY-A-TAIL" compartment="cell"/>
            <species id="META9306" name="metacyc:RNASE-E-PROCESSING-PRODUCT-MRNA" compartment="cell"/>
            <species id="META9308" name="metacyc:RNASE-III-PROCESSING-PRODUCT-MRNA" compartment="cell"/>
            <species id="META9325" name="metacyc:3-OXO-EICOSAPENTAENOYL-ACP" compartment="cell"/>
            <species id="META9428" name="metacyc:MALONYL-ACP" compartment="cell"/>
            <species id="META9451" name="metacyc:TRANS-D2-ENOYL-ACP" compartment="cell"/>
            <species id="META9506" name="metacyc:3-HYDROXY-DOCOSAPENTAENOYL-ACP" compartment="cell"/>
            <species id="META9510" name="metacyc:ACETYL-ACP" compartment="cell"/>
            <species id="META9550" name="metacyc:FERROCYTOCHROME-B5" compartment="cell"/>
            <species id="META9553" name="metacyc:FERRICYTOCHROME-B5" compartment="cell"/>
            <species id="META9584" name="metacyc:CPD66-39" compartment="cell"/>
            <species id="META9675" name="metacyc:2-3-CARBOXY-3-AMINOPROPYL-L-HISTIDINE" compartment="cell"/>
            <species id="META9705" name="metacyc:PROTEIN-L-BETA-ISOSPARTATE-METHYL-ESTERS" compartment="cell"/>
            <species id="META9738" name="metacyc:EIF5A-LYSINE" compartment="cell"/>
            <species id="META9758" name="metacyc:PROCOLLAGEN-L-PROLINE" compartment="cell"/>
            <species id="META9762" name="metacyc:CPD-6321" compartment="cell"/>
            <species id="META9774" name="metacyc:PROTEIN-LIPOYLLYSINE" compartment="cell"/>
            <species id="META9766" name="metacyc:AMINOMETHYLDIHYDROLIPOYL-GCVH" compartment="cell"/>
            <species id="META9769" name="metacyc:DIHYDROLIPOYL-GCVH" compartment="cell"/>
            <species id="META9776" name="metacyc:PROTEIN-C-TERMINAL-S-ETC-CYSTEINE" compartment="cell"/>
            <species id="META9777" name="metacyc:PROTEIN-C-TERMINAL-S-FARNESYL-L-CYSTEINE" compartment="cell"/>
            <species id="META9957" name="metacyc:10-FORMYL-DIHYDROFOLATE-GLU-N" compartment="cell"/>
            <species id="META9958" name="metacyc:5-METHYL-THF-GLU-N" compartment="cell"/>
            <species id="META9959" name="metacyc:CPD-14931" compartment="cell"/>
            <species id="META9960" name="metacyc:FORMYL-THF-GLU-N" compartment="cell"/>
            <species id="META9961" name="metacyc:METHYLENE-THF-GLU-N" compartment="cell"/>
            <species id="META9966" name="metacyc:DIACYLGLYCEROL" compartment="cell"/>
            <species id="META10027" name="metacyc:3-KETOACYL-COA" compartment="cell"/>
            <species id="META10042" name="metacyc:TRANS-D2-ENOYL-COA" compartment="cell"/>
            <species id="META10065" name="metacyc:2-LYSOPHOSPHATIDYLETHANOLAMINES" compartment="cell"/>
            <species id="META10067" name="metacyc:ACYL-SN-GLYCEROL-3P" compartment="cell"/>
            <species id="META10175" name="metacyc:GALACTOSYLCERAMIDE-SULFATE" compartment="cell"/>
            <species id="META11440" name="metacyc:GLUTAMYL-GLX-TRNAS" compartment="cell"/>
            <species id="META11517" name="metacyc:CPD-17282" compartment="cell"/>
            <species id="META11586" name="metacyc:MANNOSE" compartment="cell"/>
            <species id="META11706" name="metacyc:CHITOBIOSE" compartment="cell"/>
            <species id="META11761" name="metacyc:CHITIN" compartment="cell"/>
            <species id="META11899" name="metacyc:FLAVANONES" compartment="cell"/>
            <species id="META13424" name="metacyc:CPD-452" compartment="cell"/>
            <species id="META13470" name="metacyc:N-ACETYL-D-GLUCOSAMINE-6-P" compartment="cell"/>
            <species id="META13738" name="metacyc:D-3-HYDROXYACYL-COA" compartment="cell"/>
            <species id="META13739" name="metacyc:L-3-HYDROXYACYL-COA" compartment="cell"/>
            <species id="META14426" name="metacyc:CPD-1108" compartment="cell"/>
            <species id="META14427" name="metacyc:CPD-177" compartment="cell"/>
            <species id="META14428" name="metacyc:PHOSPHATIDYL-MYO-INOSITOL-45-BISPHOSPHA" compartment="cell"/>
            <species id="META14449" name="metacyc:DEOXY-RIBOSE-5P" compartment="cell"/>
            <species id="META14450" name="metacyc:RIBOSE-5P" compartment="cell"/>
            <species id="META14481" name="metacyc:CELLULOSE" compartment="cell"/>
            <species id="META15238" name="metacyc:CPD-15317" compartment="cell"/>
            <species id="META29432" name="metacyc:3-HYDROHYDROXYPHOSPHORYLPYRUVATE" compartment="cell"/>
            <species id="META29442" name="metacyc:CPD-8978" compartment="cell"/>
            <species id="META29474" name="metacyc:CPD-8180" compartment="cell"/>
            <species id="META29497" name="metacyc:CPD-318" compartment="cell"/>
            <species id="META29498" name="metacyc:NITRIC-OXIDE" compartment="cell"/>
            <species id="META29503" name="metacyc:CPD-14704" compartment="cell"/>
            <species id="META29520" name="metacyc:3-METHYL-1-246-TRIHYDROXYPHENYLBUTAN" compartment="cell"/>
            <species id="META29570" name="metacyc:CPD-2750" compartment="cell"/>
            <species id="META29692" name="metacyc:CPD-8653" compartment="cell"/>
            <species id="META29707" name="metacyc:CPD-8890" compartment="cell"/>
            <species id="META29763" name="metacyc:NICOTINE" compartment="cell"/>
            <species id="META29862" name="metacyc:CPD0-2482" compartment="cell"/>
            <species id="META29872" name="metacyc:CPD-7107" compartment="cell"/>
            <species id="META29871" name="metacyc:CPD-7105" compartment="cell"/>
            <species id="META29873" name="metacyc:CPD-7109" compartment="cell"/>
            <species id="META18376" name="metacyc:1-KETO-2-METHYLVALERATE" compartment="cell"/>
            <species id="META18405" name="metacyc:12-DICHLOROETHANE" compartment="cell"/>
            <species id="META18423" name="metacyc:1516-DIHYDROBILIVERDIN" compartment="cell"/>
            <species id="META18444" name="metacyc:2-ACETO-2-HYDROXY-BUTYRATE" compartment="cell"/>
            <species id="META18445" name="metacyc:2-ACETO-LACTATE" compartment="cell"/>
            <species id="META18446" name="metacyc:2-ALPHA-HYDROXYETHYL-THPP" compartment="cell"/>
            <species id="META18455" name="metacyc:2-AMINOMALONATE-SEMIALDEHYDE" compartment="cell"/>
            <species id="META18462" name="metacyc:2-C-METHYL-D-ERYTHRITOL-4-PHOSPHATE" compartment="cell"/>
            <species id="META18467" name="metacyc:2-CHLOROETHANOL" compartment="cell"/>
            <species id="META18470" name="metacyc:2-D-THREO-HYDROXY-3-CARBOXY-ISOCAPROATE" compartment="cell"/>
            <species id="META18473" name="metacyc:2-DEHYDRO-3-DEOXY-D-GLUCONATE" compartment="cell"/>
            <species id="META18474" name="metacyc:2-DEHYDROPANTOATE" compartment="cell"/>
            <species id="META18496" name="metacyc:2-KETO-3-DEOXY-6-P-GLUCONATE" compartment="cell"/>
            <species id="META18498" name="metacyc:2-KETO-3-METHYL-VALERATE" compartment="cell"/>
            <species id="META18503" name="metacyc:2-KETO-ISOVALERATE" compartment="cell"/>
            <species id="META18539" name="metacyc:245-DNOL" compartment="cell"/>
            <species id="META18542" name="metacyc:25-DDOL" compartment="cell"/>
            <species id="META18548" name="metacyc:2C-METH-D-ERYTHRITOL-CYCLODIPHOSPHATE" compartment="cell"/>
            <species id="META18551" name="metacyc:2K-4CH3-PENTANOATE" compartment="cell"/>
            <species id="META18552" name="metacyc:2K-ADIPATE" compartment="cell"/>
            <species id="META18554" name="metacyc:3-5-ADP" compartment="cell"/>
            <species id="META18560" name="metacyc:3-BETA-D-GLUCOSYLGLUCOSE" compartment="cell"/>
            <species id="META18562" name="metacyc:3-CARBOXY-3-HYDROXY-ISOCAPROATE" compartment="cell"/>
            <species id="META18566" name="metacyc:3-DEHYDRO-SHIKIMATE" compartment="cell"/>
            <species id="META18567" name="metacyc:3-DEOXY-D-ARABINO-HEPTULOSONATE-7-P" compartment="cell"/>
            <species id="META18568" name="metacyc:3-ENOLPYRUVYL-SHIKIMATE-5P" compartment="cell"/>
            <species id="META18587" name="metacyc:3-INDOLYLGLYCOLALDEHYDE" compartment="cell"/>
            <species id="META18589" name="metacyc:3-KETOBUTYRATE" compartment="cell"/>
            <species id="META18616" name="metacyc:3-P-HYDROXYPYRUVATE" compartment="cell"/>
            <species id="META18622" name="metacyc:3-SULFINYL-PYRUVATE" compartment="cell"/>
            <species id="META18626" name="metacyc:34-DIHYDROXYPHENYLACETALDEHYDE" compartment="cell"/>
            <species id="META18633" name="metacyc:3OH-4P-OH-ALPHA-KETOBUTYRATE" compartment="cell"/>
            <species id="META18637" name="metacyc:4-AMINO-4-DEOXYCHORISMATE" compartment="cell"/>
            <species id="META18639" name="metacyc:4-AMINO-BUTYRATE" compartment="cell"/>
            <species id="META18647" name="metacyc:4-FUMARYL-ACETOACETATE" compartment="cell"/>
            <species id="META18648" name="metacyc:4-GUANIDO-BUTYRAMIDE" compartment="cell"/>
            <species id="META18652" name="metacyc:4-HYDROXYBENZALDEHYDE" compartment="cell"/>
            <species id="META18658" name="metacyc:4-IMIDAZOLEACETATE" compartment="cell"/>
            <species id="META18669" name="metacyc:4-P-PANTOTHENATE" compartment="cell"/>
            <species id="META18670" name="metacyc:4-PHOSPHONOOXY-THREONINE" compartment="cell"/>
            <species id="META18671" name="metacyc:4-PRENYLPHLORISOBUTYROPHENONE" compartment="cell"/>
            <species id="META18674" name="metacyc:4-TRIMETHYLAMMONIOBUTANAL" compartment="cell"/>
            <species id="META18690" name="metacyc:5-AMINO-LEVULINATE" compartment="cell"/>
            <species id="META18701" name="metacyc:5-HYDROXY-FERULIC-ACID" compartment="cell"/>
            <species id="META18704" name="metacyc:5-HYDROXYINDOLE_ACETALDEHYDE" compartment="cell"/>
            <species id="META18705" name="metacyc:5-HYDROXYINDOLE_ACETATE" compartment="cell"/>
            <species id="META18706" name="metacyc:5-HYDROXYISOURATE" compartment="cell"/>
            <species id="META18712" name="metacyc:5-METHYLTHIOADENOSINE" compartment="cell"/>
            <species id="META18718" name="metacyc:5-OXOPROLINE" compartment="cell"/>
            <species id="META18719" name="metacyc:5-P-BETA-D-RIBOSYL-AMINE" compartment="cell"/>
            <species id="META18720" name="metacyc:5-P-RIBOSYL-N-FORMYLGLYCINEAMIDE" compartment="cell"/>
            <species id="META18726" name="metacyc:5-PHOSPHORIBOSYL-N-FORMYLGLYCINEAMIDINE" compartment="cell"/>
            <species id="META18725" name="metacyc:5-PHOSPHORIBOSYL-5-AMINOIMIDAZOLE" compartment="cell"/>
            <species id="META18772" name="metacyc:8-AMINO-7-OXONONANOATE" compartment="cell"/>
            <species id="META18787" name="metacyc:ACETOL" compartment="cell"/>
            <species id="META18794" name="metacyc:ACETYLCHOLINE" compartment="cell"/>
            <species id="META18796" name="metacyc:ACETYLSERINE" compartment="cell"/>
            <species id="META18798" name="metacyc:ACRYLAMIDE" compartment="cell"/>
            <species id="META18799" name="metacyc:ACRYLATE" compartment="cell"/>
            <species id="META18817" name="metacyc:ALLYSINE" compartment="cell"/>
            <species id="META18849" name="metacyc:AMINO-ACETONE" compartment="cell"/>
            <species id="META18853" name="metacyc:AMINO-HYDROXYMETHYL-METHYLPYRIMIDINE-PP" compartment="cell"/>
            <species id="META18855" name="metacyc:AMINO-RIBOSYLAMINO-1H-3H-PYR-DIONE" compartment="cell"/>
            <species id="META18863" name="metacyc:ANTHRANILATE" compartment="cell"/>
            <species id="META18866" name="metacyc:APS" compartment="cell"/>
            <species id="META18900" name="metacyc:BETAINE_ALDEHYDE" compartment="cell"/>
            <species id="META18927" name="metacyc:CARBAMOYL-P" compartment="cell"/>
            <species id="META18929" name="metacyc:CARBON-DIOXIDE" compartment="cell"/>
            <species id="META18930" name="metacyc:CARBON-MONOXIDE" compartment="cell"/>
            <species id="META18947" name="metacyc:CHOLINE" compartment="cell"/>
            <species id="META18957" name="metacyc:CIT" compartment="cell"/>
            <species id="META18966" name="metacyc:COPROPORPHYRINOGEN_III" compartment="cell"/>
            <species id="META19056" name="metacyc:CPD-10490" compartment="cell"/>
            <species id="META19073" name="metacyc:CPD-10586" compartment="cell"/>
            <species id="META19074" name="metacyc:CPD-10587" compartment="cell"/>
            <species id="META19078" name="metacyc:CPD-10591" compartment="cell"/>
            <species id="META19080" name="metacyc:CPD-10600" compartment="cell"/>
            <species id="META19104" name="metacyc:CPD-10689" compartment="cell"/>
            <species id="META19135" name="metacyc:CPD-10806" compartment="cell"/>
            <species id="META19147" name="metacyc:CPD-1086" compartment="cell"/>
            <species id="META19215" name="metacyc:CPD-11495" compartment="cell"/>
            <species id="META19226" name="metacyc:CPD-11552" compartment="cell"/>
            <species id="META19244" name="metacyc:CPD-11641" compartment="cell"/>
            <species id="META19249" name="metacyc:CPD-11665" compartment="cell"/>
            <species id="META19254" name="metacyc:CPD-11671" compartment="cell"/>
            <species id="META19256" name="metacyc:CPD-11674" compartment="cell"/>
            <species id="META19279" name="metacyc:CPD-11876" compartment="cell"/>
            <species id="META19300" name="metacyc:CPD-12014" compartment="cell"/>
            <species id="META19301" name="metacyc:CPD-12015" compartment="cell"/>
            <species id="META19303" name="metacyc:CPD-12017" compartment="cell"/>
            <species id="META19326" name="metacyc:CPD-12199" compartment="cell"/>
            <species id="META19342" name="metacyc:CPD-12279" compartment="cell"/>
            <species id="META19371" name="metacyc:CPD-1242" compartment="cell"/>
            <species id="META19429" name="metacyc:CPD-12763" compartment="cell"/>
            <species id="META19548" name="metacyc:CPD-13711" compartment="cell"/>
            <species id="META19550" name="metacyc:CPD-13713" compartment="cell"/>
            <species id="META19551" name="metacyc:CPD-13717" compartment="cell"/>
            <species id="META19555" name="metacyc:CPD-13754" compartment="cell"/>
            <species id="META19556" name="metacyc:CPD-13755" compartment="cell"/>
            <species id="META19558" name="metacyc:CPD-13757" compartment="cell"/>
            <species id="META19559" name="metacyc:CPD-13758" compartment="cell"/>
            <species id="META19606" name="metacyc:CPD-14018" compartment="cell"/>
            <species id="META19685" name="metacyc:CPD-14423" compartment="cell"/>
            <species id="META19686" name="metacyc:CPD-14424" compartment="cell"/>
            <species id="META19691" name="metacyc:CPD-14443" compartment="cell"/>
            <species id="META19738" name="metacyc:CPD-14766" compartment="cell"/>
            <species id="META19754" name="metacyc:CPD-15" compartment="cell"/>
            <species id="META19785" name="metacyc:CPD-15163" compartment="cell"/>
            <species id="META19977" name="metacyc:CPD-173" compartment="cell"/>
            <species id="META20036" name="metacyc:CPD-1834" compartment="cell"/>
            <species id="META20054" name="metacyc:CPD-224" compartment="cell"/>
            <species id="META20061" name="metacyc:CPD-237" compartment="cell"/>
            <species id="META20070" name="metacyc:CPD-248" compartment="cell"/>
            <species id="META20082" name="metacyc:CPD-2742" compartment="cell"/>
            <species id="META20083" name="metacyc:CPD-2743" compartment="cell"/>
            <species id="META20087" name="metacyc:CPD-2751" compartment="cell"/>
            <species id="META20100" name="metacyc:CPD-292" compartment="cell"/>
            <species id="META20101" name="metacyc:CPD-294" compartment="cell"/>
            <species id="META20103" name="metacyc:CPD-2961" compartment="cell"/>
            <species id="META20108" name="metacyc:CPD-313" compartment="cell"/>
            <species id="META20113" name="metacyc:CPD-3186" compartment="cell"/>
            <species id="META20114" name="metacyc:CPD-3187" compartment="cell"/>
            <species id="META20115" name="metacyc:CPD-3188" compartment="cell"/>
            <species id="META20142" name="metacyc:CPD-3481" compartment="cell"/>
            <species id="META20144" name="metacyc:CPD-3483" compartment="cell"/>
            <species id="META20191" name="metacyc:CPD-385" compartment="cell"/>
            <species id="META20226" name="metacyc:CPD-4211" compartment="cell"/>
            <species id="META20282" name="metacyc:CPD-464" compartment="cell"/>
            <species id="META20283" name="metacyc:CPD-465" compartment="cell"/>
            <species id="META20286" name="metacyc:CPD-469" compartment="cell"/>
            <species id="META20289" name="metacyc:CPD-476" compartment="cell"/>
            <species id="META20296" name="metacyc:CPD-488" compartment="cell"/>
            <species id="META20302" name="metacyc:CPD-499" compartment="cell"/>
            <species id="META20312" name="metacyc:CPD-514" compartment="cell"/>
            <species id="META20321" name="metacyc:CPD-535" compartment="cell"/>
            <species id="META20334" name="metacyc:CPD-548" compartment="cell"/>
            <species id="META20344" name="metacyc:CPD-558" compartment="cell"/>
            <species id="META20354" name="metacyc:CPD-564" compartment="cell"/>
            <species id="META20374" name="metacyc:CPD-5821" compartment="cell"/>
            <species id="META20380" name="metacyc:CPD-592" compartment="cell"/>
            <species id="META20387" name="metacyc:CPD-597" compartment="cell"/>
            <species id="META20390" name="metacyc:CPD-602" compartment="cell"/>
            <species id="META20395" name="metacyc:CPD-6082" compartment="cell"/>
            <species id="META20426" name="metacyc:CPD-641" compartment="cell"/>
            <species id="META20427" name="metacyc:CPD-6442" compartment="cell"/>
            <species id="META20441" name="metacyc:CPD-661" compartment="cell"/>
            <species id="META20451" name="metacyc:CPD-67" compartment="cell"/>
            <species id="META20456" name="metacyc:CPD-678" compartment="cell"/>
            <species id="META20460" name="metacyc:CPD-687" compartment="cell"/>
            <species id="META20461" name="metacyc:CPD-688" compartment="cell"/>
            <species id="META20489" name="metacyc:CPD-6972" compartment="cell"/>
            <species id="META20496" name="metacyc:CPD-6993" compartment="cell"/>
            <species id="META20512" name="metacyc:CPD-7031" compartment="cell"/>
            <species id="META20513" name="metacyc:CPD-7032" compartment="cell"/>
            <species id="META20514" name="metacyc:CPD-7033" compartment="cell"/>
            <species id="META20515" name="metacyc:CPD-7035" compartment="cell"/>
            <species id="META20529" name="metacyc:CPD-7100" compartment="cell"/>
            <species id="META20583" name="metacyc:CPD-7417" compartment="cell"/>
            <species id="META20598" name="metacyc:CPD-763" compartment="cell"/>
            <species id="META20606" name="metacyc:CPD-7649" compartment="cell"/>
            <species id="META20607" name="metacyc:CPD-7652" compartment="cell"/>
            <species id="META20646" name="metacyc:CPD-786" compartment="cell"/>
            <species id="META20650" name="metacyc:CPD-787" compartment="cell"/>
            <species id="META20670" name="metacyc:CPD-804" compartment="cell"/>
            <species id="META20684" name="metacyc:CPD-822" compartment="cell"/>
            <species id="META20688" name="metacyc:CPD-8259" compartment="cell"/>
            <species id="META20697" name="metacyc:CPD-8529" compartment="cell"/>
            <species id="META20699" name="metacyc:CPD-8534" compartment="cell"/>
            <species id="META20702" name="metacyc:CPD-8563" compartment="cell"/>
            <species id="META20703" name="metacyc:CPD-8564" compartment="cell"/>
            <species id="META20769" name="metacyc:CPD-8974" compartment="cell"/>
            <species id="META20889" name="metacyc:CPD-9451" compartment="cell"/>
            <species id="META20984" name="metacyc:CPD-9924" compartment="cell"/>
            <species id="META20985" name="metacyc:CPD-9925" compartment="cell"/>
            <species id="META21038" name="metacyc:CPD0-1156" compartment="cell"/>
            <species id="META21039" name="metacyc:CPD0-1157" compartment="cell"/>
            <species id="META21452" name="metacyc:CPD0-2365" compartment="cell"/>
            <species id="META21476" name="metacyc:CPD0-2483" compartment="cell"/>
            <species id="META21543" name="metacyc:CPD66-25" compartment="cell"/>
            <species id="META21545" name="metacyc:CPD66-27" compartment="cell"/>
            <species id="META21544" name="metacyc:CPD66-26" compartment="cell"/>
            <species id="META21546" name="metacyc:CPD66-28" compartment="cell"/>
            <species id="META21547" name="metacyc:CPD66-29" compartment="cell"/>
            <species id="META21618" name="metacyc:CYCLOEUCALENOL" compartment="cell"/>
            <species id="META21629" name="metacyc:D-6-P-GLUCONO-DELTA-LACTONE" compartment="cell"/>
            <species id="META21633" name="metacyc:D-ERYTHRO-IMIDAZOLE-GLYCEROL-P" compartment="cell"/>
            <species id="META21639" name="metacyc:D-GLUCURONOLACTONE" compartment="cell"/>
            <species id="META21654" name="metacyc:DEAMIDO-NAD" compartment="cell"/>
            <species id="META21660" name="metacyc:DEHYDROQUINATE" compartment="cell"/>
            <species id="META21661" name="metacyc:DELTA1-PIPERIDEINE-2-6-DICARBOXYLATE" compartment="cell"/>
            <species id="META21664" name="metacyc:DELTA3-ISOPENTENYL-PP" compartment="cell"/>
            <species id="META21674" name="metacyc:DETHIOBIOTIN" compartment="cell"/>
            <species id="META21677" name="metacyc:DI-H-OROTATE" compartment="cell"/>
            <species id="META21680" name="metacyc:DIAMINONONANOATE" compartment="cell"/>
            <species id="META21679" name="metacyc:DIAMINO-OH-PHOSPHORIBOSYLAMINO-PYR" compartment="cell"/>
            <species id="META21688" name="metacyc:DIETHYLPHOSPHATE" compartment="cell"/>
            <species id="META21690" name="metacyc:DIETHYLTHIOPHOSPHATE" compartment="cell"/>
            <species id="META21693" name="metacyc:DIHYDRO-DIOH-BENZOATE" compartment="cell"/>
            <species id="META21706" name="metacyc:DIHYDROXY-BUTANONE-P" compartment="cell"/>
            <species id="META21705" name="metacyc:DIHYDROXY-ACETONE-PHOSPHATE" compartment="cell"/>
            <species id="META21707" name="metacyc:DIHYDROXYACETONE" compartment="cell"/>
            <species id="META21756" name="metacyc:ETHANAMINE" compartment="cell"/>
            <species id="META21757" name="metacyc:ETHANOL-AMINE" compartment="cell"/>
            <species id="META21772" name="metacyc:FORMATE" compartment="cell"/>
            <species id="META21787" name="metacyc:GLUTAMATE-1-SEMIALDEHYDE" compartment="cell"/>
            <species id="META21794" name="metacyc:GLYCOLLATE" compartment="cell"/>
            <species id="META21799" name="metacyc:GLYCYL-PEPTIDE" compartment="cell"/>
            <species id="META21805" name="metacyc:H2CO3" compartment="cell"/>
            <species id="META21813" name="metacyc:HISTIDINAL" compartment="cell"/>
            <species id="META21814" name="metacyc:HISTIDINOL" compartment="cell"/>
            <species id="META21816" name="metacyc:HOMOGENTISATE" compartment="cell"/>
            <species id="META21818" name="metacyc:HX" compartment="cell"/>
            <species id="META21822" name="metacyc:HYDROGEN-PEROXIDE" compartment="cell"/>
            <species id="META21824" name="metacyc:HYDROXY-METHYL-BUTENYL-DIP" compartment="cell"/>
            <species id="META21833" name="metacyc:HYDROXYMETHYLBILANE" compartment="cell"/>
            <species id="META21840" name="metacyc:IMIDAZOLE-ACETOL-P" compartment="cell"/>
            <species id="META21844" name="metacyc:IMIDAZOLE_ACETALDEHYDE" compartment="cell"/>
            <species id="META21853" name="metacyc:INDOLE-3-GLYCOL" compartment="cell"/>
            <species id="META21865" name="metacyc:ISOBUTANOL" compartment="cell"/>
            <species id="META21868" name="metacyc:ISOCHORISMATE" compartment="cell"/>
            <species id="META21872" name="metacyc:ISOPHENOXAZINE" compartment="cell"/>
            <species id="META21880" name="metacyc:ITACONATE" compartment="cell"/>
            <species id="META21892" name="metacyc:L-ARGININO-SUCCINATE" compartment="cell"/>
            <species id="META21893" name="metacyc:L-DEHYDRO-ASCORBATE" compartment="cell"/>
            <species id="META21897" name="metacyc:L-GLUTAMATE-5-P" compartment="cell"/>
            <species id="META21899" name="metacyc:L-HISTIDINOL-P" compartment="cell"/>
            <species id="META21939" name="metacyc:METHYLAMINE" compartment="cell"/>
            <species id="META21942" name="metacyc:METHYLBUT-CPD" compartment="cell"/>
            <species id="META21948" name="metacyc:MEVALONATE" compartment="cell"/>
            <species id="META21957" name="metacyc:N-5-PHOSPHORIBOSYL-ANTHRANILATE" compartment="cell"/>
            <species id="META21958" name="metacyc:N-5S-5-AMINO-5-CARBOXYPENTANOYL-L-CY" compartment="cell"/>
            <species id="META21961" name="metacyc:N-ACETYL-5-METHOXY-TRYPTAMINE" compartment="cell"/>
            <species id="META21965" name="metacyc:N-ACETYL-BETA-GLUCOSAMINYLAMINE" compartment="cell"/>
            <species id="META21969" name="metacyc:N-ACETYL-GLUTAMYL-P" compartment="cell"/>
            <species id="META22016" name="metacyc:N-TETRADECANOYLGLYCYL-PEPTIDE" compartment="cell"/>
            <species id="META22019" name="metacyc:N2-SUCCINYLGLUTAMATE" compartment="cell"/>
            <species id="META22025" name="metacyc:N4-N-ACETYL-BETA-D-GLUCOSAMINYL-X" compartment="cell"/>
            <species id="META22031" name="metacyc:NICOTINATE_NUCLEOTIDE" compartment="cell"/>
            <species id="META22033" name="metacyc:NN-DIMETHYLANILINE" compartment="cell"/>
            <species id="META22034" name="metacyc:NN-DIMETHYLANILINE-N-OXIDE" compartment="cell"/>
            <species id="META22036" name="metacyc:NORSPERMIDINE" compartment="cell"/>
            <species id="META22050" name="metacyc:OXALACETIC_ACID" compartment="cell"/>
            <species id="META22056" name="metacyc:OXIDIZED-GLUTATHIONE" compartment="cell"/>
            <species id="META22053" name="metacyc:OXALO-SUCCINATE" compartment="cell"/>
            <species id="META22062" name="metacyc:P-COUMAROYL-COA" compartment="cell"/>
            <species id="META22063" name="metacyc:P-RIBOSYL-4-SUCCCARB-AMINOIMIDAZOLE" compartment="cell"/>
            <species id="META22066" name="metacyc:PALMITALDEHYDE" compartment="cell"/>
            <species id="META22070" name="metacyc:PANTOTHENATE" compartment="cell"/>
            <species id="META22073" name="metacyc:PAPS" compartment="cell"/>
            <species id="META22092" name="metacyc:PHOSPHO-ENOL-PYRUVATE" compartment="cell"/>
            <species id="META22095" name="metacyc:PHOSPHORYL-CHOLINE" compartment="cell"/>
            <species id="META22094" name="metacyc:PHOSPHORIBOSYL-CARBOXY-AMINOIMIDAZOLE" compartment="cell"/>
            <species id="META22096" name="metacyc:PHOSPHORYL-ETHANOLAMINE" compartment="cell"/>
            <species id="META22102" name="metacyc:PORPHOBILINOGEN" compartment="cell"/>
            <species id="META22106" name="metacyc:PRENAL" compartment="cell"/>
            <species id="META22108" name="metacyc:PREPHENATE" compartment="cell"/>
            <species id="META22119" name="metacyc:PSEUDOTROPINE" compartment="cell"/>
            <species id="META22120" name="metacyc:PSEUDOURIDINE-5-P" compartment="cell"/>
            <species id="META22143" name="metacyc:QUINOLINATE" compartment="cell"/>
            <species id="META22163" name="metacyc:RX" compartment="cell"/>
            <species id="META22174" name="metacyc:S-ADENOSYL-4-METHYLTHIO-2-OXOBUTANOATE" compartment="cell"/>
            <species id="META22175" name="metacyc:S-ADENOSYLMETHIONINAMINE" compartment="cell"/>
            <species id="META22188" name="metacyc:S-PRENYL-L-CYSTEINE" compartment="cell"/>
            <species id="META22202" name="metacyc:SCOPOLIN" compartment="cell"/>
            <species id="META22204" name="metacyc:SECOLOGANIN-CPD" compartment="cell"/>
            <species id="META22209" name="metacyc:SHIKIMATE" compartment="cell"/>
            <species id="META22210" name="metacyc:SHIKIMATE-5P" compartment="cell"/>
            <species id="META22212" name="metacyc:SINAPATE" compartment="cell"/>
            <species id="META22219" name="metacyc:SN-GERANYLGERANYLGLYCERYL-1-PHOSPHATE" compartment="cell"/>
            <species id="META22221" name="metacyc:SQUALENE" compartment="cell"/>
            <species id="META22228" name="metacyc:STRICTOSIDINE" compartment="cell"/>
            <species id="META22231" name="metacyc:SUCC-S-ALD" compartment="cell"/>
            <species id="META22254" name="metacyc:THIAMINE-P" compartment="cell"/>
            <species id="META22255" name="metacyc:THIAMINE-PYROPHOSPHATE" compartment="cell"/>
            <species id="META22276" name="metacyc:TROPINE" compartment="cell"/>
            <species id="META22277" name="metacyc:TROPINONE" compartment="cell"/>
            <species id="META22280" name="metacyc:TRYPTAMINE" compartment="cell"/>
            <species id="META22287" name="metacyc:UREA" compartment="cell"/>
            <species id="META22289" name="metacyc:UROCANATE" compartment="cell"/>
            <species id="META22304" name="metacyc:WATER" compartment="cell"/>
            <species id="META22306" name="metacyc:XANTHINE" compartment="cell"/>
            <species id="META22326" name="metacyc:2-OCTAPRENYL-6-METHOXYPHENOL" compartment="cell"/>
            <species id="META22336" name="metacyc:CPD-12175" compartment="cell"/>
            <species id="META22338" name="metacyc:2-OCTAPRENYL-6-HYDROXYPHENOL" compartment="cell"/>
            <species id="META22352" name="metacyc:BETAINE" compartment="cell"/>
            <species id="META22380" name="metacyc:2-KETOGLUTARATE" compartment="cell"/>
            <species id="META22381" name="metacyc:2-OXOBUTANOATE" compartment="cell"/>
            <species id="META22384" name="metacyc:GLYOX" compartment="cell"/>
            <species id="META22385" name="metacyc:PYRUVATE" compartment="cell"/>
            <species id="META22390" name="metacyc:P-HYDROXY-PHENYLPYRUVATE" compartment="cell"/>
            <species id="META22391" name="metacyc:PHENYL-PYRUVATE" compartment="cell"/>
            <species id="META22396" name="metacyc:2-3-DIHYDROXYBENZOATE" compartment="cell"/>
            <species id="META22399" name="metacyc:CPD-110" compartment="cell"/>
            <species id="META22429" name="metacyc:P-AMINO-BENZOATE" compartment="cell"/>
            <species id="META22451" name="metacyc:PRISTANATE" compartment="cell"/>
            <species id="META22453" name="metacyc:ARACHIDIC_ACID" compartment="cell"/>
            <species id="META22456" name="metacyc:CPD-7836" compartment="cell"/>
            <species id="META22458" name="metacyc:DOCOSANOATE" compartment="cell"/>
            <species id="META22459" name="metacyc:PALMITATE" compartment="cell"/>
            <species id="META22460" name="metacyc:STEARIC_ACID" compartment="cell"/>
            <species id="META22473" name="metacyc:BUTYRIC_ACID" compartment="cell"/>
            <species id="META22476" name="metacyc:CPD-195" compartment="cell"/>
            <species id="META22477" name="metacyc:CPD-3617" compartment="cell"/>
            <species id="META22494" name="metacyc:CPD-8892" compartment="cell"/>
            <species id="META22515" name="metacyc:CPD0-1422" compartment="cell"/>
            <species id="META22520" name="metacyc:6Z8E10E14Z-5S12R-512-DIHYDROXYI" compartment="cell"/>
            <species id="META22522" name="metacyc:CPD66-21" compartment="cell"/>
            <species id="META22523" name="metacyc:LEUKOTRIENE-C4" compartment="cell"/>
            <species id="META22544" name="metacyc:CPD-8678" compartment="cell"/>
            <species id="META22566" name="metacyc:5Z8Z11Z14Z17Z-EICOSAPENTAENOATE" compartment="cell"/>
            <species id="META22567" name="metacyc:ARACHIDONIC_ACID" compartment="cell"/>
            <species id="META22578" name="metacyc:CPD-12653" compartment="cell"/>
            <species id="META22590" name="metacyc:CPD-14292" compartment="cell"/>
            <species id="META22608" name="metacyc:CPD-8117" compartment="cell"/>
            <species id="META22609" name="metacyc:CPD-8121" compartment="cell"/>
            <species id="META22617" name="metacyc:CPD-9245" compartment="cell"/>
            <species id="META22618" name="metacyc:CPD0-1159" compartment="cell"/>
            <species id="META22626" name="metacyc:LINOLEIC_ACID" compartment="cell"/>
            <species id="META22627" name="metacyc:LINOLENIC_ACID" compartment="cell"/>
            <species id="META22628" name="metacyc:OLEATE-CPD" compartment="cell"/>
            <species id="META22637" name="metacyc:CPD-8120" compartment="cell"/>
            <species id="META22641" name="metacyc:CPD-9247" compartment="cell"/>
            <species id="META22654" name="metacyc:CPD-14268" compartment="cell"/>
            <species id="META22655" name="metacyc:CPD-14927" compartment="cell"/>
            <species id="META22668" name="metacyc:CPD-12937" compartment="cell"/>
            <species id="META22704" name="metacyc:GLYCERATE" compartment="cell"/>
            <species id="META22710" name="metacyc:D-LACTATE" compartment="cell"/>
            <species id="META22719" name="metacyc:OROTATE" compartment="cell"/>
            <species id="META22722" name="metacyc:ACET" compartment="cell"/>
            <species id="META22724" name="metacyc:CARNITINE" compartment="cell"/>
            <species id="META22750" name="metacyc:GLUCONATE" compartment="cell"/>
            <species id="META22752" name="metacyc:L-PANTOATE" compartment="cell"/>
            <species id="META22754" name="metacyc:L-DELTA1-PYRROLINE_5-CARBOXYLATE" compartment="cell"/>
            <species id="META22761" name="metacyc:CIS-ACONITATE" compartment="cell"/>
            <species id="META22771" name="metacyc:HOMO-CIS-ACONITATE" compartment="cell"/>
            <species id="META22773" name="metacyc:HOMO-I-CIT" compartment="cell"/>
            <species id="META22778" name="metacyc:THREO-DS-ISO-CITRATE" compartment="cell"/>
            <species id="META22780" name="metacyc:CHORISMATE" compartment="cell"/>
            <species id="META22802" name="metacyc:D-GLUCARATE" compartment="cell"/>
            <species id="META22807" name="metacyc:FUM" compartment="cell"/>
            <species id="META22809" name="metacyc:SUC" compartment="cell"/>
            <species id="META22810" name="metacyc:L-ASPARTATE" compartment="cell"/>
            <species id="META22812" name="metacyc:MAL" compartment="cell"/>
            <species id="META22846" name="metacyc:BENZYL-ALCOHOL" compartment="cell"/>
            <species id="META22848" name="metacyc:CPD-13610" compartment="cell"/>
            <species id="META22849" name="metacyc:CPD-13611" compartment="cell"/>
            <species id="META22853" name="metacyc:DEHYDROSPHINGANINE" compartment="cell"/>
            <species id="META22854" name="metacyc:PHYTOSPINGOSINE" compartment="cell"/>
            <species id="META22859" name="metacyc:CPD-13612" compartment="cell"/>
            <species id="META22863" name="metacyc:PHTYOSPHINGOSINE-1-P" compartment="cell"/>
            <species id="META22860" name="metacyc:CPD-13613" compartment="cell"/>
            <species id="META22861" name="metacyc:CPD-649" compartment="cell"/>
            <species id="META22862" name="metacyc:CPD3DJ-11366" compartment="cell"/>
            <species id="META22873" name="metacyc:MYO-INOSITOL" compartment="cell"/>
            <species id="META22878" name="metacyc:CPD-14808" compartment="cell"/>
            <species id="META22892" name="metacyc:CPD-458" compartment="cell"/>
            <species id="META22907" name="metacyc:CPD-6701" compartment="cell"/>
            <species id="META22906" name="metacyc:1-L-MYO-INOSITOL-1-P" compartment="cell"/>
            <species id="META22908" name="metacyc:CPD-6702" compartment="cell"/>
            <species id="META22910" name="metacyc:D-MYO-INOSITOL-1-MONOPHOSPHATE" compartment="cell"/>
            <species id="META22911" name="metacyc:D-MYO-INOSITOL-4-PHOSPHATE" compartment="cell"/>
            <species id="META22912" name="metacyc:MI-HEXAKISPHOSPHATE" compartment="cell"/>
            <species id="META22919" name="metacyc:D-MYO-INOSITOL-34-BISPHOSPHATE" compartment="cell"/>
            <species id="META22920" name="metacyc:INOSITOL-1-4-BISPHOSPHATE" compartment="cell"/>
            <species id="META22921" name="metacyc:CPD-1107" compartment="cell"/>
            <species id="META22931" name="metacyc:CPD-178" compartment="cell"/>
            <species id="META22933" name="metacyc:CPD-506" compartment="cell"/>
            <species id="META22942" name="metacyc:INOSITOL-1-3-4-TRIPHOSPHATE" compartment="cell"/>
            <species id="META22943" name="metacyc:INOSITOL-1-4-5-TRISPHOSPHATE" compartment="cell"/>
            <species id="META22957" name="metacyc:CPD-1113" compartment="cell"/>
            <species id="META22985" name="metacyc:BUTANEDIOL" compartment="cell"/>
            <species id="META22993" name="metacyc:L-DIHYDROXY-PHENYLALANINE" compartment="cell"/>
            <species id="META23014" name="metacyc:CATECHOL" compartment="cell"/>
            <species id="META23018" name="metacyc:CPD-11878" compartment="cell"/>
            <species id="META23022" name="metacyc:DIHYDROXYPHENYLGLYCOLALDEHYDE" compartment="cell"/>
            <species id="META23023" name="metacyc:DOPAMINE" compartment="cell"/>
            <species id="META23025" name="metacyc:NOREPINEPHRINE" compartment="cell"/>
            <species id="META23103" name="metacyc:ETOH" compartment="cell"/>
            <species id="META23105" name="metacyc:PROPANOL" compartment="cell"/>
            <species id="META23108" name="metacyc:PHYTOL" compartment="cell"/>
            <species id="META23117" name="metacyc:METOH" compartment="cell"/>
            <species id="META23120" name="metacyc:GLYCEROL" compartment="cell"/>
            <species id="META23132" name="metacyc:MANNITOL-1P" compartment="cell"/>
            <species id="META23139" name="metacyc:CPD-369" compartment="cell"/>
            <species id="META23141" name="metacyc:MANNITOL" compartment="cell"/>
            <species id="META23142" name="metacyc:SORBITOL" compartment="cell"/>
            <species id="META23145" name="metacyc:RIBITOL" compartment="cell"/>
            <species id="META23146" name="metacyc:XYLITOL" compartment="cell"/>
            <species id="META23193" name="metacyc:RETINAL" compartment="cell"/>
            <species id="META23194" name="metacyc:METHYL-GLYOXAL" compartment="cell"/>
            <species id="META23207" name="metacyc:ALPHA-D-GALACTOSE" compartment="cell"/>
            <species id="META23208" name="metacyc:GALACTOSE" compartment="cell"/>
            <species id="META23210" name="metacyc:CPD-13559" compartment="cell"/>
            <species id="META23214" name="metacyc:ALPHA-GLUCOSE" compartment="cell"/>
            <species id="META23215" name="metacyc:GLC" compartment="cell"/>
            <species id="META23249" name="metacyc:CPD-10330" compartment="cell"/>
            <species id="META23262" name="metacyc:GLYCERALD" compartment="cell"/>
            <species id="META23269" name="metacyc:CPD-7616" compartment="cell"/>
            <species id="META23272" name="metacyc:HYDRPHENYLAC-CPD" compartment="cell"/>
            <species id="META23273" name="metacyc:PHENYLACETALDEHYDE" compartment="cell"/>
            <species id="META23279" name="metacyc:CPD-14926" compartment="cell"/>
            <species id="META23313" name="metacyc:ACETALD" compartment="cell"/>
            <species id="META23315" name="metacyc:CPD-371" compartment="cell"/>
            <species id="META23316" name="metacyc:CPD-665" compartment="cell"/>
            <species id="META23317" name="metacyc:CPD-7000" compartment="cell"/>
            <species id="META23321" name="metacyc:FORMALDEHYDE" compartment="cell"/>
            <species id="META23324" name="metacyc:CPD-16618" compartment="cell"/>
            <species id="META23327" name="metacyc:ACETONE" compartment="cell"/>
            <species id="META23365" name="metacyc:CPD-10353" compartment="cell"/>
            <species id="META23367" name="metacyc:APIGENIN" compartment="cell"/>
            <species id="META23432" name="metacyc:CPD-8094" compartment="cell"/>
            <species id="META23436" name="metacyc:DOPAQUINONE" compartment="cell"/>
            <species id="META23440" name="metacyc:ALPHA-TOCOPHEROL" compartment="cell"/>
            <species id="META23441" name="metacyc:BETA-TOCOPHEROL" compartment="cell"/>
            <species id="META23442" name="metacyc:DELTA-TOCOPHEROL" compartment="cell"/>
            <species id="META23443" name="metacyc:GAMA-TOCOPHEROL" compartment="cell"/>
            <species id="META23523" name="metacyc:AGMATHINE" compartment="cell"/>
            <species id="META23542" name="metacyc:CPD0-1065" compartment="cell"/>
            <species id="META23532" name="metacyc:CPD-6121" compartment="cell"/>
            <species id="META23533" name="metacyc:CADAVERINE" compartment="cell"/>
            <species id="META23539" name="metacyc:CPD-14378" compartment="cell"/>
            <species id="META23544" name="metacyc:PUTRESCINE" compartment="cell"/>
            <species id="META23545" name="metacyc:SPERMIDINE" compartment="cell"/>
            <species id="META23546" name="metacyc:SPERMINE" compartment="cell"/>
            <species id="META23550" name="metacyc:CPD-568" compartment="cell"/>
            <species id="META23552" name="metacyc:N1-ACETYLSPERMINE" compartment="cell"/>
            <species id="META23553" name="metacyc:4-AMINO-BUTYRALDEHYDE" compartment="cell"/>
            <species id="META23554" name="metacyc:PHENYLETHYLAMINE" compartment="cell"/>
            <species id="META23555" name="metacyc:TYRAMINE" compartment="cell"/>
            <species id="META23565" name="metacyc:SEROTONIN" compartment="cell"/>
            <species id="META23566" name="metacyc:N-ACETYL-SEROTONIN" compartment="cell"/>
            <species id="META23573" name="metacyc:CPD-15056" compartment="cell"/>
            <species id="META23586" name="metacyc:CPD-9700" compartment="cell"/>
            <species id="META23589" name="metacyc:CPD-14736" compartment="cell"/>
            <species id="META23611" name="metacyc:L-CITRULLINE" compartment="cell"/>
            <species id="META23613" name="metacyc:ARG" compartment="cell"/>
            <species id="META23612" name="metacyc:GLY" compartment="cell"/>
            <species id="META23614" name="metacyc:ASN" compartment="cell"/>
            <species id="META23615" name="metacyc:CYS" compartment="cell"/>
            <species id="META23616" name="metacyc:GLN" compartment="cell"/>
            <species id="META23617" name="metacyc:GLT" compartment="cell"/>
            <species id="META23618" name="metacyc:HIS" compartment="cell"/>
            <species id="META23619" name="metacyc:ILE" compartment="cell"/>
            <species id="META23620" name="metacyc:L-ALPHA-ALANINE" compartment="cell"/>
            <species id="META23621" name="metacyc:LEU" compartment="cell"/>
            <species id="META23622" name="metacyc:LYS" compartment="cell"/>
            <species id="META23623" name="metacyc:MET" compartment="cell"/>
            <species id="META23624" name="metacyc:PHE" compartment="cell"/>
            <species id="META23625" name="metacyc:PRO" compartment="cell"/>
            <species id="META23626" name="metacyc:SER" compartment="cell"/>
            <species id="META23627" name="metacyc:THR" compartment="cell"/>
            <species id="META23628" name="metacyc:TRP" compartment="cell"/>
            <species id="META23629" name="metacyc:TYR" compartment="cell"/>
            <species id="META23632" name="metacyc:3-SULFINOALANINE" compartment="cell"/>
            <species id="META23630" name="metacyc:VAL" compartment="cell"/>
            <species id="META23633" name="metacyc:ADENOSYL-HOMO-CYS" compartment="cell"/>
            <species id="META23644" name="metacyc:CPD-68" compartment="cell"/>
            <species id="META23645" name="metacyc:CPD-9699" compartment="cell"/>
            <species id="META23648" name="metacyc:CYSTINE" compartment="cell"/>
            <species id="META23651" name="metacyc:HOMO-CYS" compartment="cell"/>
            <species id="META23652" name="metacyc:HOMO-SER" compartment="cell"/>
            <species id="META23656" name="metacyc:L-ASPARTATE-SEMIALDEHYDE" compartment="cell"/>
            <species id="META23659" name="metacyc:L-GLUTAMATE_GAMMA-SEMIALDEHYDE" compartment="cell"/>
            <species id="META23660" name="metacyc:O-PHOSPHO-L-HOMOSERINE" compartment="cell"/>
            <species id="META23661" name="metacyc:O-SUCCINYL-L-HOMOSERINE" compartment="cell"/>
            <species id="META23664" name="metacyc:SULFO-CYSTEINE" compartment="cell"/>
            <species id="META23663" name="metacyc:S-ADENOSYLMETHIONINE" compartment="cell"/>
            <species id="META23665" name="metacyc:L-ORNITHINE" compartment="cell"/>
            <species id="META23670" name="metacyc:L-SELENOCYSTEINE" compartment="cell"/>
            <species id="META23671" name="metacyc:MESO-DIAMINOPIMELATE" compartment="cell"/>
            <species id="META23672" name="metacyc:CPD-14706" compartment="cell"/>
            <species id="META23727" name="metacyc:CPD-13518" compartment="cell"/>
            <species id="META23750" name="metacyc:D-ALANINE" compartment="cell"/>
            <species id="META23765" name="metacyc:L-BETA-ASPARTYL-P" compartment="cell"/>
            <species id="META23783" name="metacyc:L-CYSTATHIONINE" compartment="cell"/>
            <species id="META23784" name="metacyc:LL-DIAMINOPIMELATE" compartment="cell"/>
            <species id="META23785" name="metacyc:CARBAMYUL-L-ASPARTATE" compartment="cell"/>
            <species id="META23794" name="metacyc:CPD-7224" compartment="cell"/>
            <species id="META23796" name="metacyc:N-ALPHA-ACETYLORNITHINE" compartment="cell"/>
            <species id="META23808" name="metacyc:3-HYDROXY-N6N6N6-TRIMETHYL-L-LYSINE" compartment="cell"/>
            <species id="META23830" name="metacyc:CPD-308" compartment="cell"/>
            <species id="META23839" name="metacyc:SACCHAROPINE" compartment="cell"/>
            <species id="META23840" name="metacyc:SELENOHOMOCYSTEINE" compartment="cell"/>
            <species id="META23842" name="metacyc:THIOCYSTEINE" compartment="cell"/>
            <species id="META23874" name="metacyc:CPD-8989" compartment="cell"/>
            <species id="META23875" name="metacyc:CPD-8990" compartment="cell"/>
            <species id="META23879" name="metacyc:3-HYDROXY-L-KYNURENINE" compartment="cell"/>
            <species id="META23881" name="metacyc:4-HYDROXY-L-PROLINE" compartment="cell"/>
            <species id="META23887" name="metacyc:CPD0-2189" compartment="cell"/>
            <species id="META23921" name="metacyc:SARCOSINE" compartment="cell"/>
            <species id="META23931" name="metacyc:ACETYL-GLU" compartment="cell"/>
            <species id="META23934" name="metacyc:CPD0-2015" compartment="cell"/>
            <species id="META23938" name="metacyc:3-P-SERINE" compartment="cell"/>
            <species id="META23942" name="metacyc:B-ALANINE" compartment="cell"/>
            <species id="META23951" name="metacyc:CPD-8625" compartment="cell"/>
            <species id="META23950" name="metacyc:CPD-8624" compartment="cell"/>
            <species id="META23952" name="metacyc:LIOTHYRONINE" compartment="cell"/>
            <species id="META23968" name="metacyc:NICOTINAMIDE_RIBOSE" compartment="cell"/>
            <species id="META23994" name="metacyc:3-KETOLACTOSE" compartment="cell"/>
            <species id="META24026" name="metacyc:DTDP-DEOH-DEOXY-GLUCOSE" compartment="cell"/>
            <species id="META24028" name="metacyc:ADP-D-GLUCOSE" compartment="cell"/>
            <species id="META24030" name="metacyc:ADENOSINE_DIPHOSPHATE_RIBOSE" compartment="cell"/>
            <species id="META24059" name="metacyc:CPD-1828" compartment="cell"/>
            <species id="META24062" name="metacyc:CPD-7078" compartment="cell"/>
            <species id="META24066" name="metacyc:GDP-4-DEHYDRO-6-DEOXY-D-MANNOSE" compartment="cell"/>
            <species id="META24070" name="metacyc:GDP-L-GALACTOSE" compartment="cell"/>
            <species id="META24071" name="metacyc:GDP-MANNOSE" compartment="cell"/>
            <species id="META24072" name="metacyc:CPD-13118" compartment="cell"/>
            <species id="META24074" name="metacyc:2-PHOSPHO-4-CYTIDINE-5-DIPHOSPHO-2-C-MET" compartment="cell"/>
            <species id="META24075" name="metacyc:4-CYTIDINE-5-DIPHOSPHO-2-C" compartment="cell"/>
            <species id="META24149" name="metacyc:DTDP-D-GLUCOSE" compartment="cell"/>
            <species id="META24163" name="metacyc:CPD-12575" compartment="cell"/>
            <species id="META24169" name="metacyc:CPD-14553" compartment="cell"/>
            <species id="META24197" name="metacyc:UDP-GLUCURONATE" compartment="cell"/>
            <species id="META24206" name="metacyc:UDP-D-XYLOSE" compartment="cell"/>
            <species id="META24208" name="metacyc:UDP-N-ACETYL-D-GLUCOSAMINE" compartment="cell"/>
            <species id="META24216" name="metacyc:C1" compartment="cell"/>
            <species id="META24217" name="metacyc:C3" compartment="cell"/>
            <species id="META24218" name="metacyc:CPD-12258" compartment="cell"/>
            <species id="META24225" name="metacyc:GLC-1-P" compartment="cell"/>
            <species id="META24226" name="metacyc:GAP" compartment="cell"/>
            <species id="META24247" name="metacyc:TREHALOSE-6P" compartment="cell"/>
            <species id="META24348" name="metacyc:CPD-10277" compartment="cell"/>
            <species id="META24371" name="metacyc:CPD-1103" compartment="cell"/>
            <species id="META24372" name="metacyc:CPD-14594" compartment="cell"/>
            <species id="META24373" name="metacyc:CPD-14596" compartment="cell"/>
            <species id="META24374" name="metacyc:LINAMARIN" compartment="cell"/>
            <species id="META24390" name="metacyc:D-RIBULOSE-15-P2" compartment="cell"/>
            <species id="META24388" name="metacyc:C4" compartment="cell"/>
            <species id="META24389" name="metacyc:C5" compartment="cell"/>
            <species id="META24396" name="metacyc:CPD-12303" compartment="cell"/>
            <species id="META24419" name="metacyc:CARBOXYPHENYLAMINO-DEOXYRIBULOSE-P" compartment="cell"/>
            <species id="META24424" name="metacyc:D-SEDOHEPTULOSE-1-7-P2" compartment="cell"/>
            <species id="META24425" name="metacyc:D-SEDOHEPTULOSE-7-P" compartment="cell"/>
            <species id="META24427" name="metacyc:ERYTHROSE-4P" compartment="cell"/>
            <species id="META24430" name="metacyc:PRPP" compartment="cell"/>
            <species id="META24435" name="metacyc:CPDQT-4" compartment="cell"/>
            <species id="META24440" name="metacyc:MANNOSE-1P" compartment="cell"/>
            <species id="META24439" name="metacyc:GALACTOSE-1P" compartment="cell"/>
            <species id="META24442" name="metacyc:N-ACETYL-D-GLUCOSAMINE-1-P" compartment="cell"/>
            <species id="META24445" name="metacyc:FRU1P" compartment="cell"/>
            <species id="META24463" name="metacyc:FRUCTOSE-16-DIPHOSPHATE" compartment="cell"/>
            <species id="META24484" name="metacyc:XYLULOSE-5-PHOSPHATE" compartment="cell"/>
            <species id="META24464" name="metacyc:FRUCTOSE-6P" compartment="cell"/>
            <species id="META24469" name="metacyc:ALPHA-GLC-6-P" compartment="cell"/>
            <species id="META24470" name="metacyc:GLC-6-P" compartment="cell"/>
            <species id="META24473" name="metacyc:MANNOSE-6P" compartment="cell"/>
            <species id="META24482" name="metacyc:DEOXYXYLULOSE-5P" compartment="cell"/>
            <species id="META24487" name="metacyc:CPD-15318" compartment="cell"/>
            <species id="META24490" name="metacyc:RIBULOSE-5P" compartment="cell"/>
            <species id="META24501" name="metacyc:CPD-13936" compartment="cell"/>
            <species id="META24502" name="metacyc:CPD-13937" compartment="cell"/>
            <species id="META24553" name="metacyc:MELIBIOSE" compartment="cell"/>
            <species id="META24561" name="metacyc:CELLOBIOSE" compartment="cell"/>
            <species id="META24564" name="metacyc:TREHALOSE" compartment="cell"/>
            <species id="META24571" name="metacyc:ALPHA-MALTOSE" compartment="cell"/>
            <species id="META24600" name="metacyc:CPD-170" compartment="cell"/>
            <species id="META24607" name="metacyc:CPD-1099" compartment="cell"/>
            <species id="META24619" name="metacyc:CPD-13378" compartment="cell"/>
            <species id="META24616" name="metacyc:CPD-13375" compartment="cell"/>
            <species id="META24617" name="metacyc:CPD-13376" compartment="cell"/>
            <species id="META24618" name="metacyc:CPD-13377" compartment="cell"/>
            <species id="META24694" name="metacyc:CPD-13227" compartment="cell"/>
            <species id="META24758" name="metacyc:CPD-9446" compartment="cell"/>
            <species id="META24802" name="metacyc:CPD-15382" compartment="cell"/>
            <species id="META24829" name="metacyc:CPD-15616" compartment="cell"/>
            <species id="META24835" name="metacyc:2-DEOXYRIBOSE" compartment="cell"/>
            <species id="META24840" name="metacyc:D-RIBULOSE" compartment="cell"/>
            <species id="META24841" name="metacyc:D-XYLULOSE" compartment="cell"/>
            <species id="META24847" name="metacyc:L-XYLULOSE" compartment="cell"/>
            <species id="META24857" name="metacyc:ADENYLOSUCC" compartment="cell"/>
            <species id="META24858" name="metacyc:ADP" compartment="cell"/>
            <species id="META24859" name="metacyc:AMP" compartment="cell"/>
            <species id="META24860" name="metacyc:ATP" compartment="cell"/>
            <species id="META24861" name="metacyc:CAMP" compartment="cell"/>
            <species id="META24863" name="metacyc:CH33ADO" compartment="cell"/>
            <species id="META24864" name="metacyc:CPD-12365" compartment="cell"/>
            <species id="META24884" name="metacyc:CPD0-1905" compartment="cell"/>
            <species id="META24886" name="metacyc:CPD0-2231" compartment="cell"/>
            <species id="META24888" name="metacyc:DADP" compartment="cell"/>
            <species id="META24889" name="metacyc:DAMP" compartment="cell"/>
            <species id="META24890" name="metacyc:DATP" compartment="cell"/>
            <species id="META24891" name="metacyc:DEOXYADENOSINE" compartment="cell"/>
            <species id="META24892" name="metacyc:DEOXYGUANOSINE" compartment="cell"/>
            <species id="META24893" name="metacyc:DEOXYINOSINE" compartment="cell"/>
            <species id="META24894" name="metacyc:DGDP" compartment="cell"/>
            <species id="META24895" name="metacyc:DGMP" compartment="cell"/>
            <species id="META24896" name="metacyc:DGTP" compartment="cell"/>
            <species id="META24897" name="metacyc:DIMP" compartment="cell"/>
            <species id="META24898" name="metacyc:DITP" compartment="cell"/>
            <species id="META24899" name="metacyc:GDP" compartment="cell"/>
            <species id="META24900" name="metacyc:GDP-TP" compartment="cell"/>
            <species id="META24901" name="metacyc:GMP" compartment="cell"/>
            <species id="META24902" name="metacyc:GTP" compartment="cell"/>
            <species id="META24903" name="metacyc:GUANOSINE-5DP-3DP" compartment="cell"/>
            <species id="META24908" name="metacyc:IMP" compartment="cell"/>
            <species id="META24906" name="metacyc:HYPOXANTHINE" compartment="cell"/>
            <species id="META24907" name="metacyc:IDP" compartment="cell"/>
            <species id="META24912" name="metacyc:XANTHOSINE-5-PHOSPHATE" compartment="cell"/>
            <species id="META24909" name="metacyc:ITP" compartment="cell"/>
            <species id="META24911" name="metacyc:PHOSPHORIBOSYL-ATP" compartment="cell"/>
            <species id="META24910" name="metacyc:PHOSPHORIBOSYL-AMP" compartment="cell"/>
            <species id="META24914" name="metacyc:XTP" compartment="cell"/>
            <species id="META24918" name="metacyc:CDP-CHOLINE" compartment="cell"/>
            <species id="META24919" name="metacyc:CDP-ETHANOLAMINE" compartment="cell"/>
            <species id="META24930" name="metacyc:URACIL" compartment="cell"/>
            <species id="META24947" name="metacyc:ADENINE" compartment="cell"/>
            <species id="META24948" name="metacyc:GUANINE" compartment="cell"/>
            <species id="META24961" name="metacyc:DEOXYCYTIDINE" compartment="cell"/>
            <species id="META24962" name="metacyc:DEOXYURIDINE" compartment="cell"/>
            <species id="META24966" name="metacyc:ADENOSYL-P4" compartment="cell"/>
            <species id="META24986" name="metacyc:ADENOSINE" compartment="cell"/>
            <species id="META24987" name="metacyc:GUANOSINE" compartment="cell"/>
            <species id="META24988" name="metacyc:INOSINE" compartment="cell"/>
            <species id="META24989" name="metacyc:XANTHOSINE" compartment="cell"/>
            <species id="META24992" name="metacyc:CYTIDINE" compartment="cell"/>
            <species id="META24993" name="metacyc:URIDINE" compartment="cell"/>
            <species id="META25026" name="metacyc:DCDP" compartment="cell"/>
            <species id="META25027" name="metacyc:DUDP" compartment="cell"/>
            <species id="META25028" name="metacyc:TDP" compartment="cell"/>
            <species id="META25029" name="metacyc:DCMP" compartment="cell"/>
            <species id="META25030" name="metacyc:DUMP" compartment="cell"/>
            <species id="META25031" name="metacyc:TMP" compartment="cell"/>
            <species id="META25032" name="metacyc:DCTP" compartment="cell"/>
            <species id="META25033" name="metacyc:DUTP" compartment="cell"/>
            <species id="META25034" name="metacyc:TTP" compartment="cell"/>
            <species id="META25050" name="metacyc:NAD" compartment="cell"/>
            <species id="META25051" name="metacyc:NADP" compartment="cell"/>
            <species id="META25052" name="metacyc:NADH" compartment="cell"/>
            <species id="META25053" name="metacyc:NADPH" compartment="cell"/>
            <species id="META25061" name="metacyc:CDP" compartment="cell"/>
            <species id="META25062" name="metacyc:UDP" compartment="cell"/>
            <species id="META25065" name="metacyc:UMP" compartment="cell"/>
            <species id="META25064" name="metacyc:CMP" compartment="cell"/>
            <species id="META25066" name="metacyc:CTP" compartment="cell"/>
            <species id="META25067" name="metacyc:UTP" compartment="cell"/>
            <species id="META25069" name="metacyc:CPD-11592" compartment="cell"/>
            <species id="META25072" name="metacyc:NMNH" compartment="cell"/>
            <species id="META25071" name="metacyc:NICOTINAMIDE_NUCLEOTIDE" compartment="cell"/>
            <species id="META25099" name="metacyc:NIACINAMIDE" compartment="cell"/>
            <species id="META25101" name="metacyc:AICAR" compartment="cell"/>
            <species id="META25107" name="metacyc:PHOSPHORIBOSYL-FORMIMINO-AICAR-P" compartment="cell"/>
            <species id="META25106" name="metacyc:PHOSPHORIBOSYL-FORMAMIDO-CARBOXAMIDE" compartment="cell"/>
            <species id="META25108" name="metacyc:PHOSPHORIBULOSYL-FORMIMINO-AICAR-P" compartment="cell"/>
            <species id="META25117" name="metacyc:S-ALLANTOIN" compartment="cell"/>
            <species id="META25158" name="metacyc:ISOPENICILLIN-N" compartment="cell"/>
            <species id="META25183" name="metacyc:3-HEXAPRENYL-4-HYDROXYBENZOATE" compartment="cell"/>
            <species id="META25194" name="metacyc:CIS-DIHYDRODIOL-DERIV-PHEAC" compartment="cell"/>
            <species id="META25232" name="metacyc:CPD-13172" compartment="cell"/>
            <species id="META25234" name="metacyc:CPD-13174" compartment="cell"/>
            <species id="META25235" name="metacyc:CPD-13175" compartment="cell"/>
            <species id="META25301" name="metacyc:CPD3O-4151" compartment="cell"/>
            <species id="META25315" name="metacyc:URATE" compartment="cell"/>
            <species id="META25352" name="metacyc:CPD-12036" compartment="cell"/>
            <species id="META25344" name="metacyc:2-AMINOPHENOL" compartment="cell"/>
            <species id="META25350" name="metacyc:CPD-12032" compartment="cell"/>
            <species id="META25351" name="metacyc:CPD-12033" compartment="cell"/>
            <species id="META25359" name="metacyc:CPD-259" compartment="cell"/>
            <species id="META25373" name="metacyc:P-NITROPHENOL" compartment="cell"/>
            <species id="META25379" name="metacyc:AMINO-PARATHION" compartment="cell"/>
            <species id="META25380" name="metacyc:CPD-8973" compartment="cell"/>
            <species id="META25381" name="metacyc:PARATHION" compartment="cell"/>
            <species id="META25470" name="metacyc:CPD-11497" compartment="cell"/>
            <species id="META25485" name="metacyc:INDOLE" compartment="cell"/>
            <species id="META25487" name="metacyc:INDOLE_ACETALDEHYDE" compartment="cell"/>
            <species id="META25488" name="metacyc:INDOLE-3-GLYCEROL-P" compartment="cell"/>
            <species id="META25565" name="metacyc:CPD-11407" compartment="cell"/>
            <species id="META25566" name="metacyc:CPD-11408" compartment="cell"/>
            <species id="META25591" name="metacyc:L-THYROXINE" compartment="cell"/>
            <species id="META25621" name="metacyc:CPD-7418" compartment="cell"/>
            <species id="META25645" name="metacyc:CPD-182" compartment="cell"/>
            <species id="META25658" name="metacyc:SCOPOLETIN" compartment="cell"/>
            <species id="META25780" name="metacyc:CPD-6991" compartment="cell"/>
            <species id="META25795" name="metacyc:NARINGENIN-CMPD" compartment="cell"/>
            <species id="META25802" name="metacyc:CPD-7088" compartment="cell"/>
            <species id="META25803" name="metacyc:LEUCOPELARGONIDIN-CMPD" compartment="cell"/>
            <species id="META25807" name="metacyc:CPD-7087" compartment="cell"/>
            <species id="META25808" name="metacyc:DIHYDROKAEMPFEROL-CMPD" compartment="cell"/>
            <species id="META26064" name="metacyc:CPD-8098" compartment="cell"/>
            <species id="META26129" name="metacyc:MPBQ" compartment="cell"/>
            <species id="META26135" name="metacyc:OCTAPRENYL-METHOXY-BENZOQUINONE" compartment="cell"/>
            <species id="META26140" name="metacyc:OCTAPRENYL-METHYL-METHOXY-BENZQ" compartment="cell"/>
            <species id="META26146" name="metacyc:OCTAPRENYL-METHYL-OH-METHOXY-BENZQ" compartment="cell"/>
            <species id="META26147" name="metacyc:CPD-12115" compartment="cell"/>
            <species id="META26162" name="metacyc:REDUCED-MENAQUINONE" compartment="cell"/>
            <species id="META26166" name="metacyc:CPD-9956" compartment="cell"/>
            <species id="META26189" name="metacyc:CH3-MALONATE-S-ALD" compartment="cell"/>
            <species id="META26213" name="metacyc:CPD-14705" compartment="cell"/>
            <species id="META26217" name="metacyc:CO-A" compartment="cell"/>
            <species id="META26227" name="metacyc:CPD-4" compartment="cell"/>
            <species id="META26307" name="metacyc:CPD-13357" compartment="cell"/>
            <species id="META26355" name="metacyc:CPD-13040" compartment="cell"/>
            <species id="META26425" name="metacyc:CPD-13014" compartment="cell"/>
            <species id="META26441" name="metacyc:GLC-D-LACTONE" compartment="cell"/>
            <species id="META26460" name="metacyc:4-CARBOXYMETHYLENEBUT-2-EN-4-OLIDE" compartment="cell"/>
            <species id="META26462" name="metacyc:CPD-10608" compartment="cell"/>
            <species id="META26478" name="metacyc:CPD-330" compartment="cell"/>
            <species id="META26550" name="metacyc:O-ACETYLCARNITINE" compartment="cell"/>
            <species id="META26552" name="metacyc:CHOCOLA_A" compartment="cell"/>
            <species id="META26597" name="metacyc:2-METHYL-3-HYDROXY-BUTYRYL-COA" compartment="cell"/>
            <species id="META26598" name="metacyc:2-METHYL-ACETO-ACETYL-COA" compartment="cell"/>
            <species id="META26601" name="metacyc:3-HYDROXY-3-METHYL-GLUTARYL-COA" compartment="cell"/>
            <species id="META26604" name="metacyc:3-HYDROXYADIPYL-COA" compartment="cell"/>
            <species id="META26605" name="metacyc:3-METHYL-CROTONYL-COA" compartment="cell"/>
            <species id="META26609" name="metacyc:ACETYL-COA" compartment="cell"/>
            <species id="META26610" name="metacyc:ACRYLYL-COA" compartment="cell"/>
            <species id="META26611" name="metacyc:BENZOYLCOA" compartment="cell"/>
            <species id="META26619" name="metacyc:CPD-10556" compartment="cell"/>
            <species id="META26621" name="metacyc:CPD-1083" compartment="cell"/>
            <species id="META26622" name="metacyc:CPD-1137" compartment="cell"/>
            <species id="META26623" name="metacyc:CPD-11517" compartment="cell"/>
            <species id="META26624" name="metacyc:CPD-11518" compartment="cell"/>
            <species id="META26625" name="metacyc:CPD-11519" compartment="cell"/>
            <species id="META26626" name="metacyc:CPD-11520" compartment="cell"/>
            <species id="META26627" name="metacyc:CPD-11521" compartment="cell"/>
            <species id="META26628" name="metacyc:CPD-11522" compartment="cell"/>
            <species id="META26629" name="metacyc:CPD-11523" compartment="cell"/>
            <species id="META26630" name="metacyc:CPD-11524" compartment="cell"/>
            <species id="META26631" name="metacyc:CPD-11525" compartment="cell"/>
            <species id="META26632" name="metacyc:CPD-11526" compartment="cell"/>
            <species id="META26633" name="metacyc:CPD-11527" compartment="cell"/>
            <species id="META26634" name="metacyc:CPD-11528" compartment="cell"/>
            <species id="META26635" name="metacyc:CPD-11529" compartment="cell"/>
            <species id="META26655" name="metacyc:CPD-12902" compartment="cell"/>
            <species id="META26654" name="metacyc:CPD-12897" compartment="cell"/>
            <species id="META26658" name="metacyc:CPD-12906" compartment="cell"/>
            <species id="META26676" name="metacyc:CPD-14419" compartment="cell"/>
            <species id="META26678" name="metacyc:CPD-14422" compartment="cell"/>
            <species id="META26707" name="metacyc:CPD-18" compartment="cell"/>
            <species id="META26709" name="metacyc:CPD-201" compartment="cell"/>
            <species id="META26710" name="metacyc:CPD-202" compartment="cell"/>
            <species id="META26722" name="metacyc:CPD-7257" compartment="cell"/>
            <species id="META26730" name="metacyc:CPD0-1162" compartment="cell"/>
            <species id="META26739" name="metacyc:GAMMA-LINOLENOYL-COA" compartment="cell"/>
            <species id="META26741" name="metacyc:GLUTARYL-COA" compartment="cell"/>
            <species id="META26742" name="metacyc:ISOBUTYRYL-COA" compartment="cell"/>
            <species id="META26743" name="metacyc:ISOVALERYL-COA" compartment="cell"/>
            <species id="META26746" name="metacyc:LINOLENOYL-COA" compartment="cell"/>
            <species id="META26747" name="metacyc:MALONYL-COA" compartment="cell"/>
            <species id="META26748" name="metacyc:METHACRYLYL-COA" compartment="cell"/>
            <species id="META26752" name="metacyc:SUC-COA" compartment="cell"/>
            <species id="META26753" name="metacyc:TRANS-3-METHYL-GLUTACONYL-COA" compartment="cell"/>
            <species id="META26754" name="metacyc:CPD-12173" compartment="cell"/>
            <species id="META26760" name="metacyc:OLEOYL-COA" compartment="cell"/>
            <species id="META26762" name="metacyc:3-KETO-ADIPYL-COA" compartment="cell"/>
            <species id="META26768" name="metacyc:CPD-10260" compartment="cell"/>
            <species id="META26769" name="metacyc:CPD-10284" compartment="cell"/>
            <species id="META26775" name="metacyc:CPD0-2123" compartment="cell"/>
            <species id="META26776" name="metacyc:K-HEXANOYL-COA" compartment="cell"/>
            <species id="META26777" name="metacyc:ACETOACETYL-COA" compartment="cell"/>
            <species id="META26778" name="metacyc:CPD-13534" compartment="cell"/>
            <species id="META26786" name="metacyc:S-3-HYDROXYBUTANOYL-COA" compartment="cell"/>
            <species id="META26787" name="metacyc:CPD0-2244" compartment="cell"/>
            <species id="META26789" name="metacyc:CPD0-2171" compartment="cell"/>
            <species id="META26793" name="metacyc:CPD-10261" compartment="cell"/>
            <species id="META26805" name="metacyc:CPD0-1163" compartment="cell"/>
            <species id="META26810" name="metacyc:OH-HEXANOYL-COA" compartment="cell"/>
            <species id="META26829" name="metacyc:CPD-9965" compartment="cell"/>
            <species id="META26830" name="metacyc:PALMITYL-COA" compartment="cell"/>
            <species id="META26831" name="metacyc:STEAROYL-COA" compartment="cell"/>
            <species id="META26832" name="metacyc:TETRADECANOYL-COA" compartment="cell"/>
            <species id="META26835" name="metacyc:CPD-10267" compartment="cell"/>
            <species id="META26837" name="metacyc:CPD-196" compartment="cell"/>
            <species id="META26840" name="metacyc:CPD-14675" compartment="cell"/>
            <species id="META26841" name="metacyc:2-HYDROXYPHYTANOYL-COA" compartment="cell"/>
            <species id="META26844" name="metacyc:CPD-206" compartment="cell"/>
            <species id="META26845" name="metacyc:BUTYRYL-COA" compartment="cell"/>
            <species id="META26847" name="metacyc:PROPIONYL-COA" compartment="cell"/>
            <species id="META26849" name="metacyc:CPD1G-277" compartment="cell"/>
            <species id="META26850" name="metacyc:CPD-14269" compartment="cell"/>
            <species id="META26855" name="metacyc:CPD1G-332" compartment="cell"/>
            <species id="META26868" name="metacyc:CPD-14928" compartment="cell"/>
            <species id="META26869" name="metacyc:CINNAMOYL-COA" compartment="cell"/>
            <species id="META26872" name="metacyc:CPD0-2108" compartment="cell"/>
            <species id="META26875" name="metacyc:T2-C4-DECADIENYL-COA" compartment="cell"/>
            <species id="META26876" name="metacyc:T2-DECENOYL-COA" compartment="cell"/>
            <species id="META26877" name="metacyc:CROTONYL-COA" compartment="cell"/>
            <species id="META26885" name="metacyc:CPD0-2117" compartment="cell"/>
            <species id="META26891" name="metacyc:D-METHYL-MALONYL-COA" compartment="cell"/>
            <species id="META26962" name="metacyc:23-DIPHOSPHOGLYCERATE" compartment="cell"/>
            <species id="META26971" name="metacyc:2-PG" compartment="cell"/>
            <species id="META26970" name="metacyc:DPG" compartment="cell"/>
            <species id="META26972" name="metacyc:G3P" compartment="cell"/>
            <species id="META26973" name="metacyc:GLYCEROL-3P" compartment="cell"/>
            <species id="META26974" name="metacyc:SN-GLYCEROL-1-PHOSPHATE" compartment="cell"/>
            <species id="META26975" name="metacyc:CPD0-2030" compartment="cell"/>
            <species id="META26976" name="metacyc:GLYCEROPHOSPHOGLYCEROL" compartment="cell"/>
            <species id="META26977" name="metacyc:L-1-GLYCERO-PHOSPHORYLCHOLINE" compartment="cell"/>
            <species id="META26978" name="metacyc:L-1-GLYCEROPHOSPHORYLETHANOL-AMINE" compartment="cell"/>
            <species id="META27105" name="metacyc:19-HYDROXYTESTOSTERONE" compartment="cell"/>
            <species id="META27106" name="metacyc:19-OXO-TESTOSTERONE" compartment="cell"/>
            <species id="META27143" name="metacyc:CPD-3945" compartment="cell"/>
            <species id="META27144" name="metacyc:CPD-3946" compartment="cell"/>
            <species id="META27147" name="metacyc:CPD-698" compartment="cell"/>
            <species id="META27149" name="metacyc:CPD-709" compartment="cell"/>
            <species id="META27179" name="metacyc:CPD-10546" compartment="cell"/>
            <species id="META27182" name="metacyc:INDOLE_ACETATE_AUXIN" compartment="cell"/>
            <species id="META27253" name="metacyc:CPD-731" compartment="cell"/>
            <species id="META27269" name="metacyc:PREGNENOLONE" compartment="cell"/>
            <species id="META27271" name="metacyc:TESTOSTERONE" compartment="cell"/>
            <species id="META27272" name="metacyc:CPD-352" compartment="cell"/>
            <species id="META27274" name="metacyc:ESTRONE" compartment="cell"/>
            <species id="META27279" name="metacyc:PROGESTERONE" compartment="cell"/>
            <species id="META27372" name="metacyc:CPD-14152" compartment="cell"/>
            <species id="META27376" name="metacyc:IMINOASPARTATE" compartment="cell"/>
            <species id="META27391" name="metacyc:HG0" compartment="cell"/>
            <species id="META27392" name="metacyc:HS" compartment="cell"/>
            <species id="META27394" name="metacyc:OXYGEN-MOLECULE" compartment="cell"/>
            <species id="META27467" name="metacyc:HCO3" compartment="cell"/>
            <species id="META27470" name="metacyc:NITRATE" compartment="cell"/>
            <species id="META27471" name="metacyc:NITRITE" compartment="cell"/>
            <species id="META27473" name="metacyc:S2O3" compartment="cell"/>
            <species id="META27475" name="metacyc:SELENATE" compartment="cell"/>
            <species id="META27477" name="metacyc:SO3" compartment="cell"/>
            <species id="META27478" name="metacyc:SULFATE" compartment="cell"/>
            <species id="META27479" name="metacyc:SUPER-OXIDE" compartment="cell"/>
            <species id="META27481" name="metacyc:BR-" compartment="cell"/>
            <species id="META27482" name="metacyc:CL-" compartment="cell"/>
            <species id="META27489" name="metacyc:P3I" compartment="cell"/>
            <species id="META27491" name="metacyc:PPI" compartment="cell"/>
            <species id="META27493" name="metacyc:AMMONIUM" compartment="cell"/>
            <species id="META27496" name="metacyc:CA+2" compartment="cell"/>
            <species id="META27520" name="metacyc:CU+2" compartment="cell"/>
            <species id="META27521" name="metacyc:FE+2" compartment="cell"/>
            <species id="META27524" name="metacyc:HG+2" compartment="cell"/>
            <species id="META27527" name="metacyc:MG+2" compartment="cell"/>
            <species id="META27535" name="metacyc:PROTON" compartment="cell"/>
            <species id="META27547" name="metacyc:CPD0-1158" compartment="cell"/>
            <species id="META27563" name="metacyc:CPD1G-1344" compartment="cell"/>
            <species id="META27564" name="metacyc:CPD1G-1345" compartment="cell"/>
            <species id="META27565" name="metacyc:CPD1G-1346" compartment="cell"/>
            <species id="META27566" name="metacyc:CPD1G-1353" compartment="cell"/>
            <species id="META27567" name="metacyc:CPD1G-1354" compartment="cell"/>
            <species id="META27573" name="metacyc:CPD1G-768" compartment="cell"/>
            <species id="META27574" name="metacyc:CPD1G-771" compartment="cell"/>
            <species id="META27575" name="metacyc:CPD1G-772" compartment="cell"/>
            <species id="META27576" name="metacyc:CPD1G-773" compartment="cell"/>
            <species id="META27577" name="metacyc:CPD1G-774" compartment="cell"/>
            <species id="META27626" name="metacyc:1-PALMITOYLGLYCEROL-3-PHOSPHATE" compartment="cell"/>
            <species id="META27886" name="metacyc:PHYTYL-PYROPHOSPHATE" compartment="cell"/>
            <species id="META27903" name="metacyc:CPD-13524" compartment="cell"/>
            <species id="META28165" name="metacyc:FARNESYL-PP" compartment="cell"/>
            <species id="META28197" name="metacyc:GERANYL-PP" compartment="cell"/>
            <species id="META28220" name="metacyc:CPD-12936" compartment="cell"/>
            <species id="META28222" name="metacyc:CPD-7953" compartment="cell"/>
            <species id="META28224" name="metacyc:CPD-12935" compartment="cell"/>
            <species id="META28256" name="metacyc:CPD-12321" compartment="cell"/>
            <species id="META28260" name="metacyc:CPD-12932" compartment="cell"/>
            <species id="META28271" name="metacyc:CPD-7408" compartment="cell"/>
            <species id="META28272" name="metacyc:CPD-7414" compartment="cell"/>
            <species id="META28273" name="metacyc:CPD-7419" compartment="cell"/>
            <species id="META28274" name="metacyc:CPD-7422" compartment="cell"/>
            <species id="META28280" name="metacyc:CPD1F-114" compartment="cell"/>
            <species id="META28281" name="metacyc:CPD1F-115" compartment="cell"/>
            <species id="META28282" name="metacyc:CPD1F-118" compartment="cell"/>
            <species id="META28283" name="metacyc:CPD1F-126" compartment="cell"/>
            <species id="META28284" name="metacyc:CPD1F-129" compartment="cell"/>
            <species id="META28285" name="metacyc:CPD1F-98" compartment="cell"/>
            <species id="META28286" name="metacyc:NEUROSPORENE" compartment="cell"/>
            <species id="META28287" name="metacyc:PHYTOENE" compartment="cell"/>
            <species id="META28329" name="metacyc:CPD1F-130" compartment="cell"/>
            <species id="META28330" name="metacyc:CPD1F-131" compartment="cell"/>
            <species id="META28331" name="metacyc:CPD1F-133" compartment="cell"/>
            <species id="META28364" name="metacyc:CPD-13793" compartment="cell"/>
            <species id="META28409" name="metacyc:CPD-4124" compartment="cell"/>
            <species id="META28410" name="metacyc:CPD-4125" compartment="cell"/>
            <species id="META28411" name="metacyc:CPD-4126" compartment="cell"/>
            <species id="META28412" name="metacyc:CPD-4127" compartment="cell"/>
            <species id="META28415" name="metacyc:CPD-4143" compartment="cell"/>
            <species id="META28422" name="metacyc:CPD-4186" compartment="cell"/>
            <species id="META28423" name="metacyc:CPD-4187" compartment="cell"/>
            <species id="META28457" name="metacyc:EPOXYSQUALENE" compartment="cell"/>
            <species id="META28521" name="metacyc:3-OCTAPRENYL-4-HYDROXYBENZOATE" compartment="cell"/>
            <species id="META28526" name="metacyc:CPD-9646" compartment="cell"/>
            <species id="META28535" name="metacyc:CPD0-1028" compartment="cell"/>
            <species id="META28536" name="metacyc:UNDECAPRENYL-DIPHOSPHATE" compartment="cell"/>
            <species id="META28539" name="metacyc:ALL-TRANS-HEXAPRENYL-DIPHOSPHATE" compartment="cell"/>
            <species id="META28545" name="metacyc:GERANYLGERANYL-PP" compartment="cell"/>
            <species id="META28546" name="metacyc:OCTAPRENYL-DIPHOSPHATE" compartment="cell"/>
            <species id="META28647" name="metacyc:CHLOROPHYLLIDE-A" compartment="cell"/>
            <species id="META28648" name="metacyc:CPD-7014" compartment="cell"/>
            <species id="META28649" name="metacyc:CPD-7015" compartment="cell"/>
            <species id="META28652" name="metacyc:DIVINYL-PROTOCHLOROPHYLLIDE-A" compartment="cell"/>
            <species id="META28653" name="metacyc:DIVINYLCHLOROPHYLLIDE-A" compartment="cell"/>
            <species id="META28655" name="metacyc:CHLOROPHYLL-A" compartment="cell"/>
            <species id="META28671" name="metacyc:MG-PROTOPORPHYRIN" compartment="cell"/>
            <species id="META28672" name="metacyc:MG-PROTOPORPHYRIN-MONOMETHYL-ESTER" compartment="cell"/>
            <species id="META28673" name="metacyc:COPROPORPHYRINOGEN_I" compartment="cell"/>
            <species id="META28675" name="metacyc:CPD-11444" compartment="cell"/>
            <species id="META28679" name="metacyc:PROTOPORPHYRINOGEN" compartment="cell"/>
            <species id="META28680" name="metacyc:PROTOPORPHYRIN_IX" compartment="cell"/>
            <species id="META28681" name="metacyc:UROPORPHYRINOGEN-III" compartment="cell"/>
            <species id="META28685" name="metacyc:BILIVERDINE" compartment="cell"/>
            <species id="META28692" name="metacyc:3Z-PHYCOERYTHROBILIN" compartment="cell"/>
            <species id="META28696" name="metacyc:3Z-PHYTOCHROMOBILIN" compartment="cell"/>
            <species id="META28705" name="metacyc:SIROHEME" compartment="cell"/>
            <species id="META28709" name="metacyc:PROTOHEME" compartment="cell"/>
            <species id="META28744" name="metacyc:HCN" compartment="cell"/>
            <species id="META28751" name="metacyc:CPD-12699" compartment="cell"/>
            <species id="META28753" name="metacyc:2-HYDROXY-2-METHYLPROPANENITRILE" compartment="cell"/>
            <species id="META28761" name="metacyc:1-CHLORO-24-DINITROBENZENE" compartment="cell"/>
            <species id="META28807" name="metacyc:CPD-320" compartment="cell"/>
            <species id="META28852" name="metacyc:PARAOXON" compartment="cell"/>
            <species id="META28854" name="metacyc:S-24-DINITROPHENYLGLUTATHIONE" compartment="cell"/>
            <species id="META28910" name="metacyc:CPD-14436" compartment="cell"/>
            <species id="META28911" name="metacyc:CPD-14437" compartment="cell"/>
            <species id="META28922" name="metacyc:CYS-GLY" compartment="cell"/>
            <species id="META28924" name="metacyc:L-GAMMA-GLUTAMYLCYSTEINE" compartment="cell"/>
            <species id="META29001" name="metacyc:CPD-7036" compartment="cell"/>
            <species id="META29002" name="metacyc:CPD-7037" compartment="cell"/>
            <species id="META29033" name="metacyc:GLUTATHIONE" compartment="cell"/>
            <species id="META29034" name="metacyc:S-HYDROXYMETHYLGLUTATHIONE" compartment="cell"/>
            <species id="META29035" name="metacyc:S-LACTOYL-GLUTATHIONE" compartment="cell"/>
            <species id="META29086" name="metacyc:CPD-380" compartment="cell"/>
            <species id="META29088" name="metacyc:L-CYSTEATE" compartment="cell"/>
            <species id="META29114" name="metacyc:CPD-13576" compartment="cell"/>
            <species id="META29113" name="metacyc:CPD-13575" compartment="cell"/>
            <species id="META29118" name="metacyc:THZ" compartment="cell"/>
            <species id="META29119" name="metacyc:THZ-P" compartment="cell"/>
            <species id="META29132" name="metacyc:HSCN" compartment="cell"/>
            <species id="META29159" name="metacyc:CPD-5881" compartment="cell"/>
            <species id="META29163" name="metacyc:RIBOFLAVIN" compartment="cell"/>
            <species id="META29164" name="metacyc:FAD" compartment="cell"/>
            <species id="META29165" name="metacyc:FMN" compartment="cell"/>
            <species id="META29166" name="metacyc:CPD-316" compartment="cell"/>
            <species id="META29167" name="metacyc:FADH2" compartment="cell"/>
            <species id="META29168" name="metacyc:FMNH2" compartment="cell"/>
            <species id="META29171" name="metacyc:DIMETHYL-D-RIBITYL-LUMAZINE" compartment="cell"/>
            <species id="META29176" name="metacyc:AMINO-OH-HYDROXYMETHYL-DIHYDROPTERIDINE" compartment="cell"/>
            <species id="META29177" name="metacyc:CPD-10766" compartment="cell"/>
            <species id="META29200" name="metacyc:DIHYDRO-NEO-PTERIN" compartment="cell"/>
            <species id="META29203" name="metacyc:DIHYDRONEOPTERIN-P3" compartment="cell"/>
            <species id="META29202" name="metacyc:DIHYDRONEOPTERIN-P" compartment="cell"/>
            <species id="META29204" name="metacyc:DIHYDROPTERIN-CH2OH-PP" compartment="cell"/>
            <species id="META29205" name="metacyc:PRECURSOR-Z" compartment="cell"/>
            <species id="META29211" name="metacyc:7-8-DIHYDROPTEROATE" compartment="cell"/>
            <species id="META29253" name="metacyc:CPD-9049" compartment="cell"/>
            <species id="META29255" name="metacyc:SIROHYDROCHLORIN" compartment="cell"/>
            <species id="META29273" name="metacyc:CPD-9038" compartment="cell"/>
            <species id="META29274" name="metacyc:DIHYDROSIROHYDROCHLORIN" compartment="cell"/>
            <species id="META29305" name="metacyc:CPD-614" compartment="cell"/>
            <species id="META29351" name="metacyc:ADENOSYLCOBALAMIN" compartment="cell"/>
            <species id="META29353" name="metacyc:ADENOSYLCOBINAMIDE" compartment="cell"/>
            <species id="META29357" name="metacyc:COB-I-ALAMIN" compartment="cell"/>
            <species id="META29360" name="metacyc:COBINAMIDE" compartment="cell"/>
            <species id="META29366" name="metacyc:CPD-689" compartment="cell"/>
            <species id="META29367" name="metacyc:CPD-690" compartment="cell"/>
            <species id="META29369" name="metacyc:CPD-694" compartment="cell"/>
            <species id="META29381" name="metacyc:CPD-11740" compartment="cell"/>
            <species id="META29382" name="metacyc:1-CARBOXYVINYL-CARBOXYPHOSPHONATE" compartment="cell"/>
            <species id="META30174" name="metacyc:CPD-12451" compartment="cell"/>
            <species id="META30175" name="metacyc:CPD-12452" compartment="cell"/>
            <species id="META30198" name="metacyc:44-DIMETHYL-CHOLESTA-812-24-TRIENOL" compartment="cell"/>
            <species id="META30199" name="metacyc:CPD-12853" compartment="cell"/>
            <species id="META30200" name="metacyc:CPD-8609" compartment="cell"/>
            <species id="META30201" name="metacyc:ALPHA-METHYL-5-ALPHA-ERGOSTA" compartment="cell"/>
            <species id="META30205" name="metacyc:CPD66-23" compartment="cell"/>
            <species id="META30237" name="metacyc:5-ALPHA-CHOLESTA-724-DIEN-3-BETA-OL" compartment="cell"/>
            <species id="META30238" name="metacyc:CHOLESTEROL" compartment="cell"/>
            <species id="META30248" name="metacyc:CPD-13684" compartment="cell"/>
            <species id="META30255" name="metacyc:CPD-4568" compartment="cell"/>
            <species id="META30256" name="metacyc:CPD-4573" compartment="cell"/>
            <species id="META30264" name="metacyc:CPD-8607" compartment="cell"/>
            <species id="META30265" name="metacyc:CPD-8608" compartment="cell"/>
            <species id="META30272" name="metacyc:CPD-8646" compartment="cell"/>
            <species id="META30284" name="metacyc:3-BETA-HYDROXYANDROST-5-EN-17-ONE" compartment="cell"/>
            <species id="META30297" name="metacyc:ANDROST4ENE" compartment="cell"/>
            <species id="META30310" name="metacyc:ASCORBATE" compartment="cell"/>
            <species id="META30311" name="metacyc:BIOTIN" compartment="cell"/>
            <species id="META30314" name="metacyc:NIACINE" compartment="cell"/>
            <species id="META30315" name="metacyc:THIAMINE" compartment="cell"/>
            <species id="META30326" name="metacyc:PYRIDOXAL_PHOSPHATE" compartment="cell"/>
            <species id="META30328" name="metacyc:PYRIDOXAMINE-5P" compartment="cell"/>
            <species id="META30330" name="metacyc:PYRIDOXINE-5P" compartment="cell"/>
            <species id="META30100" name="metacyc:CPD-13689" compartment="cell"/>
            <species id="META30101" name="metacyc:CPD-13691" compartment="cell"/>
            <species id="META30103" name="metacyc:CPD-13694" compartment="cell"/>
            <species id="META30104" name="metacyc:CPD-13695" compartment="cell"/>
            <species id="META30107" name="metacyc:CPD-13698" compartment="cell"/>
            <species id="META30108" name="metacyc:CPD-13699" compartment="cell"/>
            <species id="META30109" name="metacyc:CPD-13700" compartment="cell"/>
            <species id="META30150" name="metacyc:CPD-4081" compartment="cell"/>
            <species id="META30151" name="metacyc:CPD-4101" compartment="cell"/>
            <species id="META30155" name="metacyc:CPD-696" compartment="cell"/>
            <species id="META30164" name="metacyc:CYCLOARTENOL" compartment="cell"/>
            <species id="META30167" name="metacyc:CPD-12852" compartment="cell"/>
            <species id="META30168" name="metacyc:CPD-8606" compartment="cell"/>
            <species id="META30169" name="metacyc:LANOSTEROL" compartment="cell"/>
            <species id="META30170" name="metacyc:OBTUSIFOLIOL" compartment="cell"/>
        </listOfSpecies>
        <listOfReactions/>
    </model>
</sbml>
