# Supplementary material for: Meneco, a Topology-Based Gap-Filling Tool Applicable to Degraded Genome-Wide Metabolic Networks
Source: PLoS Comput Biol. 2017 Jan 27;13(1):e1005276. doi: 10.1371/journal.pcbi.1005276 (PMC5302834; doi:10.1371/journal.pcbi.1005276)
Supplement: S3 Files — Both draft and functional reconstructed metabolic networks for E. mutabilis are provided here. The folder also provides the SBML file describing the repair database (MetaCyc 17.5 modified as described in the Material and Methods) required to run the Meneco tool. Files corresponding to targets and seeds are also provided. The file seed_minimum_medium_Emutabilis.sbml describes light and the 8 mineral nutrients of the minimal growth medium for E. mutabilis. As described in the main text, the network is not functional with only these seeds as reactions in cycles are blocked. The file “seeds_min_Emutabilis_final.sbml” provides the minimal set of seeds necessary to unblock the cycles and produce all the targets in “targets_Emutabilis_72.sbml” while the list of seeds and targets is also provided as tables in the file “seedsAndTargets_euglena.pdf”. (ZIP) [file pcbi.1005276.s005.zip]

Archive with 7 entries (7 files):
- Supplementary_Euglene/Euglena00.xml
- Supplementary_Euglene/Euglena_biomass.xml
- Supplementary_Euglene/metacyc-metabolic-17.5_for_Emutabilis.sbml.gz
- Supplementary_Euglene/seeds_min_Emutabilis_final.sbml
- Supplementary_Euglene/seeds_minimum_medium_Emutabilis.sbml
- Supplementary_Euglene/tablesEuglena.pdf
- Supplementary_Euglene/targets_Emutabilis_72.sbml
