# Supplementary material for: Meneco, a Topology-Based Gap-Filling Tool Applicable to Degraded Genome-Wide Metabolic Networks
Source: PLoS Comput Biol. 2017 Jan 27;13(1):e1005276. doi: 10.1371/journal.pcbi.1005276 (PMC5302834; doi:10.1371/journal.pcbi.1005276)
Supplement: S3 Files — Both draft and functional reconstructed metabolic networks for E. mutabilis are provided here. The folder also provides the SBML file describing the repair database (MetaCyc 17.5 modified as described in the Material and Methods) required to run the Meneco tool. Files corresponding to targets and seeds are also provided. The file seed_minimum_medium_Emutabilis.sbml describes light and the 8 mineral nutrients of the minimal growth medium for E. mutabilis. As described in the main text, the network is not functional with only these seeds as reactions in cycles are blocked. The file “seeds_min_Emutabilis_final.sbml” provides the minimal set of seeds necessary to unblock the cycles and produce all the targets in “targets_Emutabilis_72.sbml” while the list of seeds and targets is also provided as tables in the file “seedsAndTargets_euglena.pdf”. (ZIP) [file pcbi.1005276.s005.zip › Supplementary_Euglene/Euglena00.xml]

<?xml version="1.0" encoding="UTF-8"?>
<sbml xmlns="http://www.sbml.org/sbml/level2" level="2" version="1">
  <model>
    <listOfCompartments>
      <compartment id="EMUTABILIS"/>
    </listOfCompartments>
    <listOfSpecies>
      <species id="CPD__45__10655" name="5-chloro-3-methyl benzene dihydrodiol: C7H9O2Cl" compartment="EMUTABILIS" initialAmount="1000" boundaryCondition="false"/>
      <species id="NAD" name="NAD+: C21H26N7O14P2" compartment="EMUTABILIS" initialAmount="1000" boundaryCondition="false"/>
      <species id="CPD__45__10616" name="5-chloro-3-methylcatechol: C7H7O2Cl" compartment="EMUTABILIS" initialAmount="1000" boundaryCondition="false"/>
      <species id="NADH" name="NADH: C21H27N7O14P2" compartment="EMUTABILIS" initialAmount="1000" boundaryCondition="false"/>
      <species id="PROTON" name="H+: H" compartment="EMUTABILIS" initialAmount="1000" boundaryCondition="false"/>
      <species id="CPD__45__660" name="(R)-malate: C4H4O5" compartment="EMUTABILIS" initialAmount="1000" boundaryCondition="false"/>
      <species id="PYRUVATE" name="pyruvate: C3H3O3" compartment="EMUTABILIS" initialAmount="1000" boundaryCondition="false"/>
      <species id="CARBON__45__DIOXIDE" name="CO2: CO2" compartment="EMUTABILIS" initialAmount="1000" boundaryCondition="false"/>
      <species id="_2__45__S__45__HYDROXYPROPYL__45__COM" name="2-(S)-hydroxypropyl-CoM: C5H11O4S2" compartment="EMUTABILIS" initialAmount="1000" boundaryCondition="false"/>
      <species id="_2__45__OXOPROPYL__45__COM" name="2-oxopropyl-CoM: C5H9O4S2" compartment="EMUTABILIS" initialAmount="1000" boundaryCondition="false"/>
      <species id="WATER" name="H2O: H2O" compartment="EMUTABILIS" initialAmount="1000" boundaryCondition="false"/>
      <species id="D__45__SEDOHEPTULOSE__45__1__45__7__45__P2" name="D-sedoheptulose-1,7-bisphosphate: C7H12O13P2" compartment="EMUTABILIS" initialAmount="1000" boundaryCondition="false"/>
      <species id="Pi" name="phosphate: HO4P" compartment="EMUTABILIS" initialAmount="1000" boundaryCondition="false"/>
      <species id="D__45__SEDOHEPTULOSE__45__7__45__P" name="D-sedoheptulose 7-phosphate: C7H13O10P" compartment="EMUTABILIS" initialAmount="1000" boundaryCondition="false"/>
      <species id="S__45__HYDROXYMETHYLMYCOTHIOL" name="S-hydroxymethylmycothiol: C18H32N2O13S" compartment="EMUTABILIS" initialAmount="1000" boundaryCondition="false"/>
      <species id="CPD1G__45__121" name="S-formylmycothiol: C18H30N2O13S" compartment="EMUTABILIS" initialAmount="1000" boundaryCondition="false"/>
      <species id="CPD__45__336" name="(-)threo-iso(homo)3citrate: C9H11O7" compartment="EMUTABILIS" initialAmount="1000" boundaryCondition="false"/>
      <species id="CPD__45__337" name="2-oxosuberate: C8H10O5" compartment="EMUTABILIS" initialAmount="1000" boundaryCondition="false"/>
      <species id="L__45__HYOSCYAMINE" name="L-hyoscyamine: C17H24NO3" compartment="EMUTABILIS" initialAmount="1000" boundaryCondition="false"/>
      <species id="_2__45__KETOGLUTARATE" name="2-oxoglutarate: C5H4O5" compartment="EMUTABILIS" initialAmount="1000" boundaryCondition="false"/>
      <species id="OXYGEN__45__MOLECULE" name="oxygen: O2" compartment="EMUTABILIS" initialAmount="1000" boundaryCondition="false"/>
      <species id="CPD__45__2202" name="(6S)-hydroxyhyoscyamine: C17H24NO4" compartment="EMUTABILIS" initialAmount="1000" boundaryCondition="false"/>
      <species id="SUC" name="succinate: C4H4O4" compartment="EMUTABILIS" initialAmount="1000" boundaryCondition="false"/>
      <species id="_4__45__HYDROXYBENZALDEHYDE" name="4-hydroxybenzaldehyde: C7H6O2" compartment="EMUTABILIS" initialAmount="1000" boundaryCondition="false"/>
      <species id="NADP" name="NADP+: C21H25N7O17P3" compartment="EMUTABILIS" initialAmount="1000" boundaryCondition="false"/>
      <species id="_4__45__hydroxybenzoate" name="4-hydroxybenzoate: C7H5O3" compartment="EMUTABILIS" initialAmount="1000" boundaryCondition="false"/>
      <species id="NADPH" name="NADPH: C21H26N7O17P3" compartment="EMUTABILIS" initialAmount="1000" boundaryCondition="false"/>
      <species id="L__45__ASPARTATE" name="L-aspartate: C4H6NO4" compartment="EMUTABILIS" initialAmount="1000" boundaryCondition="false"/>
      <species id="IMINOASPARTATE" name="alpha-iminosuccinate: C4H3NO4" compartment="EMUTABILIS" initialAmount="1000" boundaryCondition="false"/>
      <species id="HYDROGEN__45__PEROXIDE" name="hydrogen peroxide: H2O2" compartment="EMUTABILIS" initialAmount="1000" boundaryCondition="false"/>
      <species id="CPD__45__11738" name="2-phosphono-formylglycerate: C4H4O8P" compartment="EMUTABILIS" initialAmount="1000" boundaryCondition="false"/>
      <species id="_1__45__CARBOXYVINYL__45__CARBOXYPHOSPHONATE" name="carboxyphosphonoenolpyruvate: C4H2O7P" compartment="EMUTABILIS" initialAmount="1000" boundaryCondition="false"/>
      <species id="S__45__3__45__HYDROXYBUTANOYL__45__COA" name="(S)-3-hydroxybutanoyl-CoA: C25H38N7O18P3S" compartment="EMUTABILIS" initialAmount="1000" boundaryCondition="false"/>
      <species id="CROTONYL__45__COA" name="crotonyl-CoA: C25H36N7O17P3S" compartment="EMUTABILIS" initialAmount="1000" boundaryCondition="false"/>
      <species id="__124__DIHYDROLIPOYL__45__GCVH__124__" name="a [glycine-cleavage complex H protein] N6-dihydrolipoyl-L-lysine: " compartment="EMUTABILIS" initialAmount="1000" boundaryCondition="false"/>
      <species id="__124__PROTEIN__45__LIPOYLLYSINE__124__" name="a [glycine-cleavage complex H protein] N6-lipoyl-L-lysine: " compartment="EMUTABILIS" initialAmount="1000" boundaryCondition="false"/>
      <species id="__124__D__45__glucose__45__6__45__phosphate__124__" name="D-glucose 6-phosphate: C6H11O9P" compartment="EMUTABILIS" initialAmount="1000" boundaryCondition="false"/>
      <species id="_1__45__L__45__MYO__45__INOSITOL__45__1__45__P" name="1D-myo-inositol (3)-monophosphate: C6H11O9P" compartment="EMUTABILIS" initialAmount="1000" boundaryCondition="false"/>
      <species id="TAURINE" name="taurine: C2H7NO3S" compartment="EMUTABILIS" initialAmount="1000" boundaryCondition="false"/>
      <species id="GLT" name="L-glutamate: C5H8NO4" compartment="EMUTABILIS" initialAmount="1000" boundaryCondition="false"/>
      <species id="SULFOACETALDEHYDE" name="sulfoacetaldehyde: C2H3O4S" compartment="EMUTABILIS" initialAmount="1000" boundaryCondition="false"/>
      <species id="CPD__45__12116" name="demethylmenaquinol-6: C40H56O2" compartment="EMUTABILIS" initialAmount="1000" boundaryCondition="false"/>
      <species id="S__45__ADENOSYLMETHIONINE" name="S-adenosyl-L-methionine: C15H23N6O5S" compartment="EMUTABILIS" initialAmount="1000" boundaryCondition="false"/>
      <species id="CPD__45__12124" name="menaquinol-6: C41H58O2" compartment="EMUTABILIS" initialAmount="1000" boundaryCondition="false"/>
      <species id="ADENOSYL__45__HOMO__45__CYS" name="S-adenosyl-L-homocysteine: C14H20N6O5S" compartment="EMUTABILIS" initialAmount="1000" boundaryCondition="false"/>
      <species id="CPD__45__1042" name="dhurrin: C14H17NO7" compartment="EMUTABILIS" initialAmount="1000" boundaryCondition="false"/>
      <species id="GLC" name="beta-D-glucose: C6H12O6" compartment="EMUTABILIS" initialAmount="1000" boundaryCondition="false"/>
      <species id="CPD__45__648" name="(S)-4-hydroxymandelonitrile: C8H7NO2" compartment="EMUTABILIS" initialAmount="1000" boundaryCondition="false"/>
      <species id="CPD__45__9066" name="bacteriochlorophyllide a: C35H35N4O6Mg" compartment="EMUTABILIS" initialAmount="1000" boundaryCondition="false"/>
      <species id="GERANYLGERANYL__45__PP" name="all-trans-geranylgeranyl diphosphate: C20H33O7P2" compartment="EMUTABILIS" initialAmount="1000" boundaryCondition="false"/>
      <species id="CPD__45__9088" name="geranylgeranyl-bacteriochlorophyll a: C55H68N4O6Mg" compartment="EMUTABILIS" initialAmount="1000" boundaryCondition="false"/>
      <species id="PPI" name="diphosphate: HO7P2" compartment="EMUTABILIS" initialAmount="1000" boundaryCondition="false"/>
      <species id="CPD__45__7968" name="bixin aldehyde: C24H28O2" compartment="EMUTABILIS" initialAmount="1000" boundaryCondition="false"/>
      <species id="CPD__45__7971" name="norbixin: C24H26O4" compartment="EMUTABILIS" initialAmount="1000" boundaryCondition="false"/>
      <species id="ATP" name="ATP: C10H12N5O13P3" compartment="EMUTABILIS" initialAmount="1000" boundaryCondition="false"/>
      <species id="PHOSPHO__45__ENOL__45__PYRUVATE" name="phosphoenolpyruvate: C3H2O6P" compartment="EMUTABILIS" initialAmount="1000" boundaryCondition="false"/>
      <species id="ADP" name="ADP: C10H12N5O10P2" compartment="EMUTABILIS" initialAmount="1000" boundaryCondition="false"/>
      <species id="L__45__DELTA1__45__PYRROLINE_5__45__CARBOXYLATE" name="(S)-1-pyrroline-5-carboxylate: C5H6NO2" compartment="EMUTABILIS" initialAmount="1000" boundaryCondition="false"/>
      <species id="__124__NADH__45__P__45__OR__45__NOP__124__" name="NAD(P)H: " compartment="EMUTABILIS" initialAmount="1000" boundaryCondition="false"/>
      <species id="PRO" name="L-proline: C5H9NO2" compartment="EMUTABILIS" initialAmount="1000" boundaryCondition="false"/>
      <species id="__124__NAD__45__P__45__OR__45__NOP__124__" name="NAD(P)+: " compartment="EMUTABILIS" initialAmount="1000" boundaryCondition="false"/>
      <species id="GLC__45__6__45__P" name="beta-D-glucose 6-phosphate: C6H11O9P" compartment="EMUTABILIS" initialAmount="1000" boundaryCondition="false"/>
      <species id="D__45__6__45__P__45__GLUCONO__45__DELTA__45__LACTONE" name="6-phospho D-glucono-1,5-lactone: C6H9O9P" compartment="EMUTABILIS" initialAmount="1000" boundaryCondition="false"/>
      <species id="__124__Long__45__Chain__45__Fatty__45__Acids__124__" name="a long-chain fatty acid: " compartment="EMUTABILIS" initialAmount="1000" boundaryCondition="false"/>
      <species id="CO__45__A" name="coenzyme A: C21H32N7O16P3S" compartment="EMUTABILIS" initialAmount="1000" boundaryCondition="false"/>
      <species id="__124__Long__45__Chain__45__Acyl__45__CoAs__124__" name="a long-chain acyl-CoA: " compartment="EMUTABILIS" initialAmount="1000" boundaryCondition="false"/>
      <species id="AMP" name="AMP: C10H12N5O7P" compartment="EMUTABILIS" initialAmount="1000" boundaryCondition="false"/>
      <species id="METHYLARSONITE" name="methylarsonite: CH5O2As" compartment="EMUTABILIS" initialAmount="1000" boundaryCondition="false"/>
      <species id="DIMETHYLARSINATE" name="cacodylate: C2H6O2As" compartment="EMUTABILIS" initialAmount="1000" boundaryCondition="false"/>
      <species id="GLUTATHIONE" name="glutathione: C10H16N3O6S" compartment="EMUTABILIS" initialAmount="1000" boundaryCondition="false"/>
      <species id="OXIDIZED__45__GLUTATHIONE" name="glutathione disulfide: C20H30N6O12S2" compartment="EMUTABILIS" initialAmount="1000" boundaryCondition="false"/>
      <species id="CODEINE" name="codeine: C18H22NO3" compartment="EMUTABILIS" initialAmount="1000" boundaryCondition="false"/>
      <species id="MORPHINE" name="morphine: C17H20NO3" compartment="EMUTABILIS" initialAmount="1000" boundaryCondition="false"/>
      <species id="FORMALDEHYDE" name="formaldehyde: CH2O" compartment="EMUTABILIS" initialAmount="1000" boundaryCondition="false"/>
      <species id="ISOPENICILLIN__45__N" name="isopenicillin N: C14H20N3O6S" compartment="EMUTABILIS" initialAmount="1000" boundaryCondition="false"/>
      <species id="PENICILLIN__45__N" name="penicillin N: C14H20N3O6S" compartment="EMUTABILIS" initialAmount="1000" boundaryCondition="false"/>
      <species id="INDOLE_ACETALDEHYDE" name="indole acetaldehyde: C10H9NO" compartment="EMUTABILIS" initialAmount="1000" boundaryCondition="false"/>
      <species id="CPD__45__341" name="indole-3-ethanol: C10H11NO" compartment="EMUTABILIS" initialAmount="1000" boundaryCondition="false"/>
      <species id="CPD__45__10597" name="S-1-(4-hydroxyphenyl)-ethanol: C8H10O2" compartment="EMUTABILIS" initialAmount="1000" boundaryCondition="false"/>
      <species id="CPD__45__10598" name="4-hydroxyacetophenone: C8H8O2" compartment="EMUTABILIS" initialAmount="1000" boundaryCondition="false"/>
      <species id="CPD__45__12694" name="2-oxo-3-hydroxy-propane-1-sulfonate: C3H5O5S" compartment="EMUTABILIS" initialAmount="1000" boundaryCondition="false"/>
      <species id="CPD__45__12692" name="(R)-2,3-dihydroxypropane-1-sulfonate: C3H7O5S" compartment="EMUTABILIS" initialAmount="1000" boundaryCondition="false"/>
      <species id="CPD__45__5881" name="4alpha-hydroxy-tetrahydrobiopterin: C9H15N5O4" compartment="EMUTABILIS" initialAmount="1000" boundaryCondition="false"/>
      <species id="__124__BIOPTERIN__124__" name="7,8-dihydrobiopterin: C9H13N5O3" compartment="EMUTABILIS" initialAmount="1000" boundaryCondition="false"/>
      <species id="CPD__45__10599" name="4-hydroxybenzoyl-acetate: C9H7O4" compartment="EMUTABILIS" initialAmount="1000" boundaryCondition="false"/>
      <species id="CPD__45__10600" name="4-hydroxybenzoyl-acetyl-CoA: C30H38N7O19P3S" compartment="EMUTABILIS" initialAmount="1000" boundaryCondition="false"/>
      <species id="_6__45__OXO__45__HEXANOATE" name="6-oxohexanoate: C6H9O3" compartment="EMUTABILIS" initialAmount="1000" boundaryCondition="false"/>
      <species id="ADIPATE" name="adipate: C6H8O4" compartment="EMUTABILIS" initialAmount="1000" boundaryCondition="false"/>
      <species id="LYS" name="L-lysine: C6H15N2O2" compartment="EMUTABILIS" initialAmount="1000" boundaryCondition="false"/>
      <species id="__124__LYS__45__tRNAs__124__" name="tRNAlys: " compartment="EMUTABILIS" initialAmount="1000" boundaryCondition="false"/>
      <species id="__124__Charged__45__LYS__45__tRNAs__124__" name="L-lysyl-tRNAlys: " compartment="EMUTABILIS" initialAmount="1000" boundaryCondition="false"/>
      <species id="BETA__45__D__45__FRUCTOSE" name="beta-D-fructofuranose: C6H12O6" compartment="EMUTABILIS" initialAmount="1000" boundaryCondition="false"/>
      <species id="FRUCTOSE__45__6P" name="beta-D-fructofuranose 6-phosphate: C6H11O9P" compartment="EMUTABILIS" initialAmount="1000" boundaryCondition="false"/>
      <species id="CPD__45__688" name="hydrogenobyrinate a,c-diamide: C45H58N6O12" compartment="EMUTABILIS" initialAmount="1000" boundaryCondition="false"/>
      <species id="CO__43__2" name="Co2+: Co" compartment="EMUTABILIS" initialAmount="1000" boundaryCondition="false"/>
      <species id="CPD__45__689" name="cob(II)yrinate a,c-diamide: C45H56N6O12Co" compartment="EMUTABILIS" initialAmount="1000" boundaryCondition="false"/>
      <species id="AMMONIUM" name="ammonium: H4N" compartment="EMUTABILIS" initialAmount="1000" boundaryCondition="false"/>
      <species id="GLN" name="L-glutamine: C5H10N2O3" compartment="EMUTABILIS" initialAmount="1000" boundaryCondition="false"/>
      <species id="CPD__45__1106" name="2-aminoethylphosphonate: C2H8NO3P" compartment="EMUTABILIS" initialAmount="1000" boundaryCondition="false"/>
      <species id="L__45__ALPHA__45__ALANINE" name="L-alanine: C3H7NO2" compartment="EMUTABILIS" initialAmount="1000" boundaryCondition="false"/>
      <species id="CPD__45__551" name="phosphonoacetaldehyde: C2H4O4P" compartment="EMUTABILIS" initialAmount="1000" boundaryCondition="false"/>
      <species id="N__45__ALPHA__45__ACETYLORNITHINE" name="N-acetyl-L-ornithine: C7H14N2O3" compartment="EMUTABILIS" initialAmount="1000" boundaryCondition="false"/>
      <species id="L__45__ORNITHINE" name="L-ornithine: C5H13N2O2" compartment="EMUTABILIS" initialAmount="1000" boundaryCondition="false"/>
      <species id="ACET" name="acetate: C2H3O2" compartment="EMUTABILIS" initialAmount="1000" boundaryCondition="false"/>
      <species id="__124__ETR__45__Quinones__124__" name="an electron-transfer-related quinone: " compartment="EMUTABILIS" initialAmount="1000" boundaryCondition="false"/>
      <species id="D__45__LACTATE" name="(R)-lactate: C3H5O3" compartment="EMUTABILIS" initialAmount="1000" boundaryCondition="false"/>
      <species id="__124__ETR__45__Quinols__124__" name="an electron-transfer-related quinol: " compartment="EMUTABILIS" initialAmount="1000" boundaryCondition="false"/>
      <species id="__124__Dodecanoyl__45__ACPs__124__" name="a dodecanoyl-[acp]: " compartment="EMUTABILIS" initialAmount="1000" boundaryCondition="false"/>
      <species id="__124__MALONYL__45__ACP__124__" name="a malonyl-[acp]: " compartment="EMUTABILIS" initialAmount="1000" boundaryCondition="false"/>
      <species id="_3__45__oxo__45__myristoyl__45__ACPs" name="a 3-oxo-myristoyl-[acp]: " compartment="EMUTABILIS" initialAmount="1000" boundaryCondition="false"/>
      <species id="__124__ACP__124__" name="a holo-[acyl-carrier protein]: " compartment="EMUTABILIS" initialAmount="1000" boundaryCondition="false"/>
      <species id="DEAMIDO__45__NAD" name="nicotinate adenine dinucleotide: C21H24N6O15P2" compartment="EMUTABILIS" initialAmount="1000" boundaryCondition="false"/>
      <species id="PUTRESCINE" name="putrescine: C4H14N2" compartment="EMUTABILIS" initialAmount="1000" boundaryCondition="false"/>
      <species id="__124__ASN__45__tRNAs__124__" name="tRNAasn: " compartment="EMUTABILIS" initialAmount="1000" boundaryCondition="false"/>
      <species id="ASN" name="L-asparagine: C4H8N2O3" compartment="EMUTABILIS" initialAmount="1000" boundaryCondition="false"/>
      <species id="__124__Charged__45__ASN__45__tRNAs__124__" name="L-asparaginyl-tRNAasn: " compartment="EMUTABILIS" initialAmount="1000" boundaryCondition="false"/>
      <species id="GAP" name="D-glyceraldehyde 3-phosphate: C3H5O6P" compartment="EMUTABILIS" initialAmount="1000" boundaryCondition="false"/>
      <species id="ERYTHROSE__45__4P" name="D-erythrose 4-phosphate: C4H7O7P" compartment="EMUTABILIS" initialAmount="1000" boundaryCondition="false"/>
      <species id="CPD__45__14736" name="L-kynurenine: C10H12N2O3" compartment="EMUTABILIS" initialAmount="1000" boundaryCondition="false"/>
      <species id="CPD__45__476" name="4-(2-aminophenyl)-2,4-dioxobutanoate: C10H8NO4" compartment="EMUTABILIS" initialAmount="1000" boundaryCondition="false"/>
      <species id="__124__Saturated__45__Fatty__45__Acyl__45__CoA__124__" name="a 2,3,4-saturated fatty acyl CoA: " compartment="EMUTABILIS" initialAmount="1000" boundaryCondition="false"/>
      <species id="__124__ETF__45__Oxidized__124__" name="an oxidized electron-transfer flavoprotein: " compartment="EMUTABILIS" initialAmount="1000" boundaryCondition="false"/>
      <species id="__124__TRANS__45__D2__45__ENOYL__45__COA__124__" name="a trans-2-enoyl-CoA: " compartment="EMUTABILIS" initialAmount="1000" boundaryCondition="false"/>
      <species id="__124__ETF__45__Reduced__124__" name="a reduced electron-transfer flavoprotein: " compartment="EMUTABILIS" initialAmount="1000" boundaryCondition="false"/>
      <species id="L__45__CITRULLINE" name="L-citrulline: C6H13N3O3" compartment="EMUTABILIS" initialAmount="1000" boundaryCondition="false"/>
      <species id="L__45__ARGININO__45__SUCCINATE" name="L-arginino-succinate: C10H17N4O6" compartment="EMUTABILIS" initialAmount="1000" boundaryCondition="false"/>
      <species id="__124__Triacylglycerides__124__" name="a trilglyceride: " compartment="EMUTABILIS" initialAmount="1000" boundaryCondition="false"/>
      <species id="_1__45__2__45__Diglycerides" name="a 1,2-diglyceride: " compartment="EMUTABILIS" initialAmount="1000" boundaryCondition="false"/>
      <species id="__124__Fatty__45__Acids__124__" name="a fatty acid: " compartment="EMUTABILIS" initialAmount="1000" boundaryCondition="false"/>
      <species id="NICOTINAMIDE_NUCLEOTIDE" name="beta-nicotinamide D-ribonucleotide: C11H14N2O8P" compartment="EMUTABILIS" initialAmount="1000" boundaryCondition="false"/>
      <species id="XYLITOL" name="xylitol: C5H12O5" compartment="EMUTABILIS" initialAmount="1000" boundaryCondition="false"/>
      <species id="D__45__XYLULOSE" name="D-xylulose: C5H10O5" compartment="EMUTABILIS" initialAmount="1000" boundaryCondition="false"/>
      <species id="PROTOPORPHYRIN_IX" name="protoporphyrin IX: C34H32N4O4" compartment="EMUTABILIS" initialAmount="1000" boundaryCondition="false"/>
      <species id="MG__43__2" name="Mg2+: Mg" compartment="EMUTABILIS" initialAmount="1000" boundaryCondition="false"/>
      <species id="MG__45__PROTOPORPHYRIN" name="Mg-protoporphyrin: C34H30N4O4Mg" compartment="EMUTABILIS" initialAmount="1000" boundaryCondition="false"/>
      <species id="CPD__45__558" name="pimelyl-CoA: C28H41N7O19P3S" compartment="EMUTABILIS" initialAmount="1000" boundaryCondition="false"/>
      <species id="_6__45__CARBOXYHEX__45__2__45__ENOYL__45__COA" name="6-carboxyhex-2-enoyl-CoA: C28H39N7O19P3S" compartment="EMUTABILIS" initialAmount="1000" boundaryCondition="false"/>
      <species id="__124__MET__45__tRNAs__124__" name="tRNAmet: " compartment="EMUTABILIS" initialAmount="1000" boundaryCondition="false"/>
      <species id="MET" name="L-methionine: C5H11NO2S" compartment="EMUTABILIS" initialAmount="1000" boundaryCondition="false"/>
      <species id="__124__Charged__45__MET__45__tRNAs__124__" name="L-methionyl-tRNAmet: " compartment="EMUTABILIS" initialAmount="1000" boundaryCondition="false"/>
      <species id="CPD__45__7279" name="2-cis,4-trans-xanthoxin: C15H22O3" compartment="EMUTABILIS" initialAmount="1000" boundaryCondition="false"/>
      <species id="CPD__45__692" name="(+)-cis-abscisic aldehyde: C15H20O3" compartment="EMUTABILIS" initialAmount="1000" boundaryCondition="false"/>
      <species id="GLUTAMATE__45__1__45__SEMIALDEHYDE" name="glutamate-1-semialdehyde: C5H9NO3" compartment="EMUTABILIS" initialAmount="1000" boundaryCondition="false"/>
      <species id="_5__45__AMINO__45__LEVULINATE" name="5-amino-levulinate: C5H9NO3" compartment="EMUTABILIS" initialAmount="1000" boundaryCondition="false"/>
      <species id="__124__b__45__Keto__45__cis__45__D5__45__dodecenoyl__45__ACPs__124__" name="a 3-oxo-cis-delta5-dodecenoyl-[acp]: " compartment="EMUTABILIS" initialAmount="1000" boundaryCondition="false"/>
      <species id="__124__b__45__Hydroxy__45__cis__45__D5__45__dodecenoyl__45__ACPs__124__" name="a 3R-hydroxy cis delta5-dodecenoyl-[acp]: " compartment="EMUTABILIS" initialAmount="1000" boundaryCondition="false"/>
      <species id="D__45__ALLULOSE__45__6__45__PHOSPHATE" name="D-allulose 6-phosphate: C6H11O9P" compartment="EMUTABILIS" initialAmount="1000" boundaryCondition="false"/>
      <species id="N2__45__SUCCINYLORNITHINE" name="N2-succinyl-L-ornithine: C9H15N2O5" compartment="EMUTABILIS" initialAmount="1000" boundaryCondition="false"/>
      <species id="CPD__45__822" name="N2-succinyl-L-glutamate 5-semialdehyde: C9H11NO6" compartment="EMUTABILIS" initialAmount="1000" boundaryCondition="false"/>
      <species id="S__45__LACTOYL__45__GLUTATHIONE" name="S-lactoyl-glutathione: C13H20N3O8S" compartment="EMUTABILIS" initialAmount="1000" boundaryCondition="false"/>
      <species id="METHYL__45__GLYOXAL" name="methylglyoxal: C3H4O2" compartment="EMUTABILIS" initialAmount="1000" boundaryCondition="false"/>
      <species id="PHENYLACETALDEHYDE" name="phenylacetaldehyde: C8H8O" compartment="EMUTABILIS" initialAmount="1000" boundaryCondition="false"/>
      <species id="CPD__45__7035" name="2-phenylethanol: C8H10O" compartment="EMUTABILIS" initialAmount="1000" boundaryCondition="false"/>
      <species id="ACETYL__45__COA" name="acetyl-CoA: C23H34N7O17P3S" compartment="EMUTABILIS" initialAmount="1000" boundaryCondition="false"/>
      <species id="ACETOACETYL__45__COA" name="acetoacetyl-CoA: C25H36N7O18P3S" compartment="EMUTABILIS" initialAmount="1000" boundaryCondition="false"/>
      <species id="ARG" name="L-arginine: C6H15N4O2" compartment="EMUTABILIS" initialAmount="1000" boundaryCondition="false"/>
      <species id="L__45__N2__45__2__45__CARBOXYETHYLARGININE" name="L-N2-(2-carboxyethyl)arginine: C9H18N4O4" compartment="EMUTABILIS" initialAmount="1000" boundaryCondition="false"/>
      <species id="CPD__45__260" name="(+)-trans-carveol: C10H16O" compartment="EMUTABILIS" initialAmount="1000" boundaryCondition="false"/>
      <species id="CPD__45__10037" name="(+)-(S)-carvone: C10H14O" compartment="EMUTABILIS" initialAmount="1000" boundaryCondition="false"/>
      <species id="SUCC__45__S__45__ALD" name="succinate semialdehyde: C4H5O3" compartment="EMUTABILIS" initialAmount="1000" boundaryCondition="false"/>
      <species id="L__45__LACTATE" name="(S)-lactate: C3H5O3" compartment="EMUTABILIS" initialAmount="1000" boundaryCondition="false"/>
      <species id="CPD__45__7616" name="protocatechualdehyde: C7H6O3" compartment="EMUTABILIS" initialAmount="1000" boundaryCondition="false"/>
      <species id="VANILLIN" name="vanillin: C8H8O3" compartment="EMUTABILIS" initialAmount="1000" boundaryCondition="false"/>
      <species id="HCO3" name="bicarbonate: CHO3" compartment="EMUTABILIS" initialAmount="1000" boundaryCondition="false"/>
      <species id="CARBAMOYL__45__P" name="carbamoyl-phosphate: CH2NO5P" compartment="EMUTABILIS" initialAmount="1000" boundaryCondition="false"/>
      <species id="SPERMIDINE" name="spermidine: C7H22N3" compartment="EMUTABILIS" initialAmount="1000" boundaryCondition="false"/>
      <species id="__124__EIF5A__45__LYSINE__124__" name="an [eIF5A-precursor]-lysine: " compartment="EMUTABILIS" initialAmount="1000" boundaryCondition="false"/>
      <species id="__124__CPD__45__9973__124__" name="an [eIF5A-precursor]-deoxyhypusine: " compartment="EMUTABILIS" initialAmount="1000" boundaryCondition="false"/>
      <species id="CPD__45__313" name="propane-1,3-diamine: C3H12N2" compartment="EMUTABILIS" initialAmount="1000" boundaryCondition="false"/>
      <species id="CPD__45__67" name="2-phosphoglycolate: C2H2O6P" compartment="EMUTABILIS" initialAmount="1000" boundaryCondition="false"/>
      <species id="GLYCOLLATE" name="glycolate: C2H3O3" compartment="EMUTABILIS" initialAmount="1000" boundaryCondition="false"/>
      <species id="__124__ACYL__45__SN__45__GLYCEROL__45__3P__124__" name="a 1-acyl-sn-glycerol 3-phosphate: " compartment="EMUTABILIS" initialAmount="1000" boundaryCondition="false"/>
      <species id="__124__L__45__PHOSPHATIDATE__124__" name="a 1,2-diacyl-sn-glycerol 3-phosphate: " compartment="EMUTABILIS" initialAmount="1000" boundaryCondition="false"/>
      <species id="TRP" name="L-tryptophan: C11H12N2O2" compartment="EMUTABILIS" initialAmount="1000" boundaryCondition="false"/>
      <species id="INDOLE" name="indole: C8H7N" compartment="EMUTABILIS" initialAmount="1000" boundaryCondition="false"/>
      <species id="__124__L__45__3__45__HYDROXYACYL__45__COA__124__" name="a (3S)-3-hydroxyacyl-CoA: " compartment="EMUTABILIS" initialAmount="1000" boundaryCondition="false"/>
      <species id="_5__45__FORMYL__45__THF" name="5-formyl-tetrahydrofolate: C20H21N7O7" compartment="EMUTABILIS" initialAmount="1000" boundaryCondition="false"/>
      <species id="_5__45__10__45__METHENYL__45__THF" name="5,10-methenyltetrahydrofolate: C20H20N7O6" compartment="EMUTABILIS" initialAmount="1000" boundaryCondition="false"/>
      <species id="MAL" name="(S)-malate: C4H4O5" compartment="EMUTABILIS" initialAmount="1000" boundaryCondition="false"/>
      <species id="FUM" name="fumarate: C4H2O4" compartment="EMUTABILIS" initialAmount="1000" boundaryCondition="false"/>
      <species id="__124__RIBOSE__45__5P__124__" name="D-ribose 5-phosphate: C5H9O8P" compartment="EMUTABILIS" initialAmount="1000" boundaryCondition="false"/>
      <species id="XYLULOSE__45__5__45__PHOSPHATE" name="D-xylulose 5-phosphate: C5H9O8P" compartment="EMUTABILIS" initialAmount="1000" boundaryCondition="false"/>
      <species id="PHOSPHORYL__45__ETHANOLAMINE" name="phosphoryl-ethanolamine: C2H7NO4P" compartment="EMUTABILIS" initialAmount="1000" boundaryCondition="false"/>
      <species id="CTP" name="CTP: C9H12N3O14P3" compartment="EMUTABILIS" initialAmount="1000" boundaryCondition="false"/>
      <species id="CDP__45__ETHANOLAMINE" name="CDP-ethanolamine: C11H19N4O11P2" compartment="EMUTABILIS" initialAmount="1000" boundaryCondition="false"/>
      <species id="PYRIDOXAL" name="pyridoxal: C8H9NO3" compartment="EMUTABILIS" initialAmount="1000" boundaryCondition="false"/>
      <species id="PYRIDOXAL_PHOSPHATE" name="pyridoxal 5&apos;-phosphate: C8H8NO6P" compartment="EMUTABILIS" initialAmount="1000" boundaryCondition="false"/>
      <species id="ACETOL" name="acetol: C3H6O2" compartment="EMUTABILIS" initialAmount="1000" boundaryCondition="false"/>
      <species id="THREO__45__DS__45__ISO__45__CITRATE" name="D-threo-isocitrate: C6H5O7" compartment="EMUTABILIS" initialAmount="1000" boundaryCondition="false"/>
      <species id="CPD__45__7227" name="2&apos;-deoxymugineate: C12H19N2O7" compartment="EMUTABILIS" initialAmount="1000" boundaryCondition="false"/>
      <species id="CPD__45__7231" name="mugineate: C12H18N2O8" compartment="EMUTABILIS" initialAmount="1000" boundaryCondition="false"/>
      <species id="_3__45__MERCAPTO__45__PYRUVATE" name="3-mercaptopyruvate: C3H3O3S" compartment="EMUTABILIS" initialAmount="1000" boundaryCondition="false"/>
      <species id="HCN" name="hydrogen cyanide: CHN" compartment="EMUTABILIS" initialAmount="1000" boundaryCondition="false"/>
      <species id="HSCN" name="thiocyanate: CNS" compartment="EMUTABILIS" initialAmount="1000" boundaryCondition="false"/>
      <species id="_1__45__O__45__SINAPOYL__45__BETA__45__D__45__GLUCOSE" name="1-O-sinapoyl-beta-D-glucose: C17H22O10" compartment="EMUTABILIS" initialAmount="1000" boundaryCondition="false"/>
      <species id="CHOLINE" name="choline: C5H14NO" compartment="EMUTABILIS" initialAmount="1000" boundaryCondition="false"/>
      <species id="O__45__SINAPOYLCHOLINE" name="O-sinapoylcholine: C16H24NO5" compartment="EMUTABILIS" initialAmount="1000" boundaryCondition="false"/>
      <species id="STRICTOSIDINE" name="strictosidine: C27H35N2O9" compartment="EMUTABILIS" initialAmount="1000" boundaryCondition="false"/>
      <species id="STRICTOSIDINE__45__AGLYCONE" name="strictosidine-aglycone: C21H25N2O4" compartment="EMUTABILIS" initialAmount="1000" boundaryCondition="false"/>
      <species id="_12__45__HYDROXYDIHYDROCHELIRUBINE" name="12-hydroxydihydrochelirubine: C21H17NO6" compartment="EMUTABILIS" initialAmount="1000" boundaryCondition="false"/>
      <species id="DIHYDROMACARPINE" name="dihydromacarpine: C22H19NO6" compartment="EMUTABILIS" initialAmount="1000" boundaryCondition="false"/>
      <species id="CPD__45__6972" name="4-(2&apos;-carboxyphenyl)-4-oxobutyryl-CoA: C32H39N7O20P3S" compartment="EMUTABILIS" initialAmount="1000" boundaryCondition="false"/>
      <species id="CPD__45__9925" name="1,4-dihydroxy-2-naphthoyl-CoA: C32H38N7O19P3S" compartment="EMUTABILIS" initialAmount="1000" boundaryCondition="false"/>
      <species id="GLUCONATE" name="D-gluconate: C6H11O7" compartment="EMUTABILIS" initialAmount="1000" boundaryCondition="false"/>
      <species id="_5__45__DEHYDROGLUCONATE" name="5-dehydro-D-gluconate: C6H9O7" compartment="EMUTABILIS" initialAmount="1000" boundaryCondition="false"/>
      <species id="CPD__45__208" name="(S)-malyl-CoA: C25H35N7O20P3S" compartment="EMUTABILIS" initialAmount="1000" boundaryCondition="false"/>
      <species id="__124__Long__45__chain__45__alcohols__124__" name="a long-chain alcohol: " compartment="EMUTABILIS" initialAmount="1000" boundaryCondition="false"/>
      <species id="__124__ACYL__45__COA__124__" name="an acyl-CoA: " compartment="EMUTABILIS" initialAmount="1000" boundaryCondition="false"/>
      <species id="__124__DIACYLGLYCEROL__124__" name="a 1,2-diacyl-sn-glycerol: " compartment="EMUTABILIS" initialAmount="1000" boundaryCondition="false"/>
      <species id="__124__Triacylglycerols__124__" name="a triacyl-sn-glycerol: " compartment="EMUTABILIS" initialAmount="1000" boundaryCondition="false"/>
      <species id="CPD1F__45__139" name="gibberellin A1: C19H23O6" compartment="EMUTABILIS" initialAmount="1000" boundaryCondition="false"/>
      <species id="CPD__45__204" name="gibberellin A8: C19H23O7" compartment="EMUTABILIS" initialAmount="1000" boundaryCondition="false"/>
      <species id="S__45__HYDROXYMETHYLGLUTATHIONE" name="S-hydroxymethylglutathione: C11H18N3O7S" compartment="EMUTABILIS" initialAmount="1000" boundaryCondition="false"/>
      <species id="CPD__45__548" name="S-formylglutathione: C11H16N3O7S" compartment="EMUTABILIS" initialAmount="1000" boundaryCondition="false"/>
      <species id="CPD__45__8134" name="24-epi-campesterol: C28H48O" compartment="EMUTABILIS" initialAmount="1000" boundaryCondition="false"/>
      <species id="CPD__45__4161" name="brassicasterol: C28H46O" compartment="EMUTABILIS" initialAmount="1000" boundaryCondition="false"/>
      <species id="CONIFERYL__45__ALDEHYDE" name="coniferaldehyde: C10H10O3" compartment="EMUTABILIS" initialAmount="1000" boundaryCondition="false"/>
      <species id="FERULIC__45__ACID" name="ferulate: C10H9O4" compartment="EMUTABILIS" initialAmount="1000" boundaryCondition="false"/>
      <species id="__124__DIOH__45__ISOVALERATE__124__" name="2,3-dihydroxy-3-methylbutanoate: C5H9O4" compartment="EMUTABILIS" initialAmount="1000" boundaryCondition="false"/>
      <species id="_2__45__ACETO__45__LACTATE" name="(S)-2-acetolactate: C5H7O4" compartment="EMUTABILIS" initialAmount="1000" boundaryCondition="false"/>
      <species id="CPD__45__330" name="L-galactono-1,4-lactone: C6H10O6" compartment="EMUTABILIS" initialAmount="1000" boundaryCondition="false"/>
      <species id="__124__Cytochromes__45__C__45__Oxidized__124__" name="an oxidized  c-type cytochrome: " compartment="EMUTABILIS" initialAmount="1000" boundaryCondition="false"/>
      <species id="ASCORBATE" name="L-ascorbate: C6H7O6" compartment="EMUTABILIS" initialAmount="1000" boundaryCondition="false"/>
      <species id="__124__Cytochromes__45__C__45__Reduced__124__" name="a reduced c-type cytochrome: " compartment="EMUTABILIS" initialAmount="1000" boundaryCondition="false"/>
      <species id="SER" name="L-serine: C3H7NO3" compartment="EMUTABILIS" initialAmount="1000" boundaryCondition="false"/>
      <species id="THF" name="tetrahydrofolate: C19H21N7O6" compartment="EMUTABILIS" initialAmount="1000" boundaryCondition="false"/>
      <species id="METHYLENE__45__THF" name="5,10-methylenetetrahydrofolate: C20H21N7O6" compartment="EMUTABILIS" initialAmount="1000" boundaryCondition="false"/>
      <species id="GLY" name="glycine: C2H5NO2" compartment="EMUTABILIS" initialAmount="1000" boundaryCondition="false"/>
      <species id="_2__45__METHYL__45__3__45__HYDROXY__45__BUTYRYL__45__COA" name="2-methyl-3-hydroxybutyryl-CoA: C26H40N7O18P3S" compartment="EMUTABILIS" initialAmount="1000" boundaryCondition="false"/>
      <species id="_2__45__METHYL__45__ACETO__45__ACETYL__45__COA" name="2-methylacetoacetyl-CoA: C26H38N7O18P3S" compartment="EMUTABILIS" initialAmount="1000" boundaryCondition="false"/>
      <species id="FORMATE" name="formate: CHO2" compartment="EMUTABILIS" initialAmount="1000" boundaryCondition="false"/>
      <species id="L__45__GLUTAMATE__45__5__45__P" name="L-glutamate 5-phosphate: C5H8NO7P" compartment="EMUTABILIS" initialAmount="1000" boundaryCondition="false"/>
      <species id="_2__45__PG" name="2-phospho-D-glycerate: C3H4O7P" compartment="EMUTABILIS" initialAmount="1000" boundaryCondition="false"/>
      <species id="G3P" name="3-phospho-D-glycerate: C3H4O7P" compartment="EMUTABILIS" initialAmount="1000" boundaryCondition="false"/>
      <species id="__124__Acceptor__124__" name="an oxidized electron acceptor: " compartment="EMUTABILIS" initialAmount="1000" boundaryCondition="false"/>
      <species id="__124__Donor__45__H2__124__" name="a reduced electron acceptor: " compartment="EMUTABILIS" initialAmount="1000" boundaryCondition="false"/>
      <species id="__124__Pyruvate__45__dehydrogenase__45__dihydrolipoate__124__" name="a [pyruvate dehydrogenase E2 protein] N6-dihydrolipoyl-L-lysine: " compartment="EMUTABILIS" initialAmount="1000" boundaryCondition="false"/>
      <species id="__124__Pyruvate__45__dehydrogenase__45__acetylDHlipoyl__124__" name="a [pyruvate dehydrogenase E2 protein] N6-S-acetyldihydrolipoyl-L-lysine: " compartment="EMUTABILIS" initialAmount="1000" boundaryCondition="false"/>
      <species id="__124__Pyruvate__45__dehydrogenase__45__lipoate__124__" name="a [pyruvate dehydrogenase E2 protein] N6-lipoyl-L-lysine: " compartment="EMUTABILIS" initialAmount="1000" boundaryCondition="false"/>
      <species id="PALMITYL__45__COA" name="palmitoyl-CoA: C37H62N7O17P3S" compartment="EMUTABILIS" initialAmount="1000" boundaryCondition="false"/>
      <species id="DEHYDROSPHINGANINE" name="3-dehydrosphinganine: C18H38NO2" compartment="EMUTABILIS" initialAmount="1000" boundaryCondition="false"/>
      <species id="CPD__45__15633" name="aldehydo-D-galacturonate: C6H9O7" compartment="EMUTABILIS" initialAmount="1000" boundaryCondition="false"/>
      <species id="CPD0__45__1083" name="aldehydo-L-galactonate: C6H11O7" compartment="EMUTABILIS" initialAmount="1000" boundaryCondition="false"/>
      <species id="CPD__45__465" name="presqualene diphosphate: C30H49O7P2" compartment="EMUTABILIS" initialAmount="1000" boundaryCondition="false"/>
      <species id="SQUALENE" name="squalene: C30H50" compartment="EMUTABILIS" initialAmount="1000" boundaryCondition="false"/>
      <species id="CPD1F__45__137" name="gibberellin A4: C19H23O5" compartment="EMUTABILIS" initialAmount="1000" boundaryCondition="false"/>
      <species id="CPD__45__6224" name="gibberellin A34: C19H23O6" compartment="EMUTABILIS" initialAmount="1000" boundaryCondition="false"/>
      <species id="CPD__45__9451" name="2-isopropylmaleate: C7H8O4" compartment="EMUTABILIS" initialAmount="1000" boundaryCondition="false"/>
      <species id="_2__45__D__45__THREO__45__HYDROXY__45__3__45__CARBOXY__45__ISOCAPROATE" name="(2R,3S)-3-isopropylmalate: C7H10O5" compartment="EMUTABILIS" initialAmount="1000" boundaryCondition="false"/>
      <species id="CPD__45__12115" name="demethylmenaquinol-8: C50H72O2" compartment="EMUTABILIS" initialAmount="1000" boundaryCondition="false"/>
      <species id="REDUCED__45__MENAQUINONE" name="menaquinol-8: C51H74O2" compartment="EMUTABILIS" initialAmount="1000" boundaryCondition="false"/>
      <species id="_3__45__HYDROXY__45__3__45__METHYL__45__GLUTARYL__45__COA" name="(S)-3-hydroxy-3-methylglutaryl-CoA: C27H39N7O20P3S" compartment="EMUTABILIS" initialAmount="1000" boundaryCondition="false"/>
      <species id="_3__45__KETOBUTYRATE" name="acetoacetate: C4H5O3" compartment="EMUTABILIS" initialAmount="1000" boundaryCondition="false"/>
      <species id="RIBULOSE__45__5P" name="D-ribulose 5-phosphate: C5H9O8P" compartment="EMUTABILIS" initialAmount="1000" boundaryCondition="false"/>
      <species id="D__45__RIBULOSE__45__15__45__P2" name="D-ribulose-1,5-bisphosphate: C5H8O11P2" compartment="EMUTABILIS" initialAmount="1000" boundaryCondition="false"/>
      <species id="CPD__45__694" name="cob(I)yrinate a,c-diamide: C45H56N6O12Co" compartment="EMUTABILIS" initialAmount="1000" boundaryCondition="false"/>
      <species id="CPD__45__690" name="adenosyl-cobyrinate a,c-diamide: C55H68N11O15Co" compartment="EMUTABILIS" initialAmount="1000" boundaryCondition="false"/>
      <species id="P3I" name="PPPi: O10P3" compartment="EMUTABILIS" initialAmount="1000" boundaryCondition="false"/>
      <species id="CPD__45__12587" name="2-trans,-6-trans-farnesyl monophosphate: C15H25O4P" compartment="EMUTABILIS" initialAmount="1000" boundaryCondition="false"/>
      <species id="_2__45__TRANS6__45__TRANS__45__FARNESOL" name="(2E,6E)-farnesol: C15H26O" compartment="EMUTABILIS" initialAmount="1000" boundaryCondition="false"/>
      <species id="_572428__45__ERGOSTATRIENOL" name="5,7,24(28)-ergostatrienol: C28H44O" compartment="EMUTABILIS" initialAmount="1000" boundaryCondition="false"/>
      <species id="_57222428__45__ERGOSTATETRAENOL" name="5,7,22,24(28)-ergostatetraenol: C28H42O" compartment="EMUTABILIS" initialAmount="1000" boundaryCondition="false"/>
      <species id="CPD__45__4573" name="14-oxolanosterol: C30H48O2" compartment="EMUTABILIS" initialAmount="1000" boundaryCondition="false"/>
      <species id="_44__45__DIMETHYL__45__CHOLESTA__45__812__45__24__45__TRIENOL" name="14-demethyllanosterol: C29H46O" compartment="EMUTABILIS" initialAmount="1000" boundaryCondition="false"/>
      <species id="_3OH__45__4P__45__OH__45__ALPHA__45__KETOBUTYRATE" name="2-oxo-3-hydroxy-4-phosphobutanoate: C4H4O8P" compartment="EMUTABILIS" initialAmount="1000" boundaryCondition="false"/>
      <species id="_4__45__PHOSPHONOOXY__45__THREONINE" name="4-phospho-hydroxy-L-threonine: C4H8NO7P" compartment="EMUTABILIS" initialAmount="1000" boundaryCondition="false"/>
      <species id="THR" name="L-threonine: C4H9NO3" compartment="EMUTABILIS" initialAmount="1000" boundaryCondition="false"/>
      <species id="ACETALD" name="acetaldehyde: C2H4O" compartment="EMUTABILIS" initialAmount="1000" boundaryCondition="false"/>
      <species id="_2__45__METHYL__45__6__45__SOLANYL__45__14__45__BENZOQUINONE" name="2-methyl-6-solanyl-1,4-benzoquinol: C52H80O2" compartment="EMUTABILIS" initialAmount="1000" boundaryCondition="false"/>
      <species id="CPD__45__12829" name="plastoquinol-9: C53H82O2" compartment="EMUTABILIS" initialAmount="1000" boundaryCondition="false"/>
      <species id="CHLOROPHYLLIDE__45__A" name="chlorophyllide a: C35H32N4O5Mg" compartment="EMUTABILIS" initialAmount="1000" boundaryCondition="false"/>
      <species id="PHYTYL__45__PYROPHOSPHATE" name="phytyl diphosphate: C20H39O7P2" compartment="EMUTABILIS" initialAmount="1000" boundaryCondition="false"/>
      <species id="CHLOROPHYLL__45__A" name="chlorophyll a: C55H71N4O5Mg" compartment="EMUTABILIS" initialAmount="1000" boundaryCondition="false"/>
      <species id="__124__CPD__45__5170__124__" name="a (glucosyl)2(mannosyl)9-(N-acetylglucosaminyl)2-diphosphodolichol: C162H268N2O72P2" compartment="EMUTABILIS" initialAmount="1000" boundaryCondition="false"/>
      <species id="__124__CPD__45__166__124__" name="a dolichyl beta-D-glucosyl phosphate: C86H142O9P" compartment="EMUTABILIS" initialAmount="1000" boundaryCondition="false"/>
      <species id="__124__OLIGOSACCHARIDE__45__DIPHOSPHODOLICHOL__124__" name="dolichyl diphosphooligosaccharide: C168H278N2O77P2" compartment="EMUTABILIS" initialAmount="1000" boundaryCondition="false"/>
      <species id="__124__DOLICHOLP__124__" name="a dolichyl phosphate: C80H131O4P" compartment="EMUTABILIS" initialAmount="1000" boundaryCondition="false"/>
      <species id="PROTON_CCO__45__PERI__45__BAC" name="H+: H" compartment="EMUTABILIS" initialAmount="1000" boundaryCondition="false"/>
      <species id="ARG_CCO__45__PERI__45__BAC" name="L-arginine: C6H15N4O2" compartment="EMUTABILIS" initialAmount="1000" boundaryCondition="false"/>
      <species id="CARBON__45__DIOXIDE_CCO__45__PERI__45__BAC" name="CO2: CO2" compartment="EMUTABILIS" initialAmount="1000" boundaryCondition="false"/>
      <species id="AGMATHINE_CCO__45__PERI__45__BAC" name="agmatine: C5H16N4" compartment="EMUTABILIS" initialAmount="1000" boundaryCondition="false"/>
      <species id="HG__43__2" name="Hg2+: Hg" compartment="EMUTABILIS" initialAmount="1000" boundaryCondition="false"/>
      <species id="HG0" name="Hg0: Hg" compartment="EMUTABILIS" initialAmount="1000" boundaryCondition="false"/>
      <species id="CPD__45__469" name="N-acetyl-L-glutamate 5-semialdehyde: C7H10NO4" compartment="EMUTABILIS" initialAmount="1000" boundaryCondition="false"/>
      <species id="__124__EIF5A__45__HYPUSINE__124__" name="an [eIF5A]-hypusine: " compartment="EMUTABILIS" initialAmount="1000" boundaryCondition="false"/>
      <species id="GLYOX" name="glyoxylate: C2HO3" compartment="EMUTABILIS" initialAmount="1000" boundaryCondition="false"/>
      <species id="OH__45__PYR" name="hydroxypyruvate: C3H3O4" compartment="EMUTABILIS" initialAmount="1000" boundaryCondition="false"/>
      <species id="__124__ACYL__45__ACP__124__" name="an acyl-[acyl-carrier protein]: " compartment="EMUTABILIS" initialAmount="1000" boundaryCondition="false"/>
      <species id="LACTOSE__45__6P" name="lactose 6-phosphate: C12H21O14P" compartment="EMUTABILIS" initialAmount="1000" boundaryCondition="false"/>
      <species id="CPD__45__1241" name="alpha-D-galactose 6-phosphate: C6H11O9P" compartment="EMUTABILIS" initialAmount="1000" boundaryCondition="false"/>
      <species id="__124__B__45__KETOACYL__45__ACP__124__" name="a 3-oxoacyl-[acp]: " compartment="EMUTABILIS" initialAmount="1000" boundaryCondition="false"/>
      <species id="__124__OH__45__ACYL__45__ACP__124__" name="a (3R)-3-hydroxyacyl-[acyl-carrier protein]: " compartment="EMUTABILIS" initialAmount="1000" boundaryCondition="false"/>
      <species id="GLYCERATE" name="D-glycerate: C3H5O4" compartment="EMUTABILIS" initialAmount="1000" boundaryCondition="false"/>
      <species id="__124__Oxidized__45__ferredoxins__124__" name="an oxidized ferredoxin: " compartment="EMUTABILIS" initialAmount="1000" boundaryCondition="false"/>
      <species id="__124__Reduced__45__ferredoxins__124__" name="a reduced ferredoxin: " compartment="EMUTABILIS" initialAmount="1000" boundaryCondition="false"/>
      <species id="CPD__45__31" name="(R)-citramalate: C5H6O5" compartment="EMUTABILIS" initialAmount="1000" boundaryCondition="false"/>
      <species id="CPD__45__4211" name="dimethylallyl diphosphate: C5H9O7P2" compartment="EMUTABILIS" initialAmount="1000" boundaryCondition="false"/>
      <species id="DELTA3__45__ISOPENTENYL__45__PP" name="isopentenyl diphosphate: C5H9O7P2" compartment="EMUTABILIS" initialAmount="1000" boundaryCondition="false"/>
      <species id="GERANYL__45__PP" name="geranyl diphosphate: C10H17O7P2" compartment="EMUTABILIS" initialAmount="1000" boundaryCondition="false"/>
      <species id="N__45__ACETYL__45__SEROTONIN" name="N-acetyl-serotonin: C12H14N2O2" compartment="EMUTABILIS" initialAmount="1000" boundaryCondition="false"/>
      <species id="N__45__ACETYL__45__5__45__METHOXY__45__TRYPTAMINE" name="melatonin: C13H16N2O2" compartment="EMUTABILIS" initialAmount="1000" boundaryCondition="false"/>
      <species id="THIAMINE__45__P" name="thiamin phosphate: C12H16N4O4PS" compartment="EMUTABILIS" initialAmount="1000" boundaryCondition="false"/>
      <species id="THIAMINE" name="thiamin: C12H17N4OS" compartment="EMUTABILIS" initialAmount="1000" boundaryCondition="false"/>
      <species id="_4__45__AMINO__45__BUTYRATE" name="4-aminobutanoate: C4H9NO2" compartment="EMUTABILIS" initialAmount="1000" boundaryCondition="false"/>
      <species id="CPD__45__6201" name="gibberellin A36: C20H24O6" compartment="EMUTABILIS" initialAmount="1000" boundaryCondition="false"/>
      <species id="__124__Oleoyl__45__ACPs__124__" name="an oleoyl-[acp]: " compartment="EMUTABILIS" initialAmount="1000" boundaryCondition="false"/>
      <species id="OLEATE__45__CPD" name="oleate: C18H33O2" compartment="EMUTABILIS" initialAmount="1000" boundaryCondition="false"/>
      <species id="FRUCTOSE__45__16__45__DIPHOSPHATE" name="fructose-1,6-bisphosphate: C6H10O12P2" compartment="EMUTABILIS" initialAmount="1000" boundaryCondition="false"/>
      <species id="CPD__45__695" name="gibberellin A53: C20H26O5" compartment="EMUTABILIS" initialAmount="1000" boundaryCondition="false"/>
      <species id="CPD__45__477" name="gibberellin A97: C20H26O6" compartment="EMUTABILIS" initialAmount="1000" boundaryCondition="false"/>
      <species id="CPD1F__45__96" name="gibberellin A19: C20H24O6" compartment="EMUTABILIS" initialAmount="1000" boundaryCondition="false"/>
      <species id="CPD1F__45__140" name="gibberellin A20: C19H23O5" compartment="EMUTABILIS" initialAmount="1000" boundaryCondition="false"/>
      <species id="CPD__45__13612" name="sphinganine: C18H40NO2" compartment="EMUTABILIS" initialAmount="1000" boundaryCondition="false"/>
      <species id="DIAMINONONANOATE" name="7,8-diaminopelargonate: C9H21N2O2" compartment="EMUTABILIS" initialAmount="1000" boundaryCondition="false"/>
      <species id="DETHIOBIOTIN" name="dethiobiotin: C10H17N2O3" compartment="EMUTABILIS" initialAmount="1000" boundaryCondition="false"/>
      <species id="__124__Fatty__45__Aldehydes__124__" name="a fatty aldehyde: " compartment="EMUTABILIS" initialAmount="1000" boundaryCondition="false"/>
      <species id="S__45__ADENOSYLMETHIONINAMINE" name="S-adenosyl 3-(methylthio)propylamine: C14H24N6O3S" compartment="EMUTABILIS" initialAmount="1000" boundaryCondition="false"/>
      <species id="SPERMINE" name="spermine: C10H30N4" compartment="EMUTABILIS" initialAmount="1000" boundaryCondition="false"/>
      <species id="_5__45__METHYLTHIOADENOSINE" name="5&apos;-S-methyl-5&apos;-thioadenosine: C11H15N5O3S" compartment="EMUTABILIS" initialAmount="1000" boundaryCondition="false"/>
      <species id="ALPHA__45__METHYL__45__5__45__ALPHA__45__ERGOSTA" name="4alpha-methyl-5alpha-ergosta-8,14,24(28)-trien-3beta-ol: C29H46O" compartment="EMUTABILIS" initialAmount="1000" boundaryCondition="false"/>
      <species id="CPD__45__4081" name="4alpha-methyl-5alpha-ergosta-8,24-dien-3beta-ol: C29H48O" compartment="EMUTABILIS" initialAmount="1000" boundaryCondition="false"/>
      <species id="__124__HIS__45__tRNAs__124__" name="tRNAhis: " compartment="EMUTABILIS" initialAmount="1000" boundaryCondition="false"/>
      <species id="HIS" name="L-histidine: C6H9N3O2" compartment="EMUTABILIS" initialAmount="1000" boundaryCondition="false"/>
      <species id="__124__Charged__45__HIS__45__tRNAs__124__" name="L-histidyl-tRNAhis: " compartment="EMUTABILIS" initialAmount="1000" boundaryCondition="false"/>
      <species id="PHENYLACETATE" name="phenylacetate: C8H7O2" compartment="EMUTABILIS" initialAmount="1000" boundaryCondition="false"/>
      <species id="DI__45__H__45__OROTATE" name="(S)-dihydroorotate: C5H5N2O4" compartment="EMUTABILIS" initialAmount="1000" boundaryCondition="false"/>
      <species id="CARBAMYUL__45__L__45__ASPARTATE" name="N-carbamoyl-L-aspartate: C5H6N2O5" compartment="EMUTABILIS" initialAmount="1000" boundaryCondition="false"/>
      <species id="IMP" name="IMP: C10H11N4O8P" compartment="EMUTABILIS" initialAmount="1000" boundaryCondition="false"/>
      <species id="XANTHOSINE__45__5__45__PHOSPHATE" name="XMP: C10H11N4O9P" compartment="EMUTABILIS" initialAmount="1000" boundaryCondition="false"/>
      <species id="CPD__45__665" name="propanal: C3H6O" compartment="EMUTABILIS" initialAmount="1000" boundaryCondition="false"/>
      <species id="PROPIONATE" name="propanoate: C3H5O2" compartment="EMUTABILIS" initialAmount="1000" boundaryCondition="false"/>
      <species id="HOMO__45__CIS__45__ACONITATE" name="cis-homoaconitate: C7H5O6" compartment="EMUTABILIS" initialAmount="1000" boundaryCondition="false"/>
      <species id="HOMO__45__I__45__CIT" name="(1R,2S)-homoisocitrate: C7H7O7" compartment="EMUTABILIS" initialAmount="1000" boundaryCondition="false"/>
      <species id="OBTUSIFOLIOL" name="obtusifoliol: C30H50O" compartment="EMUTABILIS" initialAmount="1000" boundaryCondition="false"/>
      <species id="CPD__45__618" name="(2R,3S)-2-methylisocitrate: C7H7O7" compartment="EMUTABILIS" initialAmount="1000" boundaryCondition="false"/>
      <species id="CPD__45__1136" name="cis-2-methylaconitate: C7H5O6" compartment="EMUTABILIS" initialAmount="1000" boundaryCondition="false"/>
      <species id="RX" name="RX: " compartment="EMUTABILIS" initialAmount="1000" boundaryCondition="false"/>
      <species id="__124__S__45__Substituted__45__Glutathione__124__" name="a glutathione-toxin conjugate: " compartment="EMUTABILIS" initialAmount="1000" boundaryCondition="false"/>
      <species id="HX" name="HX: " compartment="EMUTABILIS" initialAmount="1000" boundaryCondition="false"/>
      <species id="CHORISMATE" name="chorismate: C10H8O6" compartment="EMUTABILIS" initialAmount="1000" boundaryCondition="false"/>
      <species id="CPD__45__9517" name="2-amino-4-deoxy-chorismate: C10H10NO5" compartment="EMUTABILIS" initialAmount="1000" boundaryCondition="false"/>
      <species id="CPD__45__10088" name="N-acetyl-O-demethylpuromycin: C23H29N7O6" compartment="EMUTABILIS" initialAmount="1000" boundaryCondition="false"/>
      <species id="CPD__45__10091" name="N-acetylpuromycin: C24H31N7O6" compartment="EMUTABILIS" initialAmount="1000" boundaryCondition="false"/>
      <species id="_10__45__FORMYL__45__THF" name="10-formyl-tetrahydrofolate: C20H21N7O7" compartment="EMUTABILIS" initialAmount="1000" boundaryCondition="false"/>
      <species id="CIS__45__3__45__PHENYLCYCLOHEXA__45__35__45__DIENE__45__12__45__DIOL" name="cis-3-phenylcyclohexa-3,5-diene-1,2-diol: C12H12O2" compartment="EMUTABILIS" initialAmount="1000" boundaryCondition="false"/>
      <species id="BIPHENYL__45__23__45__DIOL" name="biphenyl-2, 3-diol: C12H10O2" compartment="EMUTABILIS" initialAmount="1000" boundaryCondition="false"/>
      <species id="CPD__45__266" name="7alpha-hydroxycholesterol: C27H46O2" compartment="EMUTABILIS" initialAmount="1000" boundaryCondition="false"/>
      <species id="CPD__45__1087" name="7alpha-hydroxycholest-4-en-3-one: C27H44O2" compartment="EMUTABILIS" initialAmount="1000" boundaryCondition="false"/>
      <species id="O__45__SUCCINYLBENZOATE" name="2-succinylbenzoate: C11H8O5" compartment="EMUTABILIS" initialAmount="1000" boundaryCondition="false"/>
      <species id="CPD__45__2961" name="D-gluconate 6-phosphate: C6H10O10P" compartment="EMUTABILIS" initialAmount="1000" boundaryCondition="false"/>
      <species id="MELIBIOSE" name="melibiose: C12H22O11" compartment="EMUTABILIS" initialAmount="1000" boundaryCondition="false"/>
      <species id="ALPHA__45__D__45__GALACTOSE" name="alpha-D-galactose: C6H12O6" compartment="EMUTABILIS" initialAmount="1000" boundaryCondition="false"/>
      <species id="CPD__45__4143" name="sitosterol: C29H50O" compartment="EMUTABILIS" initialAmount="1000" boundaryCondition="false"/>
      <species id="CPD__45__4162" name="stigmasterol: C29H48O" compartment="EMUTABILIS" initialAmount="1000" boundaryCondition="false"/>
      <species id="DIACYLGLYCEROL_CCO__45__OUT" name="a 1,2-diacyl-sn-glycerol: " compartment="EMUTABILIS" initialAmount="1000" boundaryCondition="false"/>
      <species id="CDP__45__CHOLINE_CCO__45__OUT" name="CDP-choline: C14H25N4O11P2" compartment="EMUTABILIS" initialAmount="1000" boundaryCondition="false"/>
      <species id="__124__PHOSPHATIDYLCHOLINE__124__" name="a phosphatidylcholine: " compartment="EMUTABILIS" initialAmount="1000" boundaryCondition="false"/>
      <species id="CMP" name="CMP: C9H12N3O8P" compartment="EMUTABILIS" initialAmount="1000" boundaryCondition="false"/>
      <species id="LEU" name="L-leucine: C6H13NO2" compartment="EMUTABILIS" initialAmount="1000" boundaryCondition="false"/>
      <species id="_2K__45__4CH3__45__PENTANOATE" name="4-methyl-2-oxopentanoate: C6H9O3" compartment="EMUTABILIS" initialAmount="1000" boundaryCondition="false"/>
      <species id="CPD__45__10484" name="dehypoxanthine futalosine: C14H15O7" compartment="EMUTABILIS" initialAmount="1000" boundaryCondition="false"/>
      <species id="CPD__45__11419" name="cyclic dehypoxanthinylfutalosine: C14H13O7" compartment="EMUTABILIS" initialAmount="1000" boundaryCondition="false"/>
      <species id="TYR" name="L-tyrosine: C9H11NO3" compartment="EMUTABILIS" initialAmount="1000" boundaryCondition="false"/>
      <species id="P__45__HYDROXY__45__PHENYLPYRUVATE" name="4-hydroxyphenylpyruvate: C9H7O4" compartment="EMUTABILIS" initialAmount="1000" boundaryCondition="false"/>
      <species id="BETAINE_ALDEHYDE" name="betaine aldehyde: C5H12NO" compartment="EMUTABILIS" initialAmount="1000" boundaryCondition="false"/>
      <species id="BETAINE" name="glycine betaine: C5H11NO2" compartment="EMUTABILIS" initialAmount="1000" boundaryCondition="false"/>
      <species id="CPD__45__11736" name="phosphonoformaldehyde: CHO4P" compartment="EMUTABILIS" initialAmount="1000" boundaryCondition="false"/>
      <species id="CPD__45__11735" name="phosphonoformate: CH2O5P" compartment="EMUTABILIS" initialAmount="1000" boundaryCondition="false"/>
      <species id="CPD__45__11742" name="phosphinomethylmalate: C5H6O7P" compartment="EMUTABILIS" initialAmount="1000" boundaryCondition="false"/>
      <species id="CPD__45__11744" name="phosphinomethylisomalate: C5H6O7P" compartment="EMUTABILIS" initialAmount="1000" boundaryCondition="false"/>
      <species id="P__45__COUMAROYL__45__COA" name="4-coumaryl-CoA: C30H38N7O18P3S" compartment="EMUTABILIS" initialAmount="1000" boundaryCondition="false"/>
      <species id="MALONYL__45__COA" name="malonyl-CoA: C24H33N7O19P3S" compartment="EMUTABILIS" initialAmount="1000" boundaryCondition="false"/>
      <species id="CPD__45__3041" name="isoliquiritigenin: C15H12O4" compartment="EMUTABILIS" initialAmount="1000" boundaryCondition="false"/>
      <species id="_5__45__METHYL__45__THF" name="5-methyl-tetrahydrofolate: C20H23N7O6" compartment="EMUTABILIS" initialAmount="1000" boundaryCondition="false"/>
      <species id="__124__Long__45__Chain__45__Esters__124__" name="a long-chain ester: " compartment="EMUTABILIS" initialAmount="1000" boundaryCondition="false"/>
      <species id="INDOLE__45__3__45__GLYCEROL__45__P" name="(1S,2R)-1-C-(indol-3-yl)glycerol 3-phosphate: C11H12NO6P" compartment="EMUTABILIS" initialAmount="1000" boundaryCondition="false"/>
      <species id="SUPER__45__OXIDE_CCO__45__PERI__45__BAC" name="superoxide: O2" compartment="EMUTABILIS" initialAmount="1000" boundaryCondition="false"/>
      <species id="HYDROGEN__45__PEROXIDE_CCO__45__PERI__45__BAC" name="hydrogen peroxide: H2O2" compartment="EMUTABILIS" initialAmount="1000" boundaryCondition="false"/>
      <species id="OXYGEN__45__MOLECULE_CCO__45__PERI__45__BAC" name="oxygen: O2" compartment="EMUTABILIS" initialAmount="1000" boundaryCondition="false"/>
      <species id="__124__AMINOMETHYLDIHYDROLIPOYL__45__GCVH__124__" name="a [glycine-cleavage complex H protein] N6-aminomethyldihydrolipoyl-L-lysine: " compartment="EMUTABILIS" initialAmount="1000" boundaryCondition="false"/>
      <species id="__124__GLN__45__tRNAs__124__" name="tRNAgln: " compartment="EMUTABILIS" initialAmount="1000" boundaryCondition="false"/>
      <species id="__124__L__45__glutamyl__45__tRNAGln__124__" name="L-glutamyl-tRNAGln: " compartment="EMUTABILIS" initialAmount="1000" boundaryCondition="false"/>
      <species id="ETHANOL__45__AMINE" name="ethanolamine: C2H8NO" compartment="EMUTABILIS" initialAmount="1000" boundaryCondition="false"/>
      <species id="_3__45__UREIDO__45__PROPIONATE" name="3-ureidopropionate: C4H7N2O3" compartment="EMUTABILIS" initialAmount="1000" boundaryCondition="false"/>
      <species id="B__45__ALANINE" name="beta-alanine: C3H7NO2" compartment="EMUTABILIS" initialAmount="1000" boundaryCondition="false"/>
      <species id="SORBITOL" name="D-sorbitol: C6H14O6" compartment="EMUTABILIS" initialAmount="1000" boundaryCondition="false"/>
      <species id="CPD__45__15382" name="keto-D-fructose: C6H12O6" compartment="EMUTABILIS" initialAmount="1000" boundaryCondition="false"/>
      <species id="BUTYRYL__45__COA" name="butanoyl-CoA: C25H38N7O17P3S" compartment="EMUTABILIS" initialAmount="1000" boundaryCondition="false"/>
      <species id="GDP__45__4__45__DEHYDRO__45__6__45__DEOXY__45__D__45__MANNOSE" name="GDP-4-dehydro-6-deoxy-alpha-D-mannose: C16H21N5O15P2" compartment="EMUTABILIS" initialAmount="1000" boundaryCondition="false"/>
      <species id="CPD__45__353" name="GDP-alpha-D-rhamnose: C16H23N5O15P2" compartment="EMUTABILIS" initialAmount="1000" boundaryCondition="false"/>
      <species id="_3__45__ENOLPYRUVYL__45__SHIKIMATE__45__5P" name="5-enolpyruvyl-shikimate 3-phosphate: C10H9O10P" compartment="EMUTABILIS" initialAmount="1000" boundaryCondition="false"/>
      <species id="CPD__45__676" name="trans-caffeate: C9H7O4" compartment="EMUTABILIS" initialAmount="1000" boundaryCondition="false"/>
      <species id="D__45__SORBITOL__45__6__45__P" name="D-sorbitol 6-phosphate: C6H13O9P" compartment="EMUTABILIS" initialAmount="1000" boundaryCondition="false"/>
      <species id="HYDROXYBENZOQUINONE" name="2-hydroxy-1,4-benzoquinone: C6H3O3" compartment="EMUTABILIS" initialAmount="1000" boundaryCondition="false"/>
      <species id="CPD__45__8130" name="1,2,4-benzenetriol: C6H6O3" compartment="EMUTABILIS" initialAmount="1000" boundaryCondition="false"/>
      <species id="CPD__45__12189" name="(11Z)-eicos-11-enoate: C20H37O2" compartment="EMUTABILIS" initialAmount="1000" boundaryCondition="false"/>
      <species id="CPD__45__12170" name="lesquerolate: C20H37O3" compartment="EMUTABILIS" initialAmount="1000" boundaryCondition="false"/>
      <species id="CYS" name="L-cysteine: C3H7NO2S" compartment="EMUTABILIS" initialAmount="1000" boundaryCondition="false"/>
      <species id="HS" name="hydrogen sulfide: H2S" compartment="EMUTABILIS" initialAmount="1000" boundaryCondition="false"/>
      <species id="CPD__45__15709" name="D-fructose 6-phosphate: C6H11O9P" compartment="EMUTABILIS" initialAmount="1000" boundaryCondition="false"/>
      <species id="CPD__45__7228" name="3&apos;&apos;-deamino-3&apos;&apos;-oxonicotianamine: C12H17N2O7" compartment="EMUTABILIS" initialAmount="1000" boundaryCondition="false"/>
      <species id="ADP__45__D__45__GLYCERO__45__D__45__MANNO__45__HEPTOSE" name="ADP-D-glycero-beta-D-manno-heptose: C17H25N5O16P2" compartment="EMUTABILIS" initialAmount="1000" boundaryCondition="false"/>
      <species id="ADP__45__L__45__GLYCERO__45__D__45__MANNO__45__HEPTOSE" name="ADP-L-glycero-beta-D-manno-heptose: C17H25N5O16P2" compartment="EMUTABILIS" initialAmount="1000" boundaryCondition="false"/>
      <species id="__124__ILE__45__tRNAs__124__" name="tRNAile: " compartment="EMUTABILIS" initialAmount="1000" boundaryCondition="false"/>
      <species id="ILE" name="L-isoleucine: C6H13NO2" compartment="EMUTABILIS" initialAmount="1000" boundaryCondition="false"/>
      <species id="__124__Charged__45__ILE__45__tRNAs__124__" name="L-isoleucyl-tRNAile: " compartment="EMUTABILIS" initialAmount="1000" boundaryCondition="false"/>
      <species id="_131__45__OXO__45__MAGNESIUM__45__PROTOPORPHYRIN__45__IX__45__13__45__M" name="131-oxo-magnesium-protoporphyrin IX 13-monomethyl ester: C35H31N4O5Mg" compartment="EMUTABILIS" initialAmount="1000" boundaryCondition="false"/>
      <species id="DIVINYL__45__PROTOCHLOROPHYLLIDE__45__A" name="2,4-divinyl protochlorophyllide a: C35H28N4O5Mg" compartment="EMUTABILIS" initialAmount="1000" boundaryCondition="false"/>
      <species id="DOPAMINE" name="dopamine: C8H12NO2" compartment="EMUTABILIS" initialAmount="1000" boundaryCondition="false"/>
      <species id="HYDRPHENYLAC__45__CPD" name="(4-hydroxyphenyl)acetaldehyde: C8H8O2" compartment="EMUTABILIS" initialAmount="1000" boundaryCondition="false"/>
      <species id="S__45__NORCOCLAURINE" name="(S)-norcoclaurine: C16H18NO3" compartment="EMUTABILIS" initialAmount="1000" boundaryCondition="false"/>
      <species id="OXALACETIC_ACID" name="oxaloacetate: C4H2O5" compartment="EMUTABILIS" initialAmount="1000" boundaryCondition="false"/>
      <species id="CIT" name="citrate: C6H5O7" compartment="EMUTABILIS" initialAmount="1000" boundaryCondition="false"/>
      <species id="_2__45__DEHYDRO__45__3__45__DEOXY__45__D__45__GLUCONATE" name="2-dehydro-3-deoxy-D-gluconate: C6H9O6" compartment="EMUTABILIS" initialAmount="1000" boundaryCondition="false"/>
      <species id="_2__45__KETO__45__3__45__DEOXY__45__6__45__P__45__GLUCONATE" name="2-dehydro-3-deoxy-D-gluconate 6-phosphate: C6H8O9P" compartment="EMUTABILIS" initialAmount="1000" boundaryCondition="false"/>
      <species id="EPISTEROL" name="episterol: C28H46O" compartment="EMUTABILIS" initialAmount="1000" boundaryCondition="false"/>
      <species id="CPD__45__346" name="(S,S)-2,3-butanediol: C4H10O2" compartment="EMUTABILIS" initialAmount="1000" boundaryCondition="false"/>
      <species id="CPD__45__255" name="(S)-acetoin: C4H8O2" compartment="EMUTABILIS" initialAmount="1000" boundaryCondition="false"/>
      <species id="GLC__45__1__45__P" name="alpha-D-glucose 1-phosphate: C6H11O9P" compartment="EMUTABILIS" initialAmount="1000" boundaryCondition="false"/>
      <species id="UTP" name="UTP: C9H11N2O15P3" compartment="EMUTABILIS" initialAmount="1000" boundaryCondition="false"/>
      <species id="CPD__45__12575" name="UDP-alpha-D-glucose: C15H22N2O17P2" compartment="EMUTABILIS" initialAmount="1000" boundaryCondition="false"/>
      <species id="CYCLOARTENOL" name="cycloartenol: C30H50O" compartment="EMUTABILIS" initialAmount="1000" boundaryCondition="false"/>
      <species id="CPD__45__696" name="24-methylenecycloartanol: C31H52O" compartment="EMUTABILIS" initialAmount="1000" boundaryCondition="false"/>
      <species id="CPD__45__12830" name="demethylphylloquinol: C30H48O2" compartment="EMUTABILIS" initialAmount="1000" boundaryCondition="false"/>
      <species id="CPD__45__12831" name="phylloquinol: C31H50O2" compartment="EMUTABILIS" initialAmount="1000" boundaryCondition="false"/>
      <species id="DIHYDROXYNAPHTHOATE" name="1,4-dihydroxy-2-naphthoate: C11H7O4" compartment="EMUTABILIS" initialAmount="1000" boundaryCondition="false"/>
      <species id="CPD__45__7682" name="(S)-2,3,4,5-tetrahydropiperidine-2-carboxylate: C6H8NO2" compartment="EMUTABILIS" initialAmount="1000" boundaryCondition="false"/>
      <species id="CPD__45__468" name="L-2-aminoadipate: C6H10NO4" compartment="EMUTABILIS" initialAmount="1000" boundaryCondition="false"/>
      <species id="_3__45__HYDROXY__45__L__45__KYNURENINE" name="3-hydroxy-L-kynurenine: C10H12N2O4" compartment="EMUTABILIS" initialAmount="1000" boundaryCondition="false"/>
      <species id="PRPP" name="5-phospho-alpha-D-ribose 1-diphosphate: C5H8O14P3" compartment="EMUTABILIS" initialAmount="1000" boundaryCondition="false"/>
      <species id="QUINOLINATE" name="quinolinate: C7H3NO4" compartment="EMUTABILIS" initialAmount="1000" boundaryCondition="false"/>
      <species id="NICOTINATE_NUCLEOTIDE" name="beta-nicotinate D-ribonucleotide: C11H12NO9P" compartment="EMUTABILIS" initialAmount="1000" boundaryCondition="false"/>
      <species id="DELTA1__45__PIPERIDEINE__45__2__45__6__45__DICARBOXYLATE" name="(S)-2,3,4,5-tetrahydrodipicolinate: C7H7NO4" compartment="EMUTABILIS" initialAmount="1000" boundaryCondition="false"/>
      <species id="LL__45__DIAMINOPIMELATE" name="L,L-diaminopimelate: C7H14N2O4" compartment="EMUTABILIS" initialAmount="1000" boundaryCondition="false"/>
      <species id="CPD__45__12693" name="(S)-2,3-dihydroxypropane-1-sulfonate: C3H7O5S" compartment="EMUTABILIS" initialAmount="1000" boundaryCondition="false"/>
      <species id="__124__D__45__Glucopyranuronate__124__" name="D-glucopyranuronate: C6H9O7" compartment="EMUTABILIS" initialAmount="1000" boundaryCondition="false"/>
      <species id="CPD__45__510" name="alpha-D-glucuronate 1-phosphate: C6H8O10P" compartment="EMUTABILIS" initialAmount="1000" boundaryCondition="false"/>
      <species id="MANNOSE__45__6P" name="alpha-D-mannose 6-phosphate: C6H11O9P" compartment="EMUTABILIS" initialAmount="1000" boundaryCondition="false"/>
      <species id="MANNITOL__45__1P" name="D-mannitol 1-phosphate: C6H13O9P" compartment="EMUTABILIS" initialAmount="1000" boundaryCondition="false"/>
      <species id="_5__45__AMINOPENTANOATE" name="5-aminopentanoate: C5H11NO2" compartment="EMUTABILIS" initialAmount="1000" boundaryCondition="false"/>
      <species id="CPD__45__280" name="glutarate semialdehyde: C5H7O3" compartment="EMUTABILIS" initialAmount="1000" boundaryCondition="false"/>
      <species id="FARNESYL__45__PP" name="(2E,6E)-farnesyl diphosphate: C15H25O7P2" compartment="EMUTABILIS" initialAmount="1000" boundaryCondition="false"/>
      <species id="RIBITOL" name="ribitol: C5H12O5" compartment="EMUTABILIS" initialAmount="1000" boundaryCondition="false"/>
      <species id="D__45__RIBULOSE" name="D-ribulose: C5H10O5" compartment="EMUTABILIS" initialAmount="1000" boundaryCondition="false"/>
      <species id="TYRAMINE" name="tyramine: C8H12NO" compartment="EMUTABILIS" initialAmount="1000" boundaryCondition="false"/>
      <species id="SULFATE" name="sulfate: O4S" compartment="EMUTABILIS" initialAmount="1000" boundaryCondition="false"/>
      <species id="APS" name="adenosine 5&apos;-phosphosulfate: C10H12N5O10PS" compartment="EMUTABILIS" initialAmount="1000" boundaryCondition="false"/>
      <species id="_4__45__AMINO__45__BUTYRALDEHYDE" name="4-aminobutanal: C4H10NO" compartment="EMUTABILIS" initialAmount="1000" boundaryCondition="false"/>
      <species id="CPD__45__10260" name="3-oxo-stearoyl-CoA: C39H64N7O18P3S" compartment="EMUTABILIS" initialAmount="1000" boundaryCondition="false"/>
      <species id="_3__45__CARBOXY__45__3__45__HYDROXY__45__ISOCAPROATE" name="(2S)-2-isopropylmalate: C7H10O5" compartment="EMUTABILIS" initialAmount="1000" boundaryCondition="false"/>
      <species id="GLYCEROL__45__3P" name="sn-glycerol 3-phosphate: C3H7O6P" compartment="EMUTABILIS" initialAmount="1000" boundaryCondition="false"/>
      <species id="DIHYDROXY__45__ACETONE__45__PHOSPHATE" name="dihydroxyacetone phosphate: C3H5O6P" compartment="EMUTABILIS" initialAmount="1000" boundaryCondition="false"/>
      <species id="_3__45__KETOACYL__45__COA" name="a 3-oxoacyl-CoA: " compartment="EMUTABILIS" initialAmount="1000" boundaryCondition="false"/>
      <species id="DIHYDROXYACETONE" name="dihydroxyacetone: C3H6O3" compartment="EMUTABILIS" initialAmount="1000" boundaryCondition="false"/>
      <species id="CPD__45__667" name="O-acetyl-L-homoserine: C6H11NO4" compartment="EMUTABILIS" initialAmount="1000" boundaryCondition="false"/>
      <species id="HOMO__45__CYS" name="L-homocysteine: C4H9NO2S" compartment="EMUTABILIS" initialAmount="1000" boundaryCondition="false"/>
      <species id="FERULOYL__45__COA" name="feruloyl-CoA: C31H40N7O19P3S" compartment="EMUTABILIS" initialAmount="1000" boundaryCondition="false"/>
      <species id="CPD__45__11881" name="4-hydroxy-3-methoxyphenyl-beta-hydroxypropionyl-CoA: C31H42N7O20P3S" compartment="EMUTABILIS" initialAmount="1000" boundaryCondition="false"/>
      <species id="SUC__45__COA" name="succinyl-CoA: C25H35N7O19P3S" compartment="EMUTABILIS" initialAmount="1000" boundaryCondition="false"/>
      <species id="_5__45__P__45__BETA__45__D__45__RIBOSYL__45__AMINE" name="5-phospho-beta-D-ribosylamine: C5H11NO7P" compartment="EMUTABILIS" initialAmount="1000" boundaryCondition="false"/>
      <species id="__124__BCAA__45__dehydrogenase__45__2MP__45__DH__45__lipoyl__124__" name="an [apo BCAA dehydrogenase E2 protein] N6-S-[2-methylpropanoyl]dihydrolipoyl-L-lysine: " compartment="EMUTABILIS" initialAmount="1000" boundaryCondition="false"/>
      <species id="ISOBUTYRYL__45__COA" name="isobutanoyl-CoA: C25H38N7O17P3S" compartment="EMUTABILIS" initialAmount="1000" boundaryCondition="false"/>
      <species id="__124__BCAA__45__dehydrogenase__45__DH__45__lipoyl__124__" name="an [apo BCAA dehydrogenase E2 protein] N6-dihydrolipoyl-L-lysine: " compartment="EMUTABILIS" initialAmount="1000" boundaryCondition="false"/>
      <species id="_2K__45__ADIPATE" name="2-oxoadipate: C6H6O5" compartment="EMUTABILIS" initialAmount="1000" boundaryCondition="false"/>
      <species id="DIMETHYL__45__D__45__RIBITYL__45__LUMAZINE" name="6,7-dimethyl-8-(1-D-ribityl)lumazine: C13H17N4O6" compartment="EMUTABILIS" initialAmount="1000" boundaryCondition="false"/>
      <species id="AMINO__45__RIBOSYLAMINO__45__1H__45__3H__45__PYR__45__DIONE" name="5-amino-6-(D-ribitylamino)uracil: C9H16N4O6" compartment="EMUTABILIS" initialAmount="1000" boundaryCondition="false"/>
      <species id="RIBOFLAVIN" name="riboflavin: C17H19N4O6" compartment="EMUTABILIS" initialAmount="1000" boundaryCondition="false"/>
      <species id="ADENOSINE" name="adenosine: C10H13N5O4" compartment="EMUTABILIS" initialAmount="1000" boundaryCondition="false"/>
      <species id="URIDINE" name="uridine: C9H12N2O6" compartment="EMUTABILIS" initialAmount="1000" boundaryCondition="false"/>
      <species id="GTP" name="GTP: C10H12N5O14P3" compartment="EMUTABILIS" initialAmount="1000" boundaryCondition="false"/>
      <species id="UMP" name="UMP: C9H11N2O9P" compartment="EMUTABILIS" initialAmount="1000" boundaryCondition="false"/>
      <species id="GDP" name="GDP: C10H12N5O11P2" compartment="EMUTABILIS" initialAmount="1000" boundaryCondition="false"/>
      <species id="CPD__45__377" name="2-keto-D-gluconate: C6H9O7" compartment="EMUTABILIS" initialAmount="1000" boundaryCondition="false"/>
      <species id="_25__45__DIDEHYDRO__45__D__45__GLUCONATE" name="2,5-didehydro-D-gluconate: C6H7O7" compartment="EMUTABILIS" initialAmount="1000" boundaryCondition="false"/>
      <species id="__124__Thyroglobulin__45__L__45__thyroxines__124__" name="[thyroglobulin]-L-thyroxine: " compartment="EMUTABILIS" initialAmount="1000" boundaryCondition="false"/>
      <species id="L__45__THYROXINE" name="L-thyroxine: C15H11NO4I4" compartment="EMUTABILIS" initialAmount="1000" boundaryCondition="false"/>
      <species id="__124__Unspecified__45__Degradation__45__Products__124__" name="[unspecified degradation products]: " compartment="EMUTABILIS" initialAmount="1000" boundaryCondition="false"/>
      <species id="L__45__DIHYDROXY__45__PHENYLALANINE" name="L-dopa: C9H11NO4" compartment="EMUTABILIS" initialAmount="1000" boundaryCondition="false"/>
      <species id="CPD__45__253" name="4,5-seco-dopa: C9H10NO6" compartment="EMUTABILIS" initialAmount="1000" boundaryCondition="false"/>
      <species id="S2O3" name="thiosulfate: HO3S2" compartment="EMUTABILIS" initialAmount="1000" boundaryCondition="false"/>
      <species id="SO3" name="sulfite: O3S" compartment="EMUTABILIS" initialAmount="1000" boundaryCondition="false"/>
      <species id="CPD__45__712" name="6-deoxocathasterone: C28H50O2" compartment="EMUTABILIS" initialAmount="1000" boundaryCondition="false"/>
      <species id="CPD__45__715" name="6-deoxoteasterone: C28H50O3" compartment="EMUTABILIS" initialAmount="1000" boundaryCondition="false"/>
      <species id="CPD__45__11756" name="4&apos;-O-demethylrebeccamycin: C26H19N3O7Cl2" compartment="EMUTABILIS" initialAmount="1000" boundaryCondition="false"/>
      <species id="CPD__45__11752" name="rebeccamycin: C27H21N3O7Cl2" compartment="EMUTABILIS" initialAmount="1000" boundaryCondition="false"/>
      <species id="BUTANEDIOL" name="(R,R)-2,3-butanediol: C4H10O2" compartment="EMUTABILIS" initialAmount="1000" boundaryCondition="false"/>
      <species id="CPD__45__10353" name="(R)-acetoin: C4H8O2" compartment="EMUTABILIS" initialAmount="1000" boundaryCondition="false"/>
      <species id="CPD__45__10207" name="(2E)-4-hydroxy-5-methyl-2-propylidene-3(2H)-furanone: C8H9O3" compartment="EMUTABILIS" initialAmount="1000" boundaryCondition="false"/>
      <species id="CPD__45__10210" name="4-hydroxy-5-methyl-2-propyl-3(2H)-furanone: C8H11O3" compartment="EMUTABILIS" initialAmount="1000" boundaryCondition="false"/>
      <species id="RAUCAFFRICINE" name="raucaffricine: C27H32N2O8" compartment="EMUTABILIS" initialAmount="1000" boundaryCondition="false"/>
      <species id="VOMILENINE" name="vomilenine: C21H22N2O3" compartment="EMUTABILIS" initialAmount="1000" boundaryCondition="false"/>
      <species id="CPD__45__343" name="3-deoxy-D-glycero-2,5-hexodiulosonate: C6H7O6" compartment="EMUTABILIS" initialAmount="1000" boundaryCondition="false"/>
      <species id="SCOPOLAMINE" name="scopolamine: C17H21NO4" compartment="EMUTABILIS" initialAmount="1000" boundaryCondition="false"/>
      <species id="ERGOSTEROL" name="ergosterol: C28H44O" compartment="EMUTABILIS" initialAmount="1000" boundaryCondition="false"/>
      <species id="__124__GLY__45__tRNAs__124__" name="tRNAgly: " compartment="EMUTABILIS" initialAmount="1000" boundaryCondition="false"/>
      <species id="__124__Charged__45__GLY__45__tRNAs__124__" name="glycyl-tRNAgly: " compartment="EMUTABILIS" initialAmount="1000" boundaryCondition="false"/>
      <species id="GUANINE" name="guanine: C5H5N5O" compartment="EMUTABILIS" initialAmount="1000" boundaryCondition="false"/>
      <species id="XANTHINE" name="xanthine: C5H4N4O2" compartment="EMUTABILIS" initialAmount="1000" boundaryCondition="false"/>
      <species id="_4__45__CYTIDINE__45__5__45__DIPHOSPHO__45__2__45__C" name="4-(cytidine 5&apos;-diphospho)-2-C-methyl-D-erythritol: C14H23N3O14P2" compartment="EMUTABILIS" initialAmount="1000" boundaryCondition="false"/>
      <species id="_2__45__PHOSPHO__45__4__45__CYTIDINE__45__5__45__DIPHOSPHO__45__2__45__C__45__MET" name="2-phospho-4-(cytidine 5&apos;-diphospho)-2-C-methyl-D-erythritol: C14H22N3O17P3" compartment="EMUTABILIS" initialAmount="1000" boundaryCondition="false"/>
      <species id="PORPHOBILINOGEN" name="porphobilinogen: C10H13N2O4" compartment="EMUTABILIS" initialAmount="1000" boundaryCondition="false"/>
      <species id="TARTRONATE__45__S__45__ALD" name="tartronate semialdehyde: C3H3O4" compartment="EMUTABILIS" initialAmount="1000" boundaryCondition="false"/>
      <species id="HYPOXANTHINE" name="hypoxanthine: C5H4N4O" compartment="EMUTABILIS" initialAmount="1000" boundaryCondition="false"/>
      <species id="__124__Very__45__Long__45__Chain__45__oxoacyl__45__CoAs__124__" name="a very-long-chain oxoacyl-CoA: " compartment="EMUTABILIS" initialAmount="1000" boundaryCondition="false"/>
      <species id="__124__Very__45__Long__45__Chain__45__3__45__Hydroxyacyl__45__CoAs__124__" name="a very-long-chain (3R)-3-hydroxyacyl-CoA: " compartment="EMUTABILIS" initialAmount="1000" boundaryCondition="false"/>
      <species id="CPD__45__448" name="beta-D-glucose 1-phosphate: C6H11O9P" compartment="EMUTABILIS" initialAmount="1000" boundaryCondition="false"/>
      <species id="DIHYDROKAEMPFEROL__45__CMPD" name="(+)-dihydrokaempferol: C15H12O6" compartment="EMUTABILIS" initialAmount="1000" boundaryCondition="false"/>
      <species id="LEUCOPELARGONIDIN__45__CMPD" name="leucopelargonidin: C15H14O6" compartment="EMUTABILIS" initialAmount="1000" boundaryCondition="false"/>
      <species id="_3__45__5__45__ADP" name="adenosine 3&apos;,5&apos;-bisphosphate: C10H11N5O10P2" compartment="EMUTABILIS" initialAmount="1000" boundaryCondition="false"/>
      <species id="__124__Ox__45__Thioredoxin__124__" name="an oxidized thioredoxin: " compartment="EMUTABILIS" initialAmount="1000" boundaryCondition="false"/>
      <species id="PAPS" name="phosphoadenosine-5&apos;-phosphosulfate: C10H11N5O13P2S" compartment="EMUTABILIS" initialAmount="1000" boundaryCondition="false"/>
      <species id="__124__Red__45__Thioredoxin__124__" name="a reduced thioredoxin: " compartment="EMUTABILIS" initialAmount="1000" boundaryCondition="false"/>
      <species id="CPD__45__1821" name="sym-homospermidine: C8H24N3" compartment="EMUTABILIS" initialAmount="1000" boundaryCondition="false"/>
      <species id="D__45__ERYTHRO__45__IMIDAZOLE__45__GLYCEROL__45__P" name="D-erythro-imidazole-glycerol-phosphate: C6H9N2O6P" compartment="EMUTABILIS" initialAmount="1000" boundaryCondition="false"/>
      <species id="IMIDAZOLE__45__ACETOL__45__P" name="imidazole acetol-phosphate: C6H7N2O5P" compartment="EMUTABILIS" initialAmount="1000" boundaryCondition="false"/>
      <species id="MONO__45__VINYL__45__PROTOCHLOROPHYLLIDE__45__A" name="protochlorophyllide a: C35H30N4O5Mg" compartment="EMUTABILIS" initialAmount="1000" boundaryCondition="false"/>
      <species id="CPD__45__4702" name="4alpha-carboxy-5alpha-cholesta-8,24-dien-3beta-ol: C28H43O3" compartment="EMUTABILIS" initialAmount="1000" boundaryCondition="false"/>
      <species id="CPD__45__4581" name="5alpha-cholesta-8,24-dien-3-one: C27H42O" compartment="EMUTABILIS" initialAmount="1000" boundaryCondition="false"/>
      <species id="_3__45__P__45__HYDROXYPYRUVATE" name="3-phospho-hydroxypyruvate: C3H2O7P" compartment="EMUTABILIS" initialAmount="1000" boundaryCondition="false"/>
      <species id="__124__GLT__45__tRNAs__124__" name="tRNAGlu: " compartment="EMUTABILIS" initialAmount="1000" boundaryCondition="false"/>
      <species id="__124__Charged__45__GLT__45__tRNAs__124__" name="L-glutamyl-tRNAGlu: " compartment="EMUTABILIS" initialAmount="1000" boundaryCondition="false"/>
      <species id="ERYTHRONATE__45__4P" name="erythronate-4-phosphate: C4H6O8P" compartment="EMUTABILIS" initialAmount="1000" boundaryCondition="false"/>
      <species id="GMP" name="GMP: C10H12N5O8P" compartment="EMUTABILIS" initialAmount="1000" boundaryCondition="false"/>
      <species id="CROTONOBETAINYL__45__COA" name="crotonobetainyl-CoA: C28H44N8O17P3S" compartment="EMUTABILIS" initialAmount="1000" boundaryCondition="false"/>
      <species id="GAMMA__45__BUTYROBETAINYL__45__COA" name="gamma-butyrobetainyl-CoA: C28H46N8O17P3S" compartment="EMUTABILIS" initialAmount="1000" boundaryCondition="false"/>
      <species id="CPD__45__663" name="UDP-4-dehydro-6-deoxy-D-glucose: C15H20N2O16P2" compartment="EMUTABILIS" initialAmount="1000" boundaryCondition="false"/>
      <species id="UDP__45__L__45__RHAMNOSE" name="UDP-L-rhamnose: C15H22N2O16P2" compartment="EMUTABILIS" initialAmount="1000" boundaryCondition="false"/>
      <species id="GAMMA__45__GLUTAMYL__45__GAMMA__45__AMINOBUTYRALDEH" name="4-(gamma-glutamylamino)butanal: C9H16N2O4" compartment="EMUTABILIS" initialAmount="1000" boundaryCondition="false"/>
      <species id="CPD__45__9000" name="4-(L-gamma-glutamylamino)butanoate: C9H15N2O5" compartment="EMUTABILIS" initialAmount="1000" boundaryCondition="false"/>
      <species id="CPD__45__10548" name="7alpha-hydroxy-5beta-cholestan-3-one: C27H46O2" compartment="EMUTABILIS" initialAmount="1000" boundaryCondition="false"/>
      <species id="CPD__45__506" name="D-myo-inositol (1,3,4,5)-tetrakisphosphate: C6H8O18P4" compartment="EMUTABILIS" initialAmount="1000" boundaryCondition="false"/>
      <species id="INOSITOL__45__1__45__3__45__4__45__TRIPHOSPHATE" name="D-myo-inositol (1,3,4)-trisphosphate: C6H9O15P3" compartment="EMUTABILIS" initialAmount="1000" boundaryCondition="false"/>
      <species id="_5__45__P__45__RIBOSYL__45__N__45__FORMYLGLYCINEAMIDE" name="N2-formyl-N1-(5-phospho-beta-D-ribosyl)glycinamide: C8H13N2O9P" compartment="EMUTABILIS" initialAmount="1000" boundaryCondition="false"/>
      <species id="_5__45__PHOSPHORIBOSYL__45__N__45__FORMYLGLYCINEAMIDINE" name="2-(formamido)-N1-(5-phospho-beta-D-ribosyl)acetamidine: C8H15N3O8P" compartment="EMUTABILIS" initialAmount="1000" boundaryCondition="false"/>
      <species id="CPD__45__69" name="cyanate: CNO" compartment="EMUTABILIS" initialAmount="1000" boundaryCondition="false"/>
      <species id="CARBAMATE" name="carbamate: CH2NO2" compartment="EMUTABILIS" initialAmount="1000" boundaryCondition="false"/>
      <species id="GUANOSINE" name="guanosine: C10H13N5O5" compartment="EMUTABILIS" initialAmount="1000" boundaryCondition="false"/>
      <species id="CIS__45__ACONITATE" name="cis-aconitate: C6H3O6" compartment="EMUTABILIS" initialAmount="1000" boundaryCondition="false"/>
      <species id="PHOSPHORIBOSYL__45__ATP" name="1-(5-phospho-beta-D-ribosyl)-ATP: C15H20N5O20P4" compartment="EMUTABILIS" initialAmount="1000" boundaryCondition="false"/>
      <species id="ALL__45__TRANS__45__HEPTAPRENYL__45__DIPHOSPHATE" name="all-trans-heptaprenyl diphosphate: C35H57O7P2" compartment="EMUTABILIS" initialAmount="1000" boundaryCondition="false"/>
      <species id="L__45__IDONATE" name="L-idonate: C6H11O7" compartment="EMUTABILIS" initialAmount="1000" boundaryCondition="false"/>
      <species id="__124__ASP__45__tRNAs__124__" name="tRNAasp: " compartment="EMUTABILIS" initialAmount="1000" boundaryCondition="false"/>
      <species id="__124__Charged__45__ASP__45__tRNAs__124__" name="L-aspartyl-tRNAasp: " compartment="EMUTABILIS" initialAmount="1000" boundaryCondition="false"/>
      <species id="CPD__45__597" name="N-carbamoylputrescine: C5H14N3O" compartment="EMUTABILIS" initialAmount="1000" boundaryCondition="false"/>
      <species id="INDOLE_LACTATE" name="indole-3-lactate: C11H10NO3" compartment="EMUTABILIS" initialAmount="1000" boundaryCondition="false"/>
      <species id="INDOLE_PYRUVATE" name="indole-3-pyruvate: C11H8NO3" compartment="EMUTABILIS" initialAmount="1000" boundaryCondition="false"/>
      <species id="CPD__45__650" name="(R)-3-hydroxybutanoyl-CoA: C25H38N7O18P3S" compartment="EMUTABILIS" initialAmount="1000" boundaryCondition="false"/>
      <species id="TAGATOSE__45__1__45__6__45__DIPHOSPHATE" name="D-tagatofuranose 1,6-bisphosphate: C6H10O12P2" compartment="EMUTABILIS" initialAmount="1000" boundaryCondition="false"/>
      <species id="L__45__GLUTAMATE_GAMMA__45__SEMIALDEHYDE" name="L-glutamate-5-semialdehyde: C5H9NO3" compartment="EMUTABILIS" initialAmount="1000" boundaryCondition="false"/>
      <species id="__124__TRP__45__tRNAs__124__" name="tRNAtrp: " compartment="EMUTABILIS" initialAmount="1000" boundaryCondition="false"/>
      <species id="__124__Charged__45__TRP__45__tRNAs__124__" name="L-tryptophanyl-tRNAtrp: " compartment="EMUTABILIS" initialAmount="1000" boundaryCondition="false"/>
      <species id="LANOSTEROL" name="lanosterol: C30H50O" compartment="EMUTABILIS" initialAmount="1000" boundaryCondition="false"/>
      <species id="DPG" name="1,3-bisphospho-D-glycerate: C3H4O10P2" compartment="EMUTABILIS" initialAmount="1000" boundaryCondition="false"/>
      <species id="__124__L__45__Cysteine__45__Desulfurases__124__" name="an [L-cysteine desulfurase]: " compartment="EMUTABILIS" initialAmount="1000" boundaryCondition="false"/>
      <species id="__124__Persulfurated__45__L__45__cysteine__45__desulfurases__124__" name="an S-sulfanyl-[L-cysteine desulfurase]: " compartment="EMUTABILIS" initialAmount="1000" boundaryCondition="false"/>
      <species id="ZYMOSTEROL" name="zymosterol: C27H44O" compartment="EMUTABILIS" initialAmount="1000" boundaryCondition="false"/>
      <species id="FECOSTEROL" name="fecosterol: C28H46O" compartment="EMUTABILIS" initialAmount="1000" boundaryCondition="false"/>
      <species id="__124__tRNA__45__Adenosines__45__37__124__" name="an adenosine37 in tRNA: " compartment="EMUTABILIS" initialAmount="1000" boundaryCondition="false"/>
      <species id="_6__45__Dimethylallyladenosine37__45__tRNAs" name="N6-dimethylallyladenosine37 in tRNA: " compartment="EMUTABILIS" initialAmount="1000" boundaryCondition="false"/>
      <species id="SACCHAROPINE" name="L-saccharopine: C11H19N2O6" compartment="EMUTABILIS" initialAmount="1000" boundaryCondition="false"/>
      <species id="CPD__45__825" name="4-guanidinobutyraldehyde: C5H12N3O" compartment="EMUTABILIS" initialAmount="1000" boundaryCondition="false"/>
      <species id="CPD__45__592" name="4-guanidinobutyrate: C5H11N3O2" compartment="EMUTABILIS" initialAmount="1000" boundaryCondition="false"/>
      <species id="COPROPORPHYRINOGEN_III" name="coproporphyrinogen III: C36H40N4O8" compartment="EMUTABILIS" initialAmount="1000" boundaryCondition="false"/>
      <species id="PROTOPORPHYRINOGEN" name="protoporphyrinogen IX: C34H38N4O4" compartment="EMUTABILIS" initialAmount="1000" boundaryCondition="false"/>
      <species id="ADENYLOSUCC" name="adenylo-succinate: C14H14N5O11P" compartment="EMUTABILIS" initialAmount="1000" boundaryCondition="false"/>
      <species id="L__45__CYSTATHIONINE" name="L-cystathionine: C7H14N2O4S" compartment="EMUTABILIS" initialAmount="1000" boundaryCondition="false"/>
      <species id="_2__45__OXOBUTANOATE" name="2-oxobutanoate: C4H5O3" compartment="EMUTABILIS" initialAmount="1000" boundaryCondition="false"/>
      <species id="CPD__45__470" name="L-2,4-diaminobutanoate: C4H11N2O2" compartment="EMUTABILIS" initialAmount="1000" boundaryCondition="false"/>
      <species id="L__45__ASPARTATE__45__SEMIALDEHYDE" name="L-aspartate-semialdehyde: C4H7NO3" compartment="EMUTABILIS" initialAmount="1000" boundaryCondition="false"/>
      <species id="ALPHA__45__GLC__45__6__45__P" name="alpha-D-glucose 6-phosphate: C6H11O9P" compartment="EMUTABILIS" initialAmount="1000" boundaryCondition="false"/>
      <species id="GDP__45__MANNOSE" name="GDP-alpha-D-mannose: C16H23N5O16P2" compartment="EMUTABILIS" initialAmount="1000" boundaryCondition="false"/>
      <species id="CPD__45__1828" name="GDP-mannuronate: C16H20N5O17P2" compartment="EMUTABILIS" initialAmount="1000" boundaryCondition="false"/>
      <species id="TMP" name="dTMP: C10H13N2O8P" compartment="EMUTABILIS" initialAmount="1000" boundaryCondition="false"/>
      <species id="TDP" name="dTDP: C10H13N2O11P2" compartment="EMUTABILIS" initialAmount="1000" boundaryCondition="false"/>
      <species id="ANTHRANILATE" name="anthranilate: C7H6NO2" compartment="EMUTABILIS" initialAmount="1000" boundaryCondition="false"/>
      <species id="_2__45__AMINOBENZOYL__45__COA" name="2-aminobenzoyl-CoA: C28H37N8O17P3S" compartment="EMUTABILIS" initialAmount="1000" boundaryCondition="false"/>
      <species id="CPD__45__15616" name="keto-L-sorbose: C6H12O6" compartment="EMUTABILIS" initialAmount="1000" boundaryCondition="false"/>
      <species id="R__45__4__45__PHOSPHOPANTOTHENOYL__45__L__45__CYSTEINE" name="R-4&apos;-phosphopantothenoyl-L-cysteine: C12H20N2O9PS" compartment="EMUTABILIS" initialAmount="1000" boundaryCondition="false"/>
      <species id="PANTETHEINE__45__P" name="4&apos;-phosphopantetheine: C11H21N2O7PS" compartment="EMUTABILIS" initialAmount="1000" boundaryCondition="false"/>
      <species id="CIS__45__12__45__DIHYDRONAPHTHALENE__45__12__45__DIOL" name="cis naphthalene dihydrodiol: C10H10O2" compartment="EMUTABILIS" initialAmount="1000" boundaryCondition="false"/>
      <species id="NAPHTHALENE__45__12__45__DIOL" name="naphthalene-1,2-diol: C10H8O2" compartment="EMUTABILIS" initialAmount="1000" boundaryCondition="false"/>
      <species id="MALONATE__45__S__45__ALD" name="malonate semialdehyde: C3H3O3" compartment="EMUTABILIS" initialAmount="1000" boundaryCondition="false"/>
      <species id="CARNITINE" name="L-carnitine: C7H15NO3" compartment="EMUTABILIS" initialAmount="1000" boundaryCondition="false"/>
      <species id="_3__45__DE__45__H__45__CARNITINE" name="3-dehydrocarnitine: C7H13NO3" compartment="EMUTABILIS" initialAmount="1000" boundaryCondition="false"/>
      <species id="GALACTITOL__45__1__45__PHOSPHATE" name="galactitol 1-phosphate: C6H13O9P" compartment="EMUTABILIS" initialAmount="1000" boundaryCondition="false"/>
      <species id="TAGATOSE__45__6__45__PHOSPHATE" name="D-tagatofuranose 6-phosphate: C6H11O9P" compartment="EMUTABILIS" initialAmount="1000" boundaryCondition="false"/>
      <species id="_3__45__DEOXY__45__D__45__ARABINO__45__HEPTULOSONATE__45__7__45__P" name="3-deoxy-D-arabino-heptulosonate-7-phosphate: C7H10O10P" compartment="EMUTABILIS" initialAmount="1000" boundaryCondition="false"/>
      <species id="ISOEUGENOL" name="isoeugenol: C10H12O2" compartment="EMUTABILIS" initialAmount="1000" boundaryCondition="false"/>
      <species id="ISOMETHYLEUGENOL" name="isomethyleugenol: C11H14O2" compartment="EMUTABILIS" initialAmount="1000" boundaryCondition="false"/>
      <species id="CPD__45__290" name="1,2-cis-dihydroxybenzoate: C7H7O4" compartment="EMUTABILIS" initialAmount="1000" boundaryCondition="false"/>
      <species id="CATECHOL" name="catechol: C6H6O2" compartment="EMUTABILIS" initialAmount="1000" boundaryCondition="false"/>
      <species id="__124__Malonate__45__Decarboxylases__45__Malonyl__45__Form__124__" name="a malonate decarboxylase (malonyl form): " compartment="EMUTABILIS" initialAmount="1000" boundaryCondition="false"/>
      <species id="__124__Malonate__45__Decarboxylases__45__Acetyl__45__Form__124__" name="a malonate decarboxylase (acetyl form): " compartment="EMUTABILIS" initialAmount="1000" boundaryCondition="false"/>
      <species id="CPD__45__641" name="mevalonate-diphosphate: C6H10O10P2" compartment="EMUTABILIS" initialAmount="1000" boundaryCondition="false"/>
      <species id="_2__45__KETO__45__ISOVALERATE" name="3-methyl-2-oxobutanoate: C5H7O3" compartment="EMUTABILIS" initialAmount="1000" boundaryCondition="false"/>
      <species id="ACRYLYL__45__COA" name="acryloyl-CoA: C24H34N7O17P3S" compartment="EMUTABILIS" initialAmount="1000" boundaryCondition="false"/>
      <species id="PROPIONYL__45__COA" name="propanoyl-CoA: C24H36N7O17P3S" compartment="EMUTABILIS" initialAmount="1000" boundaryCondition="false"/>
      <species id="SOLANESYL__45__PYROPHOSPHATE" name="all-trans-nonaprenyl diphosphate: C45H73O7P2" compartment="EMUTABILIS" initialAmount="1000" boundaryCondition="false"/>
      <species id="__124__ALA__45__tRNAs__124__" name="tRNAala: " compartment="EMUTABILIS" initialAmount="1000" boundaryCondition="false"/>
      <species id="__124__Charged__45__ALA__45__tRNAs__124__" name="L-alanyl-tRNAala: " compartment="EMUTABILIS" initialAmount="1000" boundaryCondition="false"/>
      <species id="CPD__45__7100" name="(2S)-2-isopropyl-3-oxosuccinate: C7H8O5" compartment="EMUTABILIS" initialAmount="1000" boundaryCondition="false"/>
      <species id="LINOLENIC_ACID" name="alpha-linolenate: C18H29O2" compartment="EMUTABILIS" initialAmount="1000" boundaryCondition="false"/>
      <species id="CPD__45__12653" name="stearidonate: C18H27O2" compartment="EMUTABILIS" initialAmount="1000" boundaryCondition="false"/>
      <species id="SALUTARIDINOL" name="salutaridinol: C19H24NO4" compartment="EMUTABILIS" initialAmount="1000" boundaryCondition="false"/>
      <species id="SALUTARIDINE" name="salutaridine: C19H22NO4" compartment="EMUTABILIS" initialAmount="1000" boundaryCondition="false"/>
      <species id="DIHYDRO__45__DIOH__45__BENZOATE" name="2,3-dihydroxy-2,3-dihydrobenzoate: C7H7O4" compartment="EMUTABILIS" initialAmount="1000" boundaryCondition="false"/>
      <species id="_2__45__3__45__DIHYDROXYBENZOATE" name="2,3-dihydroxybenzoate: C7H5O4" compartment="EMUTABILIS" initialAmount="1000" boundaryCondition="false"/>
      <species id="CPD__45__6082" name="3-aminopropanal: C3H8NO" compartment="EMUTABILIS" initialAmount="1000" boundaryCondition="false"/>
      <species id="_3__45__HYDROXY__45__PROPIONYL__45__COA" name="3-hydroxypropanoyl-CoA: C24H36N7O18P3S" compartment="EMUTABILIS" initialAmount="1000" boundaryCondition="false"/>
      <species id="L__45__CARNITINYL__45__COA" name="L-carnitinyl-CoA: C28H46N8O18P3S" compartment="EMUTABILIS" initialAmount="1000" boundaryCondition="false"/>
      <species id="L__45__ARABITOL" name="L-arabitol: C5H12O5" compartment="EMUTABILIS" initialAmount="1000" boundaryCondition="false"/>
      <species id="__124__L__45__arabinopyranose__124__" name="L-arabinopyranose: C5H10O5" compartment="EMUTABILIS" initialAmount="1000" boundaryCondition="false"/>
      <species id="CPD__45__10623" name="1,2,4-trichlorobenzene dihydrodiol: C6H5O2Cl3" compartment="EMUTABILIS" initialAmount="1000" boundaryCondition="false"/>
      <species id="CPD__45__10622" name="3,4,6-trichlorocatechol: C6H2O2Cl3" compartment="EMUTABILIS" initialAmount="1000" boundaryCondition="false"/>
      <species id="__124__PRO__45__tRNAs__124__" name="tRNApro: " compartment="EMUTABILIS" initialAmount="1000" boundaryCondition="false"/>
      <species id="__124__Charged__45__PRO__45__tRNAs__124__" name="L-prolyl-tRNApro: " compartment="EMUTABILIS" initialAmount="1000" boundaryCondition="false"/>
      <species id="CPD__45__14553" name="UDP-alpha-D-galactose: C15H22N2O17P2" compartment="EMUTABILIS" initialAmount="1000" boundaryCondition="false"/>
      <species id="__124__CPD__45__1108__124__" name="a 1-phosphatidyl-1D-myo-inositol 4-phosphate: " compartment="EMUTABILIS" initialAmount="1000" boundaryCondition="false"/>
      <species id="__124__PHOSPHATIDYL__45__MYO__45__INOSITOL__45__45__45__BISPHOSPHA__124__" name="a 1-phosphatidyl-1D-myo-inositol 4,5-bisphosphate: " compartment="EMUTABILIS" initialAmount="1000" boundaryCondition="false"/>
      <species id="_5__45__PHOSPHORIBOSYL__45__5__45__AMINOIMIDAZOLE" name="5-amino-1-(5-phospho-beta-D-ribosyl)imidazole: C8H13N3O7P" compartment="EMUTABILIS" initialAmount="1000" boundaryCondition="false"/>
      <species id="PHOSPHORIBOSYL__45__CARBOXY__45__AMINOIMIDAZOLE" name="5-amino-1-(5-phospho-D-ribosyl)imidazole-4-carboxylate: C9H11N3O9P" compartment="EMUTABILIS" initialAmount="1000" boundaryCondition="false"/>
      <species id="L__45__GULONO__45__1__45__4__45__LACTONE" name="L-gulono-1,4-lactone: C6H10O6" compartment="EMUTABILIS" initialAmount="1000" boundaryCondition="false"/>
      <species id="CPD__45__329" name="L-xylo-hex-3-ulono-1,4-lactone: C6H8O6" compartment="EMUTABILIS" initialAmount="1000" boundaryCondition="false"/>
      <species id="__124__L__45__1__45__PHOSPHATIDYL__45__GLYCEROL__45__P__124__" name="an L-1-phosphatidylglycerol-phosphate: " compartment="EMUTABILIS" initialAmount="1000" boundaryCondition="false"/>
      <species id="__124__L__45__1__45__PHOSPHATIDYL__45__GLYCEROL__124__" name="an L-1-phosphatidyl-glycerol: " compartment="EMUTABILIS" initialAmount="1000" boundaryCondition="false"/>
      <species id="CPD__45__202" name="choloyl-CoA: C45H70N7O20P3S" compartment="EMUTABILIS" initialAmount="1000" boundaryCondition="false"/>
      <species id="_3__45__OXO__45__CHOLYL__45__COA" name="3-oxo-cholyl-CoA: C45H68N7O20P3S" compartment="EMUTABILIS" initialAmount="1000" boundaryCondition="false"/>
      <species id="CPD__45__236" name="gibberellin A29: C19H23O6" compartment="EMUTABILIS" initialAmount="1000" boundaryCondition="false"/>
      <species id="CPD__45__251" name="gibberellin A29-catabolite: C19H20O6" compartment="EMUTABILIS" initialAmount="1000" boundaryCondition="false"/>
      <species id="CPD__45__13118" name="GDP-beta-L-fucose: C16H23N5O15P2" compartment="EMUTABILIS" initialAmount="1000" boundaryCondition="false"/>
      <species id="CPD__45__8646" name="7-dehydrodesmosterol: C27H42O" compartment="EMUTABILIS" initialAmount="1000" boundaryCondition="false"/>
      <species id="DESMOSTEROL__45__CPD" name="desmosterol: C27H44O" compartment="EMUTABILIS" initialAmount="1000" boundaryCondition="false"/>
      <species id="_5__45__ALPHA__45__CHOLESTA__45__724__45__DIEN__45__3__45__BETA__45__OL" name="5alpha-cholesta-7,24-dien-3beta-ol: C27H44O" compartment="EMUTABILIS" initialAmount="1000" boundaryCondition="false"/>
      <species id="CPD__45__229" name="gibberellin A8-catabolite: C19H20O7" compartment="EMUTABILIS" initialAmount="1000" boundaryCondition="false"/>
      <species id="CPD__45__632" name="gibberellin A34-catabolite: C19H20O6" compartment="EMUTABILIS" initialAmount="1000" boundaryCondition="false"/>
      <species id="L__45__XYLULOSE" name="L-xylulose: C5H10O5" compartment="EMUTABILIS" initialAmount="1000" boundaryCondition="false"/>
      <species id="CPD__45__654" name="2,5-dioxopentanoate: C5H5O4" compartment="EMUTABILIS" initialAmount="1000" boundaryCondition="false"/>
      <species id="GLUTARATE" name="glutarate: C5H6O4" compartment="EMUTABILIS" initialAmount="1000" boundaryCondition="false"/>
      <species id="_44__45__DIMETHYL__45__824__45__CHOLESTADIENOL" name="4,4-dimethylzymosterol: C29H48O" compartment="EMUTABILIS" initialAmount="1000" boundaryCondition="false"/>
      <species id="_6__45__PYRUVOYL__45__5678__45__TETRAHYDROPTERIN" name="6-pyruvoyl tetrahydropterin: C9H11N5O3" compartment="EMUTABILIS" initialAmount="1000" boundaryCondition="false"/>
      <species id="CPD__45__14053" name="L-erythro-5,6,7,8-tetrahydrobiopterin: C9H15N5O3" compartment="EMUTABILIS" initialAmount="1000" boundaryCondition="false"/>
      <species id="_3__45__HYDROXY__45__PROPIONATE" name="3-hydroxypropionate: C3H5O3" compartment="EMUTABILIS" initialAmount="1000" boundaryCondition="false"/>
      <species id="__124__Glycerophosphodiesters__124__" name="a glycerophosphodiester: " compartment="EMUTABILIS" initialAmount="1000" boundaryCondition="false"/>
      <species id="__124__Alcohols__124__" name="an alcohol: " compartment="EMUTABILIS" initialAmount="1000" boundaryCondition="false"/>
      <species id="L__45__GLYCERALDEHYDE" name="L-glyceraldehyde: C3H6O3" compartment="EMUTABILIS" initialAmount="1000" boundaryCondition="false"/>
      <species id="GLYCEROL" name="glycerol: C3H8O3" compartment="EMUTABILIS" initialAmount="1000" boundaryCondition="false"/>
      <species id="N__45__FORMYLKYNURENINE" name="N-formylkynurenine: C11H14N2O4" compartment="EMUTABILIS" initialAmount="1000" boundaryCondition="false"/>
      <species id="__124__L__45__aspartyl__45__tRNAAsn__124__" name="L-aspartyl-tRNAasn: " compartment="EMUTABILIS" initialAmount="1000" boundaryCondition="false"/>
      <species id="N__45__SUCCINYLLL__45__2__45__6__45__DIAMINOPIMELATE" name="N-succinyl-L,L-2,6-diaminopimelate: C11H16N2O7" compartment="EMUTABILIS" initialAmount="1000" boundaryCondition="false"/>
      <species id="N__45__SUCCINYL__45__2__45__AMINO__45__6__45__KETOPIMELATE" name="N-succinyl-2-amino-6-ketopimelate: C11H12NO8" compartment="EMUTABILIS" initialAmount="1000" boundaryCondition="false"/>
      <species id="__124__Thyroglobulin__45__triiodothyronines__124__" name="[thyroglobulin]-triiodothyronine: " compartment="EMUTABILIS" initialAmount="1000" boundaryCondition="false"/>
      <species id="LIOTHYRONINE" name="3,5,3&apos;-triiodo-L-thyronine: C15H12NO4I3" compartment="EMUTABILIS" initialAmount="1000" boundaryCondition="false"/>
      <species id="CPD__45__464" name="prephytoene diphosphate: C40H65O7P2" compartment="EMUTABILIS" initialAmount="1000" boundaryCondition="false"/>
      <species id="CPD__45__12321" name="15-cis-phytoene: C40H64" compartment="EMUTABILIS" initialAmount="1000" boundaryCondition="false"/>
      <species id="CPD1F__45__120" name="gibberellin A24: C20H24O5" compartment="EMUTABILIS" initialAmount="1000" boundaryCondition="false"/>
      <species id="CPD1F__45__84" name="gibberellin A25: C20H23O6" compartment="EMUTABILIS" initialAmount="1000" boundaryCondition="false"/>
      <species id="CPD0__45__181" name="N5-carboxyaminoimidazole ribonucleotide: C9H11N3O9P" compartment="EMUTABILIS" initialAmount="1000" boundaryCondition="false"/>
      <species id="HYDROXYMETHYLBILANE" name="hydroxymethylbilane: C40H38N4O17" compartment="EMUTABILIS" initialAmount="1000" boundaryCondition="false"/>
      <species id="ALLYSINE" name="(S)-2-amino-6-oxohexanoate: C6H11NO3" compartment="EMUTABILIS" initialAmount="1000" boundaryCondition="false"/>
      <species id="_3__45__KETO__45__ADIPYL__45__COA" name="3-oxoadipyl-CoA: C27H37N7O20P3S" compartment="EMUTABILIS" initialAmount="1000" boundaryCondition="false"/>
      <species id="__124__SER__45__tRNAs__124__" name="tRNAser: " compartment="EMUTABILIS" initialAmount="1000" boundaryCondition="false"/>
      <species id="__124__Charged__45__SER__45__tRNAs__124__" name="L-seryl-tRNAser: " compartment="EMUTABILIS" initialAmount="1000" boundaryCondition="false"/>
      <species id="__124__TYR__45__tRNAs__124__" name="tRNAtyr: " compartment="EMUTABILIS" initialAmount="1000" boundaryCondition="false"/>
      <species id="__124__Charged__45__TYR__45__tRNAs__124__" name="L-tyrosyl-tRNAtyr: " compartment="EMUTABILIS" initialAmount="1000" boundaryCondition="false"/>
      <species id="_3__45__HYDROXYADIPYL__45__COA" name="3-hydroxyadipyl-CoA: C27H39N7O20P3S" compartment="EMUTABILIS" initialAmount="1000" boundaryCondition="false"/>
      <species id="CPD0__45__2365" name="2,3-didehydroadipyl-CoA: C27H37N7O19P3S" compartment="EMUTABILIS" initialAmount="1000" boundaryCondition="false"/>
      <species id="ACETYL__45__P" name="acetyl phosphate: C2H3O5P" compartment="EMUTABILIS" initialAmount="1000" boundaryCondition="false"/>
      <species id="__124__Aminated__45__Amine__45__Donors__124__" name="an aminated amino group acceptor: " compartment="EMUTABILIS" initialAmount="1000" boundaryCondition="false"/>
      <species id="CPD__45__9327" name="vanillylamine: C8H12NO2" compartment="EMUTABILIS" initialAmount="1000" boundaryCondition="false"/>
      <species id="__124__Deaminated__45__Amine__45__Donors__124__" name="a deaminated amino group acceptor: " compartment="EMUTABILIS" initialAmount="1000" boundaryCondition="false"/>
      <species id="OROTIDINE__45__5__45__PHOSPHATE" name="orotidine 5&apos;-phosphate: C10H10N2O11P" compartment="EMUTABILIS" initialAmount="1000" boundaryCondition="false"/>
      <species id="UDP__45__N__45__ACETYL__45__D__45__GLUCOSAMINE" name="UDP-N-acetyl-alpha-D-glucosamine: C17H25N3O17P2" compartment="EMUTABILIS" initialAmount="1000" boundaryCondition="false"/>
      <species id="CPD__45__14795" name="UDP-N-acetyl-alpha-D-galactosamine: C17H25N3O17P2" compartment="EMUTABILIS" initialAmount="1000" boundaryCondition="false"/>
      <species id="__124__LEU__45__tRNAs__124__" name="tRNAleu: " compartment="EMUTABILIS" initialAmount="1000" boundaryCondition="false"/>
      <species id="__124__Charged__45__LEU__45__tRNAs__124__" name="L-leucyl-tRNAleu: " compartment="EMUTABILIS" initialAmount="1000" boundaryCondition="false"/>
      <species id="__124__PHE__45__tRNAs__124__" name="tRNAphe: " compartment="EMUTABILIS" initialAmount="1000" boundaryCondition="false"/>
      <species id="PHE" name="L-phenylalanine: C9H11NO2" compartment="EMUTABILIS" initialAmount="1000" boundaryCondition="false"/>
      <species id="__124__Charged__45__PHE__45__tRNAs__124__" name="L-phenylalanyl-tRNAphe: " compartment="EMUTABILIS" initialAmount="1000" boundaryCondition="false"/>
      <species id="__124__D__45__Xylopyranose__124__" name="a D-xylopyranose: C5H10O5" compartment="EMUTABILIS" initialAmount="1000" boundaryCondition="false"/>
      <species id="S__45__COCLAURINE" name="(S)-coclaurine: C17H20NO3" compartment="EMUTABILIS" initialAmount="1000" boundaryCondition="false"/>
      <species id="S__45__N__45__METHYLCOCLAURINE" name="(S)-N-methylcoclaurine: C18H22NO3" compartment="EMUTABILIS" initialAmount="1000" boundaryCondition="false"/>
      <species id="ARSENATE" name="arsenate: HO4As" compartment="EMUTABILIS" initialAmount="1000" boundaryCondition="false"/>
      <species id="CPD1G__45__2" name="mycothiol: C17H30N2O12S" compartment="EMUTABILIS" initialAmount="1000" boundaryCondition="false"/>
      <species id="CPD__45__12152" name="mycothiol-arsenate conjugate: C17H29N2O15SAs" compartment="EMUTABILIS" initialAmount="1000" boundaryCondition="false"/>
      <species id="__124__Oxo__45__glutarate__45__dehydrogenase__45__DH__45__lipoyl__124__" name="a [2-oxoglutarate dehydrogenase E2 protein] N6-dihydrolipoyl-L-lysine: " compartment="EMUTABILIS" initialAmount="1000" boundaryCondition="false"/>
      <species id="__124__Oxo__45__glutarate__45__dehydro__45__suc__45__DH__45__lipoyl__124__" name="a [2-oxoglutarate dehydrogenase E2 protein] N6-S-succinyldihydrolipoyl-L-lysine: " compartment="EMUTABILIS" initialAmount="1000" boundaryCondition="false"/>
      <species id="_8__45__AMINO__45__7__45__OXONONANOATE" name="8-amino-7-oxononanoate: C9H17NO3" compartment="EMUTABILIS" initialAmount="1000" boundaryCondition="false"/>
      <species id="S__45__ADENOSYL__45__4__45__METHYLTHIO__45__2__45__OXOBUTANOATE" name="S-adenosyl-4-methylthio-2-oxobutanoate: C15H19N5O6S" compartment="EMUTABILIS" initialAmount="1000" boundaryCondition="false"/>
      <species id="CPD__45__703" name="4-nitrobenzaldehyde: C7H5NO3" compartment="EMUTABILIS" initialAmount="1000" boundaryCondition="false"/>
      <species id="CPD__45__704" name="4-nitrobenzoate: C7H4NO4" compartment="EMUTABILIS" initialAmount="1000" boundaryCondition="false"/>
      <species id="__124__O__45__Acyl__45__L__45__Carnitines__124__" name="an O-acyl-L-carnitine: " compartment="EMUTABILIS" initialAmount="1000" boundaryCondition="false"/>
      <species id="CPD0__45__2362" name="2-(1,2-epoxy-1,2-dihydrophenyl)acetyl-CoA: C29H38N7O18P3S" compartment="EMUTABILIS" initialAmount="1000" boundaryCondition="false"/>
      <species id="CPD0__45__2363" name="2-oxepin-2(3H)-ylideneacetyl-CoA: C29H38N7O18P3S" compartment="EMUTABILIS" initialAmount="1000" boundaryCondition="false"/>
      <species id="CPD__45__1302" name="5-methyltetrahydropteroyl tri-L-glutamate: C30H35N9O12" compartment="EMUTABILIS" initialAmount="1000" boundaryCondition="false"/>
      <species id="CPD__45__1301" name="tetrahydropteroyl tri-L-glutamate: C29H33N9O12" compartment="EMUTABILIS" initialAmount="1000" boundaryCondition="false"/>
      <species id="CPD0__45__2364" name="3-oxo-5,6-didehydrosuberyl-CoA: C29H39N7O20P3S" compartment="EMUTABILIS" initialAmount="1000" boundaryCondition="false"/>
      <species id="CPD__45__10246" name="sulfoacetate: C2H2O5S" compartment="EMUTABILIS" initialAmount="1000" boundaryCondition="false"/>
      <species id="CPD__45__12645" name="sulfoacetyl-CoA: C23H33N7O20P3S2" compartment="EMUTABILIS" initialAmount="1000" boundaryCondition="false"/>
      <species id="CPD__45__622" name="(2S,3S)-2-methylcitrate: C7H7O7" compartment="EMUTABILIS" initialAmount="1000" boundaryCondition="false"/>
      <species id="NIACINAMIDE" name="nicotinamide: C6H6N2O" compartment="EMUTABILIS" initialAmount="1000" boundaryCondition="false"/>
      <species id="NIACINE" name="nicotinate: C6H4NO2" compartment="EMUTABILIS" initialAmount="1000" boundaryCondition="false"/>
      <species id="CPD__45__1005" name="cis-2,3-dihydroxy-2,3-dihydro-p-cumate: C10H13O4" compartment="EMUTABILIS" initialAmount="1000" boundaryCondition="false"/>
      <species id="CPD__45__1006" name="2,3-dihydroxy-p-cumate: C10H11O4" compartment="EMUTABILIS" initialAmount="1000" boundaryCondition="false"/>
      <species id="FRU1P" name="beta-D-fructose 1-phosphate: C6H11O9P" compartment="EMUTABILIS" initialAmount="1000" boundaryCondition="false"/>
      <species id="GLYCERALD" name="D-glyceraldehyde: C3H6O3" compartment="EMUTABILIS" initialAmount="1000" boundaryCondition="false"/>
      <species id="LACTALD" name="L-lactaldehyde: C3H6O2" compartment="EMUTABILIS" initialAmount="1000" boundaryCondition="false"/>
      <species id="LINOLEIC_ACID" name="linoleate: C18H31O2" compartment="EMUTABILIS" initialAmount="1000" boundaryCondition="false"/>
      <species id="CREPENYNATE" name="crepenynate: C18H29O2" compartment="EMUTABILIS" initialAmount="1000" boundaryCondition="false"/>
      <species id="N2__45__SUCCINYLGLUTAMATE" name="N2-succinylglutamate: C9H10NO7" compartment="EMUTABILIS" initialAmount="1000" boundaryCondition="false"/>
      <species id="CPD__45__9961" name="(5R)-albaflavenol: C15H24O" compartment="EMUTABILIS" initialAmount="1000" boundaryCondition="false"/>
      <species id="CPD__45__9962" name="albaflavenone: C15H22O" compartment="EMUTABILIS" initialAmount="1000" boundaryCondition="false"/>
      <species id="CPD__45__783" name="2-hydroxy-5-carboxymethylmuconate semialdehyde: C8H6O6" compartment="EMUTABILIS" initialAmount="1000" boundaryCondition="false"/>
      <species id="CPD__45__784" name="5-carboxymethyl-2-hydroxymuconate: C8H5O7" compartment="EMUTABILIS" initialAmount="1000" boundaryCondition="false"/>
      <species id="CPD__45__7710" name="thebaine: C19H22NO3" compartment="EMUTABILIS" initialAmount="1000" boundaryCondition="false"/>
      <species id="CPD__45__7712" name="neopinone: C18H20NO3" compartment="EMUTABILIS" initialAmount="1000" boundaryCondition="false"/>
      <species id="CHOLESTEROL" name="cholesterol: C27H46O" compartment="EMUTABILIS" initialAmount="1000" boundaryCondition="false"/>
      <species id="CPD__45__4187" name="7-dehydrocholesterol: C27H44O" compartment="EMUTABILIS" initialAmount="1000" boundaryCondition="false"/>
      <species id="CPD__45__292" name="2-trans-hexadecenal: C16H30O" compartment="EMUTABILIS" initialAmount="1000" boundaryCondition="false"/>
      <species id="PALMITALDEHYDE" name="palmitaldehyde: C16H32O" compartment="EMUTABILIS" initialAmount="1000" boundaryCondition="false"/>
      <species id="CPD__45__11729" name="hydroxymethylphosphonate: CH4O4P" compartment="EMUTABILIS" initialAmount="1000" boundaryCondition="false"/>
      <species id="TRANS__45__3__45__METHYL__45__GLUTACONYL__45__COA" name="3-methylglutaconyl-CoA: C27H37N7O19P3S" compartment="EMUTABILIS" initialAmount="1000" boundaryCondition="false"/>
      <species id="L__45__HISTIDINOL__45__P" name="L-histidinol-phosphate: C6H11N3O4P" compartment="EMUTABILIS" initialAmount="1000" boundaryCondition="false"/>
      <species id="ASN_CCO__45__PERI__45__BAC" name="L-asparagine: C4H8N2O3" compartment="EMUTABILIS" initialAmount="1000" boundaryCondition="false"/>
      <species id="WATER_CCO__45__PERI__45__BAC" name="H2O: H2O" compartment="EMUTABILIS" initialAmount="1000" boundaryCondition="false"/>
      <species id="L__45__ASPARTATE_CCO__45__PERI__45__BAC" name="L-aspartate: C4H6NO4" compartment="EMUTABILIS" initialAmount="1000" boundaryCondition="false"/>
      <species id="AMMONIUM_CCO__45__PERI__45__BAC" name="ammonium: H4N" compartment="EMUTABILIS" initialAmount="1000" boundaryCondition="false"/>
      <species id="CPD__45__1107" name="D-myo-inositol 1,3,4,5,6-pentakisphosphate: C6H7O21P5" compartment="EMUTABILIS" initialAmount="1000" boundaryCondition="false"/>
      <species id="CPD__45__339" name="6-phospho-2-dehydro-D-gluconate: C6H8O10P" compartment="EMUTABILIS" initialAmount="1000" boundaryCondition="false"/>
      <species id="BENZALDEHYDE" name="benzaldehyde: C7H6O" compartment="EMUTABILIS" initialAmount="1000" boundaryCondition="false"/>
      <species id="BENZOATE" name="benzoate: C7H5O2" compartment="EMUTABILIS" initialAmount="1000" boundaryCondition="false"/>
      <species id="O__45__SUCCINYL__45__L__45__HOMOSERINE" name="O-succinyl-L-homoserine: C8H12NO6" compartment="EMUTABILIS" initialAmount="1000" boundaryCondition="false"/>
      <species id="__124__Palmitoleoyl__45__ACPs__124__" name="a palmitoleoyl-[acp]: " compartment="EMUTABILIS" initialAmount="1000" boundaryCondition="false"/>
      <species id="_3__45__oxo__45__cis__45__vaccenoyl__45__ACPs" name="a 3-oxo-cis-vaccenoyl-[acp]: " compartment="EMUTABILIS" initialAmount="1000" boundaryCondition="false"/>
      <species id="_34__45__DIHYDROXYPHENYLPYRUVATE" name="3,4-dihydroxyphenylpyruvate: C9H7O5" compartment="EMUTABILIS" initialAmount="1000" boundaryCondition="false"/>
      <species id="CPD__45__10609" name="3-chlorobenzene dihydrodiol: C6H7O2Cl" compartment="EMUTABILIS" initialAmount="1000" boundaryCondition="false"/>
      <species id="CPD__45__9151" name="3-chlorocatechol: C6H5O2Cl" compartment="EMUTABILIS" initialAmount="1000" boundaryCondition="false"/>
      <species id="_3__45__UREIDO__45__ISOBUTYRATE" name="3-ureido-isobutyrate: C5H9N2O3" compartment="EMUTABILIS" initialAmount="1000" boundaryCondition="false"/>
      <species id="CPD__45__471" name="(R)-3-amino-2-methylpropanoate: C4H9NO2" compartment="EMUTABILIS" initialAmount="1000" boundaryCondition="false"/>
      <species id="__124__Ceramides__124__" name="a ceramide: " compartment="EMUTABILIS" initialAmount="1000" boundaryCondition="false"/>
      <species id="SPHINGOSINE" name="sphingosine: C18H38NO2" compartment="EMUTABILIS" initialAmount="1000" boundaryCondition="false"/>
      <species id="__124__Carboxylates__124__" name="a carboxylate: " compartment="EMUTABILIS" initialAmount="1000" boundaryCondition="false"/>
      <species id="CPD1F__45__134" name="gibberellin A9: C19H23O4" compartment="EMUTABILIS" initialAmount="1000" boundaryCondition="false"/>
      <species id="CPD__45__482" name="gibberellin A51: C19H23O5" compartment="EMUTABILIS" initialAmount="1000" boundaryCondition="false"/>
      <species id="UROPORPHYRINOGEN__45__III" name="uroporphyrinogen-III: C40H36N4O16" compartment="EMUTABILIS" initialAmount="1000" boundaryCondition="false"/>
      <species id="TOLUENECISDHDIOL" name="toluene-cis-1,2-dihydrodiol: C7H10O2" compartment="EMUTABILIS" initialAmount="1000" boundaryCondition="false"/>
      <species id="CPD__45__111" name="3-methylcatechol: C7H8O2" compartment="EMUTABILIS" initialAmount="1000" boundaryCondition="false"/>
      <species id="AMINO__45__OXOBUT" name="2-amino-3-oxobutanoate: C4H6NO3" compartment="EMUTABILIS" initialAmount="1000" boundaryCondition="false"/>
      <species id="HOMO__45__SER" name="L-homoserine: C4H9NO3" compartment="EMUTABILIS" initialAmount="1000" boundaryCondition="false"/>
      <species id="O__45__PHOSPHO__45__L__45__HOMOSERINE" name="O-phospho-L-homoserine: C4H8NO6P" compartment="EMUTABILIS" initialAmount="1000" boundaryCondition="false"/>
      <species id="DTDP__45__D__45__GLUCOSE" name="dTDP-alpha-D-glucose: C16H24N2O16P2" compartment="EMUTABILIS" initialAmount="1000" boundaryCondition="false"/>
      <species id="DTDP__45__DEOH__45__DEOXY__45__GLUCOSE" name="dTDP-4-dehydro-6-deoxy-alpha-D-glucopyranose: C16H22N2O15P2" compartment="EMUTABILIS" initialAmount="1000" boundaryCondition="false"/>
      <species id="MANNOSE__45__1P" name="alpha-D-mannose 1-phosphate: C6H11O9P" compartment="EMUTABILIS" initialAmount="1000" boundaryCondition="false"/>
      <species id="CPD__45__590" name="leucocyanidin: C15H14O7" compartment="EMUTABILIS" initialAmount="1000" boundaryCondition="false"/>
      <species id="__124__Dihydroquercetins__124__" name="a dihydroquercetin: C15H12O7" compartment="EMUTABILIS" initialAmount="1000" boundaryCondition="false"/>
      <species id="HOMO__45__CIT" name="(2R)-homocitrate: C7H7O7" compartment="EMUTABILIS" initialAmount="1000" boundaryCondition="false"/>
      <species id="CPD__45__7291" name="3-epihydroxy-2&apos;-deoxymugineate: C12H18N2O8" compartment="EMUTABILIS" initialAmount="1000" boundaryCondition="false"/>
      <species id="SINAPOYL__45__S__45__MALATE" name="sinapoyl-(S)-malate: C15H14O9" compartment="EMUTABILIS" initialAmount="1000" boundaryCondition="false"/>
      <species id="MORPHINONE" name="morphinone: C17H18NO3" compartment="EMUTABILIS" initialAmount="1000" boundaryCondition="false"/>
      <species id="ACETYLSERINE" name="O-acetyl-L-serine: C5H9NO4" compartment="EMUTABILIS" initialAmount="1000" boundaryCondition="false"/>
      <species id="DIHYDROXYPIRIDIN__45__CPD" name="3,4-dihydroxypyridin: C5H5NO2" compartment="EMUTABILIS" initialAmount="1000" boundaryCondition="false"/>
      <species id="AMINO__45__ETCETERA__45__PYRIDIN__45__1__45__YL__45__PROPANOATE" name="(S)-2-amino-3-(3-hydroxy-4-oxo-4h-pyridin-1-yl)propanoate: C8H9N2O4" compartment="EMUTABILIS" initialAmount="1000" boundaryCondition="false"/>
      <species id="_23__45__DIPHOSPHOGLYCERATE" name="2,3-diphospho-D-glycerate: C3H3O10P2" compartment="EMUTABILIS" initialAmount="1000" boundaryCondition="false"/>
      <species id="CPD__45__12175" name="(S)-3-hydroxy-isobutanoate: C4H7O3" compartment="EMUTABILIS" initialAmount="1000" boundaryCondition="false"/>
      <species id="CH3__45__MALONATE__45__S__45__ALD" name="(S)-methylmalonate-semialdehyde: C4H5O3" compartment="EMUTABILIS" initialAmount="1000" boundaryCondition="false"/>
      <species id="CPD__45__375" name="4-pyridoxolactone: C8H7NO3" compartment="EMUTABILIS" initialAmount="1000" boundaryCondition="false"/>
      <species id="CPD__45__288" name="cis-1,2-dihydrobenzene-1,2-diol: C6H8O2" compartment="EMUTABILIS" initialAmount="1000" boundaryCondition="false"/>
      <species id="TROPINE" name="tropine: C8H16NO" compartment="EMUTABILIS" initialAmount="1000" boundaryCondition="false"/>
      <species id="TROPINONE" name="tropinone: C8H14NO" compartment="EMUTABILIS" initialAmount="1000" boundaryCondition="false"/>
      <species id="PROTON_CCO__45__IN" name="H+: H" compartment="EMUTABILIS" initialAmount="1000" boundaryCondition="false"/>
      <species id="NADH_CCO__45__IN" name="NADH: C21H27N7O14P2" compartment="EMUTABILIS" initialAmount="1000" boundaryCondition="false"/>
      <species id="__124__Ubiquinones__124__" name="an ubiquinone: " compartment="EMUTABILIS" initialAmount="1000" boundaryCondition="false"/>
      <species id="PROTON_CCO__45__OUT" name="H+: H" compartment="EMUTABILIS" initialAmount="1000" boundaryCondition="false"/>
      <species id="NAD_CCO__45__IN" name="NAD+: C21H26N7O14P2" compartment="EMUTABILIS" initialAmount="1000" boundaryCondition="false"/>
      <species id="__124__Ubiquinols__124__" name="an ubiquinol: " compartment="EMUTABILIS" initialAmount="1000" boundaryCondition="false"/>
      <species id="_25__45__DDOL" name="2,5-dichloro-2,5-cyclohexadiene-1,4-diol: C6H6O2Cl2" compartment="EMUTABILIS" initialAmount="1000" boundaryCondition="false"/>
      <species id="_25__45__DICHLOROHYDROQUINONE" name="2,5-dichloro-p-quinol: C6H4O2Cl2" compartment="EMUTABILIS" initialAmount="1000" boundaryCondition="false"/>
      <species id="MYCOTHIONE" name="mycothione: C34H58N4O24S2" compartment="EMUTABILIS" initialAmount="1000" boundaryCondition="false"/>
      <species id="GLC__45__D__45__LACTONE" name="D-glucono-1,5-lactone: C6H10O6" compartment="EMUTABILIS" initialAmount="1000" boundaryCondition="false"/>
      <species id="STEAROYL__45__COA" name="stearoyl-CoA: C39H66N7O17P3S" compartment="EMUTABILIS" initialAmount="1000" boundaryCondition="false"/>
      <species id="__124__FERROCYTOCHROME__45__B5__124__" name="a ferrocytochrome b5: " compartment="EMUTABILIS" initialAmount="1000" boundaryCondition="false"/>
      <species id="OLEOYL__45__COA" name="oleoyl-CoA: C39H64N7O17P3S" compartment="EMUTABILIS" initialAmount="1000" boundaryCondition="false"/>
      <species id="__124__FERRICYTOCHROME__45__B5__124__" name="a ferricytochrome b5: " compartment="EMUTABILIS" initialAmount="1000" boundaryCondition="false"/>
      <species id="CPD__45__7671" name="methanethiol: CH4S" compartment="EMUTABILIS" initialAmount="1000" boundaryCondition="false"/>
      <species id="CDP__45__ETHANOLAMINE_CCO__45__OUT" name="CDP-ethanolamine: C11H19N4O11P2" compartment="EMUTABILIS" initialAmount="1000" boundaryCondition="false"/>
      <species id="L__45__1__45__PHOSPHATIDYL__45__ETHANOLAMINE_CCO__45__OUT" name="an L-1-phosphatidyl-ethanolamine: " compartment="EMUTABILIS" initialAmount="1000" boundaryCondition="false"/>
      <species id="CMP_CCO__45__OUT" name="CMP: C9H12N3O8P" compartment="EMUTABILIS" initialAmount="1000" boundaryCondition="false"/>
      <species id="PSEUDOTROPINE" name="pseudotropine: C8H16NO" compartment="EMUTABILIS" initialAmount="1000" boundaryCondition="false"/>
      <species id="__124__THR__45__tRNAs__124__" name="tRNAthr: " compartment="EMUTABILIS" initialAmount="1000" boundaryCondition="false"/>
      <species id="__124__Charged__45__THR__45__tRNAs__124__" name="L-threonyl-tRNAthr: " compartment="EMUTABILIS" initialAmount="1000" boundaryCondition="false"/>
      <species id="CPD__45__1091" name="S-ureidoglycolate: C3H5N2O4" compartment="EMUTABILIS" initialAmount="1000" boundaryCondition="false"/>
      <species id="UREA" name="urea: CH4N2O" compartment="EMUTABILIS" initialAmount="1000" boundaryCondition="false"/>
      <species id="_2__45__C__45__METHYL__45__D__45__ERYTHRITOL__45__4__45__PHOSPHATE" name="2-C-methyl-D-erythritol 4-phosphate: C5H11O7P" compartment="EMUTABILIS" initialAmount="1000" boundaryCondition="false"/>
      <species id="DEOXYXYLULOSE__45__5P" name="1-deoxy-D-xylulose 5-phosphate: C5H9O7P" compartment="EMUTABILIS" initialAmount="1000" boundaryCondition="false"/>
      <species id="GAMA__45__TOCOPHEROL" name="gamma-tocopherol: C28H48O2" compartment="EMUTABILIS" initialAmount="1000" boundaryCondition="false"/>
      <species id="ALPHA__45__TOCOPHEROL" name="alpha-tocopherol: C29H50O2" compartment="EMUTABILIS" initialAmount="1000" boundaryCondition="false"/>
      <species id="L__45__DEHYDRO__45__ASCORBATE" name="L-dehydro-ascorbate: C6H6O6" compartment="EMUTABILIS" initialAmount="1000" boundaryCondition="false"/>
      <species id="CPD__45__12706" name="5-fluoro-5-deoxy-D-ribose 1-phosphate: C5H8O7FP" compartment="EMUTABILIS" initialAmount="1000" boundaryCondition="false"/>
      <species id="CPD__45__12707" name="5-fluoro-5-deoxy-D-ribulose 1-phosphate: C5H8O7FP" compartment="EMUTABILIS" initialAmount="1000" boundaryCondition="false"/>
      <species id="CHOLATE" name="cholate: C24H39O5" compartment="EMUTABILIS" initialAmount="1000" boundaryCondition="false"/>
      <species id="CHOLANATE2" name="3alpha,12alpha-dihydroxy-7-oxo-5beta-cholan-24-oate: C24H37O5" compartment="EMUTABILIS" initialAmount="1000" boundaryCondition="false"/>
      <species id="GDP__45__L__45__GALACTOSE" name="GDP-beta-L-galactose: C16H23N5O16P2" compartment="EMUTABILIS" initialAmount="1000" boundaryCondition="false"/>
      <species id="CPD__45__335" name="(R)-3-hydroxybutanoate: C4H7O3" compartment="EMUTABILIS" initialAmount="1000" boundaryCondition="false"/>
      <species id="_2__45__Oxo__45__carboxylates" name="a 2-oxo carboxylate: " compartment="EMUTABILIS" initialAmount="1000" boundaryCondition="false"/>
      <species id="CPD__45__479" name="2-oxo-4-methylthiobutanoate: C5H7O3S" compartment="EMUTABILIS" initialAmount="1000" boundaryCondition="false"/>
      <species id="__124__Amino__45__Acids__45__20__124__" name="a standard alpha amino acid: " compartment="EMUTABILIS" initialAmount="1000" boundaryCondition="false"/>
      <species id="CYCLOHEXANOL" name="cyclohexanol: C6H12O" compartment="EMUTABILIS" initialAmount="1000" boundaryCondition="false"/>
      <species id="CYCLOHEXANONE" name="cyclohexanone: C6H10O" compartment="EMUTABILIS" initialAmount="1000" boundaryCondition="false"/>
      <species id="_2__45__AMINOMUCONATE_SEMIALDEHYDE" name="2-aminomuconate 6-semialdehyde: C6H6NO3" compartment="EMUTABILIS" initialAmount="1000" boundaryCondition="false"/>
      <species id="_2__45__AMINO__45__MUCONATE" name="2-aminomuconate: C6H5NO4" compartment="EMUTABILIS" initialAmount="1000" boundaryCondition="false"/>
      <species id="CPD__45__12004" name="(R,S)-2,3-butanediol: C4H10O2" compartment="EMUTABILIS" initialAmount="1000" boundaryCondition="false"/>
      <species id="DIACETYL" name="diacetyl: C4H6O2" compartment="EMUTABILIS" initialAmount="1000" boundaryCondition="false"/>
      <species id="__124__A__45__LIPID__45__HYDROPEROXIDE__124__" name="a lipid hydroperoxide: " compartment="EMUTABILIS" initialAmount="1000" boundaryCondition="false"/>
      <species id="__124__Lipids__124__" name="a lipid: " compartment="EMUTABILIS" initialAmount="1000" boundaryCondition="false"/>
      <species id="DIHYDRONEOPTERIN__45__P3" name="7,8-dihydroneopterin triphosphate: C9H12N5O13P3" compartment="EMUTABILIS" initialAmount="1000" boundaryCondition="false"/>
      <species id="CPD__45__102" name="6-hydroxyhexanoate: C6H11O3" compartment="EMUTABILIS" initialAmount="1000" boundaryCondition="false"/>
      <species id="UDP__45__MANNAC" name="UDP-N-acetyl-alpha-D-mannosamine: C17H25N3O17P2" compartment="EMUTABILIS" initialAmount="1000" boundaryCondition="false"/>
      <species id="UDP__45__MANNACA" name="UDP-N-acetyl-alpha-D-mannosaminouronate: C17H22N3O18P2" compartment="EMUTABILIS" initialAmount="1000" boundaryCondition="false"/>
      <species id="__124__VAL__45__tRNAs__124__" name="tRNAval: " compartment="EMUTABILIS" initialAmount="1000" boundaryCondition="false"/>
      <species id="VAL" name="L-valine: C5H11NO2" compartment="EMUTABILIS" initialAmount="1000" boundaryCondition="false"/>
      <species id="__124__Charged__45__VAL__45__tRNAs__124__" name="L-valyl-tRNAval: " compartment="EMUTABILIS" initialAmount="1000" boundaryCondition="false"/>
      <species id="__124__Linoleoyl__45__groups__124__" name="a lipid linoleoyl group: " compartment="EMUTABILIS" initialAmount="1000" boundaryCondition="false"/>
      <species id="__124__Gamma__45__linolenoyl__45__groups__124__" name="a lipid gamma-linolenoyl group: " compartment="EMUTABILIS" initialAmount="1000" boundaryCondition="false"/>
      <species id="HOMOGENTISATE" name="homogentisate: C8H7O4" compartment="EMUTABILIS" initialAmount="1000" boundaryCondition="false"/>
      <species id="DIHYDROFOLATE" name="7,8-dihydrofolate: C19H19N7O6" compartment="EMUTABILIS" initialAmount="1000" boundaryCondition="false"/>
      <species id="CPD__45__1909" name="(-)-menthone: C10H18O" compartment="EMUTABILIS" initialAmount="1000" boundaryCondition="false"/>
      <species id="CPD__45__1905" name="(+)-neomenthol: C10H20O" compartment="EMUTABILIS" initialAmount="1000" boundaryCondition="false"/>
      <species id="_4__45__HYDROXYMUCONIC__45__SEMIALDEHYDE" name="(2E,4Z)-4-hydroxy-6-oxohexa-2,4-dienoate: C6H5O4" compartment="EMUTABILIS" initialAmount="1000" boundaryCondition="false"/>
      <species id="CPD__45__294" name="2-maleylacetate: C6H4O5" compartment="EMUTABILIS" initialAmount="1000" boundaryCondition="false"/>
      <species id="N__45__5S__45__5__45__AMINO__45__5__45__CARBOXYPENTANOYL__45__L__45__CY" name="N-[(5S)-5-amino-5-carboxypentanoyl]-L-cysteinyl-D-valine: C14H24N3O6S" compartment="EMUTABILIS" initialAmount="1000" boundaryCondition="false"/>
      <species id="CPD__45__4942" name="(+)-pulegone: C10H16O" compartment="EMUTABILIS" initialAmount="1000" boundaryCondition="false"/>
      <species id="CPD__45__4943" name="(+)-isomenthone: C10H18O" compartment="EMUTABILIS" initialAmount="1000" boundaryCondition="false"/>
      <species id="CPD__45__4945" name="(+)-neoisomenthol: C10H20O" compartment="EMUTABILIS" initialAmount="1000" boundaryCondition="false"/>
      <species id="CPD__45__1090" name="(-)-isopiperitenone: C10H14O" compartment="EMUTABILIS" initialAmount="1000" boundaryCondition="false"/>
      <species id="CPD__45__4941" name="(+)-cis-isopulegone: C10H16O" compartment="EMUTABILIS" initialAmount="1000" boundaryCondition="false"/>
      <species id="CPD__45__638" name="gibberellin A44 (closed lactone form): C20H25O5" compartment="EMUTABILIS" initialAmount="1000" boundaryCondition="false"/>
      <species id="CPD__45__885" name="gibberellin A98: C20H27O6" compartment="EMUTABILIS" initialAmount="1000" boundaryCondition="false"/>
      <species id="LINAMARIN" name="linamarin: C10H17NO6" compartment="EMUTABILIS" initialAmount="1000" boundaryCondition="false"/>
      <species id="_2__45__HYDROXY__45__2__45__METHYLPROPANENITRILE" name="acetone cyanohydrin: C4H7NO" compartment="EMUTABILIS" initialAmount="1000" boundaryCondition="false"/>
      <species id="_2__45__R__45__HYDROXYPROPYL__45__COM" name="2-(R)-hydroxypropyl-CoM: C5H11O4S2" compartment="EMUTABILIS" initialAmount="1000" boundaryCondition="false"/>
      <species id="L__45__BETA__45__ASPARTYL__45__P" name="L-aspartyl-4-phosphate: C4H6NO7P" compartment="EMUTABILIS" initialAmount="1000" boundaryCondition="false"/>
      <species id="CPD__45__68" name="1-aminocyclopropane-1-carboxylate: C4H7NO2" compartment="EMUTABILIS" initialAmount="1000" boundaryCondition="false"/>
      <species id="ETHYLENE__45__CMPD" name="ethylene: C2H4" compartment="EMUTABILIS" initialAmount="1000" boundaryCondition="false"/>
      <species id="DIAMINO__45__OH__45__PHOSPHORIBOSYLAMINO__45__PYR" name="2,5-diamino-6-(5-phospho-D-ribosylamino)pyrimidin-4(3H)-one: C9H14N5O8P" compartment="EMUTABILIS" initialAmount="1000" boundaryCondition="false"/>
      <species id="BENZOYLCOA" name="benzoyl-CoA: C28H36N7O17P3S" compartment="EMUTABILIS" initialAmount="1000" boundaryCondition="false"/>
      <species id="SHIKIMATE" name="shikimate: C7H9O5" compartment="EMUTABILIS" initialAmount="1000" boundaryCondition="false"/>
      <species id="SHIKIMATE__45__5P" name="shikimate 3-phosphate: C7H8O8P" compartment="EMUTABILIS" initialAmount="1000" boundaryCondition="false"/>
      <species id="L__45__ORNITHINE_CCO__45__MIT__45__LUM" name="L-ornithine: C5H13N2O2" compartment="EMUTABILIS" initialAmount="1000" boundaryCondition="false"/>
      <species id="CARBAMOYL__45__P_CCO__45__MIT__45__LUM" name="carbamoyl-phosphate: CH2NO5P" compartment="EMUTABILIS" initialAmount="1000" boundaryCondition="false"/>
      <species id="PROTON_CCO__45__MIT__45__LUM" name="H+: H" compartment="EMUTABILIS" initialAmount="1000" boundaryCondition="false"/>
      <species id="L__45__CITRULLINE_CCO__45__MIT__45__LUM" name="L-citrulline: C6H13N3O3" compartment="EMUTABILIS" initialAmount="1000" boundaryCondition="false"/>
      <species id="Pi_CCO__45__MIT__45__LUM" name="phosphate: HO4P" compartment="EMUTABILIS" initialAmount="1000" boundaryCondition="false"/>
      <species id="CPD__45__12676" name="5&apos;-deoxy-5&apos;-chloroadenosine: C10H12N5O3Cl" compartment="EMUTABILIS" initialAmount="1000" boundaryCondition="false"/>
      <species id="CPD__45__12677" name="5-chloro-5-deoxyribose 1-phosphate: C5H8O7PCl" compartment="EMUTABILIS" initialAmount="1000" boundaryCondition="false"/>
      <species id="ADENINE" name="adenine: C5H5N5" compartment="EMUTABILIS" initialAmount="1000" boundaryCondition="false"/>
      <species id="CPD__45__536" name="glycerol 2-phosphate: C3H7O6P" compartment="EMUTABILIS" initialAmount="1000" boundaryCondition="false"/>
      <species id="CPD__45__12671" name="5-chloro-5-deoxy-D-ribose: C5H9O4Cl" compartment="EMUTABILIS" initialAmount="1000" boundaryCondition="false"/>
      <species id="CPD__45__12672" name="5-chloro-5-deoxy-D-ribono-gamma-lactone: C5H7O4Cl" compartment="EMUTABILIS" initialAmount="1000" boundaryCondition="false"/>
      <species id="CPD__45__85" name="1,2-dihydroxy-5-(methylthio)pent-1-en-3-one: C6H9O3S" compartment="EMUTABILIS" initialAmount="1000" boundaryCondition="false"/>
      <species id="MG__45__PROTOPORPHYRIN__45__MONOMETHYL__45__ESTER" name="magnesium-protoporphyrin IX 13-monomethyl ester: C35H33N4O4Mg" compartment="EMUTABILIS" initialAmount="1000" boundaryCondition="false"/>
      <species id="SALICYLALDEHYDE" name="salicylaldehyde: C7H6O2" compartment="EMUTABILIS" initialAmount="1000" boundaryCondition="false"/>
      <species id="CPD__45__110" name="salicylate: C7H5O3" compartment="EMUTABILIS" initialAmount="1000" boundaryCondition="false"/>
      <species id="MESO__45__DIAMINOPIMELATE" name="meso-diaminopimelate: C7H14N2O4" compartment="EMUTABILIS" initialAmount="1000" boundaryCondition="false"/>
      <species id="CDP__45__36__45__DIDEOXY__45__D__45__MANNOSE" name="CDP-alpha-D-paratose: C15H23N3O14P2" compartment="EMUTABILIS" initialAmount="1000" boundaryCondition="false"/>
      <species id="CPD__45__9698" name="CDP-tyvelose: C15H23N3O14P2" compartment="EMUTABILIS" initialAmount="1000" boundaryCondition="false"/>
      <species id="CPD__45__9693" name="dalpatein 7-O-beta-D-apiofuranosyl-(1-&gt;6)-beta-D-glucopyranoside: C29H34O16" compartment="EMUTABILIS" initialAmount="1000" boundaryCondition="false"/>
      <species id="CPD__45__9710" name="dalpatein: C18H14O7" compartment="EMUTABILIS" initialAmount="1000" boundaryCondition="false"/>
      <species id="CPD__45__9004" name="beta-D-apiofuranosyl-(1-&gt;6)-D-glucose: C11H20O10" compartment="EMUTABILIS" initialAmount="1000" boundaryCondition="false"/>
      <species id="CPD__45__9677" name="dalcochinin-8&apos;-O-beta-glucoside: C29H34O12" compartment="EMUTABILIS" initialAmount="1000" boundaryCondition="false"/>
      <species id="CPD__45__9711" name="dalcochinin: C23H24O7" compartment="EMUTABILIS" initialAmount="1000" boundaryCondition="false"/>
      <species id="__124__Glucopyranose__124__" name="D-glucopyranose: C6H12O6" compartment="EMUTABILIS" initialAmount="1000" boundaryCondition="false"/>
      <species id="_4__45__TRIMETHYLAMMONIOBUTANAL" name="4-trimethylammoniobutanal: C7H16NO" compartment="EMUTABILIS" initialAmount="1000" boundaryCondition="false"/>
      <species id="GAMMA__45__BUTYROBETAINE" name="gamma-butyrobetaine: C7H15NO2" compartment="EMUTABILIS" initialAmount="1000" boundaryCondition="false"/>
      <species id="_2__45__TRANS6__45__TRANS__45__FARNESAL" name="(2E,6E)-farnesal: C15H24O" compartment="EMUTABILIS" initialAmount="1000" boundaryCondition="false"/>
      <species id="OROTATE" name="orotate: C5H3N2O4" compartment="EMUTABILIS" initialAmount="1000" boundaryCondition="false"/>
      <species id="CPD__45__277" name="3-fumarylpyruvate: C7H4O6" compartment="EMUTABILIS" initialAmount="1000" boundaryCondition="false"/>
      <species id="CPD__45__444" name="S-methyl-5-thio-alpha-D-ribose 1-phosphate: C6H11O7PS" compartment="EMUTABILIS" initialAmount="1000" boundaryCondition="false"/>
      <species id="CPD__45__1063" name="5-methylthioribulose 1-phosphate: C6H11O7PS" compartment="EMUTABILIS" initialAmount="1000" boundaryCondition="false"/>
      <species id="VANILLATE" name="vanillate: C8H7O4" compartment="EMUTABILIS" initialAmount="1000" boundaryCondition="false"/>
      <species id="__124__BCAA__45__dehydrogenase__45__lipoyl__124__" name="an [apo BCAA dehydrogenase E2 protein] N6-lipoyl-L-lysine: " compartment="EMUTABILIS" initialAmount="1000" boundaryCondition="false"/>
      <species id="__124__CDPDIACYLGLYCEROL__124__" name="a CDP-diacylglycerol: " compartment="EMUTABILIS" initialAmount="1000" boundaryCondition="false"/>
      <species id="CPD__45__514" name="3-oxo-3-phenylpropionyl-CoA: C30H38N7O18P3S" compartment="EMUTABILIS" initialAmount="1000" boundaryCondition="false"/>
      <species id="CPD__45__15530" name="aldehydo-D-glucuronate: C6H9O7" compartment="EMUTABILIS" initialAmount="1000" boundaryCondition="false"/>
      <species id="L__45__GULONATE" name="L-gulonate: C6H11O7" compartment="EMUTABILIS" initialAmount="1000" boundaryCondition="false"/>
      <species id="CPD__45__7224" name="N-acetyl-L-citrulline: C8H14N3O4" compartment="EMUTABILIS" initialAmount="1000" boundaryCondition="false"/>
      <species id="UDP__45__GLUCURONATE" name="UDP-alpha-D-glucuronate: C15H19N2O18P2" compartment="EMUTABILIS" initialAmount="1000" boundaryCondition="false"/>
      <species id="__124__Saturated__45__Fatty__45__Acyl__45__ACPs__124__" name="a 2,3,4-saturated fatty acyl-[acp]: " compartment="EMUTABILIS" initialAmount="1000" boundaryCondition="false"/>
      <species id="CPD__45__7238" name="5beta-cholestane-3alpha,7alpha-diol: C27H48O2" compartment="EMUTABILIS" initialAmount="1000" boundaryCondition="false"/>
      <species id="CPD__45__14965" name="(2Z,4E)-2-hydroxy-6-oxohexa-2,4-dienoate: C6H5O4" compartment="EMUTABILIS" initialAmount="1000" boundaryCondition="false"/>
      <species id="CPD__45__13339" name="(2Z,4E)-2-hydroxyhexa-2,4-dienedioate: C6H4O5" compartment="EMUTABILIS" initialAmount="1000" boundaryCondition="false"/>
      <species id="CPD__45__9161" name="2-amino-5-chloromuconate 6-semialdehyde: C6H5NO3Cl" compartment="EMUTABILIS" initialAmount="1000" boundaryCondition="false"/>
      <species id="CPD__45__9160" name="2-amino-5-chloromuconate: C6H4NO4Cl" compartment="EMUTABILIS" initialAmount="1000" boundaryCondition="false"/>
      <species id="_4__45__HYDROXYPHENYLLACTATE" name="3-(4-hydroxyphenyl)lactate: C9H9O4" compartment="EMUTABILIS" initialAmount="1000" boundaryCondition="false"/>
      <species id="__124__trans__45__D20__45__39__45__OH__45__40__45__Me__45__C60__45__1__45__ACPs__124__" name="a trans-delta20-39-hydroxy-40-methyl-C60:1-[acp]: " compartment="EMUTABILIS" initialAmount="1000" boundaryCondition="false"/>
      <species id="__124__trans__45__20__45__CP__45__22__45__Me__45__39__45__keto__45__40__45__Me__45__C61__45__ACPs__124__" name="a trans-keto-C61-meroacyl-[acp]: " compartment="EMUTABILIS" initialAmount="1000" boundaryCondition="false"/>
      <species id="UDP" name="UDP: C9H11N2O12P2" compartment="EMUTABILIS" initialAmount="1000" boundaryCondition="false"/>
      <species id="DUTP" name="dUTP: C9H11N2O14P3" compartment="EMUTABILIS" initialAmount="1000" boundaryCondition="false"/>
      <species id="DUMP" name="dUMP: C9H11N2O8P" compartment="EMUTABILIS" initialAmount="1000" boundaryCondition="false"/>
    </listOfSpecies>
    <listOfReactions>
      <reaction id="RXN__45__9907" name="RXN-9907" reversible="false">
        <listOfReactants>
          <speciesReference species="CPD__45__10655" stoichiometry="1"/>
          <speciesReference species="NAD" stoichiometry="1"/>
        </listOfReactants>
        <listOfProducts>
          <speciesReference species="CPD__45__10616" stoichiometry="1"/>
          <speciesReference species="NADH" stoichiometry="1"/>
          <speciesReference species="PROTON" stoichiometry="1"/>
        </listOfProducts>
        <kineticLaw>
          <math xmlns="http://www.w3.org/1998/Math/MathML">
            <ci> FLUX_VALUE </ci>
          </math>
          <listOfParameters>
            <parameter id="LOWER_BOUND" value="0" units="mmol_per_gDW_per_hr"/>
            <parameter id="UPPER_BOUND" value="1000" units="mmol_per_gDW_per_hr"/>
            <parameter id="OBJECTIVE_COEFFICIENT" value="0"/>
            <parameter id="FLUX_VALUE" value="0" units="mmol_per_gDW_per_hr"/>
            <parameter id="REDUCED_COST" value="0"/>
          </listOfParameters>
        </kineticLaw>
      </reaction>
      <reaction id="_1__46__1__46__1__46__83__45__RXN" name="1.1.1.83-RXN" reversible="false">
        <listOfReactants>
          <speciesReference species="CPD__45__660" stoichiometry="1"/>
          <speciesReference species="NAD" stoichiometry="1"/>
        </listOfReactants>
        <listOfProducts>
          <speciesReference species="PYRUVATE" stoichiometry="1"/>
          <speciesReference species="NADH" stoichiometry="1"/>
          <speciesReference species="CARBON__45__DIOXIDE" stoichiometry="1"/>
        </listOfProducts>
        <kineticLaw>
          <math xmlns="http://www.w3.org/1998/Math/MathML">
            <ci> FLUX_VALUE </ci>
          </math>
          <listOfParameters>
            <parameter id="LOWER_BOUND" value="0" units="mmol_per_gDW_per_hr"/>
            <parameter id="UPPER_BOUND" value="1000" units="mmol_per_gDW_per_hr"/>
            <parameter id="OBJECTIVE_COEFFICIENT" value="0"/>
            <parameter id="FLUX_VALUE" value="0" units="mmol_per_gDW_per_hr"/>
            <parameter id="REDUCED_COST" value="0"/>
          </listOfParameters>
        </kineticLaw>
      </reaction>
      <reaction id="_1__46__1__46__1__46__269__45__RXN" name="1.1.1.269-RXN" reversible="false">
        <listOfReactants>
          <speciesReference species="NAD" stoichiometry="1"/>
          <speciesReference species="_2__45__S__45__HYDROXYPROPYL__45__COM" stoichiometry="1"/>
        </listOfReactants>
        <listOfProducts>
          <speciesReference species="PROTON" stoichiometry="1"/>
          <speciesReference species="_2__45__OXOPROPYL__45__COM" stoichiometry="1"/>
          <speciesReference species="NADH" stoichiometry="1"/>
        </listOfProducts>
        <kineticLaw>
          <math xmlns="http://www.w3.org/1998/Math/MathML">
            <ci> FLUX_VALUE </ci>
          </math>
          <listOfParameters>
            <parameter id="LOWER_BOUND" value="0" units="mmol_per_gDW_per_hr"/>
            <parameter id="UPPER_BOUND" value="1000" units="mmol_per_gDW_per_hr"/>
            <parameter id="OBJECTIVE_COEFFICIENT" value="0"/>
            <parameter id="FLUX_VALUE" value="0" units="mmol_per_gDW_per_hr"/>
            <parameter id="REDUCED_COST" value="0"/>
          </listOfParameters>
        </kineticLaw>
      </reaction>
      <reaction id="SEDOHEPTULOSE__45__BISPHOSPHATASE__45__RXN" name="SEDOHEPTULOSE-BISPHOSPHATASE-RXN" reversible="false">
        <listOfReactants>
          <speciesReference species="WATER" stoichiometry="1"/>
          <speciesReference species="D__45__SEDOHEPTULOSE__45__1__45__7__45__P2" stoichiometry="1"/>
        </listOfReactants>
        <listOfProducts>
          <speciesReference species="Pi" stoichiometry="1"/>
          <speciesReference species="D__45__SEDOHEPTULOSE__45__7__45__P" stoichiometry="1"/>
        </listOfProducts>
        <kineticLaw>
          <math xmlns="http://www.w3.org/1998/Math/MathML">
            <ci> FLUX_VALUE </ci>
          </math>
          <listOfParameters>
            <parameter id="LOWER_BOUND" value="0" units="mmol_per_gDW_per_hr"/>
            <parameter id="UPPER_BOUND" value="1000" units="mmol_per_gDW_per_hr"/>
            <parameter id="OBJECTIVE_COEFFICIENT" value="0"/>
            <parameter id="FLUX_VALUE" value="0" units="mmol_per_gDW_per_hr"/>
            <parameter id="REDUCED_COST" value="0"/>
          </listOfParameters>
        </kineticLaw>
      </reaction>
      <reaction id="_1__46__2__46__1__46__66__45__RXN" name="1.2.1.66-RXN" reversible="false">
        <listOfReactants>
          <speciesReference species="S__45__HYDROXYMETHYLMYCOTHIOL" stoichiometry="1"/>
          <speciesReference species="NAD" stoichiometry="1"/>
        </listOfReactants>
        <listOfProducts>
          <speciesReference species="CPD1G__45__121" stoichiometry="1"/>
          <speciesReference species="NADH" stoichiometry="1"/>
          <speciesReference species="PROTON" stoichiometry="1"/>
        </listOfProducts>
        <kineticLaw>
          <math xmlns="http://www.w3.org/1998/Math/MathML">
            <ci> FLUX_VALUE </ci>
          </math>
          <listOfParameters>
            <parameter id="LOWER_BOUND" value="0" units="mmol_per_gDW_per_hr"/>
            <parameter id="UPPER_BOUND" value="1000" units="mmol_per_gDW_per_hr"/>
            <parameter id="OBJECTIVE_COEFFICIENT" value="0"/>
            <parameter id="FLUX_VALUE" value="0" units="mmol_per_gDW_per_hr"/>
            <parameter id="REDUCED_COST" value="0"/>
          </listOfParameters>
        </kineticLaw>
      </reaction>
      <reaction id="R218__45__RXN" name="R218-RXN" reversible="false">
        <listOfReactants>
          <speciesReference species="CPD__45__336" stoichiometry="1"/>
          <speciesReference species="NAD" stoichiometry="1"/>
        </listOfReactants>
        <listOfProducts>
          <speciesReference species="CPD__45__337" stoichiometry="1"/>
          <speciesReference species="CARBON__45__DIOXIDE" stoichiometry="1"/>
          <speciesReference species="NADH" stoichiometry="1"/>
        </listOfProducts>
        <kineticLaw>
          <math xmlns="http://www.w3.org/1998/Math/MathML">
            <ci> FLUX_VALUE </ci>
          </math>
          <listOfParameters>
            <parameter id="LOWER_BOUND" value="0" units="mmol_per_gDW_per_hr"/>
            <parameter id="UPPER_BOUND" value="1000" units="mmol_per_gDW_per_hr"/>
            <parameter id="OBJECTIVE_COEFFICIENT" value="0"/>
            <parameter id="FLUX_VALUE" value="0" units="mmol_per_gDW_per_hr"/>
            <parameter id="REDUCED_COST" value="0"/>
          </listOfParameters>
        </kineticLaw>
      </reaction>
      <reaction id="HYOSCYAMINE__45__6__45__DIOXYGENASE__45__RXN" name="HYOSCYAMINE-6-DIOXYGENASE-RXN" reversible="false">
        <listOfReactants>
          <speciesReference species="L__45__HYOSCYAMINE" stoichiometry="1"/>
          <speciesReference species="_2__45__KETOGLUTARATE" stoichiometry="1"/>
          <speciesReference species="OXYGEN__45__MOLECULE" stoichiometry="1"/>
        </listOfReactants>
        <listOfProducts>
          <speciesReference species="CPD__45__2202" stoichiometry="1"/>
          <speciesReference species="SUC" stoichiometry="1"/>
          <speciesReference species="CARBON__45__DIOXIDE" stoichiometry="1"/>
        </listOfProducts>
        <kineticLaw>
          <math xmlns="http://www.w3.org/1998/Math/MathML">
            <ci> FLUX_VALUE </ci>
          </math>
          <listOfParameters>
            <parameter id="LOWER_BOUND" value="0" units="mmol_per_gDW_per_hr"/>
            <parameter id="UPPER_BOUND" value="1000" units="mmol_per_gDW_per_hr"/>
            <parameter id="OBJECTIVE_COEFFICIENT" value="0"/>
            <parameter id="FLUX_VALUE" value="0" units="mmol_per_gDW_per_hr"/>
            <parameter id="REDUCED_COST" value="0"/>
          </listOfParameters>
        </kineticLaw>
      </reaction>
      <reaction id="HYDROXYBENZALDEHYDE__45__OXIDATION__45__NADP__45__RXN" name="HYDROXYBENZALDEHYDE-OXIDATION-NADP-RXN" reversible="false">
        <listOfReactants>
          <speciesReference species="_4__45__HYDROXYBENZALDEHYDE" stoichiometry="1"/>
          <speciesReference species="NADP" stoichiometry="1"/>
          <speciesReference species="WATER" stoichiometry="1"/>
        </listOfReactants>
        <listOfProducts>
          <speciesReference species="PROTON" stoichiometry="2"/>
          <speciesReference species="_4__45__hydroxybenzoate" stoichiometry="1"/>
          <speciesReference species="NADPH" stoichiometry="1"/>
        </listOfProducts>
        <kineticLaw>
          <math xmlns="http://www.w3.org/1998/Math/MathML">
            <ci> FLUX_VALUE </ci>
          </math>
          <listOfParameters>
            <parameter id="LOWER_BOUND" value="0" units="mmol_per_gDW_per_hr"/>
            <parameter id="UPPER_BOUND" value="1000" units="mmol_per_gDW_per_hr"/>
            <parameter id="OBJECTIVE_COEFFICIENT" value="0"/>
            <parameter id="FLUX_VALUE" value="0" units="mmol_per_gDW_per_hr"/>
            <parameter id="REDUCED_COST" value="0"/>
          </listOfParameters>
        </kineticLaw>
      </reaction>
      <reaction id="L__45__ASPARTATE__45__OXID__45__RXN" name="L-ASPARTATE-OXID-RXN" reversible="false">
        <listOfReactants>
          <speciesReference species="L__45__ASPARTATE" stoichiometry="1"/>
          <speciesReference species="OXYGEN__45__MOLECULE" stoichiometry="1"/>
        </listOfReactants>
        <listOfProducts>
          <speciesReference species="PROTON" stoichiometry="1"/>
          <speciesReference species="IMINOASPARTATE" stoichiometry="1"/>
          <speciesReference species="HYDROGEN__45__PEROXIDE" stoichiometry="1"/>
        </listOfProducts>
        <kineticLaw>
          <math xmlns="http://www.w3.org/1998/Math/MathML">
            <ci> FLUX_VALUE </ci>
          </math>
          <listOfParameters>
            <parameter id="LOWER_BOUND" value="0" units="mmol_per_gDW_per_hr"/>
            <parameter id="UPPER_BOUND" value="1000" units="mmol_per_gDW_per_hr"/>
            <parameter id="OBJECTIVE_COEFFICIENT" value="0"/>
            <parameter id="FLUX_VALUE" value="0" units="mmol_per_gDW_per_hr"/>
            <parameter id="REDUCED_COST" value="0"/>
          </listOfParameters>
        </kineticLaw>
      </reaction>
      <reaction id="RXN__45__10826" name="RXN-10826" reversible="false">
        <listOfReactants>
          <speciesReference species="CPD__45__11738" stoichiometry="1"/>
        </listOfReactants>
        <listOfProducts>
          <speciesReference species="_1__45__CARBOXYVINYL__45__CARBOXYPHOSPHONATE" stoichiometry="1"/>
          <speciesReference species="WATER" stoichiometry="1"/>
        </listOfProducts>
        <kineticLaw>
          <math xmlns="http://www.w3.org/1998/Math/MathML">
            <ci> FLUX_VALUE </ci>
          </math>
          <listOfParameters>
            <parameter id="LOWER_BOUND" value="0" units="mmol_per_gDW_per_hr"/>
            <parameter id="UPPER_BOUND" value="1000" units="mmol_per_gDW_per_hr"/>
            <parameter id="OBJECTIVE_COEFFICIENT" value="0"/>
            <parameter id="FLUX_VALUE" value="0" units="mmol_per_gDW_per_hr"/>
            <parameter id="REDUCED_COST" value="0"/>
          </listOfParameters>
        </kineticLaw>
      </reaction>
      <reaction id="RXN__45__11667" name="RXN-11667" reversible="true">
        <listOfReactants>
          <speciesReference species="S__45__3__45__HYDROXYBUTANOYL__45__COA" stoichiometry="1"/>
        </listOfReactants>
        <listOfProducts>
          <speciesReference species="WATER" stoichiometry="1"/>
          <speciesReference species="CROTONYL__45__COA" stoichiometry="1"/>
        </listOfProducts>
        <kineticLaw>
          <math xmlns="http://www.w3.org/1998/Math/MathML">
            <ci> FLUX_VALUE </ci>
          </math>
          <listOfParameters>
            <parameter id="LOWER_BOUND" value="-1000" units="mmol_per_gDW_per_hr"/>
            <parameter id="UPPER_BOUND" value="1000" units="mmol_per_gDW_per_hr"/>
            <parameter id="OBJECTIVE_COEFFICIENT" value="0"/>
            <parameter id="FLUX_VALUE" value="0" units="mmol_per_gDW_per_hr"/>
            <parameter id="REDUCED_COST" value="0"/>
          </listOfParameters>
        </kineticLaw>
      </reaction>
      <reaction id="RXN__45__8629" name="RXN-8629" reversible="true">
        <listOfReactants>
          <speciesReference species="__124__DIHYDROLIPOYL__45__GCVH__124__" stoichiometry="1"/>
          <speciesReference species="NAD" stoichiometry="1"/>
        </listOfReactants>
        <listOfProducts>
          <speciesReference species="__124__PROTEIN__45__LIPOYLLYSINE__124__" stoichiometry="1"/>
          <speciesReference species="NADH" stoichiometry="1"/>
          <speciesReference species="PROTON" stoichiometry="1"/>
        </listOfProducts>
        <kineticLaw>
          <math xmlns="http://www.w3.org/1998/Math/MathML">
            <ci> FLUX_VALUE </ci>
          </math>
          <listOfParameters>
            <parameter id="LOWER_BOUND" value="-1000" units="mmol_per_gDW_per_hr"/>
            <parameter id="UPPER_BOUND" value="1000" units="mmol_per_gDW_per_hr"/>
            <parameter id="OBJECTIVE_COEFFICIENT" value="0"/>
            <parameter id="FLUX_VALUE" value="0" units="mmol_per_gDW_per_hr"/>
            <parameter id="REDUCED_COST" value="0"/>
          </listOfParameters>
        </kineticLaw>
      </reaction>
      <reaction id="MYO__45__INOSITOL__45__1__45__PHOSPHATE__45__SYNTHASE__45__RXN" name="MYO-INOSITOL-1-PHOSPHATE-SYNTHASE-RXN" reversible="false">
        <listOfReactants>
          <speciesReference species="__124__D__45__glucose__45__6__45__phosphate__124__" stoichiometry="1"/>
        </listOfReactants>
        <listOfProducts>
          <speciesReference species="_1__45__L__45__MYO__45__INOSITOL__45__1__45__P" stoichiometry="1"/>
        </listOfProducts>
        <kineticLaw>
          <math xmlns="http://www.w3.org/1998/Math/MathML">
            <ci> FLUX_VALUE </ci>
          </math>
          <listOfParameters>
            <parameter id="LOWER_BOUND" value="0" units="mmol_per_gDW_per_hr"/>
            <parameter id="UPPER_BOUND" value="1000" units="mmol_per_gDW_per_hr"/>
            <parameter id="OBJECTIVE_COEFFICIENT" value="0"/>
            <parameter id="FLUX_VALUE" value="0" units="mmol_per_gDW_per_hr"/>
            <parameter id="REDUCED_COST" value="0"/>
          </listOfParameters>
        </kineticLaw>
      </reaction>
      <reaction id="RXN__45__2301" name="RXN-2301" reversible="true">
        <listOfReactants>
          <speciesReference species="TAURINE" stoichiometry="1"/>
          <speciesReference species="_2__45__KETOGLUTARATE" stoichiometry="1"/>
        </listOfReactants>
        <listOfProducts>
          <speciesReference species="GLT" stoichiometry="1"/>
          <speciesReference species="SULFOACETALDEHYDE" stoichiometry="1"/>
        </listOfProducts>
        <kineticLaw>
          <math xmlns="http://www.w3.org/1998/Math/MathML">
            <ci> FLUX_VALUE </ci>
          </math>
          <listOfParameters>
            <parameter id="LOWER_BOUND" value="-1000" units="mmol_per_gDW_per_hr"/>
            <parameter id="UPPER_BOUND" value="1000" units="mmol_per_gDW_per_hr"/>
            <parameter id="OBJECTIVE_COEFFICIENT" value="0"/>
            <parameter id="FLUX_VALUE" value="0" units="mmol_per_gDW_per_hr"/>
            <parameter id="REDUCED_COST" value="0"/>
          </listOfParameters>
        </kineticLaw>
      </reaction>
      <reaction id="RXN__45__9220" name="RXN-9220" reversible="true">
        <listOfReactants>
          <speciesReference species="CPD__45__12116" stoichiometry="1"/>
          <speciesReference species="S__45__ADENOSYLMETHIONINE" stoichiometry="1"/>
        </listOfReactants>
        <listOfProducts>
          <speciesReference species="CPD__45__12124" stoichiometry="1"/>
          <speciesReference species="ADENOSYL__45__HOMO__45__CYS" stoichiometry="1"/>
          <speciesReference species="PROTON" stoichiometry="1"/>
        </listOfProducts>
        <kineticLaw>
          <math xmlns="http://www.w3.org/1998/Math/MathML">
            <ci> FLUX_VALUE </ci>
          </math>
          <listOfParameters>
            <parameter id="LOWER_BOUND" value="-1000" units="mmol_per_gDW_per_hr"/>
            <parameter id="UPPER_BOUND" value="1000" units="mmol_per_gDW_per_hr"/>
            <parameter id="OBJECTIVE_COEFFICIENT" value="0"/>
            <parameter id="FLUX_VALUE" value="0" units="mmol_per_gDW_per_hr"/>
            <parameter id="REDUCED_COST" value="0"/>
          </listOfParameters>
        </kineticLaw>
      </reaction>
      <reaction id="RXN__45__9588" name="RXN-9588" reversible="false">
        <listOfReactants>
          <speciesReference species="CPD__45__1042" stoichiometry="1"/>
          <speciesReference species="WATER" stoichiometry="1"/>
        </listOfReactants>
        <listOfProducts>
          <speciesReference species="GLC" stoichiometry="1"/>
          <speciesReference species="CPD__45__648" stoichiometry="1"/>
        </listOfProducts>
        <kineticLaw>
          <math xmlns="http://www.w3.org/1998/Math/MathML">
            <ci> FLUX_VALUE </ci>
          </math>
          <listOfParameters>
            <parameter id="LOWER_BOUND" value="0" units="mmol_per_gDW_per_hr"/>
            <parameter id="UPPER_BOUND" value="1000" units="mmol_per_gDW_per_hr"/>
            <parameter id="OBJECTIVE_COEFFICIENT" value="0"/>
            <parameter id="FLUX_VALUE" value="0" units="mmol_per_gDW_per_hr"/>
            <parameter id="REDUCED_COST" value="0"/>
          </listOfParameters>
        </kineticLaw>
      </reaction>
      <reaction id="RXN__45__8788" name="RXN-8788" reversible="false">
        <listOfReactants>
          <speciesReference species="PROTON" stoichiometry="1"/>
          <speciesReference species="CPD__45__9066" stoichiometry="1"/>
          <speciesReference species="GERANYLGERANYL__45__PP" stoichiometry="1"/>
        </listOfReactants>
        <listOfProducts>
          <speciesReference species="CPD__45__9088" stoichiometry="1"/>
          <speciesReference species="PPI" stoichiometry="1"/>
        </listOfProducts>
        <kineticLaw>
          <math xmlns="http://www.w3.org/1998/Math/MathML">
            <ci> FLUX_VALUE </ci>
          </math>
          <listOfParameters>
            <parameter id="LOWER_BOUND" value="0" units="mmol_per_gDW_per_hr"/>
            <parameter id="UPPER_BOUND" value="1000" units="mmol_per_gDW_per_hr"/>
            <parameter id="OBJECTIVE_COEFFICIENT" value="0"/>
            <parameter id="FLUX_VALUE" value="0" units="mmol_per_gDW_per_hr"/>
            <parameter id="REDUCED_COST" value="0"/>
          </listOfParameters>
        </kineticLaw>
      </reaction>
      <reaction id="RXN__45__8237" name="RXN-8237" reversible="false">
        <listOfReactants>
          <speciesReference species="CPD__45__7968" stoichiometry="1"/>
          <speciesReference species="OXYGEN__45__MOLECULE" stoichiometry="1"/>
          <speciesReference species="NAD" stoichiometry="1"/>
        </listOfReactants>
        <listOfProducts>
          <speciesReference species="CPD__45__7971" stoichiometry="1"/>
          <speciesReference species="NADH" stoichiometry="1"/>
          <speciesReference species="PROTON" stoichiometry="1"/>
        </listOfProducts>
        <kineticLaw>
          <math xmlns="http://www.w3.org/1998/Math/MathML">
            <ci> FLUX_VALUE </ci>
          </math>
          <listOfParameters>
            <parameter id="LOWER_BOUND" value="0" units="mmol_per_gDW_per_hr"/>
            <parameter id="UPPER_BOUND" value="1000" units="mmol_per_gDW_per_hr"/>
            <parameter id="OBJECTIVE_COEFFICIENT" value="0"/>
            <parameter id="FLUX_VALUE" value="0" units="mmol_per_gDW_per_hr"/>
            <parameter id="REDUCED_COST" value="0"/>
          </listOfParameters>
        </kineticLaw>
      </reaction>
      <reaction id="PEPDEPHOS__45__RXN" name="PEPDEPHOS-RXN" reversible="true">
        <listOfReactants>
          <speciesReference species="PYRUVATE" stoichiometry="1"/>
          <speciesReference species="ATP" stoichiometry="1"/>
        </listOfReactants>
        <listOfProducts>
          <speciesReference species="PROTON" stoichiometry="1"/>
          <speciesReference species="PHOSPHO__45__ENOL__45__PYRUVATE" stoichiometry="1"/>
          <speciesReference species="ADP" stoichiometry="1"/>
        </listOfProducts>
        <kineticLaw>
          <math xmlns="http://www.w3.org/1998/Math/MathML">
            <ci> FLUX_VALUE </ci>
          </math>
          <listOfParameters>
            <parameter id="LOWER_BOUND" value="-1000" units="mmol_per_gDW_per_hr"/>
            <parameter id="UPPER_BOUND" value="1000" units="mmol_per_gDW_per_hr"/>
            <parameter id="OBJECTIVE_COEFFICIENT" value="0"/>
            <parameter id="FLUX_VALUE" value="0" units="mmol_per_gDW_per_hr"/>
            <parameter id="REDUCED_COST" value="0"/>
          </listOfParameters>
        </kineticLaw>
      </reaction>
      <reaction id="PYRROLINECARBREDUCT__45__RXN" name="PYRROLINECARBREDUCT-RXN" reversible="false">
        <listOfReactants>
          <speciesReference species="L__45__DELTA1__45__PYRROLINE_5__45__CARBOXYLATE" stoichiometry="1"/>
          <speciesReference species="__124__NADH__45__P__45__OR__45__NOP__124__" stoichiometry="1"/>
          <speciesReference species="PROTON" stoichiometry="2"/>
        </listOfReactants>
        <listOfProducts>
          <speciesReference species="PRO" stoichiometry="1"/>
          <speciesReference species="__124__NAD__45__P__45__OR__45__NOP__124__" stoichiometry="1"/>
        </listOfProducts>
        <kineticLaw>
          <math xmlns="http://www.w3.org/1998/Math/MathML">
            <ci> FLUX_VALUE </ci>
          </math>
          <listOfParameters>
            <parameter id="LOWER_BOUND" value="0" units="mmol_per_gDW_per_hr"/>
            <parameter id="UPPER_BOUND" value="1000" units="mmol_per_gDW_per_hr"/>
            <parameter id="OBJECTIVE_COEFFICIENT" value="0"/>
            <parameter id="FLUX_VALUE" value="0" units="mmol_per_gDW_per_hr"/>
            <parameter id="REDUCED_COST" value="0"/>
          </listOfParameters>
        </kineticLaw>
      </reaction>
      <reaction id="GLU6PDEHYDROG__45__RXN" name="GLU6PDEHYDROG-RXN" reversible="true">
        <listOfReactants>
          <speciesReference species="GLC__45__6__45__P" stoichiometry="1"/>
          <speciesReference species="NADP" stoichiometry="1"/>
        </listOfReactants>
        <listOfProducts>
          <speciesReference species="D__45__6__45__P__45__GLUCONO__45__DELTA__45__LACTONE" stoichiometry="1"/>
          <speciesReference species="NADPH" stoichiometry="1"/>
          <speciesReference species="PROTON" stoichiometry="1"/>
        </listOfProducts>
        <kineticLaw>
          <math xmlns="http://www.w3.org/1998/Math/MathML">
            <ci> FLUX_VALUE </ci>
          </math>
          <listOfParameters>
            <parameter id="LOWER_BOUND" value="-1000" units="mmol_per_gDW_per_hr"/>
            <parameter id="UPPER_BOUND" value="1000" units="mmol_per_gDW_per_hr"/>
            <parameter id="OBJECTIVE_COEFFICIENT" value="0"/>
            <parameter id="FLUX_VALUE" value="0" units="mmol_per_gDW_per_hr"/>
            <parameter id="REDUCED_COST" value="0"/>
          </listOfParameters>
        </kineticLaw>
      </reaction>
      <reaction id="RXN__45__7904" name="RXN-7904" reversible="false">
        <listOfReactants>
          <speciesReference species="__124__Long__45__Chain__45__Fatty__45__Acids__124__" stoichiometry="1"/>
          <speciesReference species="CO__45__A" stoichiometry="1"/>
          <speciesReference species="ATP" stoichiometry="1"/>
        </listOfReactants>
        <listOfProducts>
          <speciesReference species="__124__Long__45__Chain__45__Acyl__45__CoAs__124__" stoichiometry="1"/>
          <speciesReference species="PPI" stoichiometry="1"/>
          <speciesReference species="AMP" stoichiometry="1"/>
        </listOfProducts>
        <kineticLaw>
          <math xmlns="http://www.w3.org/1998/Math/MathML">
            <ci> FLUX_VALUE </ci>
          </math>
          <listOfParameters>
            <parameter id="LOWER_BOUND" value="0" units="mmol_per_gDW_per_hr"/>
            <parameter id="UPPER_BOUND" value="1000" units="mmol_per_gDW_per_hr"/>
            <parameter id="OBJECTIVE_COEFFICIENT" value="0"/>
            <parameter id="FLUX_VALUE" value="0" units="mmol_per_gDW_per_hr"/>
            <parameter id="REDUCED_COST" value="0"/>
          </listOfParameters>
        </kineticLaw>
      </reaction>
      <reaction id="_2__46__1__46__1__46__138__45__RXN" name="2.1.1.138-RXN" reversible="false">
        <listOfReactants>
          <speciesReference species="S__45__ADENOSYLMETHIONINE" stoichiometry="1"/>
          <speciesReference species="METHYLARSONITE" stoichiometry="1"/>
        </listOfReactants>
        <listOfProducts>
          <speciesReference species="PROTON" stoichiometry="2"/>
          <speciesReference species="ADENOSYL__45__HOMO__45__CYS" stoichiometry="1"/>
          <speciesReference species="DIMETHYLARSINATE" stoichiometry="1"/>
        </listOfProducts>
        <kineticLaw>
          <math xmlns="http://www.w3.org/1998/Math/MathML">
            <ci> FLUX_VALUE </ci>
          </math>
          <listOfParameters>
            <parameter id="LOWER_BOUND" value="0" units="mmol_per_gDW_per_hr"/>
            <parameter id="UPPER_BOUND" value="1000" units="mmol_per_gDW_per_hr"/>
            <parameter id="OBJECTIVE_COEFFICIENT" value="0"/>
            <parameter id="FLUX_VALUE" value="0" units="mmol_per_gDW_per_hr"/>
            <parameter id="REDUCED_COST" value="0"/>
          </listOfParameters>
        </kineticLaw>
      </reaction>
      <reaction id="GLUTATHIONE__45__PEROXIDASE__45__RXN" name="GLUTATHIONE-PEROXIDASE-RXN" reversible="false">
        <listOfReactants>
          <speciesReference species="HYDROGEN__45__PEROXIDE" stoichiometry="1"/>
          <speciesReference species="GLUTATHIONE" stoichiometry="2"/>
        </listOfReactants>
        <listOfProducts>
          <speciesReference species="OXIDIZED__45__GLUTATHIONE" stoichiometry="1"/>
          <speciesReference species="WATER" stoichiometry="2"/>
        </listOfProducts>
        <kineticLaw>
          <math xmlns="http://www.w3.org/1998/Math/MathML">
            <ci> FLUX_VALUE </ci>
          </math>
          <listOfParameters>
            <parameter id="LOWER_BOUND" value="0" units="mmol_per_gDW_per_hr"/>
            <parameter id="UPPER_BOUND" value="1000" units="mmol_per_gDW_per_hr"/>
            <parameter id="OBJECTIVE_COEFFICIENT" value="0"/>
            <parameter id="FLUX_VALUE" value="0" units="mmol_per_gDW_per_hr"/>
            <parameter id="REDUCED_COST" value="0"/>
          </listOfParameters>
        </kineticLaw>
      </reaction>
      <reaction id="RXN__45__8152" name="RXN-8152" reversible="false">
        <listOfReactants>
          <speciesReference species="CODEINE" stoichiometry="1"/>
          <speciesReference species="_2__45__KETOGLUTARATE" stoichiometry="1"/>
          <speciesReference species="OXYGEN__45__MOLECULE" stoichiometry="1"/>
        </listOfReactants>
        <listOfProducts>
          <speciesReference species="MORPHINE" stoichiometry="1"/>
          <speciesReference species="FORMALDEHYDE" stoichiometry="1"/>
          <speciesReference species="SUC" stoichiometry="1"/>
          <speciesReference species="CARBON__45__DIOXIDE" stoichiometry="1"/>
        </listOfProducts>
        <kineticLaw>
          <math xmlns="http://www.w3.org/1998/Math/MathML">
            <ci> FLUX_VALUE </ci>
          </math>
          <listOfParameters>
            <parameter id="LOWER_BOUND" value="0" units="mmol_per_gDW_per_hr"/>
            <parameter id="UPPER_BOUND" value="1000" units="mmol_per_gDW_per_hr"/>
            <parameter id="OBJECTIVE_COEFFICIENT" value="0"/>
            <parameter id="FLUX_VALUE" value="0" units="mmol_per_gDW_per_hr"/>
            <parameter id="REDUCED_COST" value="0"/>
          </listOfParameters>
        </kineticLaw>
      </reaction>
      <reaction id="_5__46__1__46__1__46__17__45__RXN" name="5.1.1.17-RXN" reversible="true">
        <listOfReactants>
          <speciesReference species="ISOPENICILLIN__45__N" stoichiometry="1"/>
        </listOfReactants>
        <listOfProducts>
          <speciesReference species="PENICILLIN__45__N" stoichiometry="1"/>
        </listOfProducts>
        <kineticLaw>
          <math xmlns="http://www.w3.org/1998/Math/MathML">
            <ci> FLUX_VALUE </ci>
          </math>
          <listOfParameters>
            <parameter id="LOWER_BOUND" value="-1000" units="mmol_per_gDW_per_hr"/>
            <parameter id="UPPER_BOUND" value="1000" units="mmol_per_gDW_per_hr"/>
            <parameter id="OBJECTIVE_COEFFICIENT" value="0"/>
            <parameter id="FLUX_VALUE" value="0" units="mmol_per_gDW_per_hr"/>
            <parameter id="REDUCED_COST" value="0"/>
          </listOfParameters>
        </kineticLaw>
      </reaction>
      <reaction id="_1__46__1__46__1__46__190__45__RXN" name="1.1.1.190-RXN" reversible="false">
        <listOfReactants>
          <speciesReference species="PROTON" stoichiometry="1"/>
          <speciesReference species="NADH" stoichiometry="1"/>
          <speciesReference species="INDOLE_ACETALDEHYDE" stoichiometry="1"/>
        </listOfReactants>
        <listOfProducts>
          <speciesReference species="CPD__45__341" stoichiometry="1"/>
          <speciesReference species="NAD" stoichiometry="1"/>
        </listOfProducts>
        <kineticLaw>
          <math xmlns="http://www.w3.org/1998/Math/MathML">
            <ci> FLUX_VALUE </ci>
          </math>
          <listOfParameters>
            <parameter id="LOWER_BOUND" value="0" units="mmol_per_gDW_per_hr"/>
            <parameter id="UPPER_BOUND" value="1000" units="mmol_per_gDW_per_hr"/>
            <parameter id="OBJECTIVE_COEFFICIENT" value="0"/>
            <parameter id="FLUX_VALUE" value="0" units="mmol_per_gDW_per_hr"/>
            <parameter id="REDUCED_COST" value="0"/>
          </listOfParameters>
        </kineticLaw>
      </reaction>
      <reaction id="RXN__45__9832" name="RXN-9832" reversible="false">
        <listOfReactants>
          <speciesReference species="CPD__45__10597" stoichiometry="1"/>
          <speciesReference species="NAD" stoichiometry="1"/>
        </listOfReactants>
        <listOfProducts>
          <speciesReference species="CPD__45__10598" stoichiometry="1"/>
          <speciesReference species="NADH" stoichiometry="1"/>
          <speciesReference species="PROTON" stoichiometry="1"/>
        </listOfProducts>
        <kineticLaw>
          <math xmlns="http://www.w3.org/1998/Math/MathML">
            <ci> FLUX_VALUE </ci>
          </math>
          <listOfParameters>
            <parameter id="LOWER_BOUND" value="0" units="mmol_per_gDW_per_hr"/>
            <parameter id="UPPER_BOUND" value="1000" units="mmol_per_gDW_per_hr"/>
            <parameter id="OBJECTIVE_COEFFICIENT" value="0"/>
            <parameter id="FLUX_VALUE" value="0" units="mmol_per_gDW_per_hr"/>
            <parameter id="REDUCED_COST" value="0"/>
          </listOfParameters>
        </kineticLaw>
      </reaction>
      <reaction id="RXN__45__11729" name="RXN-11729" reversible="false">
        <listOfReactants>
          <speciesReference species="CPD__45__12694" stoichiometry="1"/>
          <speciesReference species="NADH" stoichiometry="1"/>
          <speciesReference species="PROTON" stoichiometry="1"/>
        </listOfReactants>
        <listOfProducts>
          <speciesReference species="CPD__45__12692" stoichiometry="1"/>
          <speciesReference species="NAD" stoichiometry="1"/>
        </listOfProducts>
        <kineticLaw>
          <math xmlns="http://www.w3.org/1998/Math/MathML">
            <ci> FLUX_VALUE </ci>
          </math>
          <listOfParameters>
            <parameter id="LOWER_BOUND" value="0" units="mmol_per_gDW_per_hr"/>
            <parameter id="UPPER_BOUND" value="1000" units="mmol_per_gDW_per_hr"/>
            <parameter id="OBJECTIVE_COEFFICIENT" value="0"/>
            <parameter id="FLUX_VALUE" value="0" units="mmol_per_gDW_per_hr"/>
            <parameter id="REDUCED_COST" value="0"/>
          </listOfParameters>
        </kineticLaw>
      </reaction>
      <reaction id="RXN__45__7908" name="RXN-7908" reversible="false">
        <listOfReactants>
          <speciesReference species="CPD__45__5881" stoichiometry="1"/>
        </listOfReactants>
        <listOfProducts>
          <speciesReference species="__124__BIOPTERIN__124__" stoichiometry="1"/>
          <speciesReference species="WATER" stoichiometry="1"/>
        </listOfProducts>
        <kineticLaw>
          <math xmlns="http://www.w3.org/1998/Math/MathML">
            <ci> FLUX_VALUE </ci>
          </math>
          <listOfParameters>
            <parameter id="LOWER_BOUND" value="0" units="mmol_per_gDW_per_hr"/>
            <parameter id="UPPER_BOUND" value="1000" units="mmol_per_gDW_per_hr"/>
            <parameter id="OBJECTIVE_COEFFICIENT" value="0"/>
            <parameter id="FLUX_VALUE" value="0" units="mmol_per_gDW_per_hr"/>
            <parameter id="REDUCED_COST" value="0"/>
          </listOfParameters>
        </kineticLaw>
      </reaction>
      <reaction id="RXN__45__9834" name="RXN-9834" reversible="false">
        <listOfReactants>
          <speciesReference species="CPD__45__10599" stoichiometry="1"/>
          <speciesReference species="CO__45__A" stoichiometry="1"/>
          <speciesReference species="ATP" stoichiometry="1"/>
        </listOfReactants>
        <listOfProducts>
          <speciesReference species="CPD__45__10600" stoichiometry="1"/>
          <speciesReference species="AMP" stoichiometry="1"/>
          <speciesReference species="PPI" stoichiometry="1"/>
        </listOfProducts>
        <kineticLaw>
          <math xmlns="http://www.w3.org/1998/Math/MathML">
            <ci> FLUX_VALUE </ci>
          </math>
          <listOfParameters>
            <parameter id="LOWER_BOUND" value="0" units="mmol_per_gDW_per_hr"/>
            <parameter id="UPPER_BOUND" value="1000" units="mmol_per_gDW_per_hr"/>
            <parameter id="OBJECTIVE_COEFFICIENT" value="0"/>
            <parameter id="FLUX_VALUE" value="0" units="mmol_per_gDW_per_hr"/>
            <parameter id="REDUCED_COST" value="0"/>
          </listOfParameters>
        </kineticLaw>
      </reaction>
      <reaction id="_6__45__OXOHEXANOATE__45__OXIDATION__45__RXN" name="6-OXOHEXANOATE-OXIDATION-RXN" reversible="false">
        <listOfReactants>
          <speciesReference species="_6__45__OXO__45__HEXANOATE" stoichiometry="1"/>
          <speciesReference species="WATER" stoichiometry="1"/>
          <speciesReference species="NADP" stoichiometry="1"/>
        </listOfReactants>
        <listOfProducts>
          <speciesReference species="PROTON" stoichiometry="2"/>
          <speciesReference species="ADIPATE" stoichiometry="1"/>
          <speciesReference species="NADPH" stoichiometry="1"/>
        </listOfProducts>
        <kineticLaw>
          <math xmlns="http://www.w3.org/1998/Math/MathML">
            <ci> FLUX_VALUE </ci>
          </math>
          <listOfParameters>
            <parameter id="LOWER_BOUND" value="0" units="mmol_per_gDW_per_hr"/>
            <parameter id="UPPER_BOUND" value="1000" units="mmol_per_gDW_per_hr"/>
            <parameter id="OBJECTIVE_COEFFICIENT" value="0"/>
            <parameter id="FLUX_VALUE" value="0" units="mmol_per_gDW_per_hr"/>
            <parameter id="REDUCED_COST" value="0"/>
          </listOfParameters>
        </kineticLaw>
      </reaction>
      <reaction id="LYSINE__45____45__TRNA__45__LIGASE__45__RXN" name="LYSINE--TRNA-LIGASE-RXN" reversible="false">
        <listOfReactants>
          <speciesReference species="PROTON" stoichiometry="1"/>
          <speciesReference species="LYS" stoichiometry="1"/>
          <speciesReference species="__124__LYS__45__tRNAs__124__" stoichiometry="1"/>
          <speciesReference species="ATP" stoichiometry="1"/>
        </listOfReactants>
        <listOfProducts>
          <speciesReference species="__124__Charged__45__LYS__45__tRNAs__124__" stoichiometry="1"/>
          <speciesReference species="PPI" stoichiometry="1"/>
          <speciesReference species="AMP" stoichiometry="1"/>
        </listOfProducts>
        <kineticLaw>
          <math xmlns="http://www.w3.org/1998/Math/MathML">
            <ci> FLUX_VALUE </ci>
          </math>
          <listOfParameters>
            <parameter id="LOWER_BOUND" value="0" units="mmol_per_gDW_per_hr"/>
            <parameter id="UPPER_BOUND" value="1000" units="mmol_per_gDW_per_hr"/>
            <parameter id="OBJECTIVE_COEFFICIENT" value="0"/>
            <parameter id="FLUX_VALUE" value="0" units="mmol_per_gDW_per_hr"/>
            <parameter id="REDUCED_COST" value="0"/>
          </listOfParameters>
        </kineticLaw>
      </reaction>
      <reaction id="FRUCTOKINASE__45__RXN" name="FRUCTOKINASE-RXN" reversible="false">
        <listOfReactants>
          <speciesReference species="BETA__45__D__45__FRUCTOSE" stoichiometry="1"/>
          <speciesReference species="ATP" stoichiometry="1"/>
        </listOfReactants>
        <listOfProducts>
          <speciesReference species="PROTON" stoichiometry="1"/>
          <speciesReference species="FRUCTOSE__45__6P" stoichiometry="1"/>
          <speciesReference species="ADP" stoichiometry="1"/>
        </listOfProducts>
        <kineticLaw>
          <math xmlns="http://www.w3.org/1998/Math/MathML">
            <ci> FLUX_VALUE </ci>
          </math>
          <listOfParameters>
            <parameter id="LOWER_BOUND" value="0" units="mmol_per_gDW_per_hr"/>
            <parameter id="UPPER_BOUND" value="1000" units="mmol_per_gDW_per_hr"/>
            <parameter id="OBJECTIVE_COEFFICIENT" value="0"/>
            <parameter id="FLUX_VALUE" value="0" units="mmol_per_gDW_per_hr"/>
            <parameter id="REDUCED_COST" value="0"/>
          </listOfParameters>
        </kineticLaw>
      </reaction>
      <reaction id="R342__45__RXN" name="R342-RXN" reversible="false">
        <listOfReactants>
          <speciesReference species="CPD__45__688" stoichiometry="1"/>
          <speciesReference species="CO__43__2" stoichiometry="1"/>
          <speciesReference species="ATP" stoichiometry="1"/>
          <speciesReference species="WATER" stoichiometry="1"/>
        </listOfReactants>
        <listOfProducts>
          <speciesReference species="PROTON" stoichiometry="3"/>
          <speciesReference species="CPD__45__689" stoichiometry="1"/>
          <speciesReference species="ADP" stoichiometry="1"/>
          <speciesReference species="Pi" stoichiometry="1"/>
        </listOfProducts>
        <kineticLaw>
          <math xmlns="http://www.w3.org/1998/Math/MathML">
            <ci> FLUX_VALUE </ci>
          </math>
          <listOfParameters>
            <parameter id="LOWER_BOUND" value="0" units="mmol_per_gDW_per_hr"/>
            <parameter id="UPPER_BOUND" value="1000" units="mmol_per_gDW_per_hr"/>
            <parameter id="OBJECTIVE_COEFFICIENT" value="0"/>
            <parameter id="FLUX_VALUE" value="0" units="mmol_per_gDW_per_hr"/>
            <parameter id="REDUCED_COST" value="0"/>
          </listOfParameters>
        </kineticLaw>
      </reaction>
      <reaction id="GLUTAMINESYN__45__RXN" name="GLUTAMINESYN-RXN" reversible="true">
        <listOfReactants>
          <speciesReference species="AMMONIUM" stoichiometry="1"/>
          <speciesReference species="GLT" stoichiometry="1"/>
          <speciesReference species="ATP" stoichiometry="1"/>
        </listOfReactants>
        <listOfProducts>
          <speciesReference species="PROTON" stoichiometry="1"/>
          <speciesReference species="GLN" stoichiometry="1"/>
          <speciesReference species="ADP" stoichiometry="1"/>
          <speciesReference species="Pi" stoichiometry="1"/>
        </listOfProducts>
        <kineticLaw>
          <math xmlns="http://www.w3.org/1998/Math/MathML">
            <ci> FLUX_VALUE </ci>
          </math>
          <listOfParameters>
            <parameter id="LOWER_BOUND" value="-1000" units="mmol_per_gDW_per_hr"/>
            <parameter id="UPPER_BOUND" value="1000" units="mmol_per_gDW_per_hr"/>
            <parameter id="OBJECTIVE_COEFFICIENT" value="0"/>
            <parameter id="FLUX_VALUE" value="0" units="mmol_per_gDW_per_hr"/>
            <parameter id="REDUCED_COST" value="0"/>
          </listOfParameters>
        </kineticLaw>
      </reaction>
      <reaction id="_2__46__6__46__1__46__37__45__RXN" name="2.6.1.37-RXN" reversible="true">
        <listOfReactants>
          <speciesReference species="PYRUVATE" stoichiometry="1"/>
          <speciesReference species="CPD__45__1106" stoichiometry="1"/>
        </listOfReactants>
        <listOfProducts>
          <speciesReference species="L__45__ALPHA__45__ALANINE" stoichiometry="1"/>
          <speciesReference species="CPD__45__551" stoichiometry="1"/>
        </listOfProducts>
        <kineticLaw>
          <math xmlns="http://www.w3.org/1998/Math/MathML">
            <ci> FLUX_VALUE </ci>
          </math>
          <listOfParameters>
            <parameter id="LOWER_BOUND" value="-1000" units="mmol_per_gDW_per_hr"/>
            <parameter id="UPPER_BOUND" value="1000" units="mmol_per_gDW_per_hr"/>
            <parameter id="OBJECTIVE_COEFFICIENT" value="0"/>
            <parameter id="FLUX_VALUE" value="0" units="mmol_per_gDW_per_hr"/>
            <parameter id="REDUCED_COST" value="0"/>
          </listOfParameters>
        </kineticLaw>
      </reaction>
      <reaction id="ACETYLORNDEACET__45__RXN" name="ACETYLORNDEACET-RXN" reversible="true">
        <listOfReactants>
          <speciesReference species="N__45__ALPHA__45__ACETYLORNITHINE" stoichiometry="1"/>
          <speciesReference species="WATER" stoichiometry="1"/>
        </listOfReactants>
        <listOfProducts>
          <speciesReference species="L__45__ORNITHINE" stoichiometry="1"/>
          <speciesReference species="ACET" stoichiometry="1"/>
        </listOfProducts>
        <kineticLaw>
          <math xmlns="http://www.w3.org/1998/Math/MathML">
            <ci> FLUX_VALUE </ci>
          </math>
          <listOfParameters>
            <parameter id="LOWER_BOUND" value="-1000" units="mmol_per_gDW_per_hr"/>
            <parameter id="UPPER_BOUND" value="1000" units="mmol_per_gDW_per_hr"/>
            <parameter id="OBJECTIVE_COEFFICIENT" value="0"/>
            <parameter id="FLUX_VALUE" value="0" units="mmol_per_gDW_per_hr"/>
            <parameter id="REDUCED_COST" value="0"/>
          </listOfParameters>
        </kineticLaw>
      </reaction>
      <reaction id="DLACTDEHYDROGFAD__45__RXN" name="DLACTDEHYDROGFAD-RXN" reversible="false">
        <listOfReactants>
          <speciesReference species="__124__ETR__45__Quinones__124__" stoichiometry="1"/>
          <speciesReference species="D__45__LACTATE" stoichiometry="1"/>
        </listOfReactants>
        <listOfProducts>
          <speciesReference species="__124__ETR__45__Quinols__124__" stoichiometry="1"/>
          <speciesReference species="PYRUVATE" stoichiometry="1"/>
        </listOfProducts>
        <kineticLaw>
          <math xmlns="http://www.w3.org/1998/Math/MathML">
            <ci> FLUX_VALUE </ci>
          </math>
          <listOfParameters>
            <parameter id="LOWER_BOUND" value="0" units="mmol_per_gDW_per_hr"/>
            <parameter id="UPPER_BOUND" value="1000" units="mmol_per_gDW_per_hr"/>
            <parameter id="OBJECTIVE_COEFFICIENT" value="0"/>
            <parameter id="FLUX_VALUE" value="0" units="mmol_per_gDW_per_hr"/>
            <parameter id="REDUCED_COST" value="0"/>
          </listOfParameters>
        </kineticLaw>
      </reaction>
      <reaction id="RXN__45__9535" name="RXN-9535" reversible="false">
        <listOfReactants>
          <speciesReference species="__124__Dodecanoyl__45__ACPs__124__" stoichiometry="1"/>
          <speciesReference species="__124__MALONYL__45__ACP__124__" stoichiometry="1"/>
          <speciesReference species="PROTON" stoichiometry="1"/>
        </listOfReactants>
        <listOfProducts>
          <speciesReference species="_3__45__oxo__45__myristoyl__45__ACPs" stoichiometry="1"/>
          <speciesReference species="CARBON__45__DIOXIDE" stoichiometry="1"/>
          <speciesReference species="__124__ACP__124__" stoichiometry="1"/>
        </listOfProducts>
        <kineticLaw>
          <math xmlns="http://www.w3.org/1998/Math/MathML">
            <ci> FLUX_VALUE </ci>
          </math>
          <listOfParameters>
            <parameter id="LOWER_BOUND" value="0" units="mmol_per_gDW_per_hr"/>
            <parameter id="UPPER_BOUND" value="1000" units="mmol_per_gDW_per_hr"/>
            <parameter id="OBJECTIVE_COEFFICIENT" value="0"/>
            <parameter id="FLUX_VALUE" value="0" units="mmol_per_gDW_per_hr"/>
            <parameter id="REDUCED_COST" value="0"/>
          </listOfParameters>
        </kineticLaw>
      </reaction>
      <reaction id="NAD__45__SYNTH__45__GLN__45__RXN" name="NAD-SYNTH-GLN-RXN" reversible="false">
        <listOfReactants>
          <speciesReference species="ATP" stoichiometry="1"/>
          <speciesReference species="DEAMIDO__45__NAD" stoichiometry="1"/>
          <speciesReference species="GLN" stoichiometry="1"/>
          <speciesReference species="WATER" stoichiometry="1"/>
        </listOfReactants>
        <listOfProducts>
          <speciesReference species="PROTON" stoichiometry="1"/>
          <speciesReference species="GLT" stoichiometry="1"/>
          <speciesReference species="AMP" stoichiometry="1"/>
          <speciesReference species="PPI" stoichiometry="1"/>
          <speciesReference species="NAD" stoichiometry="1"/>
        </listOfProducts>
        <kineticLaw>
          <math xmlns="http://www.w3.org/1998/Math/MathML">
            <ci> FLUX_VALUE </ci>
          </math>
          <listOfParameters>
            <parameter id="LOWER_BOUND" value="0" units="mmol_per_gDW_per_hr"/>
            <parameter id="UPPER_BOUND" value="1000" units="mmol_per_gDW_per_hr"/>
            <parameter id="OBJECTIVE_COEFFICIENT" value="0"/>
            <parameter id="FLUX_VALUE" value="0" units="mmol_per_gDW_per_hr"/>
            <parameter id="REDUCED_COST" value="0"/>
          </listOfParameters>
        </kineticLaw>
      </reaction>
      <reaction id="ORNDECARBOX__45__RXN" name="ORNDECARBOX-RXN" reversible="false">
        <listOfReactants>
          <speciesReference species="PROTON" stoichiometry="1"/>
          <speciesReference species="L__45__ORNITHINE" stoichiometry="1"/>
        </listOfReactants>
        <listOfProducts>
          <speciesReference species="CARBON__45__DIOXIDE" stoichiometry="1"/>
          <speciesReference species="PUTRESCINE" stoichiometry="1"/>
        </listOfProducts>
        <kineticLaw>
          <math xmlns="http://www.w3.org/1998/Math/MathML">
            <ci> FLUX_VALUE </ci>
          </math>
          <listOfParameters>
            <parameter id="LOWER_BOUND" value="0" units="mmol_per_gDW_per_hr"/>
            <parameter id="UPPER_BOUND" value="1000" units="mmol_per_gDW_per_hr"/>
            <parameter id="OBJECTIVE_COEFFICIENT" value="0"/>
            <parameter id="FLUX_VALUE" value="0" units="mmol_per_gDW_per_hr"/>
            <parameter id="REDUCED_COST" value="0"/>
          </listOfParameters>
        </kineticLaw>
      </reaction>
      <reaction id="ASPARAGINE__45____45__TRNA__45__LIGASE__45__RXN" name="ASPARAGINE--TRNA-LIGASE-RXN" reversible="false">
        <listOfReactants>
          <speciesReference species="PROTON" stoichiometry="1"/>
          <speciesReference species="__124__ASN__45__tRNAs__124__" stoichiometry="1"/>
          <speciesReference species="ASN" stoichiometry="1"/>
          <speciesReference species="ATP" stoichiometry="1"/>
        </listOfReactants>
        <listOfProducts>
          <speciesReference species="__124__Charged__45__ASN__45__tRNAs__124__" stoichiometry="1"/>
          <speciesReference species="PPI" stoichiometry="1"/>
          <speciesReference species="AMP" stoichiometry="1"/>
        </listOfProducts>
        <kineticLaw>
          <math xmlns="http://www.w3.org/1998/Math/MathML">
            <ci> FLUX_VALUE </ci>
          </math>
          <listOfParameters>
            <parameter id="LOWER_BOUND" value="0" units="mmol_per_gDW_per_hr"/>
            <parameter id="UPPER_BOUND" value="1000" units="mmol_per_gDW_per_hr"/>
            <parameter id="OBJECTIVE_COEFFICIENT" value="0"/>
            <parameter id="FLUX_VALUE" value="0" units="mmol_per_gDW_per_hr"/>
            <parameter id="REDUCED_COST" value="0"/>
          </listOfParameters>
        </kineticLaw>
      </reaction>
      <reaction id="TRANSALDOL__45__RXN" name="TRANSALDOL-RXN" reversible="true">
        <listOfReactants>
          <speciesReference species="GAP" stoichiometry="1"/>
          <speciesReference species="D__45__SEDOHEPTULOSE__45__7__45__P" stoichiometry="1"/>
        </listOfReactants>
        <listOfProducts>
          <speciesReference species="FRUCTOSE__45__6P" stoichiometry="1"/>
          <speciesReference species="ERYTHROSE__45__4P" stoichiometry="1"/>
        </listOfProducts>
        <kineticLaw>
          <math xmlns="http://www.w3.org/1998/Math/MathML">
            <ci> FLUX_VALUE </ci>
          </math>
          <listOfParameters>
            <parameter id="LOWER_BOUND" value="-1000" units="mmol_per_gDW_per_hr"/>
            <parameter id="UPPER_BOUND" value="1000" units="mmol_per_gDW_per_hr"/>
            <parameter id="OBJECTIVE_COEFFICIENT" value="0"/>
            <parameter id="FLUX_VALUE" value="0" units="mmol_per_gDW_per_hr"/>
            <parameter id="REDUCED_COST" value="0"/>
          </listOfParameters>
        </kineticLaw>
      </reaction>
      <reaction id="_2__46__6__46__1__46__7__45__RXN" name="2.6.1.7-RXN" reversible="false">
        <listOfReactants>
          <speciesReference species="CPD__45__14736" stoichiometry="1"/>
          <speciesReference species="_2__45__KETOGLUTARATE" stoichiometry="1"/>
        </listOfReactants>
        <listOfProducts>
          <speciesReference species="GLT" stoichiometry="1"/>
          <speciesReference species="CPD__45__476" stoichiometry="1"/>
        </listOfProducts>
        <kineticLaw>
          <math xmlns="http://www.w3.org/1998/Math/MathML">
            <ci> FLUX_VALUE </ci>
          </math>
          <listOfParameters>
            <parameter id="LOWER_BOUND" value="0" units="mmol_per_gDW_per_hr"/>
            <parameter id="UPPER_BOUND" value="1000" units="mmol_per_gDW_per_hr"/>
            <parameter id="OBJECTIVE_COEFFICIENT" value="0"/>
            <parameter id="FLUX_VALUE" value="0" units="mmol_per_gDW_per_hr"/>
            <parameter id="REDUCED_COST" value="0"/>
          </listOfParameters>
        </kineticLaw>
      </reaction>
      <reaction id="ACYLCOADEHYDROG__45__RXN" name="ACYLCOADEHYDROG-RXN" reversible="false">
        <listOfReactants>
          <speciesReference species="__124__Saturated__45__Fatty__45__Acyl__45__CoA__124__" stoichiometry="1"/>
          <speciesReference species="__124__ETF__45__Oxidized__124__" stoichiometry="1"/>
          <speciesReference species="PROTON" stoichiometry="1"/>
        </listOfReactants>
        <listOfProducts>
          <speciesReference species="__124__TRANS__45__D2__45__ENOYL__45__COA__124__" stoichiometry="1"/>
          <speciesReference species="__124__ETF__45__Reduced__124__" stoichiometry="1"/>
        </listOfProducts>
        <kineticLaw>
          <math xmlns="http://www.w3.org/1998/Math/MathML">
            <ci> FLUX_VALUE </ci>
          </math>
          <listOfParameters>
            <parameter id="LOWER_BOUND" value="0" units="mmol_per_gDW_per_hr"/>
            <parameter id="UPPER_BOUND" value="1000" units="mmol_per_gDW_per_hr"/>
            <parameter id="OBJECTIVE_COEFFICIENT" value="0"/>
            <parameter id="FLUX_VALUE" value="0" units="mmol_per_gDW_per_hr"/>
            <parameter id="REDUCED_COST" value="0"/>
          </listOfParameters>
        </kineticLaw>
      </reaction>
      <reaction id="ARGSUCCINSYN__45__RXN" name="ARGSUCCINSYN-RXN" reversible="true">
        <listOfReactants>
          <speciesReference species="L__45__ASPARTATE" stoichiometry="1"/>
          <speciesReference species="L__45__CITRULLINE" stoichiometry="1"/>
          <speciesReference species="ATP" stoichiometry="1"/>
        </listOfReactants>
        <listOfProducts>
          <speciesReference species="PROTON" stoichiometry="1"/>
          <speciesReference species="L__45__ARGININO__45__SUCCINATE" stoichiometry="1"/>
          <speciesReference species="PPI" stoichiometry="1"/>
          <speciesReference species="AMP" stoichiometry="1"/>
        </listOfProducts>
        <kineticLaw>
          <math xmlns="http://www.w3.org/1998/Math/MathML">
            <ci> FLUX_VALUE </ci>
          </math>
          <listOfParameters>
            <parameter id="LOWER_BOUND" value="-1000" units="mmol_per_gDW_per_hr"/>
            <parameter id="UPPER_BOUND" value="1000" units="mmol_per_gDW_per_hr"/>
            <parameter id="OBJECTIVE_COEFFICIENT" value="0"/>
            <parameter id="FLUX_VALUE" value="0" units="mmol_per_gDW_per_hr"/>
            <parameter id="REDUCED_COST" value="0"/>
          </listOfParameters>
        </kineticLaw>
      </reaction>
      <reaction id="TRIACYLGLYCEROL__45__LIPASE__45__RXN" name="TRIACYLGLYCEROL-LIPASE-RXN" reversible="false">
        <listOfReactants>
          <speciesReference species="__124__Triacylglycerides__124__" stoichiometry="1"/>
          <speciesReference species="WATER" stoichiometry="1"/>
        </listOfReactants>
        <listOfProducts>
          <speciesReference species="_1__45__2__45__Diglycerides" stoichiometry="1"/>
          <speciesReference species="__124__Fatty__45__Acids__124__" stoichiometry="1"/>
          <speciesReference species="PROTON" stoichiometry="1"/>
        </listOfProducts>
        <kineticLaw>
          <math xmlns="http://www.w3.org/1998/Math/MathML">
            <ci> FLUX_VALUE </ci>
          </math>
          <listOfParameters>
            <parameter id="LOWER_BOUND" value="0" units="mmol_per_gDW_per_hr"/>
            <parameter id="UPPER_BOUND" value="1000" units="mmol_per_gDW_per_hr"/>
            <parameter id="OBJECTIVE_COEFFICIENT" value="0"/>
            <parameter id="FLUX_VALUE" value="0" units="mmol_per_gDW_per_hr"/>
            <parameter id="REDUCED_COST" value="0"/>
          </listOfParameters>
        </kineticLaw>
      </reaction>
      <reaction id="NADPYROPHOSPHAT__45__RXN" name="NADPYROPHOSPHAT-RXN" reversible="false">
        <listOfReactants>
          <speciesReference species="WATER" stoichiometry="1"/>
          <speciesReference species="NAD" stoichiometry="1"/>
        </listOfReactants>
        <listOfProducts>
          <speciesReference species="PROTON" stoichiometry="2"/>
          <speciesReference species="NICOTINAMIDE_NUCLEOTIDE" stoichiometry="1"/>
          <speciesReference species="AMP" stoichiometry="1"/>
        </listOfProducts>
        <kineticLaw>
          <math xmlns="http://www.w3.org/1998/Math/MathML">
            <ci> FLUX_VALUE </ci>
          </math>
          <listOfParameters>
            <parameter id="LOWER_BOUND" value="0" units="mmol_per_gDW_per_hr"/>
            <parameter id="UPPER_BOUND" value="1000" units="mmol_per_gDW_per_hr"/>
            <parameter id="OBJECTIVE_COEFFICIENT" value="0"/>
            <parameter id="FLUX_VALUE" value="0" units="mmol_per_gDW_per_hr"/>
            <parameter id="REDUCED_COST" value="0"/>
          </listOfParameters>
        </kineticLaw>
      </reaction>
      <reaction id="D__45__XYLULOSE__45__REDUCTASE__45__RXN" name="D-XYLULOSE-REDUCTASE-RXN" reversible="true">
        <listOfReactants>
          <speciesReference species="XYLITOL" stoichiometry="1"/>
          <speciesReference species="NAD" stoichiometry="1"/>
        </listOfReactants>
        <listOfProducts>
          <speciesReference species="D__45__XYLULOSE" stoichiometry="1"/>
          <speciesReference species="NADH" stoichiometry="1"/>
          <speciesReference species="PROTON" stoichiometry="1"/>
        </listOfProducts>
        <kineticLaw>
          <math xmlns="http://www.w3.org/1998/Math/MathML">
            <ci> FLUX_VALUE </ci>
          </math>
          <listOfParameters>
            <parameter id="LOWER_BOUND" value="-1000" units="mmol_per_gDW_per_hr"/>
            <parameter id="UPPER_BOUND" value="1000" units="mmol_per_gDW_per_hr"/>
            <parameter id="OBJECTIVE_COEFFICIENT" value="0"/>
            <parameter id="FLUX_VALUE" value="0" units="mmol_per_gDW_per_hr"/>
            <parameter id="REDUCED_COST" value="0"/>
          </listOfParameters>
        </kineticLaw>
      </reaction>
      <reaction id="RXN1F__45__20" name="RXN1F-20" reversible="false">
        <listOfReactants>
          <speciesReference species="ATP" stoichiometry="1"/>
          <speciesReference species="PROTOPORPHYRIN_IX" stoichiometry="1"/>
          <speciesReference species="MG__43__2" stoichiometry="1"/>
          <speciesReference species="WATER" stoichiometry="1"/>
        </listOfReactants>
        <listOfProducts>
          <speciesReference species="PROTON" stoichiometry="3"/>
          <speciesReference species="MG__45__PROTOPORPHYRIN" stoichiometry="1"/>
          <speciesReference species="Pi" stoichiometry="1"/>
          <speciesReference species="ADP" stoichiometry="1"/>
        </listOfProducts>
        <kineticLaw>
          <math xmlns="http://www.w3.org/1998/Math/MathML">
            <ci> FLUX_VALUE </ci>
          </math>
          <listOfParameters>
            <parameter id="LOWER_BOUND" value="0" units="mmol_per_gDW_per_hr"/>
            <parameter id="UPPER_BOUND" value="1000" units="mmol_per_gDW_per_hr"/>
            <parameter id="OBJECTIVE_COEFFICIENT" value="0"/>
            <parameter id="FLUX_VALUE" value="0" units="mmol_per_gDW_per_hr"/>
            <parameter id="REDUCED_COST" value="0"/>
          </listOfParameters>
        </kineticLaw>
      </reaction>
      <reaction id="_1__46__3__46__1__46__62__45__RXN" name="1.3.1.62-RXN" reversible="false">
        <listOfReactants>
          <speciesReference species="CPD__45__558" stoichiometry="1"/>
          <speciesReference species="NAD" stoichiometry="1"/>
        </listOfReactants>
        <listOfProducts>
          <speciesReference species="PROTON" stoichiometry="1"/>
          <speciesReference species="NADH" stoichiometry="1"/>
          <speciesReference species="_6__45__CARBOXYHEX__45__2__45__ENOYL__45__COA" stoichiometry="1"/>
        </listOfProducts>
        <kineticLaw>
          <math xmlns="http://www.w3.org/1998/Math/MathML">
            <ci> FLUX_VALUE </ci>
          </math>
          <listOfParameters>
            <parameter id="LOWER_BOUND" value="0" units="mmol_per_gDW_per_hr"/>
            <parameter id="UPPER_BOUND" value="1000" units="mmol_per_gDW_per_hr"/>
            <parameter id="OBJECTIVE_COEFFICIENT" value="0"/>
            <parameter id="FLUX_VALUE" value="0" units="mmol_per_gDW_per_hr"/>
            <parameter id="REDUCED_COST" value="0"/>
          </listOfParameters>
        </kineticLaw>
      </reaction>
      <reaction id="METHIONINE__45____45__TRNA__45__LIGASE__45__RXN" name="METHIONINE--TRNA-LIGASE-RXN" reversible="false">
        <listOfReactants>
          <speciesReference species="PROTON" stoichiometry="1"/>
          <speciesReference species="__124__MET__45__tRNAs__124__" stoichiometry="1"/>
          <speciesReference species="MET" stoichiometry="1"/>
          <speciesReference species="ATP" stoichiometry="1"/>
        </listOfReactants>
        <listOfProducts>
          <speciesReference species="__124__Charged__45__MET__45__tRNAs__124__" stoichiometry="1"/>
          <speciesReference species="PPI" stoichiometry="1"/>
          <speciesReference species="AMP" stoichiometry="1"/>
        </listOfProducts>
        <kineticLaw>
          <math xmlns="http://www.w3.org/1998/Math/MathML">
            <ci> FLUX_VALUE </ci>
          </math>
          <listOfParameters>
            <parameter id="LOWER_BOUND" value="0" units="mmol_per_gDW_per_hr"/>
            <parameter id="UPPER_BOUND" value="1000" units="mmol_per_gDW_per_hr"/>
            <parameter id="OBJECTIVE_COEFFICIENT" value="0"/>
            <parameter id="FLUX_VALUE" value="0" units="mmol_per_gDW_per_hr"/>
            <parameter id="REDUCED_COST" value="0"/>
          </listOfParameters>
        </kineticLaw>
      </reaction>
      <reaction id="_1__46__1__46__1__46__288__45__RXN" name="1.1.1.288-RXN" reversible="false">
        <listOfReactants>
          <speciesReference species="CPD__45__7279" stoichiometry="1"/>
          <speciesReference species="NAD" stoichiometry="1"/>
        </listOfReactants>
        <listOfProducts>
          <speciesReference species="CPD__45__692" stoichiometry="1"/>
          <speciesReference species="NADH" stoichiometry="1"/>
          <speciesReference species="PROTON" stoichiometry="1"/>
        </listOfProducts>
        <kineticLaw>
          <math xmlns="http://www.w3.org/1998/Math/MathML">
            <ci> FLUX_VALUE </ci>
          </math>
          <listOfParameters>
            <parameter id="LOWER_BOUND" value="0" units="mmol_per_gDW_per_hr"/>
            <parameter id="UPPER_BOUND" value="1000" units="mmol_per_gDW_per_hr"/>
            <parameter id="OBJECTIVE_COEFFICIENT" value="0"/>
            <parameter id="FLUX_VALUE" value="0" units="mmol_per_gDW_per_hr"/>
            <parameter id="REDUCED_COST" value="0"/>
          </listOfParameters>
        </kineticLaw>
      </reaction>
      <reaction id="GSAAMINOTRANS__45__RXN" name="GSAAMINOTRANS-RXN" reversible="false">
        <listOfReactants>
          <speciesReference species="GLUTAMATE__45__1__45__SEMIALDEHYDE" stoichiometry="1"/>
        </listOfReactants>
        <listOfProducts>
          <speciesReference species="_5__45__AMINO__45__LEVULINATE" stoichiometry="1"/>
        </listOfProducts>
        <kineticLaw>
          <math xmlns="http://www.w3.org/1998/Math/MathML">
            <ci> FLUX_VALUE </ci>
          </math>
          <listOfParameters>
            <parameter id="LOWER_BOUND" value="0" units="mmol_per_gDW_per_hr"/>
            <parameter id="UPPER_BOUND" value="1000" units="mmol_per_gDW_per_hr"/>
            <parameter id="OBJECTIVE_COEFFICIENT" value="0"/>
            <parameter id="FLUX_VALUE" value="0" units="mmol_per_gDW_per_hr"/>
            <parameter id="REDUCED_COST" value="0"/>
          </listOfParameters>
        </kineticLaw>
      </reaction>
      <reaction id="RXN0__45__2142" name="RXN0-2142" reversible="false">
        <listOfReactants>
          <speciesReference species="__124__b__45__Keto__45__cis__45__D5__45__dodecenoyl__45__ACPs__124__" stoichiometry="1"/>
          <speciesReference species="NADPH" stoichiometry="1"/>
          <speciesReference species="PROTON" stoichiometry="1"/>
        </listOfReactants>
        <listOfProducts>
          <speciesReference species="__124__b__45__Hydroxy__45__cis__45__D5__45__dodecenoyl__45__ACPs__124__" stoichiometry="1"/>
          <speciesReference species="NADP" stoichiometry="1"/>
        </listOfProducts>
        <kineticLaw>
          <math xmlns="http://www.w3.org/1998/Math/MathML">
            <ci> FLUX_VALUE </ci>
          </math>
          <listOfParameters>
            <parameter id="LOWER_BOUND" value="0" units="mmol_per_gDW_per_hr"/>
            <parameter id="UPPER_BOUND" value="1000" units="mmol_per_gDW_per_hr"/>
            <parameter id="OBJECTIVE_COEFFICIENT" value="0"/>
            <parameter id="FLUX_VALUE" value="0" units="mmol_per_gDW_per_hr"/>
            <parameter id="REDUCED_COST" value="0"/>
          </listOfParameters>
        </kineticLaw>
      </reaction>
      <reaction id="RXN0__45__304" name="RXN0-304" reversible="false">
        <listOfReactants>
          <speciesReference species="D__45__ALLULOSE__45__6__45__PHOSPHATE" stoichiometry="1"/>
        </listOfReactants>
        <listOfProducts>
          <speciesReference species="FRUCTOSE__45__6P" stoichiometry="1"/>
        </listOfProducts>
        <kineticLaw>
          <math xmlns="http://www.w3.org/1998/Math/MathML">
            <ci> FLUX_VALUE </ci>
          </math>
          <listOfParameters>
            <parameter id="LOWER_BOUND" value="0" units="mmol_per_gDW_per_hr"/>
            <parameter id="UPPER_BOUND" value="1000" units="mmol_per_gDW_per_hr"/>
            <parameter id="OBJECTIVE_COEFFICIENT" value="0"/>
            <parameter id="FLUX_VALUE" value="0" units="mmol_per_gDW_per_hr"/>
            <parameter id="REDUCED_COST" value="0"/>
          </listOfParameters>
        </kineticLaw>
      </reaction>
      <reaction id="HYDROXYBENZALDEHYDE__45__OXIDATION__45__NAD__45__RXN" name="HYDROXYBENZALDEHYDE-OXIDATION-NAD-RXN" reversible="false">
        <listOfReactants>
          <speciesReference species="_4__45__HYDROXYBENZALDEHYDE" stoichiometry="1"/>
          <speciesReference species="NAD" stoichiometry="1"/>
          <speciesReference species="WATER" stoichiometry="1"/>
        </listOfReactants>
        <listOfProducts>
          <speciesReference species="_4__45__hydroxybenzoate" stoichiometry="1"/>
          <speciesReference species="NADH" stoichiometry="1"/>
          <speciesReference species="PROTON" stoichiometry="2"/>
        </listOfProducts>
        <kineticLaw>
          <math xmlns="http://www.w3.org/1998/Math/MathML">
            <ci> FLUX_VALUE </ci>
          </math>
          <listOfParameters>
            <parameter id="LOWER_BOUND" value="0" units="mmol_per_gDW_per_hr"/>
            <parameter id="UPPER_BOUND" value="1000" units="mmol_per_gDW_per_hr"/>
            <parameter id="OBJECTIVE_COEFFICIENT" value="0"/>
            <parameter id="FLUX_VALUE" value="0" units="mmol_per_gDW_per_hr"/>
            <parameter id="REDUCED_COST" value="0"/>
          </listOfParameters>
        </kineticLaw>
      </reaction>
      <reaction id="SUCCORNTRANSAM__45__RXN" name="SUCCORNTRANSAM-RXN" reversible="false">
        <listOfReactants>
          <speciesReference species="N2__45__SUCCINYLORNITHINE" stoichiometry="1"/>
          <speciesReference species="_2__45__KETOGLUTARATE" stoichiometry="1"/>
        </listOfReactants>
        <listOfProducts>
          <speciesReference species="GLT" stoichiometry="1"/>
          <speciesReference species="CPD__45__822" stoichiometry="1"/>
        </listOfProducts>
        <kineticLaw>
          <math xmlns="http://www.w3.org/1998/Math/MathML">
            <ci> FLUX_VALUE </ci>
          </math>
          <listOfParameters>
            <parameter id="LOWER_BOUND" value="0" units="mmol_per_gDW_per_hr"/>
            <parameter id="UPPER_BOUND" value="1000" units="mmol_per_gDW_per_hr"/>
            <parameter id="OBJECTIVE_COEFFICIENT" value="0"/>
            <parameter id="FLUX_VALUE" value="0" units="mmol_per_gDW_per_hr"/>
            <parameter id="REDUCED_COST" value="0"/>
          </listOfParameters>
        </kineticLaw>
      </reaction>
      <reaction id="GLYOXI__45__RXN" name="GLYOXI-RXN" reversible="true">
        <listOfReactants>
          <speciesReference species="S__45__LACTOYL__45__GLUTATHIONE" stoichiometry="1"/>
        </listOfReactants>
        <listOfProducts>
          <speciesReference species="METHYL__45__GLYOXAL" stoichiometry="1"/>
          <speciesReference species="GLUTATHIONE" stoichiometry="1"/>
        </listOfProducts>
        <kineticLaw>
          <math xmlns="http://www.w3.org/1998/Math/MathML">
            <ci> FLUX_VALUE </ci>
          </math>
          <listOfParameters>
            <parameter id="LOWER_BOUND" value="-1000" units="mmol_per_gDW_per_hr"/>
            <parameter id="UPPER_BOUND" value="1000" units="mmol_per_gDW_per_hr"/>
            <parameter id="OBJECTIVE_COEFFICIENT" value="0"/>
            <parameter id="FLUX_VALUE" value="0" units="mmol_per_gDW_per_hr"/>
            <parameter id="REDUCED_COST" value="0"/>
          </listOfParameters>
        </kineticLaw>
      </reaction>
      <reaction id="RXN__45__7700" name="RXN-7700" reversible="false">
        <listOfReactants>
          <speciesReference species="PROTON" stoichiometry="1"/>
          <speciesReference species="PHENYLACETALDEHYDE" stoichiometry="1"/>
          <speciesReference species="NADH" stoichiometry="1"/>
        </listOfReactants>
        <listOfProducts>
          <speciesReference species="CPD__45__7035" stoichiometry="1"/>
          <speciesReference species="NAD" stoichiometry="1"/>
        </listOfProducts>
        <kineticLaw>
          <math xmlns="http://www.w3.org/1998/Math/MathML">
            <ci> FLUX_VALUE </ci>
          </math>
          <listOfParameters>
            <parameter id="LOWER_BOUND" value="0" units="mmol_per_gDW_per_hr"/>
            <parameter id="UPPER_BOUND" value="1000" units="mmol_per_gDW_per_hr"/>
            <parameter id="OBJECTIVE_COEFFICIENT" value="0"/>
            <parameter id="FLUX_VALUE" value="0" units="mmol_per_gDW_per_hr"/>
            <parameter id="REDUCED_COST" value="0"/>
          </listOfParameters>
        </kineticLaw>
      </reaction>
      <reaction id="ACETYL__45__COA__45__ACETYLTRANSFER__45__RXN" name="ACETYL-COA-ACETYLTRANSFER-RXN" reversible="true">
        <listOfReactants>
          <speciesReference species="ACETYL__45__COA" stoichiometry="2"/>
        </listOfReactants>
        <listOfProducts>
          <speciesReference species="ACETOACETYL__45__COA" stoichiometry="1"/>
          <speciesReference species="CO__45__A" stoichiometry="1"/>
        </listOfProducts>
        <kineticLaw>
          <math xmlns="http://www.w3.org/1998/Math/MathML">
            <ci> FLUX_VALUE </ci>
          </math>
          <listOfParameters>
            <parameter id="LOWER_BOUND" value="-1000" units="mmol_per_gDW_per_hr"/>
            <parameter id="UPPER_BOUND" value="1000" units="mmol_per_gDW_per_hr"/>
            <parameter id="OBJECTIVE_COEFFICIENT" value="0"/>
            <parameter id="FLUX_VALUE" value="0" units="mmol_per_gDW_per_hr"/>
            <parameter id="REDUCED_COST" value="0"/>
          </listOfParameters>
        </kineticLaw>
      </reaction>
      <reaction id="_2__46__5__46__1__46__66__45__RXN" name="2.5.1.66-RXN" reversible="false">
        <listOfReactants>
          <speciesReference species="GAP" stoichiometry="1"/>
          <speciesReference species="ARG" stoichiometry="1"/>
        </listOfReactants>
        <listOfProducts>
          <speciesReference species="PROTON" stoichiometry="1"/>
          <speciesReference species="L__45__N2__45__2__45__CARBOXYETHYLARGININE" stoichiometry="1"/>
          <speciesReference species="Pi" stoichiometry="1"/>
        </listOfProducts>
        <kineticLaw>
          <math xmlns="http://www.w3.org/1998/Math/MathML">
            <ci> FLUX_VALUE </ci>
          </math>
          <listOfParameters>
            <parameter id="LOWER_BOUND" value="0" units="mmol_per_gDW_per_hr"/>
            <parameter id="UPPER_BOUND" value="1000" units="mmol_per_gDW_per_hr"/>
            <parameter id="OBJECTIVE_COEFFICIENT" value="0"/>
            <parameter id="FLUX_VALUE" value="0" units="mmol_per_gDW_per_hr"/>
            <parameter id="REDUCED_COST" value="0"/>
          </listOfParameters>
        </kineticLaw>
      </reaction>
      <reaction id="RXN__45__9397" name="RXN-9397" reversible="false">
        <listOfReactants>
          <speciesReference species="CPD__45__260" stoichiometry="1"/>
          <speciesReference species="NAD" stoichiometry="1"/>
        </listOfReactants>
        <listOfProducts>
          <speciesReference species="CPD__45__10037" stoichiometry="1"/>
          <speciesReference species="NADH" stoichiometry="1"/>
          <speciesReference species="PROTON" stoichiometry="1"/>
        </listOfProducts>
        <kineticLaw>
          <math xmlns="http://www.w3.org/1998/Math/MathML">
            <ci> FLUX_VALUE </ci>
          </math>
          <listOfParameters>
            <parameter id="LOWER_BOUND" value="0" units="mmol_per_gDW_per_hr"/>
            <parameter id="UPPER_BOUND" value="1000" units="mmol_per_gDW_per_hr"/>
            <parameter id="OBJECTIVE_COEFFICIENT" value="0"/>
            <parameter id="FLUX_VALUE" value="0" units="mmol_per_gDW_per_hr"/>
            <parameter id="REDUCED_COST" value="0"/>
          </listOfParameters>
        </kineticLaw>
      </reaction>
      <reaction id="RXN0__45__5293" name="RXN0-5293" reversible="false">
        <listOfReactants>
          <speciesReference species="SUCC__45__S__45__ALD" stoichiometry="1"/>
          <speciesReference species="__124__NAD__45__P__45__OR__45__NOP__124__" stoichiometry="1"/>
          <speciesReference species="WATER" stoichiometry="1"/>
        </listOfReactants>
        <listOfProducts>
          <speciesReference species="__124__NADH__45__P__45__OR__45__NOP__124__" stoichiometry="1"/>
          <speciesReference species="SUC" stoichiometry="1"/>
          <speciesReference species="PROTON" stoichiometry="2"/>
        </listOfProducts>
        <kineticLaw>
          <math xmlns="http://www.w3.org/1998/Math/MathML">
            <ci> FLUX_VALUE </ci>
          </math>
          <listOfParameters>
            <parameter id="LOWER_BOUND" value="0" units="mmol_per_gDW_per_hr"/>
            <parameter id="UPPER_BOUND" value="1000" units="mmol_per_gDW_per_hr"/>
            <parameter id="OBJECTIVE_COEFFICIENT" value="0"/>
            <parameter id="FLUX_VALUE" value="0" units="mmol_per_gDW_per_hr"/>
            <parameter id="REDUCED_COST" value="0"/>
          </listOfParameters>
        </kineticLaw>
      </reaction>
      <reaction id="L__45__LACTATE__45__DEHYDROGENASE__45__RXN" name="L-LACTATE-DEHYDROGENASE-RXN" reversible="true">
        <listOfReactants>
          <speciesReference species="L__45__LACTATE" stoichiometry="1"/>
          <speciesReference species="NAD" stoichiometry="1"/>
        </listOfReactants>
        <listOfProducts>
          <speciesReference species="PYRUVATE" stoichiometry="1"/>
          <speciesReference species="NADH" stoichiometry="1"/>
          <speciesReference species="PROTON" stoichiometry="1"/>
        </listOfProducts>
        <kineticLaw>
          <math xmlns="http://www.w3.org/1998/Math/MathML">
            <ci> FLUX_VALUE </ci>
          </math>
          <listOfParameters>
            <parameter id="LOWER_BOUND" value="-1000" units="mmol_per_gDW_per_hr"/>
            <parameter id="UPPER_BOUND" value="1000" units="mmol_per_gDW_per_hr"/>
            <parameter id="OBJECTIVE_COEFFICIENT" value="0"/>
            <parameter id="FLUX_VALUE" value="0" units="mmol_per_gDW_per_hr"/>
            <parameter id="REDUCED_COST" value="0"/>
          </listOfParameters>
        </kineticLaw>
      </reaction>
      <reaction id="RXN__45__8873" name="RXN-8873" reversible="false">
        <listOfReactants>
          <speciesReference species="CPD__45__7616" stoichiometry="1"/>
          <speciesReference species="S__45__ADENOSYLMETHIONINE" stoichiometry="1"/>
        </listOfReactants>
        <listOfProducts>
          <speciesReference species="PROTON" stoichiometry="1"/>
          <speciesReference species="VANILLIN" stoichiometry="1"/>
          <speciesReference species="ADENOSYL__45__HOMO__45__CYS" stoichiometry="1"/>
        </listOfProducts>
        <kineticLaw>
          <math xmlns="http://www.w3.org/1998/Math/MathML">
            <ci> FLUX_VALUE </ci>
          </math>
          <listOfParameters>
            <parameter id="LOWER_BOUND" value="0" units="mmol_per_gDW_per_hr"/>
            <parameter id="UPPER_BOUND" value="1000" units="mmol_per_gDW_per_hr"/>
            <parameter id="OBJECTIVE_COEFFICIENT" value="0"/>
            <parameter id="FLUX_VALUE" value="0" units="mmol_per_gDW_per_hr"/>
            <parameter id="REDUCED_COST" value="0"/>
          </listOfParameters>
        </kineticLaw>
      </reaction>
      <reaction id="CARBPSYN__45__RXN" name="CARBPSYN-RXN" reversible="true">
        <listOfReactants>
          <speciesReference species="ATP" stoichiometry="2"/>
          <speciesReference species="GLN" stoichiometry="1"/>
          <speciesReference species="HCO3" stoichiometry="1"/>
          <speciesReference species="WATER" stoichiometry="1"/>
        </listOfReactants>
        <listOfProducts>
          <speciesReference species="GLT" stoichiometry="1"/>
          <speciesReference species="CARBAMOYL__45__P" stoichiometry="1"/>
          <speciesReference species="ADP" stoichiometry="2"/>
          <speciesReference species="Pi" stoichiometry="1"/>
          <speciesReference species="PROTON" stoichiometry="2"/>
        </listOfProducts>
        <kineticLaw>
          <math xmlns="http://www.w3.org/1998/Math/MathML">
            <ci> FLUX_VALUE </ci>
          </math>
          <listOfParameters>
            <parameter id="LOWER_BOUND" value="-1000" units="mmol_per_gDW_per_hr"/>
            <parameter id="UPPER_BOUND" value="1000" units="mmol_per_gDW_per_hr"/>
            <parameter id="OBJECTIVE_COEFFICIENT" value="0"/>
            <parameter id="FLUX_VALUE" value="0" units="mmol_per_gDW_per_hr"/>
            <parameter id="REDUCED_COST" value="0"/>
          </listOfParameters>
        </kineticLaw>
      </reaction>
      <reaction id="_2__46__5__46__1__46__46__45__RXN" name="2.5.1.46-RXN" reversible="false">
        <listOfReactants>
          <speciesReference species="SPERMIDINE" stoichiometry="1"/>
          <speciesReference species="__124__EIF5A__45__LYSINE__124__" stoichiometry="1"/>
        </listOfReactants>
        <listOfProducts>
          <speciesReference species="__124__CPD__45__9973__124__" stoichiometry="1"/>
          <speciesReference species="CPD__45__313" stoichiometry="1"/>
          <speciesReference species="PROTON" stoichiometry="1"/>
        </listOfProducts>
        <kineticLaw>
          <math xmlns="http://www.w3.org/1998/Math/MathML">
            <ci> FLUX_VALUE </ci>
          </math>
          <listOfParameters>
            <parameter id="LOWER_BOUND" value="0" units="mmol_per_gDW_per_hr"/>
            <parameter id="UPPER_BOUND" value="1000" units="mmol_per_gDW_per_hr"/>
            <parameter id="OBJECTIVE_COEFFICIENT" value="0"/>
            <parameter id="FLUX_VALUE" value="0" units="mmol_per_gDW_per_hr"/>
            <parameter id="REDUCED_COST" value="0"/>
          </listOfParameters>
        </kineticLaw>
      </reaction>
      <reaction id="GPH__45__RXN" name="GPH-RXN" reversible="false">
        <listOfReactants>
          <speciesReference species="WATER" stoichiometry="1"/>
          <speciesReference species="CPD__45__67" stoichiometry="1"/>
        </listOfReactants>
        <listOfProducts>
          <speciesReference species="GLYCOLLATE" stoichiometry="1"/>
          <speciesReference species="Pi" stoichiometry="1"/>
        </listOfProducts>
        <kineticLaw>
          <math xmlns="http://www.w3.org/1998/Math/MathML">
            <ci> FLUX_VALUE </ci>
          </math>
          <listOfParameters>
            <parameter id="LOWER_BOUND" value="0" units="mmol_per_gDW_per_hr"/>
            <parameter id="UPPER_BOUND" value="1000" units="mmol_per_gDW_per_hr"/>
            <parameter id="OBJECTIVE_COEFFICIENT" value="0"/>
            <parameter id="FLUX_VALUE" value="0" units="mmol_per_gDW_per_hr"/>
            <parameter id="REDUCED_COST" value="0"/>
          </listOfParameters>
        </kineticLaw>
      </reaction>
      <reaction id="RXN__45__1623" name="RXN-1623" reversible="false">
        <listOfReactants>
          <speciesReference species="__124__Long__45__Chain__45__Acyl__45__CoAs__124__" stoichiometry="1"/>
          <speciesReference species="__124__ACYL__45__SN__45__GLYCEROL__45__3P__124__" stoichiometry="1"/>
        </listOfReactants>
        <listOfProducts>
          <speciesReference species="__124__L__45__PHOSPHATIDATE__124__" stoichiometry="1"/>
          <speciesReference species="CO__45__A" stoichiometry="1"/>
        </listOfProducts>
        <kineticLaw>
          <math xmlns="http://www.w3.org/1998/Math/MathML">
            <ci> FLUX_VALUE </ci>
          </math>
          <listOfParameters>
            <parameter id="LOWER_BOUND" value="0" units="mmol_per_gDW_per_hr"/>
            <parameter id="UPPER_BOUND" value="1000" units="mmol_per_gDW_per_hr"/>
            <parameter id="OBJECTIVE_COEFFICIENT" value="0"/>
            <parameter id="FLUX_VALUE" value="0" units="mmol_per_gDW_per_hr"/>
            <parameter id="REDUCED_COST" value="0"/>
          </listOfParameters>
        </kineticLaw>
      </reaction>
      <reaction id="TRYPTOPHAN__45__RXN" name="TRYPTOPHAN-RXN" reversible="true">
        <listOfReactants>
          <speciesReference species="TRP" stoichiometry="1"/>
          <speciesReference species="WATER" stoichiometry="1"/>
        </listOfReactants>
        <listOfProducts>
          <speciesReference species="AMMONIUM" stoichiometry="1"/>
          <speciesReference species="INDOLE" stoichiometry="1"/>
          <speciesReference species="PYRUVATE" stoichiometry="1"/>
        </listOfProducts>
        <kineticLaw>
          <math xmlns="http://www.w3.org/1998/Math/MathML">
            <ci> FLUX_VALUE </ci>
          </math>
          <listOfParameters>
            <parameter id="LOWER_BOUND" value="-1000" units="mmol_per_gDW_per_hr"/>
            <parameter id="UPPER_BOUND" value="1000" units="mmol_per_gDW_per_hr"/>
            <parameter id="OBJECTIVE_COEFFICIENT" value="0"/>
            <parameter id="FLUX_VALUE" value="0" units="mmol_per_gDW_per_hr"/>
            <parameter id="REDUCED_COST" value="0"/>
          </listOfParameters>
        </kineticLaw>
      </reaction>
      <reaction id="ENOYL__45__COA__45__HYDRAT__45__RXN" name="ENOYL-COA-HYDRAT-RXN" reversible="false">
        <listOfReactants>
          <speciesReference species="__124__TRANS__45__D2__45__ENOYL__45__COA__124__" stoichiometry="1"/>
          <speciesReference species="WATER" stoichiometry="1"/>
        </listOfReactants>
        <listOfProducts>
          <speciesReference species="__124__L__45__3__45__HYDROXYACYL__45__COA__124__" stoichiometry="1"/>
        </listOfProducts>
        <kineticLaw>
          <math xmlns="http://www.w3.org/1998/Math/MathML">
            <ci> FLUX_VALUE </ci>
          </math>
          <listOfParameters>
            <parameter id="LOWER_BOUND" value="0" units="mmol_per_gDW_per_hr"/>
            <parameter id="UPPER_BOUND" value="1000" units="mmol_per_gDW_per_hr"/>
            <parameter id="OBJECTIVE_COEFFICIENT" value="0"/>
            <parameter id="FLUX_VALUE" value="0" units="mmol_per_gDW_per_hr"/>
            <parameter id="REDUCED_COST" value="0"/>
          </listOfParameters>
        </kineticLaw>
      </reaction>
      <reaction id="_5__45__FORMYL__45__THF__45__CYCLO__45__LIGASE__45__RXN" name="5-FORMYL-THF-CYCLO-LIGASE-RXN" reversible="false">
        <listOfReactants>
          <speciesReference species="_5__45__FORMYL__45__THF" stoichiometry="1"/>
          <speciesReference species="ATP" stoichiometry="1"/>
        </listOfReactants>
        <listOfProducts>
          <speciesReference species="_5__45__10__45__METHENYL__45__THF" stoichiometry="1"/>
          <speciesReference species="ADP" stoichiometry="1"/>
          <speciesReference species="Pi" stoichiometry="1"/>
        </listOfProducts>
        <kineticLaw>
          <math xmlns="http://www.w3.org/1998/Math/MathML">
            <ci> FLUX_VALUE </ci>
          </math>
          <listOfParameters>
            <parameter id="LOWER_BOUND" value="0" units="mmol_per_gDW_per_hr"/>
            <parameter id="UPPER_BOUND" value="1000" units="mmol_per_gDW_per_hr"/>
            <parameter id="OBJECTIVE_COEFFICIENT" value="0"/>
            <parameter id="FLUX_VALUE" value="0" units="mmol_per_gDW_per_hr"/>
            <parameter id="REDUCED_COST" value="0"/>
          </listOfParameters>
        </kineticLaw>
      </reaction>
      <reaction id="FUMHYDR__45__RXN" name="FUMHYDR-RXN" reversible="true">
        <listOfReactants>
          <speciesReference species="MAL" stoichiometry="1"/>
        </listOfReactants>
        <listOfProducts>
          <speciesReference species="FUM" stoichiometry="1"/>
          <speciesReference species="WATER" stoichiometry="1"/>
        </listOfProducts>
        <kineticLaw>
          <math xmlns="http://www.w3.org/1998/Math/MathML">
            <ci> FLUX_VALUE </ci>
          </math>
          <listOfParameters>
            <parameter id="LOWER_BOUND" value="-1000" units="mmol_per_gDW_per_hr"/>
            <parameter id="UPPER_BOUND" value="1000" units="mmol_per_gDW_per_hr"/>
            <parameter id="OBJECTIVE_COEFFICIENT" value="0"/>
            <parameter id="FLUX_VALUE" value="0" units="mmol_per_gDW_per_hr"/>
            <parameter id="REDUCED_COST" value="0"/>
          </listOfParameters>
        </kineticLaw>
      </reaction>
      <reaction id="_1TRANSKETO__45__RXN" name="1TRANSKETO-RXN" reversible="true">
        <listOfReactants>
          <speciesReference species="D__45__SEDOHEPTULOSE__45__7__45__P" stoichiometry="1"/>
          <speciesReference species="GAP" stoichiometry="1"/>
        </listOfReactants>
        <listOfProducts>
          <speciesReference species="__124__RIBOSE__45__5P__124__" stoichiometry="1"/>
          <speciesReference species="XYLULOSE__45__5__45__PHOSPHATE" stoichiometry="1"/>
        </listOfProducts>
        <kineticLaw>
          <math xmlns="http://www.w3.org/1998/Math/MathML">
            <ci> FLUX_VALUE </ci>
          </math>
          <listOfParameters>
            <parameter id="LOWER_BOUND" value="-1000" units="mmol_per_gDW_per_hr"/>
            <parameter id="UPPER_BOUND" value="1000" units="mmol_per_gDW_per_hr"/>
            <parameter id="OBJECTIVE_COEFFICIENT" value="0"/>
            <parameter id="FLUX_VALUE" value="0" units="mmol_per_gDW_per_hr"/>
            <parameter id="REDUCED_COST" value="0"/>
          </listOfParameters>
        </kineticLaw>
      </reaction>
      <reaction id="_2__46__7__46__7__46__14__45__RXN" name="2.7.7.14-RXN" reversible="false">
        <listOfReactants>
          <speciesReference species="PROTON" stoichiometry="1"/>
          <speciesReference species="PHOSPHORYL__45__ETHANOLAMINE" stoichiometry="1"/>
          <speciesReference species="CTP" stoichiometry="1"/>
        </listOfReactants>
        <listOfProducts>
          <speciesReference species="CDP__45__ETHANOLAMINE" stoichiometry="1"/>
          <speciesReference species="PPI" stoichiometry="1"/>
        </listOfProducts>
        <kineticLaw>
          <math xmlns="http://www.w3.org/1998/Math/MathML">
            <ci> FLUX_VALUE </ci>
          </math>
          <listOfParameters>
            <parameter id="LOWER_BOUND" value="0" units="mmol_per_gDW_per_hr"/>
            <parameter id="UPPER_BOUND" value="1000" units="mmol_per_gDW_per_hr"/>
            <parameter id="OBJECTIVE_COEFFICIENT" value="0"/>
            <parameter id="FLUX_VALUE" value="0" units="mmol_per_gDW_per_hr"/>
            <parameter id="REDUCED_COST" value="0"/>
          </listOfParameters>
        </kineticLaw>
      </reaction>
      <reaction id="PYRIDOXKIN__45__RXN" name="PYRIDOXKIN-RXN" reversible="false">
        <listOfReactants>
          <speciesReference species="PYRIDOXAL" stoichiometry="1"/>
          <speciesReference species="ATP" stoichiometry="1"/>
        </listOfReactants>
        <listOfProducts>
          <speciesReference species="PYRIDOXAL_PHOSPHATE" stoichiometry="1"/>
          <speciesReference species="PROTON" stoichiometry="1"/>
          <speciesReference species="ADP" stoichiometry="1"/>
        </listOfProducts>
        <kineticLaw>
          <math xmlns="http://www.w3.org/1998/Math/MathML">
            <ci> FLUX_VALUE </ci>
          </math>
          <listOfParameters>
            <parameter id="LOWER_BOUND" value="0" units="mmol_per_gDW_per_hr"/>
            <parameter id="UPPER_BOUND" value="1000" units="mmol_per_gDW_per_hr"/>
            <parameter id="OBJECTIVE_COEFFICIENT" value="0"/>
            <parameter id="FLUX_VALUE" value="0" units="mmol_per_gDW_per_hr"/>
            <parameter id="REDUCED_COST" value="0"/>
          </listOfParameters>
        </kineticLaw>
      </reaction>
      <reaction id="RXN0__45__4281" name="RXN0-4281" reversible="true">
        <listOfReactants>
          <speciesReference species="ACETOL" stoichiometry="1"/>
          <speciesReference species="NADP" stoichiometry="1"/>
        </listOfReactants>
        <listOfProducts>
          <speciesReference species="PROTON" stoichiometry="1"/>
          <speciesReference species="METHYL__45__GLYOXAL" stoichiometry="1"/>
          <speciesReference species="NADPH" stoichiometry="1"/>
        </listOfProducts>
        <kineticLaw>
          <math xmlns="http://www.w3.org/1998/Math/MathML">
            <ci> FLUX_VALUE </ci>
          </math>
          <listOfParameters>
            <parameter id="LOWER_BOUND" value="-1000" units="mmol_per_gDW_per_hr"/>
            <parameter id="UPPER_BOUND" value="1000" units="mmol_per_gDW_per_hr"/>
            <parameter id="OBJECTIVE_COEFFICIENT" value="0"/>
            <parameter id="FLUX_VALUE" value="0" units="mmol_per_gDW_per_hr"/>
            <parameter id="REDUCED_COST" value="0"/>
          </listOfParameters>
        </kineticLaw>
      </reaction>
      <reaction id="ISOCITDEH__45__RXN" name="ISOCITDEH-RXN" reversible="true">
        <listOfReactants>
          <speciesReference species="THREO__45__DS__45__ISO__45__CITRATE" stoichiometry="1"/>
          <speciesReference species="NADP" stoichiometry="1"/>
        </listOfReactants>
        <listOfProducts>
          <speciesReference species="_2__45__KETOGLUTARATE" stoichiometry="1"/>
          <speciesReference species="CARBON__45__DIOXIDE" stoichiometry="1"/>
          <speciesReference species="NADPH" stoichiometry="1"/>
        </listOfProducts>
        <kineticLaw>
          <math xmlns="http://www.w3.org/1998/Math/MathML">
            <ci> FLUX_VALUE </ci>
          </math>
          <listOfParameters>
            <parameter id="LOWER_BOUND" value="-1000" units="mmol_per_gDW_per_hr"/>
            <parameter id="UPPER_BOUND" value="1000" units="mmol_per_gDW_per_hr"/>
            <parameter id="OBJECTIVE_COEFFICIENT" value="0"/>
            <parameter id="FLUX_VALUE" value="0" units="mmol_per_gDW_per_hr"/>
            <parameter id="REDUCED_COST" value="0"/>
          </listOfParameters>
        </kineticLaw>
      </reaction>
      <reaction id="ACETATE__45____45__COA__45__LIGASE__45__ADP__45__FORMING__45__RXN" name="ACETATE--COA-LIGASE-ADP-FORMING-RXN" reversible="false">
        <listOfReactants>
          <speciesReference species="Pi" stoichiometry="1"/>
          <speciesReference species="ACETYL__45__COA" stoichiometry="1"/>
          <speciesReference species="ADP" stoichiometry="1"/>
        </listOfReactants>
        <listOfProducts>
          <speciesReference species="CO__45__A" stoichiometry="1"/>
          <speciesReference species="ACET" stoichiometry="1"/>
          <speciesReference species="ATP" stoichiometry="1"/>
        </listOfProducts>
        <kineticLaw>
          <math xmlns="http://www.w3.org/1998/Math/MathML">
            <ci> FLUX_VALUE </ci>
          </math>
          <listOfParameters>
            <parameter id="LOWER_BOUND" value="0" units="mmol_per_gDW_per_hr"/>
            <parameter id="UPPER_BOUND" value="1000" units="mmol_per_gDW_per_hr"/>
            <parameter id="OBJECTIVE_COEFFICIENT" value="0"/>
            <parameter id="FLUX_VALUE" value="0" units="mmol_per_gDW_per_hr"/>
            <parameter id="REDUCED_COST" value="0"/>
          </listOfParameters>
        </kineticLaw>
      </reaction>
      <reaction id="_1__46__14__46__11__46__24__45__RXN" name="1.14.11.24-RXN" reversible="false">
        <listOfReactants>
          <speciesReference species="CPD__45__7227" stoichiometry="1"/>
          <speciesReference species="_2__45__KETOGLUTARATE" stoichiometry="1"/>
          <speciesReference species="OXYGEN__45__MOLECULE" stoichiometry="1"/>
        </listOfReactants>
        <listOfProducts>
          <speciesReference species="PROTON" stoichiometry="1"/>
          <speciesReference species="CPD__45__7231" stoichiometry="1"/>
          <speciesReference species="SUC" stoichiometry="1"/>
          <speciesReference species="CARBON__45__DIOXIDE" stoichiometry="1"/>
        </listOfProducts>
        <kineticLaw>
          <math xmlns="http://www.w3.org/1998/Math/MathML">
            <ci> FLUX_VALUE </ci>
          </math>
          <listOfParameters>
            <parameter id="LOWER_BOUND" value="0" units="mmol_per_gDW_per_hr"/>
            <parameter id="UPPER_BOUND" value="1000" units="mmol_per_gDW_per_hr"/>
            <parameter id="OBJECTIVE_COEFFICIENT" value="0"/>
            <parameter id="FLUX_VALUE" value="0" units="mmol_per_gDW_per_hr"/>
            <parameter id="REDUCED_COST" value="0"/>
          </listOfParameters>
        </kineticLaw>
      </reaction>
      <reaction id="MERCAPYSTRANS__45__RXN" name="MERCAPYSTRANS-RXN" reversible="false">
        <listOfReactants>
          <speciesReference species="_3__45__MERCAPTO__45__PYRUVATE" stoichiometry="1"/>
          <speciesReference species="HCN" stoichiometry="1"/>
        </listOfReactants>
        <listOfProducts>
          <speciesReference species="HSCN" stoichiometry="1"/>
          <speciesReference species="PYRUVATE" stoichiometry="1"/>
          <speciesReference species="PROTON" stoichiometry="1"/>
        </listOfProducts>
        <kineticLaw>
          <math xmlns="http://www.w3.org/1998/Math/MathML">
            <ci> FLUX_VALUE </ci>
          </math>
          <listOfParameters>
            <parameter id="LOWER_BOUND" value="0" units="mmol_per_gDW_per_hr"/>
            <parameter id="UPPER_BOUND" value="1000" units="mmol_per_gDW_per_hr"/>
            <parameter id="OBJECTIVE_COEFFICIENT" value="0"/>
            <parameter id="FLUX_VALUE" value="0" units="mmol_per_gDW_per_hr"/>
            <parameter id="REDUCED_COST" value="0"/>
          </listOfParameters>
        </kineticLaw>
      </reaction>
      <reaction id="_2__46__3__46__1__46__91__45__RXN" name="2.3.1.91-RXN" reversible="false">
        <listOfReactants>
          <speciesReference species="_1__45__O__45__SINAPOYL__45__BETA__45__D__45__GLUCOSE" stoichiometry="1"/>
          <speciesReference species="CHOLINE" stoichiometry="1"/>
        </listOfReactants>
        <listOfProducts>
          <speciesReference species="O__45__SINAPOYLCHOLINE" stoichiometry="1"/>
          <speciesReference species="GLC" stoichiometry="1"/>
        </listOfProducts>
        <kineticLaw>
          <math xmlns="http://www.w3.org/1998/Math/MathML">
            <ci> FLUX_VALUE </ci>
          </math>
          <listOfParameters>
            <parameter id="LOWER_BOUND" value="0" units="mmol_per_gDW_per_hr"/>
            <parameter id="UPPER_BOUND" value="1000" units="mmol_per_gDW_per_hr"/>
            <parameter id="OBJECTIVE_COEFFICIENT" value="0"/>
            <parameter id="FLUX_VALUE" value="0" units="mmol_per_gDW_per_hr"/>
            <parameter id="REDUCED_COST" value="0"/>
          </listOfParameters>
        </kineticLaw>
      </reaction>
      <reaction id="STRICTOSIDINE__45__BETA__45__GLUCOSIDASE__45__RXN" name="STRICTOSIDINE-BETA-GLUCOSIDASE-RXN" reversible="false">
        <listOfReactants>
          <speciesReference species="WATER" stoichiometry="1"/>
          <speciesReference species="STRICTOSIDINE" stoichiometry="1"/>
        </listOfReactants>
        <listOfProducts>
          <speciesReference species="GLC" stoichiometry="1"/>
          <speciesReference species="STRICTOSIDINE__45__AGLYCONE" stoichiometry="1"/>
        </listOfProducts>
        <kineticLaw>
          <math xmlns="http://www.w3.org/1998/Math/MathML">
            <ci> FLUX_VALUE </ci>
          </math>
          <listOfParameters>
            <parameter id="LOWER_BOUND" value="0" units="mmol_per_gDW_per_hr"/>
            <parameter id="UPPER_BOUND" value="1000" units="mmol_per_gDW_per_hr"/>
            <parameter id="OBJECTIVE_COEFFICIENT" value="0"/>
            <parameter id="FLUX_VALUE" value="0" units="mmol_per_gDW_per_hr"/>
            <parameter id="REDUCED_COST" value="0"/>
          </listOfParameters>
        </kineticLaw>
      </reaction>
      <reaction id="_2__46__1__46__1__46__120__45__RXN" name="2.1.1.120-RXN" reversible="false">
        <listOfReactants>
          <speciesReference species="_12__45__HYDROXYDIHYDROCHELIRUBINE" stoichiometry="1"/>
          <speciesReference species="S__45__ADENOSYLMETHIONINE" stoichiometry="1"/>
        </listOfReactants>
        <listOfProducts>
          <speciesReference species="PROTON" stoichiometry="1"/>
          <speciesReference species="ADENOSYL__45__HOMO__45__CYS" stoichiometry="1"/>
          <speciesReference species="DIHYDROMACARPINE" stoichiometry="1"/>
        </listOfProducts>
        <kineticLaw>
          <math xmlns="http://www.w3.org/1998/Math/MathML">
            <ci> FLUX_VALUE </ci>
          </math>
          <listOfParameters>
            <parameter id="LOWER_BOUND" value="0" units="mmol_per_gDW_per_hr"/>
            <parameter id="UPPER_BOUND" value="1000" units="mmol_per_gDW_per_hr"/>
            <parameter id="OBJECTIVE_COEFFICIENT" value="0"/>
            <parameter id="FLUX_VALUE" value="0" units="mmol_per_gDW_per_hr"/>
            <parameter id="REDUCED_COST" value="0"/>
          </listOfParameters>
        </kineticLaw>
      </reaction>
      <reaction id="GLUTAMATE__45__DEHYDROGENASE__45__RXN" name="GLUTAMATE-DEHYDROGENASE-RXN" reversible="true">
        <listOfReactants>
          <speciesReference species="GLT" stoichiometry="1"/>
          <speciesReference species="WATER" stoichiometry="1"/>
          <speciesReference species="NAD" stoichiometry="1"/>
        </listOfReactants>
        <listOfProducts>
          <speciesReference species="_2__45__KETOGLUTARATE" stoichiometry="1"/>
          <speciesReference species="AMMONIUM" stoichiometry="1"/>
          <speciesReference species="NADH" stoichiometry="1"/>
          <speciesReference species="PROTON" stoichiometry="1"/>
        </listOfProducts>
        <kineticLaw>
          <math xmlns="http://www.w3.org/1998/Math/MathML">
            <ci> FLUX_VALUE </ci>
          </math>
          <listOfParameters>
            <parameter id="LOWER_BOUND" value="-1000" units="mmol_per_gDW_per_hr"/>
            <parameter id="UPPER_BOUND" value="1000" units="mmol_per_gDW_per_hr"/>
            <parameter id="OBJECTIVE_COEFFICIENT" value="0"/>
            <parameter id="FLUX_VALUE" value="0" units="mmol_per_gDW_per_hr"/>
            <parameter id="REDUCED_COST" value="0"/>
          </listOfParameters>
        </kineticLaw>
      </reaction>
      <reaction id="NAPHTHOATE__45__SYN__45__RXN" name="NAPHTHOATE-SYN-RXN" reversible="false">
        <listOfReactants>
          <speciesReference species="PROTON" stoichiometry="1"/>
          <speciesReference species="CPD__45__6972" stoichiometry="1"/>
        </listOfReactants>
        <listOfProducts>
          <speciesReference species="CPD__45__9925" stoichiometry="1"/>
          <speciesReference species="WATER" stoichiometry="1"/>
        </listOfProducts>
        <kineticLaw>
          <math xmlns="http://www.w3.org/1998/Math/MathML">
            <ci> FLUX_VALUE </ci>
          </math>
          <listOfParameters>
            <parameter id="LOWER_BOUND" value="0" units="mmol_per_gDW_per_hr"/>
            <parameter id="UPPER_BOUND" value="1000" units="mmol_per_gDW_per_hr"/>
            <parameter id="OBJECTIVE_COEFFICIENT" value="0"/>
            <parameter id="FLUX_VALUE" value="0" units="mmol_per_gDW_per_hr"/>
            <parameter id="REDUCED_COST" value="0"/>
          </listOfParameters>
        </kineticLaw>
      </reaction>
      <reaction id="PYRNUTRANSHYDROGEN__45__RXN" name="PYRNUTRANSHYDROGEN-RXN" reversible="true">
        <listOfReactants>
          <speciesReference species="NAD" stoichiometry="1"/>
          <speciesReference species="NADPH" stoichiometry="1"/>
        </listOfReactants>
        <listOfProducts>
          <speciesReference species="NADH" stoichiometry="1"/>
          <speciesReference species="NADP" stoichiometry="1"/>
        </listOfProducts>
        <kineticLaw>
          <math xmlns="http://www.w3.org/1998/Math/MathML">
            <ci> FLUX_VALUE </ci>
          </math>
          <listOfParameters>
            <parameter id="LOWER_BOUND" value="-1000" units="mmol_per_gDW_per_hr"/>
            <parameter id="UPPER_BOUND" value="1000" units="mmol_per_gDW_per_hr"/>
            <parameter id="OBJECTIVE_COEFFICIENT" value="0"/>
            <parameter id="FLUX_VALUE" value="0" units="mmol_per_gDW_per_hr"/>
            <parameter id="REDUCED_COST" value="0"/>
          </listOfParameters>
        </kineticLaw>
      </reaction>
      <reaction id="_2TRANSKETO__45__RXN" name="2TRANSKETO-RXN" reversible="true">
        <listOfReactants>
          <speciesReference species="ERYTHROSE__45__4P" stoichiometry="1"/>
          <speciesReference species="XYLULOSE__45__5__45__PHOSPHATE" stoichiometry="1"/>
        </listOfReactants>
        <listOfProducts>
          <speciesReference species="FRUCTOSE__45__6P" stoichiometry="1"/>
          <speciesReference species="GAP" stoichiometry="1"/>
        </listOfProducts>
        <kineticLaw>
          <math xmlns="http://www.w3.org/1998/Math/MathML">
            <ci> FLUX_VALUE </ci>
          </math>
          <listOfParameters>
            <parameter id="LOWER_BOUND" value="-1000" units="mmol_per_gDW_per_hr"/>
            <parameter id="UPPER_BOUND" value="1000" units="mmol_per_gDW_per_hr"/>
            <parameter id="OBJECTIVE_COEFFICIENT" value="0"/>
            <parameter id="FLUX_VALUE" value="0" units="mmol_per_gDW_per_hr"/>
            <parameter id="REDUCED_COST" value="0"/>
          </listOfParameters>
        </kineticLaw>
      </reaction>
      <reaction id="GLUCONATE__45__5__45__DEHYDROGENASE__45__RXN" name="GLUCONATE-5-DEHYDROGENASE-RXN" reversible="true">
        <listOfReactants>
          <speciesReference species="GLUCONATE" stoichiometry="1"/>
          <speciesReference species="__124__NAD__45__P__45__OR__45__NOP__124__" stoichiometry="1"/>
        </listOfReactants>
        <listOfProducts>
          <speciesReference species="_5__45__DEHYDROGLUCONATE" stoichiometry="1"/>
          <speciesReference species="__124__NADH__45__P__45__OR__45__NOP__124__" stoichiometry="1"/>
          <speciesReference species="PROTON" stoichiometry="1"/>
        </listOfProducts>
        <kineticLaw>
          <math xmlns="http://www.w3.org/1998/Math/MathML">
            <ci> FLUX_VALUE </ci>
          </math>
          <listOfParameters>
            <parameter id="LOWER_BOUND" value="-1000" units="mmol_per_gDW_per_hr"/>
            <parameter id="UPPER_BOUND" value="1000" units="mmol_per_gDW_per_hr"/>
            <parameter id="OBJECTIVE_COEFFICIENT" value="0"/>
            <parameter id="FLUX_VALUE" value="0" units="mmol_per_gDW_per_hr"/>
            <parameter id="REDUCED_COST" value="0"/>
          </listOfParameters>
        </kineticLaw>
      </reaction>
      <reaction id="MALATE__45____45__COA__45__LIGASE__45__RXN" name="MALATE--COA-LIGASE-RXN" reversible="true">
        <listOfReactants>
          <speciesReference species="MAL" stoichiometry="1"/>
          <speciesReference species="CO__45__A" stoichiometry="1"/>
          <speciesReference species="ATP" stoichiometry="1"/>
        </listOfReactants>
        <listOfProducts>
          <speciesReference species="Pi" stoichiometry="1"/>
          <speciesReference species="CPD__45__208" stoichiometry="1"/>
          <speciesReference species="ADP" stoichiometry="1"/>
        </listOfProducts>
        <kineticLaw>
          <math xmlns="http://www.w3.org/1998/Math/MathML">
            <ci> FLUX_VALUE </ci>
          </math>
          <listOfParameters>
            <parameter id="LOWER_BOUND" value="-1000" units="mmol_per_gDW_per_hr"/>
            <parameter id="UPPER_BOUND" value="1000" units="mmol_per_gDW_per_hr"/>
            <parameter id="OBJECTIVE_COEFFICIENT" value="0"/>
            <parameter id="FLUX_VALUE" value="0" units="mmol_per_gDW_per_hr"/>
            <parameter id="REDUCED_COST" value="0"/>
          </listOfParameters>
        </kineticLaw>
      </reaction>
      <reaction id="RXN__45__9344" name="RXN-9344" reversible="false">
        <listOfReactants>
          <speciesReference species="__124__Long__45__Chain__45__Acyl__45__CoAs__124__" stoichiometry="1"/>
          <speciesReference species="NADPH" stoichiometry="2"/>
          <speciesReference species="PROTON" stoichiometry="2"/>
        </listOfReactants>
        <listOfProducts>
          <speciesReference species="__124__Long__45__chain__45__alcohols__124__" stoichiometry="1"/>
          <speciesReference species="CO__45__A" stoichiometry="1"/>
          <speciesReference species="NADP" stoichiometry="2"/>
        </listOfProducts>
        <kineticLaw>
          <math xmlns="http://www.w3.org/1998/Math/MathML">
            <ci> FLUX_VALUE </ci>
          </math>
          <listOfParameters>
            <parameter id="LOWER_BOUND" value="0" units="mmol_per_gDW_per_hr"/>
            <parameter id="UPPER_BOUND" value="1000" units="mmol_per_gDW_per_hr"/>
            <parameter id="OBJECTIVE_COEFFICIENT" value="0"/>
            <parameter id="FLUX_VALUE" value="0" units="mmol_per_gDW_per_hr"/>
            <parameter id="REDUCED_COST" value="0"/>
          </listOfParameters>
        </kineticLaw>
      </reaction>
      <reaction id="DIACYLGLYCEROL__45__O__45__ACYLTRANSFERASE__45__RXN" name="DIACYLGLYCEROL-O-ACYLTRANSFERASE-RXN" reversible="false">
        <listOfReactants>
          <speciesReference species="__124__ACYL__45__COA__124__" stoichiometry="1"/>
          <speciesReference species="__124__DIACYLGLYCEROL__124__" stoichiometry="1"/>
        </listOfReactants>
        <listOfProducts>
          <speciesReference species="__124__Triacylglycerols__124__" stoichiometry="1"/>
          <speciesReference species="CO__45__A" stoichiometry="1"/>
        </listOfProducts>
        <kineticLaw>
          <math xmlns="http://www.w3.org/1998/Math/MathML">
            <ci> FLUX_VALUE </ci>
          </math>
          <listOfParameters>
            <parameter id="LOWER_BOUND" value="0" units="mmol_per_gDW_per_hr"/>
            <parameter id="UPPER_BOUND" value="1000" units="mmol_per_gDW_per_hr"/>
            <parameter id="OBJECTIVE_COEFFICIENT" value="0"/>
            <parameter id="FLUX_VALUE" value="0" units="mmol_per_gDW_per_hr"/>
            <parameter id="REDUCED_COST" value="0"/>
          </listOfParameters>
        </kineticLaw>
      </reaction>
      <reaction id="RXN__45__115" name="RXN-115" reversible="false">
        <listOfReactants>
          <speciesReference species="CPD1F__45__139" stoichiometry="1"/>
          <speciesReference species="_2__45__KETOGLUTARATE" stoichiometry="1"/>
          <speciesReference species="OXYGEN__45__MOLECULE" stoichiometry="1"/>
        </listOfReactants>
        <listOfProducts>
          <speciesReference species="CPD__45__204" stoichiometry="1"/>
          <speciesReference species="SUC" stoichiometry="1"/>
          <speciesReference species="CARBON__45__DIOXIDE" stoichiometry="1"/>
        </listOfProducts>
        <kineticLaw>
          <math xmlns="http://www.w3.org/1998/Math/MathML">
            <ci> FLUX_VALUE </ci>
          </math>
          <listOfParameters>
            <parameter id="LOWER_BOUND" value="0" units="mmol_per_gDW_per_hr"/>
            <parameter id="UPPER_BOUND" value="1000" units="mmol_per_gDW_per_hr"/>
            <parameter id="OBJECTIVE_COEFFICIENT" value="0"/>
            <parameter id="FLUX_VALUE" value="0" units="mmol_per_gDW_per_hr"/>
            <parameter id="REDUCED_COST" value="0"/>
          </listOfParameters>
        </kineticLaw>
      </reaction>
      <reaction id="RXN__45__2962" name="RXN-2962" reversible="true">
        <listOfReactants>
          <speciesReference species="S__45__HYDROXYMETHYLGLUTATHIONE" stoichiometry="1"/>
          <speciesReference species="__124__NAD__45__P__45__OR__45__NOP__124__" stoichiometry="1"/>
        </listOfReactants>
        <listOfProducts>
          <speciesReference species="CPD__45__548" stoichiometry="1"/>
          <speciesReference species="__124__NADH__45__P__45__OR__45__NOP__124__" stoichiometry="1"/>
          <speciesReference species="PROTON" stoichiometry="1"/>
        </listOfProducts>
        <kineticLaw>
          <math xmlns="http://www.w3.org/1998/Math/MathML">
            <ci> FLUX_VALUE </ci>
          </math>
          <listOfParameters>
            <parameter id="LOWER_BOUND" value="-1000" units="mmol_per_gDW_per_hr"/>
            <parameter id="UPPER_BOUND" value="1000" units="mmol_per_gDW_per_hr"/>
            <parameter id="OBJECTIVE_COEFFICIENT" value="0"/>
            <parameter id="FLUX_VALUE" value="0" units="mmol_per_gDW_per_hr"/>
            <parameter id="REDUCED_COST" value="0"/>
          </listOfParameters>
        </kineticLaw>
      </reaction>
      <reaction id="RXN__45__8352" name="RXN-8352" reversible="false">
        <listOfReactants>
          <speciesReference species="CPD__45__8134" stoichiometry="1"/>
          <speciesReference species="NADPH" stoichiometry="1"/>
          <speciesReference species="PROTON" stoichiometry="1"/>
          <speciesReference species="OXYGEN__45__MOLECULE" stoichiometry="1"/>
        </listOfReactants>
        <listOfProducts>
          <speciesReference species="CPD__45__4161" stoichiometry="1"/>
          <speciesReference species="NADP" stoichiometry="1"/>
          <speciesReference species="WATER" stoichiometry="2"/>
        </listOfProducts>
        <kineticLaw>
          <math xmlns="http://www.w3.org/1998/Math/MathML">
            <ci> FLUX_VALUE </ci>
          </math>
          <listOfParameters>
            <parameter id="LOWER_BOUND" value="0" units="mmol_per_gDW_per_hr"/>
            <parameter id="UPPER_BOUND" value="1000" units="mmol_per_gDW_per_hr"/>
            <parameter id="OBJECTIVE_COEFFICIENT" value="0"/>
            <parameter id="FLUX_VALUE" value="0" units="mmol_per_gDW_per_hr"/>
            <parameter id="REDUCED_COST" value="0"/>
          </listOfParameters>
        </kineticLaw>
      </reaction>
      <reaction id="NAD__45__KIN__45__RXN" name="NAD-KIN-RXN" reversible="false">
        <listOfReactants>
          <speciesReference species="NAD" stoichiometry="1"/>
          <speciesReference species="ATP" stoichiometry="1"/>
        </listOfReactants>
        <listOfProducts>
          <speciesReference species="PROTON" stoichiometry="1"/>
          <speciesReference species="NADP" stoichiometry="1"/>
          <speciesReference species="ADP" stoichiometry="1"/>
        </listOfProducts>
        <kineticLaw>
          <math xmlns="http://www.w3.org/1998/Math/MathML">
            <ci> FLUX_VALUE </ci>
          </math>
          <listOfParameters>
            <parameter id="LOWER_BOUND" value="0" units="mmol_per_gDW_per_hr"/>
            <parameter id="UPPER_BOUND" value="1000" units="mmol_per_gDW_per_hr"/>
            <parameter id="OBJECTIVE_COEFFICIENT" value="0"/>
            <parameter id="FLUX_VALUE" value="0" units="mmol_per_gDW_per_hr"/>
            <parameter id="REDUCED_COST" value="0"/>
          </listOfParameters>
        </kineticLaw>
      </reaction>
      <reaction id="RXN__45__1241" name="RXN-1241" reversible="false">
        <listOfReactants>
          <speciesReference species="CONIFERYL__45__ALDEHYDE" stoichiometry="1"/>
          <speciesReference species="__124__NAD__45__P__45__OR__45__NOP__124__" stoichiometry="1"/>
          <speciesReference species="WATER" stoichiometry="1"/>
        </listOfReactants>
        <listOfProducts>
          <speciesReference species="FERULIC__45__ACID" stoichiometry="1"/>
          <speciesReference species="__124__NADH__45__P__45__OR__45__NOP__124__" stoichiometry="1"/>
          <speciesReference species="PROTON" stoichiometry="2"/>
        </listOfProducts>
        <kineticLaw>
          <math xmlns="http://www.w3.org/1998/Math/MathML">
            <ci> FLUX_VALUE </ci>
          </math>
          <listOfParameters>
            <parameter id="LOWER_BOUND" value="0" units="mmol_per_gDW_per_hr"/>
            <parameter id="UPPER_BOUND" value="1000" units="mmol_per_gDW_per_hr"/>
            <parameter id="OBJECTIVE_COEFFICIENT" value="0"/>
            <parameter id="FLUX_VALUE" value="0" units="mmol_per_gDW_per_hr"/>
            <parameter id="REDUCED_COST" value="0"/>
          </listOfParameters>
        </kineticLaw>
      </reaction>
      <reaction id="ACETOLACTREDUCTOISOM__45__RXN" name="ACETOLACTREDUCTOISOM-RXN" reversible="true">
        <listOfReactants>
          <speciesReference species="__124__DIOH__45__ISOVALERATE__124__" stoichiometry="1"/>
          <speciesReference species="NADP" stoichiometry="1"/>
        </listOfReactants>
        <listOfProducts>
          <speciesReference species="_2__45__ACETO__45__LACTATE" stoichiometry="1"/>
          <speciesReference species="NADPH" stoichiometry="1"/>
          <speciesReference species="PROTON" stoichiometry="1"/>
        </listOfProducts>
        <kineticLaw>
          <math xmlns="http://www.w3.org/1998/Math/MathML">
            <ci> FLUX_VALUE </ci>
          </math>
          <listOfParameters>
            <parameter id="LOWER_BOUND" value="-1000" units="mmol_per_gDW_per_hr"/>
            <parameter id="UPPER_BOUND" value="1000" units="mmol_per_gDW_per_hr"/>
            <parameter id="OBJECTIVE_COEFFICIENT" value="0"/>
            <parameter id="FLUX_VALUE" value="0" units="mmol_per_gDW_per_hr"/>
            <parameter id="REDUCED_COST" value="0"/>
          </listOfParameters>
        </kineticLaw>
      </reaction>
      <reaction id="GALACTONOLACTONE__45__DEHYDROGENASE__45__RXN" name="GALACTONOLACTONE-DEHYDROGENASE-RXN" reversible="false">
        <listOfReactants>
          <speciesReference species="CPD__45__330" stoichiometry="1"/>
          <speciesReference species="__124__Cytochromes__45__C__45__Oxidized__124__" stoichiometry="2"/>
        </listOfReactants>
        <listOfProducts>
          <speciesReference species="ASCORBATE" stoichiometry="1"/>
          <speciesReference species="__124__Cytochromes__45__C__45__Reduced__124__" stoichiometry="2"/>
          <speciesReference species="PROTON" stoichiometry="2"/>
        </listOfProducts>
        <kineticLaw>
          <math xmlns="http://www.w3.org/1998/Math/MathML">
            <ci> FLUX_VALUE </ci>
          </math>
          <listOfParameters>
            <parameter id="LOWER_BOUND" value="0" units="mmol_per_gDW_per_hr"/>
            <parameter id="UPPER_BOUND" value="1000" units="mmol_per_gDW_per_hr"/>
            <parameter id="OBJECTIVE_COEFFICIENT" value="0"/>
            <parameter id="FLUX_VALUE" value="0" units="mmol_per_gDW_per_hr"/>
            <parameter id="REDUCED_COST" value="0"/>
          </listOfParameters>
        </kineticLaw>
      </reaction>
      <reaction id="ARGSUCCINLYA__45__RXN" name="ARGSUCCINLYA-RXN" reversible="true">
        <listOfReactants>
          <speciesReference species="L__45__ARGININO__45__SUCCINATE" stoichiometry="1"/>
        </listOfReactants>
        <listOfProducts>
          <speciesReference species="ARG" stoichiometry="1"/>
          <speciesReference species="FUM" stoichiometry="1"/>
        </listOfProducts>
        <kineticLaw>
          <math xmlns="http://www.w3.org/1998/Math/MathML">
            <ci> FLUX_VALUE </ci>
          </math>
          <listOfParameters>
            <parameter id="LOWER_BOUND" value="-1000" units="mmol_per_gDW_per_hr"/>
            <parameter id="UPPER_BOUND" value="1000" units="mmol_per_gDW_per_hr"/>
            <parameter id="OBJECTIVE_COEFFICIENT" value="0"/>
            <parameter id="FLUX_VALUE" value="0" units="mmol_per_gDW_per_hr"/>
            <parameter id="REDUCED_COST" value="0"/>
          </listOfParameters>
        </kineticLaw>
      </reaction>
      <reaction id="GLYOHMETRANS__45__RXN" name="GLYOHMETRANS-RXN" reversible="true">
        <listOfReactants>
          <speciesReference species="SER" stoichiometry="1"/>
          <speciesReference species="THF" stoichiometry="1"/>
        </listOfReactants>
        <listOfProducts>
          <speciesReference species="METHYLENE__45__THF" stoichiometry="1"/>
          <speciesReference species="GLY" stoichiometry="1"/>
          <speciesReference species="WATER" stoichiometry="1"/>
        </listOfProducts>
        <kineticLaw>
          <math xmlns="http://www.w3.org/1998/Math/MathML">
            <ci> FLUX_VALUE </ci>
          </math>
          <listOfParameters>
            <parameter id="LOWER_BOUND" value="-1000" units="mmol_per_gDW_per_hr"/>
            <parameter id="UPPER_BOUND" value="1000" units="mmol_per_gDW_per_hr"/>
            <parameter id="OBJECTIVE_COEFFICIENT" value="0"/>
            <parameter id="FLUX_VALUE" value="0" units="mmol_per_gDW_per_hr"/>
            <parameter id="REDUCED_COST" value="0"/>
          </listOfParameters>
        </kineticLaw>
      </reaction>
      <reaction id="_1__46__1__46__1__46__178__45__RXN" name="1.1.1.178-RXN" reversible="true">
        <listOfReactants>
          <speciesReference species="NAD" stoichiometry="1"/>
          <speciesReference species="_2__45__METHYL__45__3__45__HYDROXY__45__BUTYRYL__45__COA" stoichiometry="1"/>
        </listOfReactants>
        <listOfProducts>
          <speciesReference species="PROTON" stoichiometry="1"/>
          <speciesReference species="NADH" stoichiometry="1"/>
          <speciesReference species="_2__45__METHYL__45__ACETO__45__ACETYL__45__COA" stoichiometry="1"/>
        </listOfProducts>
        <kineticLaw>
          <math xmlns="http://www.w3.org/1998/Math/MathML">
            <ci> FLUX_VALUE </ci>
          </math>
          <listOfParameters>
            <parameter id="LOWER_BOUND" value="-1000" units="mmol_per_gDW_per_hr"/>
            <parameter id="UPPER_BOUND" value="1000" units="mmol_per_gDW_per_hr"/>
            <parameter id="OBJECTIVE_COEFFICIENT" value="0"/>
            <parameter id="FLUX_VALUE" value="0" units="mmol_per_gDW_per_hr"/>
            <parameter id="REDUCED_COST" value="0"/>
          </listOfParameters>
        </kineticLaw>
      </reaction>
      <reaction id="_1__46__2__46__1__46__2__45__RXN" name="1.2.1.2-RXN" reversible="true">
        <listOfReactants>
          <speciesReference species="FORMATE" stoichiometry="1"/>
          <speciesReference species="NAD" stoichiometry="1"/>
        </listOfReactants>
        <listOfProducts>
          <speciesReference species="CARBON__45__DIOXIDE" stoichiometry="1"/>
          <speciesReference species="NADH" stoichiometry="1"/>
        </listOfProducts>
        <kineticLaw>
          <math xmlns="http://www.w3.org/1998/Math/MathML">
            <ci> FLUX_VALUE </ci>
          </math>
          <listOfParameters>
            <parameter id="LOWER_BOUND" value="-1000" units="mmol_per_gDW_per_hr"/>
            <parameter id="UPPER_BOUND" value="1000" units="mmol_per_gDW_per_hr"/>
            <parameter id="OBJECTIVE_COEFFICIENT" value="0"/>
            <parameter id="FLUX_VALUE" value="0" units="mmol_per_gDW_per_hr"/>
            <parameter id="REDUCED_COST" value="0"/>
          </listOfParameters>
        </kineticLaw>
      </reaction>
      <reaction id="GLUTKIN__45__RXN" name="GLUTKIN-RXN" reversible="false">
        <listOfReactants>
          <speciesReference species="GLT" stoichiometry="1"/>
          <speciesReference species="ATP" stoichiometry="1"/>
        </listOfReactants>
        <listOfProducts>
          <speciesReference species="L__45__GLUTAMATE__45__5__45__P" stoichiometry="1"/>
          <speciesReference species="ADP" stoichiometry="1"/>
        </listOfProducts>
        <kineticLaw>
          <math xmlns="http://www.w3.org/1998/Math/MathML">
            <ci> FLUX_VALUE </ci>
          </math>
          <listOfParameters>
            <parameter id="LOWER_BOUND" value="0" units="mmol_per_gDW_per_hr"/>
            <parameter id="UPPER_BOUND" value="1000" units="mmol_per_gDW_per_hr"/>
            <parameter id="OBJECTIVE_COEFFICIENT" value="0"/>
            <parameter id="FLUX_VALUE" value="0" units="mmol_per_gDW_per_hr"/>
            <parameter id="REDUCED_COST" value="0"/>
          </listOfParameters>
        </kineticLaw>
      </reaction>
      <reaction id="_3PGAREARR__45__RXN" name="3PGAREARR-RXN" reversible="true">
        <listOfReactants>
          <speciesReference species="_2__45__PG" stoichiometry="1"/>
        </listOfReactants>
        <listOfProducts>
          <speciesReference species="G3P" stoichiometry="1"/>
        </listOfProducts>
        <kineticLaw>
          <math xmlns="http://www.w3.org/1998/Math/MathML">
            <ci> FLUX_VALUE </ci>
          </math>
          <listOfParameters>
            <parameter id="LOWER_BOUND" value="-1000" units="mmol_per_gDW_per_hr"/>
            <parameter id="UPPER_BOUND" value="1000" units="mmol_per_gDW_per_hr"/>
            <parameter id="OBJECTIVE_COEFFICIENT" value="0"/>
            <parameter id="FLUX_VALUE" value="0" units="mmol_per_gDW_per_hr"/>
            <parameter id="REDUCED_COST" value="0"/>
          </listOfParameters>
        </kineticLaw>
      </reaction>
      <reaction id="SUCC__45__FUM__45__OXRED__45__RXN" name="SUCC-FUM-OXRED-RXN" reversible="true">
        <listOfReactants>
          <speciesReference species="SUC" stoichiometry="1"/>
          <speciesReference species="__124__Acceptor__124__" stoichiometry="1"/>
        </listOfReactants>
        <listOfProducts>
          <speciesReference species="FUM" stoichiometry="1"/>
          <speciesReference species="__124__Donor__45__H2__124__" stoichiometry="1"/>
        </listOfProducts>
        <kineticLaw>
          <math xmlns="http://www.w3.org/1998/Math/MathML">
            <ci> FLUX_VALUE </ci>
          </math>
          <listOfParameters>
            <parameter id="LOWER_BOUND" value="-1000" units="mmol_per_gDW_per_hr"/>
            <parameter id="UPPER_BOUND" value="1000" units="mmol_per_gDW_per_hr"/>
            <parameter id="OBJECTIVE_COEFFICIENT" value="0"/>
            <parameter id="FLUX_VALUE" value="0" units="mmol_per_gDW_per_hr"/>
            <parameter id="REDUCED_COST" value="0"/>
          </listOfParameters>
        </kineticLaw>
      </reaction>
      <reaction id="RXN0__45__1133" name="RXN0-1133" reversible="true">
        <listOfReactants>
          <speciesReference species="ACETYL__45__COA" stoichiometry="1"/>
          <speciesReference species="__124__Pyruvate__45__dehydrogenase__45__dihydrolipoate__124__" stoichiometry="1"/>
        </listOfReactants>
        <listOfProducts>
          <speciesReference species="CO__45__A" stoichiometry="1"/>
          <speciesReference species="__124__Pyruvate__45__dehydrogenase__45__acetylDHlipoyl__124__" stoichiometry="1"/>
        </listOfProducts>
        <kineticLaw>
          <math xmlns="http://www.w3.org/1998/Math/MathML">
            <ci> FLUX_VALUE </ci>
          </math>
          <listOfParameters>
            <parameter id="LOWER_BOUND" value="-1000" units="mmol_per_gDW_per_hr"/>
            <parameter id="UPPER_BOUND" value="1000" units="mmol_per_gDW_per_hr"/>
            <parameter id="OBJECTIVE_COEFFICIENT" value="0"/>
            <parameter id="FLUX_VALUE" value="0" units="mmol_per_gDW_per_hr"/>
            <parameter id="REDUCED_COST" value="0"/>
          </listOfParameters>
        </kineticLaw>
      </reaction>
      <reaction id="RXN0__45__1132" name="RXN0-1132" reversible="true">
        <listOfReactants>
          <speciesReference species="__124__Pyruvate__45__dehydrogenase__45__dihydrolipoate__124__" stoichiometry="1"/>
          <speciesReference species="NAD" stoichiometry="1"/>
        </listOfReactants>
        <listOfProducts>
          <speciesReference species="__124__Pyruvate__45__dehydrogenase__45__lipoate__124__" stoichiometry="1"/>
          <speciesReference species="NADH" stoichiometry="1"/>
          <speciesReference species="PROTON" stoichiometry="1"/>
        </listOfProducts>
        <kineticLaw>
          <math xmlns="http://www.w3.org/1998/Math/MathML">
            <ci> FLUX_VALUE </ci>
          </math>
          <listOfParameters>
            <parameter id="LOWER_BOUND" value="-1000" units="mmol_per_gDW_per_hr"/>
            <parameter id="UPPER_BOUND" value="1000" units="mmol_per_gDW_per_hr"/>
            <parameter id="OBJECTIVE_COEFFICIENT" value="0"/>
            <parameter id="FLUX_VALUE" value="0" units="mmol_per_gDW_per_hr"/>
            <parameter id="REDUCED_COST" value="0"/>
          </listOfParameters>
        </kineticLaw>
      </reaction>
      <reaction id="SERINE__45__C__45__PALMITOYLTRANSFERASE__45__RXN" name="SERINE-C-PALMITOYLTRANSFERASE-RXN" reversible="false">
        <listOfReactants>
          <speciesReference species="PROTON" stoichiometry="1"/>
          <speciesReference species="SER" stoichiometry="1"/>
          <speciesReference species="PALMITYL__45__COA" stoichiometry="1"/>
        </listOfReactants>
        <listOfProducts>
          <speciesReference species="CARBON__45__DIOXIDE" stoichiometry="1"/>
          <speciesReference species="DEHYDROSPHINGANINE" stoichiometry="1"/>
          <speciesReference species="CO__45__A" stoichiometry="1"/>
        </listOfProducts>
        <kineticLaw>
          <math xmlns="http://www.w3.org/1998/Math/MathML">
            <ci> FLUX_VALUE </ci>
          </math>
          <listOfParameters>
            <parameter id="LOWER_BOUND" value="0" units="mmol_per_gDW_per_hr"/>
            <parameter id="UPPER_BOUND" value="1000" units="mmol_per_gDW_per_hr"/>
            <parameter id="OBJECTIVE_COEFFICIENT" value="0"/>
            <parameter id="FLUX_VALUE" value="0" units="mmol_per_gDW_per_hr"/>
            <parameter id="REDUCED_COST" value="0"/>
          </listOfParameters>
        </kineticLaw>
      </reaction>
      <reaction id="RXN__45__11151" name="RXN-11151" reversible="true">
        <listOfReactants>
          <speciesReference species="CPD__45__15633" stoichiometry="1"/>
          <speciesReference species="NADPH" stoichiometry="1"/>
          <speciesReference species="PROTON" stoichiometry="1"/>
        </listOfReactants>
        <listOfProducts>
          <speciesReference species="CPD0__45__1083" stoichiometry="1"/>
          <speciesReference species="NADP" stoichiometry="1"/>
        </listOfProducts>
        <kineticLaw>
          <math xmlns="http://www.w3.org/1998/Math/MathML">
            <ci> FLUX_VALUE </ci>
          </math>
          <listOfParameters>
            <parameter id="LOWER_BOUND" value="-1000" units="mmol_per_gDW_per_hr"/>
            <parameter id="UPPER_BOUND" value="1000" units="mmol_per_gDW_per_hr"/>
            <parameter id="OBJECTIVE_COEFFICIENT" value="0"/>
            <parameter id="FLUX_VALUE" value="0" units="mmol_per_gDW_per_hr"/>
            <parameter id="REDUCED_COST" value="0"/>
          </listOfParameters>
        </kineticLaw>
      </reaction>
      <reaction id="RXN66__45__281" name="RXN66-281" reversible="false">
        <listOfReactants>
          <speciesReference species="CPD__45__465" stoichiometry="1"/>
          <speciesReference species="__124__NADH__45__P__45__OR__45__NOP__124__" stoichiometry="1"/>
          <speciesReference species="PROTON" stoichiometry="1"/>
        </listOfReactants>
        <listOfProducts>
          <speciesReference species="SQUALENE" stoichiometry="1"/>
          <speciesReference species="__124__NAD__45__P__45__OR__45__NOP__124__" stoichiometry="1"/>
          <speciesReference species="PPI" stoichiometry="1"/>
        </listOfProducts>
        <kineticLaw>
          <math xmlns="http://www.w3.org/1998/Math/MathML">
            <ci> FLUX_VALUE </ci>
          </math>
          <listOfParameters>
            <parameter id="LOWER_BOUND" value="0" units="mmol_per_gDW_per_hr"/>
            <parameter id="UPPER_BOUND" value="1000" units="mmol_per_gDW_per_hr"/>
            <parameter id="OBJECTIVE_COEFFICIENT" value="0"/>
            <parameter id="FLUX_VALUE" value="0" units="mmol_per_gDW_per_hr"/>
            <parameter id="REDUCED_COST" value="0"/>
          </listOfParameters>
        </kineticLaw>
      </reaction>
      <reaction id="RXN0__45__1134" name="RXN0-1134" reversible="true">
        <listOfReactants>
          <speciesReference species="PYRUVATE" stoichiometry="1"/>
          <speciesReference species="__124__Pyruvate__45__dehydrogenase__45__lipoate__124__" stoichiometry="1"/>
          <speciesReference species="PROTON" stoichiometry="1"/>
        </listOfReactants>
        <listOfProducts>
          <speciesReference species="__124__Pyruvate__45__dehydrogenase__45__acetylDHlipoyl__124__" stoichiometry="1"/>
          <speciesReference species="CARBON__45__DIOXIDE" stoichiometry="1"/>
        </listOfProducts>
        <kineticLaw>
          <math xmlns="http://www.w3.org/1998/Math/MathML">
            <ci> FLUX_VALUE </ci>
          </math>
          <listOfParameters>
            <parameter id="LOWER_BOUND" value="-1000" units="mmol_per_gDW_per_hr"/>
            <parameter id="UPPER_BOUND" value="1000" units="mmol_per_gDW_per_hr"/>
            <parameter id="OBJECTIVE_COEFFICIENT" value="0"/>
            <parameter id="FLUX_VALUE" value="0" units="mmol_per_gDW_per_hr"/>
            <parameter id="REDUCED_COST" value="0"/>
          </listOfParameters>
        </kineticLaw>
      </reaction>
      <reaction id="RXN__45__6550" name="RXN-6550" reversible="false">
        <listOfReactants>
          <speciesReference species="CPD1F__45__137" stoichiometry="1"/>
          <speciesReference species="_2__45__KETOGLUTARATE" stoichiometry="1"/>
          <speciesReference species="OXYGEN__45__MOLECULE" stoichiometry="1"/>
        </listOfReactants>
        <listOfProducts>
          <speciesReference species="CPD__45__6224" stoichiometry="1"/>
          <speciesReference species="SUC" stoichiometry="1"/>
          <speciesReference species="CARBON__45__DIOXIDE" stoichiometry="1"/>
        </listOfProducts>
        <kineticLaw>
          <math xmlns="http://www.w3.org/1998/Math/MathML">
            <ci> FLUX_VALUE </ci>
          </math>
          <listOfParameters>
            <parameter id="LOWER_BOUND" value="0" units="mmol_per_gDW_per_hr"/>
            <parameter id="UPPER_BOUND" value="1000" units="mmol_per_gDW_per_hr"/>
            <parameter id="OBJECTIVE_COEFFICIENT" value="0"/>
            <parameter id="FLUX_VALUE" value="0" units="mmol_per_gDW_per_hr"/>
            <parameter id="REDUCED_COST" value="0"/>
          </listOfParameters>
        </kineticLaw>
      </reaction>
      <reaction id="RXN__45__8991" name="RXN-8991" reversible="false">
        <listOfReactants>
          <speciesReference species="CPD__45__9451" stoichiometry="1"/>
          <speciesReference species="WATER" stoichiometry="1"/>
        </listOfReactants>
        <listOfProducts>
          <speciesReference species="_2__45__D__45__THREO__45__HYDROXY__45__3__45__CARBOXY__45__ISOCAPROATE" stoichiometry="1"/>
        </listOfProducts>
        <kineticLaw>
          <math xmlns="http://www.w3.org/1998/Math/MathML">
            <ci> FLUX_VALUE </ci>
          </math>
          <listOfParameters>
            <parameter id="LOWER_BOUND" value="0" units="mmol_per_gDW_per_hr"/>
            <parameter id="UPPER_BOUND" value="1000" units="mmol_per_gDW_per_hr"/>
            <parameter id="OBJECTIVE_COEFFICIENT" value="0"/>
            <parameter id="FLUX_VALUE" value="0" units="mmol_per_gDW_per_hr"/>
            <parameter id="REDUCED_COST" value="0"/>
          </listOfParameters>
        </kineticLaw>
      </reaction>
      <reaction id="ADOMET__45__DMK__45__METHYLTRANSFER__45__RXN" name="ADOMET-DMK-METHYLTRANSFER-RXN" reversible="true">
        <listOfReactants>
          <speciesReference species="CPD__45__12115" stoichiometry="1"/>
          <speciesReference species="S__45__ADENOSYLMETHIONINE" stoichiometry="1"/>
        </listOfReactants>
        <listOfProducts>
          <speciesReference species="REDUCED__45__MENAQUINONE" stoichiometry="1"/>
          <speciesReference species="PROTON" stoichiometry="1"/>
          <speciesReference species="ADENOSYL__45__HOMO__45__CYS" stoichiometry="1"/>
        </listOfProducts>
        <kineticLaw>
          <math xmlns="http://www.w3.org/1998/Math/MathML">
            <ci> FLUX_VALUE </ci>
          </math>
          <listOfParameters>
            <parameter id="LOWER_BOUND" value="-1000" units="mmol_per_gDW_per_hr"/>
            <parameter id="UPPER_BOUND" value="1000" units="mmol_per_gDW_per_hr"/>
            <parameter id="OBJECTIVE_COEFFICIENT" value="0"/>
            <parameter id="FLUX_VALUE" value="0" units="mmol_per_gDW_per_hr"/>
            <parameter id="REDUCED_COST" value="0"/>
          </listOfParameters>
        </kineticLaw>
      </reaction>
      <reaction id="HYDROXYMETHYLGLUTARYL__45__COA__45__LYASE__45__RXN" name="HYDROXYMETHYLGLUTARYL-COA-LYASE-RXN" reversible="false">
        <listOfReactants>
          <speciesReference species="_3__45__HYDROXY__45__3__45__METHYL__45__GLUTARYL__45__COA" stoichiometry="1"/>
        </listOfReactants>
        <listOfProducts>
          <speciesReference species="_3__45__KETOBUTYRATE" stoichiometry="1"/>
          <speciesReference species="ACETYL__45__COA" stoichiometry="1"/>
        </listOfProducts>
        <kineticLaw>
          <math xmlns="http://www.w3.org/1998/Math/MathML">
            <ci> FLUX_VALUE </ci>
          </math>
          <listOfParameters>
            <parameter id="LOWER_BOUND" value="0" units="mmol_per_gDW_per_hr"/>
            <parameter id="UPPER_BOUND" value="1000" units="mmol_per_gDW_per_hr"/>
            <parameter id="OBJECTIVE_COEFFICIENT" value="0"/>
            <parameter id="FLUX_VALUE" value="0" units="mmol_per_gDW_per_hr"/>
            <parameter id="REDUCED_COST" value="0"/>
          </listOfParameters>
        </kineticLaw>
      </reaction>
      <reaction id="PHOSPHORIBULOKINASE__45__RXN" name="PHOSPHORIBULOKINASE-RXN" reversible="true">
        <listOfReactants>
          <speciesReference species="RIBULOSE__45__5P" stoichiometry="1"/>
          <speciesReference species="ATP" stoichiometry="1"/>
        </listOfReactants>
        <listOfProducts>
          <speciesReference species="PROTON" stoichiometry="1"/>
          <speciesReference species="D__45__RIBULOSE__45__15__45__P2" stoichiometry="1"/>
          <speciesReference species="ADP" stoichiometry="1"/>
        </listOfProducts>
        <kineticLaw>
          <math xmlns="http://www.w3.org/1998/Math/MathML">
            <ci> FLUX_VALUE </ci>
          </math>
          <listOfParameters>
            <parameter id="LOWER_BOUND" value="-1000" units="mmol_per_gDW_per_hr"/>
            <parameter id="UPPER_BOUND" value="1000" units="mmol_per_gDW_per_hr"/>
            <parameter id="OBJECTIVE_COEFFICIENT" value="0"/>
            <parameter id="FLUX_VALUE" value="0" units="mmol_per_gDW_per_hr"/>
            <parameter id="REDUCED_COST" value="0"/>
          </listOfParameters>
        </kineticLaw>
      </reaction>
      <reaction id="ADENYL__45__KIN__45__RXN" name="ADENYL-KIN-RXN" reversible="true">
        <listOfReactants>
          <speciesReference species="AMP" stoichiometry="1"/>
          <speciesReference species="ATP" stoichiometry="1"/>
        </listOfReactants>
        <listOfProducts>
          <speciesReference species="ADP" stoichiometry="2"/>
        </listOfProducts>
        <kineticLaw>
          <math xmlns="http://www.w3.org/1998/Math/MathML">
            <ci> FLUX_VALUE </ci>
          </math>
          <listOfParameters>
            <parameter id="LOWER_BOUND" value="-1000" units="mmol_per_gDW_per_hr"/>
            <parameter id="UPPER_BOUND" value="1000" units="mmol_per_gDW_per_hr"/>
            <parameter id="OBJECTIVE_COEFFICIENT" value="0"/>
            <parameter id="FLUX_VALUE" value="0" units="mmol_per_gDW_per_hr"/>
            <parameter id="REDUCED_COST" value="0"/>
          </listOfParameters>
        </kineticLaw>
      </reaction>
      <reaction id="R344__45__RXN" name="R344-RXN" reversible="false">
        <listOfReactants>
          <speciesReference species="CPD__45__694" stoichiometry="1"/>
          <speciesReference species="ATP" stoichiometry="1"/>
        </listOfReactants>
        <listOfProducts>
          <speciesReference species="CPD__45__690" stoichiometry="1"/>
          <speciesReference species="P3I" stoichiometry="1"/>
        </listOfProducts>
        <kineticLaw>
          <math xmlns="http://www.w3.org/1998/Math/MathML">
            <ci> FLUX_VALUE </ci>
          </math>
          <listOfParameters>
            <parameter id="LOWER_BOUND" value="0" units="mmol_per_gDW_per_hr"/>
            <parameter id="UPPER_BOUND" value="1000" units="mmol_per_gDW_per_hr"/>
            <parameter id="OBJECTIVE_COEFFICIENT" value="0"/>
            <parameter id="FLUX_VALUE" value="0" units="mmol_per_gDW_per_hr"/>
            <parameter id="REDUCED_COST" value="0"/>
          </listOfParameters>
        </kineticLaw>
      </reaction>
      <reaction id="RXN__45__11777" name="RXN-11777" reversible="false">
        <listOfReactants>
          <speciesReference species="CPD__45__12587" stoichiometry="1"/>
          <speciesReference species="WATER" stoichiometry="1"/>
        </listOfReactants>
        <listOfProducts>
          <speciesReference species="_2__45__TRANS6__45__TRANS__45__FARNESOL" stoichiometry="1"/>
          <speciesReference species="Pi" stoichiometry="1"/>
        </listOfProducts>
        <kineticLaw>
          <math xmlns="http://www.w3.org/1998/Math/MathML">
            <ci> FLUX_VALUE </ci>
          </math>
          <listOfParameters>
            <parameter id="LOWER_BOUND" value="0" units="mmol_per_gDW_per_hr"/>
            <parameter id="UPPER_BOUND" value="1000" units="mmol_per_gDW_per_hr"/>
            <parameter id="OBJECTIVE_COEFFICIENT" value="0"/>
            <parameter id="FLUX_VALUE" value="0" units="mmol_per_gDW_per_hr"/>
            <parameter id="REDUCED_COST" value="0"/>
          </listOfParameters>
        </kineticLaw>
      </reaction>
      <reaction id="RXN3O__45__227" name="RXN3O-227" reversible="false">
        <listOfReactants>
          <speciesReference species="PROTON" stoichiometry="1"/>
          <speciesReference species="_572428__45__ERGOSTATRIENOL" stoichiometry="1"/>
          <speciesReference species="OXYGEN__45__MOLECULE" stoichiometry="1"/>
          <speciesReference species="NADPH" stoichiometry="1"/>
        </listOfReactants>
        <listOfProducts>
          <speciesReference species="_57222428__45__ERGOSTATETRAENOL" stoichiometry="1"/>
          <speciesReference species="WATER" stoichiometry="2"/>
          <speciesReference species="NADP" stoichiometry="1"/>
        </listOfProducts>
        <kineticLaw>
          <math xmlns="http://www.w3.org/1998/Math/MathML">
            <ci> FLUX_VALUE </ci>
          </math>
          <listOfParameters>
            <parameter id="LOWER_BOUND" value="0" units="mmol_per_gDW_per_hr"/>
            <parameter id="UPPER_BOUND" value="1000" units="mmol_per_gDW_per_hr"/>
            <parameter id="OBJECTIVE_COEFFICIENT" value="0"/>
            <parameter id="FLUX_VALUE" value="0" units="mmol_per_gDW_per_hr"/>
            <parameter id="REDUCED_COST" value="0"/>
          </listOfParameters>
        </kineticLaw>
      </reaction>
      <reaction id="RXN66__45__305" name="RXN66-305" reversible="false">
        <listOfReactants>
          <speciesReference species="CPD__45__4573" stoichiometry="1"/>
          <speciesReference species="NADPH" stoichiometry="1"/>
          <speciesReference species="OXYGEN__45__MOLECULE" stoichiometry="1"/>
        </listOfReactants>
        <listOfProducts>
          <speciesReference species="_44__45__DIMETHYL__45__CHOLESTA__45__812__45__24__45__TRIENOL" stoichiometry="1"/>
          <speciesReference species="NADP" stoichiometry="1"/>
          <speciesReference species="WATER" stoichiometry="1"/>
          <speciesReference species="FORMATE" stoichiometry="1"/>
        </listOfProducts>
        <kineticLaw>
          <math xmlns="http://www.w3.org/1998/Math/MathML">
            <ci> FLUX_VALUE </ci>
          </math>
          <listOfParameters>
            <parameter id="LOWER_BOUND" value="0" units="mmol_per_gDW_per_hr"/>
            <parameter id="UPPER_BOUND" value="1000" units="mmol_per_gDW_per_hr"/>
            <parameter id="OBJECTIVE_COEFFICIENT" value="0"/>
            <parameter id="FLUX_VALUE" value="0" units="mmol_per_gDW_per_hr"/>
            <parameter id="REDUCED_COST" value="0"/>
          </listOfParameters>
        </kineticLaw>
      </reaction>
      <reaction id="PSERTRANSAMPYR__45__RXN" name="PSERTRANSAMPYR-RXN" reversible="true">
        <listOfReactants>
          <speciesReference species="_3OH__45__4P__45__OH__45__ALPHA__45__KETOBUTYRATE" stoichiometry="1"/>
          <speciesReference species="GLT" stoichiometry="1"/>
        </listOfReactants>
        <listOfProducts>
          <speciesReference species="_4__45__PHOSPHONOOXY__45__THREONINE" stoichiometry="1"/>
          <speciesReference species="_2__45__KETOGLUTARATE" stoichiometry="1"/>
        </listOfProducts>
        <kineticLaw>
          <math xmlns="http://www.w3.org/1998/Math/MathML">
            <ci> FLUX_VALUE </ci>
          </math>
          <listOfParameters>
            <parameter id="LOWER_BOUND" value="-1000" units="mmol_per_gDW_per_hr"/>
            <parameter id="UPPER_BOUND" value="1000" units="mmol_per_gDW_per_hr"/>
            <parameter id="OBJECTIVE_COEFFICIENT" value="0"/>
            <parameter id="FLUX_VALUE" value="0" units="mmol_per_gDW_per_hr"/>
            <parameter id="REDUCED_COST" value="0"/>
          </listOfParameters>
        </kineticLaw>
      </reaction>
      <reaction id="THREONINE__45__ALDOLASE__45__RXN" name="THREONINE-ALDOLASE-RXN" reversible="false">
        <listOfReactants>
          <speciesReference species="THR" stoichiometry="1"/>
        </listOfReactants>
        <listOfProducts>
          <speciesReference species="ACETALD" stoichiometry="1"/>
          <speciesReference species="GLY" stoichiometry="1"/>
        </listOfProducts>
        <kineticLaw>
          <math xmlns="http://www.w3.org/1998/Math/MathML">
            <ci> FLUX_VALUE </ci>
          </math>
          <listOfParameters>
            <parameter id="LOWER_BOUND" value="0" units="mmol_per_gDW_per_hr"/>
            <parameter id="UPPER_BOUND" value="1000" units="mmol_per_gDW_per_hr"/>
            <parameter id="OBJECTIVE_COEFFICIENT" value="0"/>
            <parameter id="FLUX_VALUE" value="0" units="mmol_per_gDW_per_hr"/>
            <parameter id="REDUCED_COST" value="0"/>
          </listOfParameters>
        </kineticLaw>
      </reaction>
      <reaction id="RXN__45__2762" name="RXN-2762" reversible="false">
        <listOfReactants>
          <speciesReference species="_2__45__METHYL__45__6__45__SOLANYL__45__14__45__BENZOQUINONE" stoichiometry="1"/>
          <speciesReference species="S__45__ADENOSYLMETHIONINE" stoichiometry="1"/>
        </listOfReactants>
        <listOfProducts>
          <speciesReference species="CPD__45__12829" stoichiometry="1"/>
          <speciesReference species="ADENOSYL__45__HOMO__45__CYS" stoichiometry="1"/>
          <speciesReference species="PROTON" stoichiometry="1"/>
        </listOfProducts>
        <kineticLaw>
          <math xmlns="http://www.w3.org/1998/Math/MathML">
            <ci> FLUX_VALUE </ci>
          </math>
          <listOfParameters>
            <parameter id="LOWER_BOUND" value="0" units="mmol_per_gDW_per_hr"/>
            <parameter id="UPPER_BOUND" value="1000" units="mmol_per_gDW_per_hr"/>
            <parameter id="OBJECTIVE_COEFFICIENT" value="0"/>
            <parameter id="FLUX_VALUE" value="0" units="mmol_per_gDW_per_hr"/>
            <parameter id="REDUCED_COST" value="0"/>
          </listOfParameters>
        </kineticLaw>
      </reaction>
      <reaction id="DLACTDEHYDROGNAD__45__RXN" name="DLACTDEHYDROGNAD-RXN" reversible="false">
        <listOfReactants>
          <speciesReference species="PYRUVATE" stoichiometry="1"/>
          <speciesReference species="NADH" stoichiometry="1"/>
          <speciesReference species="PROTON" stoichiometry="1"/>
        </listOfReactants>
        <listOfProducts>
          <speciesReference species="D__45__LACTATE" stoichiometry="1"/>
          <speciesReference species="NAD" stoichiometry="1"/>
        </listOfProducts>
        <kineticLaw>
          <math xmlns="http://www.w3.org/1998/Math/MathML">
            <ci> FLUX_VALUE </ci>
          </math>
          <listOfParameters>
            <parameter id="LOWER_BOUND" value="0" units="mmol_per_gDW_per_hr"/>
            <parameter id="UPPER_BOUND" value="1000" units="mmol_per_gDW_per_hr"/>
            <parameter id="OBJECTIVE_COEFFICIENT" value="0"/>
            <parameter id="FLUX_VALUE" value="0" units="mmol_per_gDW_per_hr"/>
            <parameter id="REDUCED_COST" value="0"/>
          </listOfParameters>
        </kineticLaw>
      </reaction>
      <reaction id="RXN1F__45__66" name="RXN1F-66" reversible="true">
        <listOfReactants>
          <speciesReference species="CHLOROPHYLLIDE__45__A" stoichiometry="1"/>
          <speciesReference species="PHYTYL__45__PYROPHOSPHATE" stoichiometry="1"/>
          <speciesReference species="PROTON" stoichiometry="1"/>
        </listOfReactants>
        <listOfProducts>
          <speciesReference species="CHLOROPHYLL__45__A" stoichiometry="1"/>
          <speciesReference species="PPI" stoichiometry="1"/>
        </listOfProducts>
        <kineticLaw>
          <math xmlns="http://www.w3.org/1998/Math/MathML">
            <ci> FLUX_VALUE </ci>
          </math>
          <listOfParameters>
            <parameter id="LOWER_BOUND" value="-1000" units="mmol_per_gDW_per_hr"/>
            <parameter id="UPPER_BOUND" value="1000" units="mmol_per_gDW_per_hr"/>
            <parameter id="OBJECTIVE_COEFFICIENT" value="0"/>
            <parameter id="FLUX_VALUE" value="0" units="mmol_per_gDW_per_hr"/>
            <parameter id="REDUCED_COST" value="0"/>
          </listOfParameters>
        </kineticLaw>
      </reaction>
      <reaction id="RXN__45__5472" name="RXN-5472" reversible="false">
        <listOfReactants>
          <speciesReference species="__124__CPD__45__5170__124__" stoichiometry="1"/>
          <speciesReference species="__124__CPD__45__166__124__" stoichiometry="1"/>
        </listOfReactants>
        <listOfProducts>
          <speciesReference species="__124__OLIGOSACCHARIDE__45__DIPHOSPHODOLICHOL__124__" stoichiometry="1"/>
          <speciesReference species="__124__DOLICHOLP__124__" stoichiometry="1"/>
          <speciesReference species="PROTON" stoichiometry="1"/>
        </listOfProducts>
        <kineticLaw>
          <math xmlns="http://www.w3.org/1998/Math/MathML">
            <ci> FLUX_VALUE </ci>
          </math>
          <listOfParameters>
            <parameter id="LOWER_BOUND" value="0" units="mmol_per_gDW_per_hr"/>
            <parameter id="UPPER_BOUND" value="1000" units="mmol_per_gDW_per_hr"/>
            <parameter id="OBJECTIVE_COEFFICIENT" value="0"/>
            <parameter id="FLUX_VALUE" value="0" units="mmol_per_gDW_per_hr"/>
            <parameter id="REDUCED_COST" value="0"/>
          </listOfParameters>
        </kineticLaw>
      </reaction>
      <reaction id="ARGDECARBOX__45__RXN" name="ARGDECARBOX-RXN" reversible="true">
        <listOfReactants>
          <speciesReference species="PROTON_CCO__45__PERI__45__BAC" stoichiometry="1"/>
          <speciesReference species="ARG_CCO__45__PERI__45__BAC" stoichiometry="1"/>
        </listOfReactants>
        <listOfProducts>
          <speciesReference species="CARBON__45__DIOXIDE_CCO__45__PERI__45__BAC" stoichiometry="1"/>
          <speciesReference species="AGMATHINE_CCO__45__PERI__45__BAC" stoichiometry="1"/>
        </listOfProducts>
        <kineticLaw>
          <math xmlns="http://www.w3.org/1998/Math/MathML">
            <ci> FLUX_VALUE </ci>
          </math>
          <listOfParameters>
            <parameter id="LOWER_BOUND" value="-1000" units="mmol_per_gDW_per_hr"/>
            <parameter id="UPPER_BOUND" value="1000" units="mmol_per_gDW_per_hr"/>
            <parameter id="OBJECTIVE_COEFFICIENT" value="0"/>
            <parameter id="FLUX_VALUE" value="0" units="mmol_per_gDW_per_hr"/>
            <parameter id="REDUCED_COST" value="0"/>
          </listOfParameters>
        </kineticLaw>
      </reaction>
      <reaction id="MERCURY__45__II__45__REDUCTASE__45__RXN" name="MERCURY-II-REDUCTASE-RXN" reversible="false">
        <listOfReactants>
          <speciesReference species="HG__43__2" stoichiometry="1"/>
          <speciesReference species="NADPH" stoichiometry="1"/>
        </listOfReactants>
        <listOfProducts>
          <speciesReference species="HG0" stoichiometry="1"/>
          <speciesReference species="NADP" stoichiometry="1"/>
          <speciesReference species="PROTON" stoichiometry="1"/>
        </listOfProducts>
        <kineticLaw>
          <math xmlns="http://www.w3.org/1998/Math/MathML">
            <ci> FLUX_VALUE </ci>
          </math>
          <listOfParameters>
            <parameter id="LOWER_BOUND" value="0" units="mmol_per_gDW_per_hr"/>
            <parameter id="UPPER_BOUND" value="1000" units="mmol_per_gDW_per_hr"/>
            <parameter id="OBJECTIVE_COEFFICIENT" value="0"/>
            <parameter id="FLUX_VALUE" value="0" units="mmol_per_gDW_per_hr"/>
            <parameter id="REDUCED_COST" value="0"/>
          </listOfParameters>
        </kineticLaw>
      </reaction>
      <reaction id="ACETYLORNTRANSAM__45__RXN" name="ACETYLORNTRANSAM-RXN" reversible="true">
        <listOfReactants>
          <speciesReference species="N__45__ALPHA__45__ACETYLORNITHINE" stoichiometry="1"/>
          <speciesReference species="_2__45__KETOGLUTARATE" stoichiometry="1"/>
        </listOfReactants>
        <listOfProducts>
          <speciesReference species="GLT" stoichiometry="1"/>
          <speciesReference species="CPD__45__469" stoichiometry="1"/>
        </listOfProducts>
        <kineticLaw>
          <math xmlns="http://www.w3.org/1998/Math/MathML">
            <ci> FLUX_VALUE </ci>
          </math>
          <listOfParameters>
            <parameter id="LOWER_BOUND" value="-1000" units="mmol_per_gDW_per_hr"/>
            <parameter id="UPPER_BOUND" value="1000" units="mmol_per_gDW_per_hr"/>
            <parameter id="OBJECTIVE_COEFFICIENT" value="0"/>
            <parameter id="FLUX_VALUE" value="0" units="mmol_per_gDW_per_hr"/>
            <parameter id="REDUCED_COST" value="0"/>
          </listOfParameters>
        </kineticLaw>
      </reaction>
      <reaction id="DEOXYHYPUSINE__45__MONOOXYGENASE__45__RXN" name="DEOXYHYPUSINE-MONOOXYGENASE-RXN" reversible="false">
        <listOfReactants>
          <speciesReference species="__124__CPD__45__9973__124__" stoichiometry="1"/>
          <speciesReference species="OXYGEN__45__MOLECULE" stoichiometry="1"/>
          <speciesReference species="__124__Donor__45__H2__124__" stoichiometry="1"/>
        </listOfReactants>
        <listOfProducts>
          <speciesReference species="__124__EIF5A__45__HYPUSINE__124__" stoichiometry="1"/>
          <speciesReference species="WATER" stoichiometry="1"/>
          <speciesReference species="__124__Acceptor__124__" stoichiometry="1"/>
        </listOfProducts>
        <kineticLaw>
          <math xmlns="http://www.w3.org/1998/Math/MathML">
            <ci> FLUX_VALUE </ci>
          </math>
          <listOfParameters>
            <parameter id="LOWER_BOUND" value="0" units="mmol_per_gDW_per_hr"/>
            <parameter id="UPPER_BOUND" value="1000" units="mmol_per_gDW_per_hr"/>
            <parameter id="OBJECTIVE_COEFFICIENT" value="0"/>
            <parameter id="FLUX_VALUE" value="0" units="mmol_per_gDW_per_hr"/>
            <parameter id="REDUCED_COST" value="0"/>
          </listOfParameters>
        </kineticLaw>
      </reaction>
      <reaction id="SERINE__45__GLYOXYLATE__45__AMINOTRANSFERASE__45__RXN" name="SERINE-GLYOXYLATE-AMINOTRANSFERASE-RXN" reversible="false">
        <listOfReactants>
          <speciesReference species="GLYOX" stoichiometry="1"/>
          <speciesReference species="SER" stoichiometry="1"/>
        </listOfReactants>
        <listOfProducts>
          <speciesReference species="OH__45__PYR" stoichiometry="1"/>
          <speciesReference species="GLY" stoichiometry="1"/>
        </listOfProducts>
        <kineticLaw>
          <math xmlns="http://www.w3.org/1998/Math/MathML">
            <ci> FLUX_VALUE </ci>
          </math>
          <listOfParameters>
            <parameter id="LOWER_BOUND" value="0" units="mmol_per_gDW_per_hr"/>
            <parameter id="UPPER_BOUND" value="1000" units="mmol_per_gDW_per_hr"/>
            <parameter id="OBJECTIVE_COEFFICIENT" value="0"/>
            <parameter id="FLUX_VALUE" value="0" units="mmol_per_gDW_per_hr"/>
            <parameter id="REDUCED_COST" value="0"/>
          </listOfParameters>
        </kineticLaw>
      </reaction>
      <reaction id="_1__45__ACYLGLYCEROL__45__3__45__P__45__ACYLTRANSFER__45__RXN" name="1-ACYLGLYCEROL-3-P-ACYLTRANSFER-RXN" reversible="false">
        <listOfReactants>
          <speciesReference species="__124__ACYL__45__SN__45__GLYCEROL__45__3P__124__" stoichiometry="1"/>
          <speciesReference species="__124__ACYL__45__ACP__124__" stoichiometry="1"/>
        </listOfReactants>
        <listOfProducts>
          <speciesReference species="__124__L__45__PHOSPHATIDATE__124__" stoichiometry="1"/>
          <speciesReference species="__124__ACP__124__" stoichiometry="1"/>
        </listOfProducts>
        <kineticLaw>
          <math xmlns="http://www.w3.org/1998/Math/MathML">
            <ci> FLUX_VALUE </ci>
          </math>
          <listOfParameters>
            <parameter id="LOWER_BOUND" value="0" units="mmol_per_gDW_per_hr"/>
            <parameter id="UPPER_BOUND" value="1000" units="mmol_per_gDW_per_hr"/>
            <parameter id="OBJECTIVE_COEFFICIENT" value="0"/>
            <parameter id="FLUX_VALUE" value="0" units="mmol_per_gDW_per_hr"/>
            <parameter id="REDUCED_COST" value="0"/>
          </listOfParameters>
        </kineticLaw>
      </reaction>
      <reaction id="LACTOSE6P__45__HYDROXY__45__RXN" name="LACTOSE6P-HYDROXY-RXN" reversible="false">
        <listOfReactants>
          <speciesReference species="LACTOSE__45__6P" stoichiometry="1"/>
          <speciesReference species="WATER" stoichiometry="1"/>
        </listOfReactants>
        <listOfProducts>
          <speciesReference species="CPD__45__1241" stoichiometry="1"/>
          <speciesReference species="GLC" stoichiometry="1"/>
        </listOfProducts>
        <kineticLaw>
          <math xmlns="http://www.w3.org/1998/Math/MathML">
            <ci> FLUX_VALUE </ci>
          </math>
          <listOfParameters>
            <parameter id="LOWER_BOUND" value="0" units="mmol_per_gDW_per_hr"/>
            <parameter id="UPPER_BOUND" value="1000" units="mmol_per_gDW_per_hr"/>
            <parameter id="OBJECTIVE_COEFFICIENT" value="0"/>
            <parameter id="FLUX_VALUE" value="0" units="mmol_per_gDW_per_hr"/>
            <parameter id="REDUCED_COST" value="0"/>
          </listOfParameters>
        </kineticLaw>
      </reaction>
      <reaction id="_3__45__OXOACYL__45__ACP__45__REDUCT__45__RXN" name="3-OXOACYL-ACP-REDUCT-RXN" reversible="false">
        <listOfReactants>
          <speciesReference species="__124__B__45__KETOACYL__45__ACP__124__" stoichiometry="1"/>
          <speciesReference species="NADPH" stoichiometry="1"/>
          <speciesReference species="PROTON" stoichiometry="1"/>
        </listOfReactants>
        <listOfProducts>
          <speciesReference species="__124__OH__45__ACYL__45__ACP__124__" stoichiometry="1"/>
          <speciesReference species="NADP" stoichiometry="1"/>
        </listOfProducts>
        <kineticLaw>
          <math xmlns="http://www.w3.org/1998/Math/MathML">
            <ci> FLUX_VALUE </ci>
          </math>
          <listOfParameters>
            <parameter id="LOWER_BOUND" value="0" units="mmol_per_gDW_per_hr"/>
            <parameter id="UPPER_BOUND" value="1000" units="mmol_per_gDW_per_hr"/>
            <parameter id="OBJECTIVE_COEFFICIENT" value="0"/>
            <parameter id="FLUX_VALUE" value="0" units="mmol_per_gDW_per_hr"/>
            <parameter id="REDUCED_COST" value="0"/>
          </listOfParameters>
        </kineticLaw>
      </reaction>
      <reaction id="GLYCERATE__45__DEHYDROGENASE__45__RXN" name="GLYCERATE-DEHYDROGENASE-RXN" reversible="false">
        <listOfReactants>
          <speciesReference species="PROTON" stoichiometry="1"/>
          <speciesReference species="OH__45__PYR" stoichiometry="1"/>
          <speciesReference species="NADH" stoichiometry="1"/>
        </listOfReactants>
        <listOfProducts>
          <speciesReference species="GLYCERATE" stoichiometry="1"/>
          <speciesReference species="NAD" stoichiometry="1"/>
        </listOfProducts>
        <kineticLaw>
          <math xmlns="http://www.w3.org/1998/Math/MathML">
            <ci> FLUX_VALUE </ci>
          </math>
          <listOfParameters>
            <parameter id="LOWER_BOUND" value="0" units="mmol_per_gDW_per_hr"/>
            <parameter id="UPPER_BOUND" value="1000" units="mmol_per_gDW_per_hr"/>
            <parameter id="OBJECTIVE_COEFFICIENT" value="0"/>
            <parameter id="FLUX_VALUE" value="0" units="mmol_per_gDW_per_hr"/>
            <parameter id="REDUCED_COST" value="0"/>
          </listOfParameters>
        </kineticLaw>
      </reaction>
      <reaction id="PYRUFLAVREDUCT__45__RXN" name="PYRUFLAVREDUCT-RXN" reversible="true">
        <listOfReactants>
          <speciesReference species="PYRUVATE" stoichiometry="1"/>
          <speciesReference species="CO__45__A" stoichiometry="1"/>
          <speciesReference species="__124__Oxidized__45__ferredoxins__124__" stoichiometry="2"/>
        </listOfReactants>
        <listOfProducts>
          <speciesReference species="ACETYL__45__COA" stoichiometry="1"/>
          <speciesReference species="CARBON__45__DIOXIDE" stoichiometry="1"/>
          <speciesReference species="__124__Reduced__45__ferredoxins__124__" stoichiometry="2"/>
          <speciesReference species="PROTON" stoichiometry="1"/>
        </listOfProducts>
        <kineticLaw>
          <math xmlns="http://www.w3.org/1998/Math/MathML">
            <ci> FLUX_VALUE </ci>
          </math>
          <listOfParameters>
            <parameter id="LOWER_BOUND" value="-1000" units="mmol_per_gDW_per_hr"/>
            <parameter id="UPPER_BOUND" value="1000" units="mmol_per_gDW_per_hr"/>
            <parameter id="OBJECTIVE_COEFFICIENT" value="0"/>
            <parameter id="FLUX_VALUE" value="0" units="mmol_per_gDW_per_hr"/>
            <parameter id="REDUCED_COST" value="0"/>
          </listOfParameters>
        </kineticLaw>
      </reaction>
      <reaction id="RXN__45__7743" name="RXN-7743" reversible="false">
        <listOfReactants>
          <speciesReference species="ACETYL__45__COA" stoichiometry="1"/>
          <speciesReference species="PYRUVATE" stoichiometry="1"/>
          <speciesReference species="WATER" stoichiometry="1"/>
        </listOfReactants>
        <listOfProducts>
          <speciesReference species="PROTON" stoichiometry="1"/>
          <speciesReference species="CPD__45__31" stoichiometry="1"/>
          <speciesReference species="CO__45__A" stoichiometry="1"/>
        </listOfProducts>
        <kineticLaw>
          <math xmlns="http://www.w3.org/1998/Math/MathML">
            <ci> FLUX_VALUE </ci>
          </math>
          <listOfParameters>
            <parameter id="LOWER_BOUND" value="0" units="mmol_per_gDW_per_hr"/>
            <parameter id="UPPER_BOUND" value="1000" units="mmol_per_gDW_per_hr"/>
            <parameter id="OBJECTIVE_COEFFICIENT" value="0"/>
            <parameter id="FLUX_VALUE" value="0" units="mmol_per_gDW_per_hr"/>
            <parameter id="REDUCED_COST" value="0"/>
          </listOfParameters>
        </kineticLaw>
      </reaction>
      <reaction id="GPPSYN__45__RXN" name="GPPSYN-RXN" reversible="true">
        <listOfReactants>
          <speciesReference species="CPD__45__4211" stoichiometry="1"/>
          <speciesReference species="DELTA3__45__ISOPENTENYL__45__PP" stoichiometry="1"/>
        </listOfReactants>
        <listOfProducts>
          <speciesReference species="GERANYL__45__PP" stoichiometry="1"/>
          <speciesReference species="PPI" stoichiometry="1"/>
        </listOfProducts>
        <kineticLaw>
          <math xmlns="http://www.w3.org/1998/Math/MathML">
            <ci> FLUX_VALUE </ci>
          </math>
          <listOfParameters>
            <parameter id="LOWER_BOUND" value="-1000" units="mmol_per_gDW_per_hr"/>
            <parameter id="UPPER_BOUND" value="1000" units="mmol_per_gDW_per_hr"/>
            <parameter id="OBJECTIVE_COEFFICIENT" value="0"/>
            <parameter id="FLUX_VALUE" value="0" units="mmol_per_gDW_per_hr"/>
            <parameter id="REDUCED_COST" value="0"/>
          </listOfParameters>
        </kineticLaw>
      </reaction>
      <reaction id="ACETYLSEROTONIN__45__O__45__METHYLTRANSFERASE__45__RXN" name="ACETYLSEROTONIN-O-METHYLTRANSFERASE-RXN" reversible="false">
        <listOfReactants>
          <speciesReference species="N__45__ACETYL__45__SEROTONIN" stoichiometry="1"/>
          <speciesReference species="S__45__ADENOSYLMETHIONINE" stoichiometry="1"/>
        </listOfReactants>
        <listOfProducts>
          <speciesReference species="PROTON" stoichiometry="1"/>
          <speciesReference species="ADENOSYL__45__HOMO__45__CYS" stoichiometry="1"/>
          <speciesReference species="N__45__ACETYL__45__5__45__METHOXY__45__TRYPTAMINE" stoichiometry="1"/>
        </listOfProducts>
        <kineticLaw>
          <math xmlns="http://www.w3.org/1998/Math/MathML">
            <ci> FLUX_VALUE </ci>
          </math>
          <listOfParameters>
            <parameter id="LOWER_BOUND" value="0" units="mmol_per_gDW_per_hr"/>
            <parameter id="UPPER_BOUND" value="1000" units="mmol_per_gDW_per_hr"/>
            <parameter id="OBJECTIVE_COEFFICIENT" value="0"/>
            <parameter id="FLUX_VALUE" value="0" units="mmol_per_gDW_per_hr"/>
            <parameter id="REDUCED_COST" value="0"/>
          </listOfParameters>
        </kineticLaw>
      </reaction>
      <reaction id="RXNQT__45__4191" name="RXNQT-4191" reversible="false">
        <listOfReactants>
          <speciesReference species="THIAMINE__45__P" stoichiometry="1"/>
          <speciesReference species="WATER" stoichiometry="1"/>
        </listOfReactants>
        <listOfProducts>
          <speciesReference species="THIAMINE" stoichiometry="1"/>
          <speciesReference species="Pi" stoichiometry="1"/>
        </listOfProducts>
        <kineticLaw>
          <math xmlns="http://www.w3.org/1998/Math/MathML">
            <ci> FLUX_VALUE </ci>
          </math>
          <listOfParameters>
            <parameter id="LOWER_BOUND" value="0" units="mmol_per_gDW_per_hr"/>
            <parameter id="UPPER_BOUND" value="1000" units="mmol_per_gDW_per_hr"/>
            <parameter id="OBJECTIVE_COEFFICIENT" value="0"/>
            <parameter id="FLUX_VALUE" value="0" units="mmol_per_gDW_per_hr"/>
            <parameter id="REDUCED_COST" value="0"/>
          </listOfParameters>
        </kineticLaw>
      </reaction>
      <reaction id="RXN__45__6902" name="RXN-6902" reversible="true">
        <listOfReactants>
          <speciesReference species="_4__45__AMINO__45__BUTYRATE" stoichiometry="1"/>
          <speciesReference species="PYRUVATE" stoichiometry="1"/>
        </listOfReactants>
        <listOfProducts>
          <speciesReference species="SUCC__45__S__45__ALD" stoichiometry="1"/>
          <speciesReference species="L__45__ALPHA__45__ALANINE" stoichiometry="1"/>
        </listOfProducts>
        <kineticLaw>
          <math xmlns="http://www.w3.org/1998/Math/MathML">
            <ci> FLUX_VALUE </ci>
          </math>
          <listOfParameters>
            <parameter id="LOWER_BOUND" value="-1000" units="mmol_per_gDW_per_hr"/>
            <parameter id="UPPER_BOUND" value="1000" units="mmol_per_gDW_per_hr"/>
            <parameter id="OBJECTIVE_COEFFICIENT" value="0"/>
            <parameter id="FLUX_VALUE" value="0" units="mmol_per_gDW_per_hr"/>
            <parameter id="REDUCED_COST" value="0"/>
          </listOfParameters>
        </kineticLaw>
      </reaction>
      <reaction id="RXN__45__7591" name="RXN-7591" reversible="false">
        <listOfReactants>
          <speciesReference species="CPD__45__6201" stoichiometry="1"/>
          <speciesReference species="OXYGEN__45__MOLECULE" stoichiometry="1"/>
          <speciesReference species="_2__45__KETOGLUTARATE" stoichiometry="1"/>
        </listOfReactants>
        <listOfProducts>
          <speciesReference species="PROTON" stoichiometry="1"/>
          <speciesReference species="CPD1F__45__137" stoichiometry="1"/>
          <speciesReference species="SUC" stoichiometry="1"/>
          <speciesReference species="CARBON__45__DIOXIDE" stoichiometry="2"/>
        </listOfProducts>
        <kineticLaw>
          <math xmlns="http://www.w3.org/1998/Math/MathML">
            <ci> FLUX_VALUE </ci>
          </math>
          <listOfParameters>
            <parameter id="LOWER_BOUND" value="0" units="mmol_per_gDW_per_hr"/>
            <parameter id="UPPER_BOUND" value="1000" units="mmol_per_gDW_per_hr"/>
            <parameter id="OBJECTIVE_COEFFICIENT" value="0"/>
            <parameter id="FLUX_VALUE" value="0" units="mmol_per_gDW_per_hr"/>
            <parameter id="REDUCED_COST" value="0"/>
          </listOfParameters>
        </kineticLaw>
      </reaction>
      <reaction id="_3__46__1__46__2__46__14__45__RXN" name="3.1.2.14-RXN" reversible="false">
        <listOfReactants>
          <speciesReference species="__124__Oleoyl__45__ACPs__124__" stoichiometry="1"/>
          <speciesReference species="WATER" stoichiometry="1"/>
        </listOfReactants>
        <listOfProducts>
          <speciesReference species="__124__ACP__124__" stoichiometry="1"/>
          <speciesReference species="OLEATE__45__CPD" stoichiometry="1"/>
          <speciesReference species="PROTON" stoichiometry="1"/>
        </listOfProducts>
        <kineticLaw>
          <math xmlns="http://www.w3.org/1998/Math/MathML">
            <ci> FLUX_VALUE </ci>
          </math>
          <listOfParameters>
            <parameter id="LOWER_BOUND" value="0" units="mmol_per_gDW_per_hr"/>
            <parameter id="UPPER_BOUND" value="1000" units="mmol_per_gDW_per_hr"/>
            <parameter id="OBJECTIVE_COEFFICIENT" value="0"/>
            <parameter id="FLUX_VALUE" value="0" units="mmol_per_gDW_per_hr"/>
            <parameter id="REDUCED_COST" value="0"/>
          </listOfParameters>
        </kineticLaw>
      </reaction>
      <reaction id="_6PFRUCTPHOS__45__RXN" name="6PFRUCTPHOS-RXN" reversible="false">
        <listOfReactants>
          <speciesReference species="ATP" stoichiometry="1"/>
          <speciesReference species="FRUCTOSE__45__6P" stoichiometry="1"/>
        </listOfReactants>
        <listOfProducts>
          <speciesReference species="PROTON" stoichiometry="1"/>
          <speciesReference species="ADP" stoichiometry="1"/>
          <speciesReference species="FRUCTOSE__45__16__45__DIPHOSPHATE" stoichiometry="1"/>
        </listOfProducts>
        <kineticLaw>
          <math xmlns="http://www.w3.org/1998/Math/MathML">
            <ci> FLUX_VALUE </ci>
          </math>
          <listOfParameters>
            <parameter id="LOWER_BOUND" value="0" units="mmol_per_gDW_per_hr"/>
            <parameter id="UPPER_BOUND" value="1000" units="mmol_per_gDW_per_hr"/>
            <parameter id="OBJECTIVE_COEFFICIENT" value="0"/>
            <parameter id="FLUX_VALUE" value="0" units="mmol_per_gDW_per_hr"/>
            <parameter id="REDUCED_COST" value="0"/>
          </listOfParameters>
        </kineticLaw>
      </reaction>
      <reaction id="RXN__45__991" name="RXN-991" reversible="false">
        <listOfReactants>
          <speciesReference species="CPD__45__695" stoichiometry="1"/>
          <speciesReference species="_2__45__KETOGLUTARATE" stoichiometry="1"/>
          <speciesReference species="OXYGEN__45__MOLECULE" stoichiometry="1"/>
        </listOfReactants>
        <listOfProducts>
          <speciesReference species="CPD__45__477" stoichiometry="1"/>
          <speciesReference species="SUC" stoichiometry="1"/>
          <speciesReference species="CARBON__45__DIOXIDE" stoichiometry="1"/>
        </listOfProducts>
        <kineticLaw>
          <math xmlns="http://www.w3.org/1998/Math/MathML">
            <ci> FLUX_VALUE </ci>
          </math>
          <listOfParameters>
            <parameter id="LOWER_BOUND" value="0" units="mmol_per_gDW_per_hr"/>
            <parameter id="UPPER_BOUND" value="1000" units="mmol_per_gDW_per_hr"/>
            <parameter id="OBJECTIVE_COEFFICIENT" value="0"/>
            <parameter id="FLUX_VALUE" value="0" units="mmol_per_gDW_per_hr"/>
            <parameter id="REDUCED_COST" value="0"/>
          </listOfParameters>
        </kineticLaw>
      </reaction>
      <reaction id="RXN1F__45__169" name="RXN1F-169" reversible="false">
        <listOfReactants>
          <speciesReference species="CPD1F__45__96" stoichiometry="1"/>
          <speciesReference species="OXYGEN__45__MOLECULE" stoichiometry="1"/>
          <speciesReference species="_2__45__KETOGLUTARATE" stoichiometry="1"/>
        </listOfReactants>
        <listOfProducts>
          <speciesReference species="PROTON" stoichiometry="1"/>
          <speciesReference species="CPD1F__45__140" stoichiometry="1"/>
          <speciesReference species="CARBON__45__DIOXIDE" stoichiometry="2"/>
          <speciesReference species="SUC" stoichiometry="1"/>
        </listOfProducts>
        <kineticLaw>
          <math xmlns="http://www.w3.org/1998/Math/MathML">
            <ci> FLUX_VALUE </ci>
          </math>
          <listOfParameters>
            <parameter id="LOWER_BOUND" value="0" units="mmol_per_gDW_per_hr"/>
            <parameter id="UPPER_BOUND" value="1000" units="mmol_per_gDW_per_hr"/>
            <parameter id="OBJECTIVE_COEFFICIENT" value="0"/>
            <parameter id="FLUX_VALUE" value="0" units="mmol_per_gDW_per_hr"/>
            <parameter id="REDUCED_COST" value="0"/>
          </listOfParameters>
        </kineticLaw>
      </reaction>
      <reaction id="GLUCOKIN__45__RXN" name="GLUCOKIN-RXN" reversible="false">
        <listOfReactants>
          <speciesReference species="GLC" stoichiometry="1"/>
          <speciesReference species="ATP" stoichiometry="1"/>
        </listOfReactants>
        <listOfProducts>
          <speciesReference species="GLC__45__6__45__P" stoichiometry="1"/>
          <speciesReference species="ADP" stoichiometry="1"/>
          <speciesReference species="PROTON" stoichiometry="1"/>
        </listOfProducts>
        <kineticLaw>
          <math xmlns="http://www.w3.org/1998/Math/MathML">
            <ci> FLUX_VALUE </ci>
          </math>
          <listOfParameters>
            <parameter id="LOWER_BOUND" value="0" units="mmol_per_gDW_per_hr"/>
            <parameter id="UPPER_BOUND" value="1000" units="mmol_per_gDW_per_hr"/>
            <parameter id="OBJECTIVE_COEFFICIENT" value="0"/>
            <parameter id="FLUX_VALUE" value="0" units="mmol_per_gDW_per_hr"/>
            <parameter id="REDUCED_COST" value="0"/>
          </listOfParameters>
        </kineticLaw>
      </reaction>
      <reaction id="_3__45__DEHYDROSPHINGANINE__45__REDUCTASE__45__RXN" name="3-DEHYDROSPHINGANINE-REDUCTASE-RXN" reversible="false">
        <listOfReactants>
          <speciesReference species="DEHYDROSPHINGANINE" stoichiometry="1"/>
          <speciesReference species="NADPH" stoichiometry="1"/>
          <speciesReference species="PROTON" stoichiometry="1"/>
        </listOfReactants>
        <listOfProducts>
          <speciesReference species="CPD__45__13612" stoichiometry="1"/>
          <speciesReference species="NADP" stoichiometry="1"/>
        </listOfProducts>
        <kineticLaw>
          <math xmlns="http://www.w3.org/1998/Math/MathML">
            <ci> FLUX_VALUE </ci>
          </math>
          <listOfParameters>
            <parameter id="LOWER_BOUND" value="0" units="mmol_per_gDW_per_hr"/>
            <parameter id="UPPER_BOUND" value="1000" units="mmol_per_gDW_per_hr"/>
            <parameter id="OBJECTIVE_COEFFICIENT" value="0"/>
            <parameter id="FLUX_VALUE" value="0" units="mmol_per_gDW_per_hr"/>
            <parameter id="REDUCED_COST" value="0"/>
          </listOfParameters>
        </kineticLaw>
      </reaction>
      <reaction id="DETHIOBIOTIN__45__SYN__45__RXN" name="DETHIOBIOTIN-SYN-RXN" reversible="true">
        <listOfReactants>
          <speciesReference species="CARBON__45__DIOXIDE" stoichiometry="1"/>
          <speciesReference species="DIAMINONONANOATE" stoichiometry="1"/>
          <speciesReference species="ATP" stoichiometry="1"/>
        </listOfReactants>
        <listOfProducts>
          <speciesReference species="PROTON" stoichiometry="3"/>
          <speciesReference species="DETHIOBIOTIN" stoichiometry="1"/>
          <speciesReference species="Pi" stoichiometry="1"/>
          <speciesReference species="ADP" stoichiometry="1"/>
        </listOfProducts>
        <kineticLaw>
          <math xmlns="http://www.w3.org/1998/Math/MathML">
            <ci> FLUX_VALUE </ci>
          </math>
          <listOfParameters>
            <parameter id="LOWER_BOUND" value="-1000" units="mmol_per_gDW_per_hr"/>
            <parameter id="UPPER_BOUND" value="1000" units="mmol_per_gDW_per_hr"/>
            <parameter id="OBJECTIVE_COEFFICIENT" value="0"/>
            <parameter id="FLUX_VALUE" value="0" units="mmol_per_gDW_per_hr"/>
            <parameter id="REDUCED_COST" value="0"/>
          </listOfParameters>
        </kineticLaw>
      </reaction>
      <reaction id="RXN__45__4142" name="RXN-4142" reversible="false">
        <listOfReactants>
          <speciesReference species="__124__Fatty__45__Aldehydes__124__" stoichiometry="1"/>
          <speciesReference species="NAD" stoichiometry="1"/>
          <speciesReference species="WATER" stoichiometry="1"/>
        </listOfReactants>
        <listOfProducts>
          <speciesReference species="__124__Fatty__45__Acids__124__" stoichiometry="1"/>
          <speciesReference species="NADH" stoichiometry="1"/>
          <speciesReference species="PROTON" stoichiometry="1"/>
        </listOfProducts>
        <kineticLaw>
          <math xmlns="http://www.w3.org/1998/Math/MathML">
            <ci> FLUX_VALUE </ci>
          </math>
          <listOfParameters>
            <parameter id="LOWER_BOUND" value="0" units="mmol_per_gDW_per_hr"/>
            <parameter id="UPPER_BOUND" value="1000" units="mmol_per_gDW_per_hr"/>
            <parameter id="OBJECTIVE_COEFFICIENT" value="0"/>
            <parameter id="FLUX_VALUE" value="0" units="mmol_per_gDW_per_hr"/>
            <parameter id="REDUCED_COST" value="0"/>
          </listOfParameters>
        </kineticLaw>
      </reaction>
      <reaction id="SPERMINE__45__SYNTHASE__45__RXN" name="SPERMINE-SYNTHASE-RXN" reversible="false">
        <listOfReactants>
          <speciesReference species="SPERMIDINE" stoichiometry="1"/>
          <speciesReference species="S__45__ADENOSYLMETHIONINAMINE" stoichiometry="1"/>
        </listOfReactants>
        <listOfProducts>
          <speciesReference species="PROTON" stoichiometry="1"/>
          <speciesReference species="SPERMINE" stoichiometry="1"/>
          <speciesReference species="_5__45__METHYLTHIOADENOSINE" stoichiometry="1"/>
        </listOfProducts>
        <kineticLaw>
          <math xmlns="http://www.w3.org/1998/Math/MathML">
            <ci> FLUX_VALUE </ci>
          </math>
          <listOfParameters>
            <parameter id="LOWER_BOUND" value="0" units="mmol_per_gDW_per_hr"/>
            <parameter id="UPPER_BOUND" value="1000" units="mmol_per_gDW_per_hr"/>
            <parameter id="OBJECTIVE_COEFFICIENT" value="0"/>
            <parameter id="FLUX_VALUE" value="0" units="mmol_per_gDW_per_hr"/>
            <parameter id="REDUCED_COST" value="0"/>
          </listOfParameters>
        </kineticLaw>
      </reaction>
      <reaction id="RXN__45__4144" name="RXN-4144" reversible="false">
        <listOfReactants>
          <speciesReference species="ALPHA__45__METHYL__45__5__45__ALPHA__45__ERGOSTA" stoichiometry="1"/>
          <speciesReference species="NADPH" stoichiometry="1"/>
          <speciesReference species="PROTON" stoichiometry="1"/>
        </listOfReactants>
        <listOfProducts>
          <speciesReference species="CPD__45__4081" stoichiometry="1"/>
          <speciesReference species="NADP" stoichiometry="1"/>
        </listOfProducts>
        <kineticLaw>
          <math xmlns="http://www.w3.org/1998/Math/MathML">
            <ci> FLUX_VALUE </ci>
          </math>
          <listOfParameters>
            <parameter id="LOWER_BOUND" value="0" units="mmol_per_gDW_per_hr"/>
            <parameter id="UPPER_BOUND" value="1000" units="mmol_per_gDW_per_hr"/>
            <parameter id="OBJECTIVE_COEFFICIENT" value="0"/>
            <parameter id="FLUX_VALUE" value="0" units="mmol_per_gDW_per_hr"/>
            <parameter id="REDUCED_COST" value="0"/>
          </listOfParameters>
        </kineticLaw>
      </reaction>
      <reaction id="HISTIDINE__45____45__TRNA__45__LIGASE__45__RXN" name="HISTIDINE--TRNA-LIGASE-RXN" reversible="false">
        <listOfReactants>
          <speciesReference species="PROTON" stoichiometry="1"/>
          <speciesReference species="__124__HIS__45__tRNAs__124__" stoichiometry="1"/>
          <speciesReference species="HIS" stoichiometry="1"/>
          <speciesReference species="ATP" stoichiometry="1"/>
        </listOfReactants>
        <listOfProducts>
          <speciesReference species="__124__Charged__45__HIS__45__tRNAs__124__" stoichiometry="1"/>
          <speciesReference species="PPI" stoichiometry="1"/>
          <speciesReference species="AMP" stoichiometry="1"/>
        </listOfProducts>
        <kineticLaw>
          <math xmlns="http://www.w3.org/1998/Math/MathML">
            <ci> FLUX_VALUE </ci>
          </math>
          <listOfParameters>
            <parameter id="LOWER_BOUND" value="0" units="mmol_per_gDW_per_hr"/>
            <parameter id="UPPER_BOUND" value="1000" units="mmol_per_gDW_per_hr"/>
            <parameter id="OBJECTIVE_COEFFICIENT" value="0"/>
            <parameter id="FLUX_VALUE" value="0" units="mmol_per_gDW_per_hr"/>
            <parameter id="REDUCED_COST" value="0"/>
          </listOfParameters>
        </kineticLaw>
      </reaction>
      <reaction id="PHENDEHYD__45__RXN" name="PHENDEHYD-RXN" reversible="true">
        <listOfReactants>
          <speciesReference species="PHENYLACETALDEHYDE" stoichiometry="1"/>
          <speciesReference species="WATER" stoichiometry="1"/>
          <speciesReference species="NAD" stoichiometry="1"/>
        </listOfReactants>
        <listOfProducts>
          <speciesReference species="PHENYLACETATE" stoichiometry="1"/>
          <speciesReference species="NADH" stoichiometry="1"/>
          <speciesReference species="PROTON" stoichiometry="2"/>
        </listOfProducts>
        <kineticLaw>
          <math xmlns="http://www.w3.org/1998/Math/MathML">
            <ci> FLUX_VALUE </ci>
          </math>
          <listOfParameters>
            <parameter id="LOWER_BOUND" value="-1000" units="mmol_per_gDW_per_hr"/>
            <parameter id="UPPER_BOUND" value="1000" units="mmol_per_gDW_per_hr"/>
            <parameter id="OBJECTIVE_COEFFICIENT" value="0"/>
            <parameter id="FLUX_VALUE" value="0" units="mmol_per_gDW_per_hr"/>
            <parameter id="REDUCED_COST" value="0"/>
          </listOfParameters>
        </kineticLaw>
      </reaction>
      <reaction id="DIHYDROOROT__45__RXN" name="DIHYDROOROT-RXN" reversible="true">
        <listOfReactants>
          <speciesReference species="DI__45__H__45__OROTATE" stoichiometry="1"/>
          <speciesReference species="WATER" stoichiometry="1"/>
        </listOfReactants>
        <listOfProducts>
          <speciesReference species="PROTON" stoichiometry="1"/>
          <speciesReference species="CARBAMYUL__45__L__45__ASPARTATE" stoichiometry="1"/>
        </listOfProducts>
        <kineticLaw>
          <math xmlns="http://www.w3.org/1998/Math/MathML">
            <ci> FLUX_VALUE </ci>
          </math>
          <listOfParameters>
            <parameter id="LOWER_BOUND" value="-1000" units="mmol_per_gDW_per_hr"/>
            <parameter id="UPPER_BOUND" value="1000" units="mmol_per_gDW_per_hr"/>
            <parameter id="OBJECTIVE_COEFFICIENT" value="0"/>
            <parameter id="FLUX_VALUE" value="0" units="mmol_per_gDW_per_hr"/>
            <parameter id="REDUCED_COST" value="0"/>
          </listOfParameters>
        </kineticLaw>
      </reaction>
      <reaction id="IMP__45__DEHYDROG__45__RXN" name="IMP-DEHYDROG-RXN" reversible="true">
        <listOfReactants>
          <speciesReference species="IMP" stoichiometry="1"/>
          <speciesReference species="WATER" stoichiometry="1"/>
          <speciesReference species="NAD" stoichiometry="1"/>
        </listOfReactants>
        <listOfProducts>
          <speciesReference species="XANTHOSINE__45__5__45__PHOSPHATE" stoichiometry="1"/>
          <speciesReference species="NADH" stoichiometry="1"/>
          <speciesReference species="PROTON" stoichiometry="1"/>
        </listOfProducts>
        <kineticLaw>
          <math xmlns="http://www.w3.org/1998/Math/MathML">
            <ci> FLUX_VALUE </ci>
          </math>
          <listOfParameters>
            <parameter id="LOWER_BOUND" value="-1000" units="mmol_per_gDW_per_hr"/>
            <parameter id="UPPER_BOUND" value="1000" units="mmol_per_gDW_per_hr"/>
            <parameter id="OBJECTIVE_COEFFICIENT" value="0"/>
            <parameter id="FLUX_VALUE" value="0" units="mmol_per_gDW_per_hr"/>
            <parameter id="REDUCED_COST" value="0"/>
          </listOfParameters>
        </kineticLaw>
      </reaction>
      <reaction id="RXN__45__8946" name="RXN-8946" reversible="false">
        <listOfReactants>
          <speciesReference species="CPD__45__665" stoichiometry="1"/>
          <speciesReference species="WATER" stoichiometry="1"/>
          <speciesReference species="__124__NAD__45__P__45__OR__45__NOP__124__" stoichiometry="1"/>
        </listOfReactants>
        <listOfProducts>
          <speciesReference species="PROPIONATE" stoichiometry="1"/>
          <speciesReference species="__124__NADH__45__P__45__OR__45__NOP__124__" stoichiometry="1"/>
          <speciesReference species="PROTON" stoichiometry="2"/>
        </listOfProducts>
        <kineticLaw>
          <math xmlns="http://www.w3.org/1998/Math/MathML">
            <ci> FLUX_VALUE </ci>
          </math>
          <listOfParameters>
            <parameter id="LOWER_BOUND" value="0" units="mmol_per_gDW_per_hr"/>
            <parameter id="UPPER_BOUND" value="1000" units="mmol_per_gDW_per_hr"/>
            <parameter id="OBJECTIVE_COEFFICIENT" value="0"/>
            <parameter id="FLUX_VALUE" value="0" units="mmol_per_gDW_per_hr"/>
            <parameter id="REDUCED_COST" value="0"/>
          </listOfParameters>
        </kineticLaw>
      </reaction>
      <reaction id="HOMOACONITATE__45__HYDRATASE__45__RXN" name="HOMOACONITATE-HYDRATASE-RXN" reversible="false">
        <listOfReactants>
          <speciesReference species="HOMO__45__CIS__45__ACONITATE" stoichiometry="1"/>
          <speciesReference species="WATER" stoichiometry="1"/>
        </listOfReactants>
        <listOfProducts>
          <speciesReference species="HOMO__45__I__45__CIT" stoichiometry="1"/>
        </listOfProducts>
        <kineticLaw>
          <math xmlns="http://www.w3.org/1998/Math/MathML">
            <ci> FLUX_VALUE </ci>
          </math>
          <listOfParameters>
            <parameter id="LOWER_BOUND" value="0" units="mmol_per_gDW_per_hr"/>
            <parameter id="UPPER_BOUND" value="1000" units="mmol_per_gDW_per_hr"/>
            <parameter id="OBJECTIVE_COEFFICIENT" value="0"/>
            <parameter id="FLUX_VALUE" value="0" units="mmol_per_gDW_per_hr"/>
            <parameter id="REDUCED_COST" value="0"/>
          </listOfParameters>
        </kineticLaw>
      </reaction>
      <reaction id="_1__46__14__46__13__46__70__45__RXN" name="1.14.13.70-RXN" reversible="false">
        <listOfReactants>
          <speciesReference species="OBTUSIFOLIOL" stoichiometry="1"/>
          <speciesReference species="OXYGEN__45__MOLECULE" stoichiometry="3"/>
          <speciesReference species="NADPH" stoichiometry="3"/>
          <speciesReference species="PROTON" stoichiometry="2"/>
        </listOfReactants>
        <listOfProducts>
          <speciesReference species="ALPHA__45__METHYL__45__5__45__ALPHA__45__ERGOSTA" stoichiometry="1"/>
          <speciesReference species="FORMATE" stoichiometry="1"/>
          <speciesReference species="WATER" stoichiometry="4"/>
          <speciesReference species="NADP" stoichiometry="3"/>
        </listOfProducts>
        <kineticLaw>
          <math xmlns="http://www.w3.org/1998/Math/MathML">
            <ci> FLUX_VALUE </ci>
          </math>
          <listOfParameters>
            <parameter id="LOWER_BOUND" value="0" units="mmol_per_gDW_per_hr"/>
            <parameter id="UPPER_BOUND" value="1000" units="mmol_per_gDW_per_hr"/>
            <parameter id="OBJECTIVE_COEFFICIENT" value="0"/>
            <parameter id="FLUX_VALUE" value="0" units="mmol_per_gDW_per_hr"/>
            <parameter id="REDUCED_COST" value="0"/>
          </listOfParameters>
        </kineticLaw>
      </reaction>
      <reaction id="_4__46__2__46__1__46__99__45__RXN" name="4.2.1.99-RXN" reversible="true">
        <listOfReactants>
          <speciesReference species="CPD__45__618" stoichiometry="1"/>
        </listOfReactants>
        <listOfProducts>
          <speciesReference species="CPD__45__1136" stoichiometry="1"/>
          <speciesReference species="WATER" stoichiometry="1"/>
        </listOfProducts>
        <kineticLaw>
          <math xmlns="http://www.w3.org/1998/Math/MathML">
            <ci> FLUX_VALUE </ci>
          </math>
          <listOfParameters>
            <parameter id="LOWER_BOUND" value="-1000" units="mmol_per_gDW_per_hr"/>
            <parameter id="UPPER_BOUND" value="1000" units="mmol_per_gDW_per_hr"/>
            <parameter id="OBJECTIVE_COEFFICIENT" value="0"/>
            <parameter id="FLUX_VALUE" value="0" units="mmol_per_gDW_per_hr"/>
            <parameter id="REDUCED_COST" value="0"/>
          </listOfParameters>
        </kineticLaw>
      </reaction>
      <reaction id="GSHTRAN__45__RXN" name="GSHTRAN-RXN" reversible="false">
        <listOfReactants>
          <speciesReference species="GLUTATHIONE" stoichiometry="1"/>
          <speciesReference species="RX" stoichiometry="1"/>
        </listOfReactants>
        <listOfProducts>
          <speciesReference species="__124__S__45__Substituted__45__Glutathione__124__" stoichiometry="1"/>
          <speciesReference species="HX" stoichiometry="1"/>
        </listOfProducts>
        <kineticLaw>
          <math xmlns="http://www.w3.org/1998/Math/MathML">
            <ci> FLUX_VALUE </ci>
          </math>
          <listOfParameters>
            <parameter id="LOWER_BOUND" value="0" units="mmol_per_gDW_per_hr"/>
            <parameter id="UPPER_BOUND" value="1000" units="mmol_per_gDW_per_hr"/>
            <parameter id="OBJECTIVE_COEFFICIENT" value="0"/>
            <parameter id="FLUX_VALUE" value="0" units="mmol_per_gDW_per_hr"/>
            <parameter id="REDUCED_COST" value="0"/>
          </listOfParameters>
        </kineticLaw>
      </reaction>
      <reaction id="RXN__45__9028" name="RXN-9028" reversible="false">
        <listOfReactants>
          <speciesReference species="CHORISMATE" stoichiometry="1"/>
          <speciesReference species="GLN" stoichiometry="1"/>
        </listOfReactants>
        <listOfProducts>
          <speciesReference species="CPD__45__9517" stoichiometry="1"/>
          <speciesReference species="GLT" stoichiometry="1"/>
        </listOfProducts>
        <kineticLaw>
          <math xmlns="http://www.w3.org/1998/Math/MathML">
            <ci> FLUX_VALUE </ci>
          </math>
          <listOfParameters>
            <parameter id="LOWER_BOUND" value="0" units="mmol_per_gDW_per_hr"/>
            <parameter id="UPPER_BOUND" value="1000" units="mmol_per_gDW_per_hr"/>
            <parameter id="OBJECTIVE_COEFFICIENT" value="0"/>
            <parameter id="FLUX_VALUE" value="0" units="mmol_per_gDW_per_hr"/>
            <parameter id="REDUCED_COST" value="0"/>
          </listOfParameters>
        </kineticLaw>
      </reaction>
      <reaction id="RXN__45__9452" name="RXN-9452" reversible="false">
        <listOfReactants>
          <speciesReference species="CPD__45__10088" stoichiometry="1"/>
          <speciesReference species="S__45__ADENOSYLMETHIONINE" stoichiometry="1"/>
        </listOfReactants>
        <listOfProducts>
          <speciesReference species="PROTON" stoichiometry="1"/>
          <speciesReference species="CPD__45__10091" stoichiometry="1"/>
          <speciesReference species="ADENOSYL__45__HOMO__45__CYS" stoichiometry="1"/>
        </listOfProducts>
        <kineticLaw>
          <math xmlns="http://www.w3.org/1998/Math/MathML">
            <ci> FLUX_VALUE </ci>
          </math>
          <listOfParameters>
            <parameter id="LOWER_BOUND" value="0" units="mmol_per_gDW_per_hr"/>
            <parameter id="UPPER_BOUND" value="1000" units="mmol_per_gDW_per_hr"/>
            <parameter id="OBJECTIVE_COEFFICIENT" value="0"/>
            <parameter id="FLUX_VALUE" value="0" units="mmol_per_gDW_per_hr"/>
            <parameter id="REDUCED_COST" value="0"/>
          </listOfParameters>
        </kineticLaw>
      </reaction>
      <reaction id="METHENYLTHFCYCLOHYDRO__45__RXN" name="METHENYLTHFCYCLOHYDRO-RXN" reversible="true">
        <listOfReactants>
          <speciesReference species="WATER" stoichiometry="1"/>
          <speciesReference species="_5__45__10__45__METHENYL__45__THF" stoichiometry="1"/>
        </listOfReactants>
        <listOfProducts>
          <speciesReference species="PROTON" stoichiometry="1"/>
          <speciesReference species="_10__45__FORMYL__45__THF" stoichiometry="1"/>
        </listOfProducts>
        <kineticLaw>
          <math xmlns="http://www.w3.org/1998/Math/MathML">
            <ci> FLUX_VALUE </ci>
          </math>
          <listOfParameters>
            <parameter id="LOWER_BOUND" value="-1000" units="mmol_per_gDW_per_hr"/>
            <parameter id="UPPER_BOUND" value="1000" units="mmol_per_gDW_per_hr"/>
            <parameter id="OBJECTIVE_COEFFICIENT" value="0"/>
            <parameter id="FLUX_VALUE" value="0" units="mmol_per_gDW_per_hr"/>
            <parameter id="REDUCED_COST" value="0"/>
          </listOfParameters>
        </kineticLaw>
      </reaction>
      <reaction id="SAMDECARB__45__RXN" name="SAMDECARB-RXN" reversible="false">
        <listOfReactants>
          <speciesReference species="PROTON" stoichiometry="1"/>
          <speciesReference species="S__45__ADENOSYLMETHIONINE" stoichiometry="1"/>
        </listOfReactants>
        <listOfProducts>
          <speciesReference species="CARBON__45__DIOXIDE" stoichiometry="1"/>
          <speciesReference species="S__45__ADENOSYLMETHIONINAMINE" stoichiometry="1"/>
        </listOfProducts>
        <kineticLaw>
          <math xmlns="http://www.w3.org/1998/Math/MathML">
            <ci> FLUX_VALUE </ci>
          </math>
          <listOfParameters>
            <parameter id="LOWER_BOUND" value="0" units="mmol_per_gDW_per_hr"/>
            <parameter id="UPPER_BOUND" value="1000" units="mmol_per_gDW_per_hr"/>
            <parameter id="OBJECTIVE_COEFFICIENT" value="0"/>
            <parameter id="FLUX_VALUE" value="0" units="mmol_per_gDW_per_hr"/>
            <parameter id="REDUCED_COST" value="0"/>
          </listOfParameters>
        </kineticLaw>
      </reaction>
      <reaction id="_1__46__3__46__1__46__56__45__RXN" name="1.3.1.56-RXN" reversible="false">
        <listOfReactants>
          <speciesReference species="CIS__45__3__45__PHENYLCYCLOHEXA__45__35__45__DIENE__45__12__45__DIOL" stoichiometry="1"/>
          <speciesReference species="NAD" stoichiometry="1"/>
        </listOfReactants>
        <listOfProducts>
          <speciesReference species="BIPHENYL__45__23__45__DIOL" stoichiometry="1"/>
          <speciesReference species="NADH" stoichiometry="1"/>
          <speciesReference species="PROTON" stoichiometry="1"/>
        </listOfProducts>
        <kineticLaw>
          <math xmlns="http://www.w3.org/1998/Math/MathML">
            <ci> FLUX_VALUE </ci>
          </math>
          <listOfParameters>
            <parameter id="LOWER_BOUND" value="0" units="mmol_per_gDW_per_hr"/>
            <parameter id="UPPER_BOUND" value="1000" units="mmol_per_gDW_per_hr"/>
            <parameter id="OBJECTIVE_COEFFICIENT" value="0"/>
            <parameter id="FLUX_VALUE" value="0" units="mmol_per_gDW_per_hr"/>
            <parameter id="REDUCED_COST" value="0"/>
          </listOfParameters>
        </kineticLaw>
      </reaction>
      <reaction id="_1__46__1__46__1__46__181__45__RXN" name="1.1.1.181-RXN" reversible="false">
        <listOfReactants>
          <speciesReference species="CPD__45__266" stoichiometry="1"/>
          <speciesReference species="NAD" stoichiometry="1"/>
        </listOfReactants>
        <listOfProducts>
          <speciesReference species="CPD__45__1087" stoichiometry="1"/>
          <speciesReference species="NADH" stoichiometry="1"/>
          <speciesReference species="PROTON" stoichiometry="1"/>
        </listOfProducts>
        <kineticLaw>
          <math xmlns="http://www.w3.org/1998/Math/MathML">
            <ci> FLUX_VALUE </ci>
          </math>
          <listOfParameters>
            <parameter id="LOWER_BOUND" value="0" units="mmol_per_gDW_per_hr"/>
            <parameter id="UPPER_BOUND" value="1000" units="mmol_per_gDW_per_hr"/>
            <parameter id="OBJECTIVE_COEFFICIENT" value="0"/>
            <parameter id="FLUX_VALUE" value="0" units="mmol_per_gDW_per_hr"/>
            <parameter id="REDUCED_COST" value="0"/>
          </listOfParameters>
        </kineticLaw>
      </reaction>
      <reaction id="O__45__SUCCINYLBENZOATE__45__COA__45__LIG__45__RXN" name="O-SUCCINYLBENZOATE-COA-LIG-RXN" reversible="false">
        <listOfReactants>
          <speciesReference species="O__45__SUCCINYLBENZOATE" stoichiometry="1"/>
          <speciesReference species="CO__45__A" stoichiometry="1"/>
          <speciesReference species="ATP" stoichiometry="1"/>
        </listOfReactants>
        <listOfProducts>
          <speciesReference species="CPD__45__6972" stoichiometry="1"/>
          <speciesReference species="AMP" stoichiometry="1"/>
          <speciesReference species="PPI" stoichiometry="1"/>
        </listOfProducts>
        <kineticLaw>
          <math xmlns="http://www.w3.org/1998/Math/MathML">
            <ci> FLUX_VALUE </ci>
          </math>
          <listOfParameters>
            <parameter id="LOWER_BOUND" value="0" units="mmol_per_gDW_per_hr"/>
            <parameter id="UPPER_BOUND" value="1000" units="mmol_per_gDW_per_hr"/>
            <parameter id="OBJECTIVE_COEFFICIENT" value="0"/>
            <parameter id="FLUX_VALUE" value="0" units="mmol_per_gDW_per_hr"/>
            <parameter id="REDUCED_COST" value="0"/>
          </listOfParameters>
        </kineticLaw>
      </reaction>
      <reaction id="F16BDEPHOS__45__RXN" name="F16BDEPHOS-RXN" reversible="false">
        <listOfReactants>
          <speciesReference species="FRUCTOSE__45__16__45__DIPHOSPHATE" stoichiometry="1"/>
          <speciesReference species="WATER" stoichiometry="1"/>
        </listOfReactants>
        <listOfProducts>
          <speciesReference species="FRUCTOSE__45__6P" stoichiometry="1"/>
          <speciesReference species="Pi" stoichiometry="1"/>
        </listOfProducts>
        <kineticLaw>
          <math xmlns="http://www.w3.org/1998/Math/MathML">
            <ci> FLUX_VALUE </ci>
          </math>
          <listOfParameters>
            <parameter id="LOWER_BOUND" value="0" units="mmol_per_gDW_per_hr"/>
            <parameter id="UPPER_BOUND" value="1000" units="mmol_per_gDW_per_hr"/>
            <parameter id="OBJECTIVE_COEFFICIENT" value="0"/>
            <parameter id="FLUX_VALUE" value="0" units="mmol_per_gDW_per_hr"/>
            <parameter id="REDUCED_COST" value="0"/>
          </listOfParameters>
        </kineticLaw>
      </reaction>
      <reaction id="_6PGLUCONOLACT__45__RXN" name="6PGLUCONOLACT-RXN" reversible="false">
        <listOfReactants>
          <speciesReference species="D__45__6__45__P__45__GLUCONO__45__DELTA__45__LACTONE" stoichiometry="1"/>
          <speciesReference species="WATER" stoichiometry="1"/>
        </listOfReactants>
        <listOfProducts>
          <speciesReference species="PROTON" stoichiometry="1"/>
          <speciesReference species="CPD__45__2961" stoichiometry="1"/>
        </listOfProducts>
        <kineticLaw>
          <math xmlns="http://www.w3.org/1998/Math/MathML">
            <ci> FLUX_VALUE </ci>
          </math>
          <listOfParameters>
            <parameter id="LOWER_BOUND" value="0" units="mmol_per_gDW_per_hr"/>
            <parameter id="UPPER_BOUND" value="1000" units="mmol_per_gDW_per_hr"/>
            <parameter id="OBJECTIVE_COEFFICIENT" value="0"/>
            <parameter id="FLUX_VALUE" value="0" units="mmol_per_gDW_per_hr"/>
            <parameter id="REDUCED_COST" value="0"/>
          </listOfParameters>
        </kineticLaw>
      </reaction>
      <reaction id="ALPHAGALACTOSID__45__RXN" name="ALPHAGALACTOSID-RXN" reversible="true">
        <listOfReactants>
          <speciesReference species="WATER" stoichiometry="1"/>
          <speciesReference species="MELIBIOSE" stoichiometry="1"/>
        </listOfReactants>
        <listOfProducts>
          <speciesReference species="ALPHA__45__D__45__GALACTOSE" stoichiometry="1"/>
          <speciesReference species="GLC" stoichiometry="1"/>
        </listOfProducts>
        <kineticLaw>
          <math xmlns="http://www.w3.org/1998/Math/MathML">
            <ci> FLUX_VALUE </ci>
          </math>
          <listOfParameters>
            <parameter id="LOWER_BOUND" value="-1000" units="mmol_per_gDW_per_hr"/>
            <parameter id="UPPER_BOUND" value="1000" units="mmol_per_gDW_per_hr"/>
            <parameter id="OBJECTIVE_COEFFICIENT" value="0"/>
            <parameter id="FLUX_VALUE" value="0" units="mmol_per_gDW_per_hr"/>
            <parameter id="REDUCED_COST" value="0"/>
          </listOfParameters>
        </kineticLaw>
      </reaction>
      <reaction id="RXN__45__4243" name="RXN-4243" reversible="false">
        <listOfReactants>
          <speciesReference species="CPD__45__4143" stoichiometry="1"/>
          <speciesReference species="NADPH" stoichiometry="1"/>
          <speciesReference species="PROTON" stoichiometry="1"/>
          <speciesReference species="OXYGEN__45__MOLECULE" stoichiometry="1"/>
        </listOfReactants>
        <listOfProducts>
          <speciesReference species="CPD__45__4162" stoichiometry="1"/>
          <speciesReference species="NADP" stoichiometry="1"/>
          <speciesReference species="WATER" stoichiometry="2"/>
        </listOfProducts>
        <kineticLaw>
          <math xmlns="http://www.w3.org/1998/Math/MathML">
            <ci> FLUX_VALUE </ci>
          </math>
          <listOfParameters>
            <parameter id="LOWER_BOUND" value="0" units="mmol_per_gDW_per_hr"/>
            <parameter id="UPPER_BOUND" value="1000" units="mmol_per_gDW_per_hr"/>
            <parameter id="OBJECTIVE_COEFFICIENT" value="0"/>
            <parameter id="FLUX_VALUE" value="0" units="mmol_per_gDW_per_hr"/>
            <parameter id="REDUCED_COST" value="0"/>
          </listOfParameters>
        </kineticLaw>
      </reaction>
      <reaction id="RXN__45__5781" name="RXN-5781" reversible="true">
        <listOfReactants>
          <speciesReference species="DIACYLGLYCEROL_CCO__45__OUT" stoichiometry="1"/>
          <speciesReference species="CDP__45__CHOLINE_CCO__45__OUT" stoichiometry="1"/>
        </listOfReactants>
        <listOfProducts>
          <speciesReference species="__124__PHOSPHATIDYLCHOLINE__124__" stoichiometry="1"/>
          <speciesReference species="CMP" stoichiometry="1"/>
          <speciesReference species="PROTON" stoichiometry="1"/>
        </listOfProducts>
        <kineticLaw>
          <math xmlns="http://www.w3.org/1998/Math/MathML">
            <ci> FLUX_VALUE </ci>
          </math>
          <listOfParameters>
            <parameter id="LOWER_BOUND" value="-1000" units="mmol_per_gDW_per_hr"/>
            <parameter id="UPPER_BOUND" value="1000" units="mmol_per_gDW_per_hr"/>
            <parameter id="OBJECTIVE_COEFFICIENT" value="0"/>
            <parameter id="FLUX_VALUE" value="0" units="mmol_per_gDW_per_hr"/>
            <parameter id="REDUCED_COST" value="0"/>
          </listOfParameters>
        </kineticLaw>
      </reaction>
      <reaction id="BRANCHED__45__CHAINAMINOTRANSFERLEU__45__RXN" name="BRANCHED-CHAINAMINOTRANSFERLEU-RXN" reversible="true">
        <listOfReactants>
          <speciesReference species="LEU" stoichiometry="1"/>
          <speciesReference species="_2__45__KETOGLUTARATE" stoichiometry="1"/>
        </listOfReactants>
        <listOfProducts>
          <speciesReference species="GLT" stoichiometry="1"/>
          <speciesReference species="_2K__45__4CH3__45__PENTANOATE" stoichiometry="1"/>
        </listOfProducts>
        <kineticLaw>
          <math xmlns="http://www.w3.org/1998/Math/MathML">
            <ci> FLUX_VALUE </ci>
          </math>
          <listOfParameters>
            <parameter id="LOWER_BOUND" value="-1000" units="mmol_per_gDW_per_hr"/>
            <parameter id="UPPER_BOUND" value="1000" units="mmol_per_gDW_per_hr"/>
            <parameter id="OBJECTIVE_COEFFICIENT" value="0"/>
            <parameter id="FLUX_VALUE" value="0" units="mmol_per_gDW_per_hr"/>
            <parameter id="REDUCED_COST" value="0"/>
          </listOfParameters>
        </kineticLaw>
      </reaction>
      <reaction id="RXN__45__10620" name="RXN-10620" reversible="false">
        <listOfReactants>
          <speciesReference species="CPD__45__10484" stoichiometry="1"/>
        </listOfReactants>
        <listOfProducts>
          <speciesReference species="PROTON" stoichiometry="2"/>
          <speciesReference species="CPD__45__11419" stoichiometry="1"/>
        </listOfProducts>
        <kineticLaw>
          <math xmlns="http://www.w3.org/1998/Math/MathML">
            <ci> FLUX_VALUE </ci>
          </math>
          <listOfParameters>
            <parameter id="LOWER_BOUND" value="0" units="mmol_per_gDW_per_hr"/>
            <parameter id="UPPER_BOUND" value="1000" units="mmol_per_gDW_per_hr"/>
            <parameter id="OBJECTIVE_COEFFICIENT" value="0"/>
            <parameter id="FLUX_VALUE" value="0" units="mmol_per_gDW_per_hr"/>
            <parameter id="REDUCED_COST" value="0"/>
          </listOfParameters>
        </kineticLaw>
      </reaction>
      <reaction id="TYROSINE__45__AMINOTRANSFERASE__45__RXN" name="TYROSINE-AMINOTRANSFERASE-RXN" reversible="true">
        <listOfReactants>
          <speciesReference species="TYR" stoichiometry="1"/>
          <speciesReference species="_2__45__KETOGLUTARATE" stoichiometry="1"/>
        </listOfReactants>
        <listOfProducts>
          <speciesReference species="P__45__HYDROXY__45__PHENYLPYRUVATE" stoichiometry="1"/>
          <speciesReference species="GLT" stoichiometry="1"/>
        </listOfProducts>
        <kineticLaw>
          <math xmlns="http://www.w3.org/1998/Math/MathML">
            <ci> FLUX_VALUE </ci>
          </math>
          <listOfParameters>
            <parameter id="LOWER_BOUND" value="-1000" units="mmol_per_gDW_per_hr"/>
            <parameter id="UPPER_BOUND" value="1000" units="mmol_per_gDW_per_hr"/>
            <parameter id="OBJECTIVE_COEFFICIENT" value="0"/>
            <parameter id="FLUX_VALUE" value="0" units="mmol_per_gDW_per_hr"/>
            <parameter id="REDUCED_COST" value="0"/>
          </listOfParameters>
        </kineticLaw>
      </reaction>
      <reaction id="BADH__45__RXN" name="BADH-RXN" reversible="true">
        <listOfReactants>
          <speciesReference species="BETAINE_ALDEHYDE" stoichiometry="1"/>
          <speciesReference species="NAD" stoichiometry="1"/>
          <speciesReference species="WATER" stoichiometry="1"/>
        </listOfReactants>
        <listOfProducts>
          <speciesReference species="PROTON" stoichiometry="2"/>
          <speciesReference species="BETAINE" stoichiometry="1"/>
          <speciesReference species="NADH" stoichiometry="1"/>
        </listOfProducts>
        <kineticLaw>
          <math xmlns="http://www.w3.org/1998/Math/MathML">
            <ci> FLUX_VALUE </ci>
          </math>
          <listOfParameters>
            <parameter id="LOWER_BOUND" value="-1000" units="mmol_per_gDW_per_hr"/>
            <parameter id="UPPER_BOUND" value="1000" units="mmol_per_gDW_per_hr"/>
            <parameter id="OBJECTIVE_COEFFICIENT" value="0"/>
            <parameter id="FLUX_VALUE" value="0" units="mmol_per_gDW_per_hr"/>
            <parameter id="REDUCED_COST" value="0"/>
          </listOfParameters>
        </kineticLaw>
      </reaction>
      <reaction id="MALSYN__45__RXN" name="MALSYN-RXN" reversible="false">
        <listOfReactants>
          <speciesReference species="ACETYL__45__COA" stoichiometry="1"/>
          <speciesReference species="WATER" stoichiometry="1"/>
          <speciesReference species="GLYOX" stoichiometry="1"/>
        </listOfReactants>
        <listOfProducts>
          <speciesReference species="PROTON" stoichiometry="1"/>
          <speciesReference species="MAL" stoichiometry="1"/>
          <speciesReference species="CO__45__A" stoichiometry="1"/>
        </listOfProducts>
        <kineticLaw>
          <math xmlns="http://www.w3.org/1998/Math/MathML">
            <ci> FLUX_VALUE </ci>
          </math>
          <listOfParameters>
            <parameter id="LOWER_BOUND" value="0" units="mmol_per_gDW_per_hr"/>
            <parameter id="UPPER_BOUND" value="1000" units="mmol_per_gDW_per_hr"/>
            <parameter id="OBJECTIVE_COEFFICIENT" value="0"/>
            <parameter id="FLUX_VALUE" value="0" units="mmol_per_gDW_per_hr"/>
            <parameter id="REDUCED_COST" value="0"/>
          </listOfParameters>
        </kineticLaw>
      </reaction>
      <reaction id="RXN__45__10835" name="RXN-10835" reversible="false">
        <listOfReactants>
          <speciesReference species="CPD__45__11736" stoichiometry="1"/>
          <speciesReference species="WATER" stoichiometry="1"/>
          <speciesReference species="__124__Acceptor__124__" stoichiometry="1"/>
          <speciesReference species="PROTON" stoichiometry="1"/>
        </listOfReactants>
        <listOfProducts>
          <speciesReference species="CPD__45__11735" stoichiometry="1"/>
          <speciesReference species="__124__Donor__45__H2__124__" stoichiometry="1"/>
        </listOfProducts>
        <kineticLaw>
          <math xmlns="http://www.w3.org/1998/Math/MathML">
            <ci> FLUX_VALUE </ci>
          </math>
          <listOfParameters>
            <parameter id="LOWER_BOUND" value="0" units="mmol_per_gDW_per_hr"/>
            <parameter id="UPPER_BOUND" value="1000" units="mmol_per_gDW_per_hr"/>
            <parameter id="OBJECTIVE_COEFFICIENT" value="0"/>
            <parameter id="FLUX_VALUE" value="0" units="mmol_per_gDW_per_hr"/>
            <parameter id="REDUCED_COST" value="0"/>
          </listOfParameters>
        </kineticLaw>
      </reaction>
      <reaction id="RXN__45__10830" name="RXN-10830" reversible="false">
        <listOfReactants>
          <speciesReference species="CPD__45__11742" stoichiometry="1"/>
        </listOfReactants>
        <listOfProducts>
          <speciesReference species="CPD__45__11744" stoichiometry="1"/>
        </listOfProducts>
        <kineticLaw>
          <math xmlns="http://www.w3.org/1998/Math/MathML">
            <ci> FLUX_VALUE </ci>
          </math>
          <listOfParameters>
            <parameter id="LOWER_BOUND" value="0" units="mmol_per_gDW_per_hr"/>
            <parameter id="UPPER_BOUND" value="1000" units="mmol_per_gDW_per_hr"/>
            <parameter id="OBJECTIVE_COEFFICIENT" value="0"/>
            <parameter id="FLUX_VALUE" value="0" units="mmol_per_gDW_per_hr"/>
            <parameter id="REDUCED_COST" value="0"/>
          </listOfParameters>
        </kineticLaw>
      </reaction>
      <reaction id="RXN__45__3142" name="RXN-3142" reversible="false">
        <listOfReactants>
          <speciesReference species="PROTON" stoichiometry="4"/>
          <speciesReference species="P__45__COUMAROYL__45__COA" stoichiometry="1"/>
          <speciesReference species="MALONYL__45__COA" stoichiometry="3"/>
          <speciesReference species="NADPH" stoichiometry="1"/>
        </listOfReactants>
        <listOfProducts>
          <speciesReference species="CPD__45__3041" stoichiometry="1"/>
          <speciesReference species="CO__45__A" stoichiometry="4"/>
          <speciesReference species="CARBON__45__DIOXIDE" stoichiometry="3"/>
          <speciesReference species="NADP" stoichiometry="1"/>
          <speciesReference species="WATER" stoichiometry="1"/>
        </listOfProducts>
        <kineticLaw>
          <math xmlns="http://www.w3.org/1998/Math/MathML">
            <ci> FLUX_VALUE </ci>
          </math>
          <listOfParameters>
            <parameter id="LOWER_BOUND" value="0" units="mmol_per_gDW_per_hr"/>
            <parameter id="UPPER_BOUND" value="1000" units="mmol_per_gDW_per_hr"/>
            <parameter id="OBJECTIVE_COEFFICIENT" value="0"/>
            <parameter id="FLUX_VALUE" value="0" units="mmol_per_gDW_per_hr"/>
            <parameter id="REDUCED_COST" value="0"/>
          </listOfParameters>
        </kineticLaw>
      </reaction>
      <reaction id="_1__46__5__46__1__46__20__45__RXN" name="1.5.1.20-RXN" reversible="true">
        <listOfReactants>
          <speciesReference species="_5__45__METHYL__45__THF" stoichiometry="1"/>
          <speciesReference species="NAD" stoichiometry="1"/>
        </listOfReactants>
        <listOfProducts>
          <speciesReference species="METHYLENE__45__THF" stoichiometry="1"/>
          <speciesReference species="PROTON" stoichiometry="1"/>
          <speciesReference species="NADH" stoichiometry="1"/>
        </listOfProducts>
        <kineticLaw>
          <math xmlns="http://www.w3.org/1998/Math/MathML">
            <ci> FLUX_VALUE </ci>
          </math>
          <listOfParameters>
            <parameter id="LOWER_BOUND" value="-1000" units="mmol_per_gDW_per_hr"/>
            <parameter id="UPPER_BOUND" value="1000" units="mmol_per_gDW_per_hr"/>
            <parameter id="OBJECTIVE_COEFFICIENT" value="0"/>
            <parameter id="FLUX_VALUE" value="0" units="mmol_per_gDW_per_hr"/>
            <parameter id="REDUCED_COST" value="0"/>
          </listOfParameters>
        </kineticLaw>
      </reaction>
      <reaction id="_2__46__3__46__1__46__75__45__RXN" name="2.3.1.75-RXN" reversible="false">
        <listOfReactants>
          <speciesReference species="__124__Long__45__Chain__45__Acyl__45__CoAs__124__" stoichiometry="1"/>
          <speciesReference species="__124__Long__45__chain__45__alcohols__124__" stoichiometry="1"/>
        </listOfReactants>
        <listOfProducts>
          <speciesReference species="CO__45__A" stoichiometry="1"/>
          <speciesReference species="__124__Long__45__Chain__45__Esters__124__" stoichiometry="1"/>
        </listOfProducts>
        <kineticLaw>
          <math xmlns="http://www.w3.org/1998/Math/MathML">
            <ci> FLUX_VALUE </ci>
          </math>
          <listOfParameters>
            <parameter id="LOWER_BOUND" value="0" units="mmol_per_gDW_per_hr"/>
            <parameter id="UPPER_BOUND" value="1000" units="mmol_per_gDW_per_hr"/>
            <parameter id="OBJECTIVE_COEFFICIENT" value="0"/>
            <parameter id="FLUX_VALUE" value="0" units="mmol_per_gDW_per_hr"/>
            <parameter id="REDUCED_COST" value="0"/>
          </listOfParameters>
        </kineticLaw>
      </reaction>
      <reaction id="RXN0__45__2381" name="RXN0-2381" reversible="true">
        <listOfReactants>
          <speciesReference species="INDOLE__45__3__45__GLYCEROL__45__P" stoichiometry="1"/>
        </listOfReactants>
        <listOfProducts>
          <speciesReference species="INDOLE" stoichiometry="1"/>
          <speciesReference species="GAP" stoichiometry="1"/>
        </listOfProducts>
        <kineticLaw>
          <math xmlns="http://www.w3.org/1998/Math/MathML">
            <ci> FLUX_VALUE </ci>
          </math>
          <listOfParameters>
            <parameter id="LOWER_BOUND" value="-1000" units="mmol_per_gDW_per_hr"/>
            <parameter id="UPPER_BOUND" value="1000" units="mmol_per_gDW_per_hr"/>
            <parameter id="OBJECTIVE_COEFFICIENT" value="0"/>
            <parameter id="FLUX_VALUE" value="0" units="mmol_per_gDW_per_hr"/>
            <parameter id="REDUCED_COST" value="0"/>
          </listOfParameters>
        </kineticLaw>
      </reaction>
      <reaction id="SUPEROX__45__DISMUT__45__RXN" name="SUPEROX-DISMUT-RXN" reversible="false">
        <listOfReactants>
          <speciesReference species="SUPER__45__OXIDE_CCO__45__PERI__45__BAC" stoichiometry="2"/>
          <speciesReference species="PROTON_CCO__45__PERI__45__BAC" stoichiometry="2"/>
        </listOfReactants>
        <listOfProducts>
          <speciesReference species="HYDROGEN__45__PEROXIDE_CCO__45__PERI__45__BAC" stoichiometry="1"/>
          <speciesReference species="OXYGEN__45__MOLECULE_CCO__45__PERI__45__BAC" stoichiometry="1"/>
        </listOfProducts>
        <kineticLaw>
          <math xmlns="http://www.w3.org/1998/Math/MathML">
            <ci> FLUX_VALUE </ci>
          </math>
          <listOfParameters>
            <parameter id="LOWER_BOUND" value="0" units="mmol_per_gDW_per_hr"/>
            <parameter id="UPPER_BOUND" value="1000" units="mmol_per_gDW_per_hr"/>
            <parameter id="OBJECTIVE_COEFFICIENT" value="0"/>
            <parameter id="FLUX_VALUE" value="0" units="mmol_per_gDW_per_hr"/>
            <parameter id="REDUCED_COST" value="0"/>
          </listOfParameters>
        </kineticLaw>
      </reaction>
      <reaction id="GCVP__45__RXN" name="GCVP-RXN" reversible="true">
        <listOfReactants>
          <speciesReference species="GLY" stoichiometry="1"/>
          <speciesReference species="__124__PROTEIN__45__LIPOYLLYSINE__124__" stoichiometry="1"/>
        </listOfReactants>
        <listOfProducts>
          <speciesReference species="__124__AMINOMETHYLDIHYDROLIPOYL__45__GCVH__124__" stoichiometry="1"/>
          <speciesReference species="CARBON__45__DIOXIDE" stoichiometry="1"/>
        </listOfProducts>
        <kineticLaw>
          <math xmlns="http://www.w3.org/1998/Math/MathML">
            <ci> FLUX_VALUE </ci>
          </math>
          <listOfParameters>
            <parameter id="LOWER_BOUND" value="-1000" units="mmol_per_gDW_per_hr"/>
            <parameter id="UPPER_BOUND" value="1000" units="mmol_per_gDW_per_hr"/>
            <parameter id="OBJECTIVE_COEFFICIENT" value="0"/>
            <parameter id="FLUX_VALUE" value="0" units="mmol_per_gDW_per_hr"/>
            <parameter id="REDUCED_COST" value="0"/>
          </listOfParameters>
        </kineticLaw>
      </reaction>
      <reaction id="RXN__45__9386" name="RXN-9386" reversible="false">
        <listOfReactants>
          <speciesReference species="__124__GLN__45__tRNAs__124__" stoichiometry="1"/>
          <speciesReference species="GLT" stoichiometry="1"/>
          <speciesReference species="ATP" stoichiometry="1"/>
          <speciesReference species="PROTON" stoichiometry="1"/>
        </listOfReactants>
        <listOfProducts>
          <speciesReference species="__124__L__45__glutamyl__45__tRNAGln__124__" stoichiometry="1"/>
          <speciesReference species="AMP" stoichiometry="1"/>
          <speciesReference species="PPI" stoichiometry="1"/>
        </listOfProducts>
        <kineticLaw>
          <math xmlns="http://www.w3.org/1998/Math/MathML">
            <ci> FLUX_VALUE </ci>
          </math>
          <listOfParameters>
            <parameter id="LOWER_BOUND" value="0" units="mmol_per_gDW_per_hr"/>
            <parameter id="UPPER_BOUND" value="1000" units="mmol_per_gDW_per_hr"/>
            <parameter id="OBJECTIVE_COEFFICIENT" value="0"/>
            <parameter id="FLUX_VALUE" value="0" units="mmol_per_gDW_per_hr"/>
            <parameter id="REDUCED_COST" value="0"/>
          </listOfParameters>
        </kineticLaw>
      </reaction>
      <reaction id="ETHANOLAMINE__45__KINASE__45__RXN" name="ETHANOLAMINE-KINASE-RXN" reversible="false">
        <listOfReactants>
          <speciesReference species="ETHANOL__45__AMINE" stoichiometry="1"/>
          <speciesReference species="ATP" stoichiometry="1"/>
        </listOfReactants>
        <listOfProducts>
          <speciesReference species="PROTON" stoichiometry="1"/>
          <speciesReference species="PHOSPHORYL__45__ETHANOLAMINE" stoichiometry="1"/>
          <speciesReference species="ADP" stoichiometry="1"/>
        </listOfProducts>
        <kineticLaw>
          <math xmlns="http://www.w3.org/1998/Math/MathML">
            <ci> FLUX_VALUE </ci>
          </math>
          <listOfParameters>
            <parameter id="LOWER_BOUND" value="0" units="mmol_per_gDW_per_hr"/>
            <parameter id="UPPER_BOUND" value="1000" units="mmol_per_gDW_per_hr"/>
            <parameter id="OBJECTIVE_COEFFICIENT" value="0"/>
            <parameter id="FLUX_VALUE" value="0" units="mmol_per_gDW_per_hr"/>
            <parameter id="REDUCED_COST" value="0"/>
          </listOfParameters>
        </kineticLaw>
      </reaction>
      <reaction id="BETA__45__UREIDOPROPIONASE__45__RXN" name="BETA-UREIDOPROPIONASE-RXN" reversible="false">
        <listOfReactants>
          <speciesReference species="_3__45__UREIDO__45__PROPIONATE" stoichiometry="1"/>
          <speciesReference species="WATER" stoichiometry="1"/>
          <speciesReference species="PROTON" stoichiometry="2"/>
        </listOfReactants>
        <listOfProducts>
          <speciesReference species="B__45__ALANINE" stoichiometry="1"/>
          <speciesReference species="AMMONIUM" stoichiometry="1"/>
          <speciesReference species="CARBON__45__DIOXIDE" stoichiometry="1"/>
        </listOfProducts>
        <kineticLaw>
          <math xmlns="http://www.w3.org/1998/Math/MathML">
            <ci> FLUX_VALUE </ci>
          </math>
          <listOfParameters>
            <parameter id="LOWER_BOUND" value="0" units="mmol_per_gDW_per_hr"/>
            <parameter id="UPPER_BOUND" value="1000" units="mmol_per_gDW_per_hr"/>
            <parameter id="OBJECTIVE_COEFFICIENT" value="0"/>
            <parameter id="FLUX_VALUE" value="0" units="mmol_per_gDW_per_hr"/>
            <parameter id="REDUCED_COST" value="0"/>
          </listOfParameters>
        </kineticLaw>
      </reaction>
      <reaction id="RXN__45__7644" name="RXN-7644" reversible="true">
        <listOfReactants>
          <speciesReference species="SORBITOL" stoichiometry="1"/>
          <speciesReference species="NAD" stoichiometry="1"/>
        </listOfReactants>
        <listOfProducts>
          <speciesReference species="CPD__45__15382" stoichiometry="1"/>
          <speciesReference species="NADH" stoichiometry="1"/>
          <speciesReference species="PROTON" stoichiometry="1"/>
        </listOfProducts>
        <kineticLaw>
          <math xmlns="http://www.w3.org/1998/Math/MathML">
            <ci> FLUX_VALUE </ci>
          </math>
          <listOfParameters>
            <parameter id="LOWER_BOUND" value="-1000" units="mmol_per_gDW_per_hr"/>
            <parameter id="UPPER_BOUND" value="1000" units="mmol_per_gDW_per_hr"/>
            <parameter id="OBJECTIVE_COEFFICIENT" value="0"/>
            <parameter id="FLUX_VALUE" value="0" units="mmol_per_gDW_per_hr"/>
            <parameter id="REDUCED_COST" value="0"/>
          </listOfParameters>
        </kineticLaw>
      </reaction>
      <reaction id="BUTYRYL__45__COA__45__DEHYDROGENASE__45__RXN" name="BUTYRYL-COA-DEHYDROGENASE-RXN" reversible="false">
        <listOfReactants>
          <speciesReference species="CROTONYL__45__COA" stoichiometry="1"/>
          <speciesReference species="__124__ETF__45__Reduced__124__" stoichiometry="1"/>
        </listOfReactants>
        <listOfProducts>
          <speciesReference species="BUTYRYL__45__COA" stoichiometry="1"/>
          <speciesReference species="__124__ETF__45__Oxidized__124__" stoichiometry="1"/>
          <speciesReference species="PROTON" stoichiometry="1"/>
        </listOfProducts>
        <kineticLaw>
          <math xmlns="http://www.w3.org/1998/Math/MathML">
            <ci> FLUX_VALUE </ci>
          </math>
          <listOfParameters>
            <parameter id="LOWER_BOUND" value="0" units="mmol_per_gDW_per_hr"/>
            <parameter id="UPPER_BOUND" value="1000" units="mmol_per_gDW_per_hr"/>
            <parameter id="OBJECTIVE_COEFFICIENT" value="0"/>
            <parameter id="FLUX_VALUE" value="0" units="mmol_per_gDW_per_hr"/>
            <parameter id="REDUCED_COST" value="0"/>
          </listOfParameters>
        </kineticLaw>
      </reaction>
      <reaction id="GDP__45__4__45__DEHYDRO__45__D__45__RHAMNOSE__45__REDUCTASE__45__RXN" name="GDP-4-DEHYDRO-D-RHAMNOSE-REDUCTASE-RXN" reversible="false">
        <listOfReactants>
          <speciesReference species="GDP__45__4__45__DEHYDRO__45__6__45__DEOXY__45__D__45__MANNOSE" stoichiometry="1"/>
          <speciesReference species="__124__NADH__45__P__45__OR__45__NOP__124__" stoichiometry="1"/>
          <speciesReference species="PROTON" stoichiometry="1"/>
        </listOfReactants>
        <listOfProducts>
          <speciesReference species="CPD__45__353" stoichiometry="1"/>
          <speciesReference species="__124__NAD__45__P__45__OR__45__NOP__124__" stoichiometry="1"/>
        </listOfProducts>
        <kineticLaw>
          <math xmlns="http://www.w3.org/1998/Math/MathML">
            <ci> FLUX_VALUE </ci>
          </math>
          <listOfParameters>
            <parameter id="LOWER_BOUND" value="0" units="mmol_per_gDW_per_hr"/>
            <parameter id="UPPER_BOUND" value="1000" units="mmol_per_gDW_per_hr"/>
            <parameter id="OBJECTIVE_COEFFICIENT" value="0"/>
            <parameter id="FLUX_VALUE" value="0" units="mmol_per_gDW_per_hr"/>
            <parameter id="REDUCED_COST" value="0"/>
          </listOfParameters>
        </kineticLaw>
      </reaction>
      <reaction id="CHORISMATE__45__SYNTHASE__45__RXN" name="CHORISMATE-SYNTHASE-RXN" reversible="true">
        <listOfReactants>
          <speciesReference species="_3__45__ENOLPYRUVYL__45__SHIKIMATE__45__5P" stoichiometry="1"/>
        </listOfReactants>
        <listOfProducts>
          <speciesReference species="Pi" stoichiometry="1"/>
          <speciesReference species="CHORISMATE" stoichiometry="1"/>
        </listOfProducts>
        <kineticLaw>
          <math xmlns="http://www.w3.org/1998/Math/MathML">
            <ci> FLUX_VALUE </ci>
          </math>
          <listOfParameters>
            <parameter id="LOWER_BOUND" value="-1000" units="mmol_per_gDW_per_hr"/>
            <parameter id="UPPER_BOUND" value="1000" units="mmol_per_gDW_per_hr"/>
            <parameter id="OBJECTIVE_COEFFICIENT" value="0"/>
            <parameter id="FLUX_VALUE" value="0" units="mmol_per_gDW_per_hr"/>
            <parameter id="REDUCED_COST" value="0"/>
          </listOfParameters>
        </kineticLaw>
      </reaction>
      <reaction id="RXN__45__1104" name="RXN-1104" reversible="false">
        <listOfReactants>
          <speciesReference species="CPD__45__676" stoichiometry="1"/>
          <speciesReference species="S__45__ADENOSYLMETHIONINE" stoichiometry="1"/>
        </listOfReactants>
        <listOfProducts>
          <speciesReference species="PROTON" stoichiometry="1"/>
          <speciesReference species="FERULIC__45__ACID" stoichiometry="1"/>
          <speciesReference species="ADENOSYL__45__HOMO__45__CYS" stoichiometry="1"/>
        </listOfProducts>
        <kineticLaw>
          <math xmlns="http://www.w3.org/1998/Math/MathML">
            <ci> FLUX_VALUE </ci>
          </math>
          <listOfParameters>
            <parameter id="LOWER_BOUND" value="0" units="mmol_per_gDW_per_hr"/>
            <parameter id="UPPER_BOUND" value="1000" units="mmol_per_gDW_per_hr"/>
            <parameter id="OBJECTIVE_COEFFICIENT" value="0"/>
            <parameter id="FLUX_VALUE" value="0" units="mmol_per_gDW_per_hr"/>
            <parameter id="REDUCED_COST" value="0"/>
          </listOfParameters>
        </kineticLaw>
      </reaction>
      <reaction id="ALDOSE__45__6__45__PHOSPHATE__45__REDUCTASE__45__NADPH__45__RXN" name="ALDOSE-6-PHOSPHATE-REDUCTASE-NADPH-RXN" reversible="true">
        <listOfReactants>
          <speciesReference species="D__45__SORBITOL__45__6__45__P" stoichiometry="1"/>
          <speciesReference species="NADP" stoichiometry="1"/>
        </listOfReactants>
        <listOfProducts>
          <speciesReference species="PROTON" stoichiometry="1"/>
          <speciesReference species="GLC__45__6__45__P" stoichiometry="1"/>
          <speciesReference species="NADPH" stoichiometry="1"/>
        </listOfProducts>
        <kineticLaw>
          <math xmlns="http://www.w3.org/1998/Math/MathML">
            <ci> FLUX_VALUE </ci>
          </math>
          <listOfParameters>
            <parameter id="LOWER_BOUND" value="-1000" units="mmol_per_gDW_per_hr"/>
            <parameter id="UPPER_BOUND" value="1000" units="mmol_per_gDW_per_hr"/>
            <parameter id="OBJECTIVE_COEFFICIENT" value="0"/>
            <parameter id="FLUX_VALUE" value="0" units="mmol_per_gDW_per_hr"/>
            <parameter id="REDUCED_COST" value="0"/>
          </listOfParameters>
        </kineticLaw>
      </reaction>
      <reaction id="_1__46__6__46__5__46__7__45__RXN" name="1.6.5.7-RXN" reversible="false">
        <listOfReactants>
          <speciesReference species="HYDROXYBENZOQUINONE" stoichiometry="1"/>
          <speciesReference species="NADH" stoichiometry="1"/>
          <speciesReference species="PROTON" stoichiometry="2"/>
        </listOfReactants>
        <listOfProducts>
          <speciesReference species="CPD__45__8130" stoichiometry="1"/>
          <speciesReference species="NAD" stoichiometry="1"/>
        </listOfProducts>
        <kineticLaw>
          <math xmlns="http://www.w3.org/1998/Math/MathML">
            <ci> FLUX_VALUE </ci>
          </math>
          <listOfParameters>
            <parameter id="LOWER_BOUND" value="0" units="mmol_per_gDW_per_hr"/>
            <parameter id="UPPER_BOUND" value="1000" units="mmol_per_gDW_per_hr"/>
            <parameter id="OBJECTIVE_COEFFICIENT" value="0"/>
            <parameter id="FLUX_VALUE" value="0" units="mmol_per_gDW_per_hr"/>
            <parameter id="REDUCED_COST" value="0"/>
          </listOfParameters>
        </kineticLaw>
      </reaction>
      <reaction id="RXN__45__11233" name="RXN-11233" reversible="true">
        <listOfReactants>
          <speciesReference species="CPD__45__12189" stoichiometry="1"/>
          <speciesReference species="WATER" stoichiometry="1"/>
        </listOfReactants>
        <listOfProducts>
          <speciesReference species="CPD__45__12170" stoichiometry="1"/>
          <speciesReference species="PROTON" stoichiometry="2"/>
        </listOfProducts>
        <kineticLaw>
          <math xmlns="http://www.w3.org/1998/Math/MathML">
            <ci> FLUX_VALUE </ci>
          </math>
          <listOfParameters>
            <parameter id="LOWER_BOUND" value="-1000" units="mmol_per_gDW_per_hr"/>
            <parameter id="UPPER_BOUND" value="1000" units="mmol_per_gDW_per_hr"/>
            <parameter id="OBJECTIVE_COEFFICIENT" value="0"/>
            <parameter id="FLUX_VALUE" value="0" units="mmol_per_gDW_per_hr"/>
            <parameter id="REDUCED_COST" value="0"/>
          </listOfParameters>
        </kineticLaw>
      </reaction>
      <reaction id="LCYSDESULF__45__RXN" name="LCYSDESULF-RXN" reversible="false">
        <listOfReactants>
          <speciesReference species="CYS" stoichiometry="1"/>
          <speciesReference species="WATER" stoichiometry="1"/>
        </listOfReactants>
        <listOfProducts>
          <speciesReference species="PYRUVATE" stoichiometry="1"/>
          <speciesReference species="AMMONIUM" stoichiometry="1"/>
          <speciesReference species="HS" stoichiometry="1"/>
        </listOfProducts>
        <kineticLaw>
          <math xmlns="http://www.w3.org/1998/Math/MathML">
            <ci> FLUX_VALUE </ci>
          </math>
          <listOfParameters>
            <parameter id="LOWER_BOUND" value="0" units="mmol_per_gDW_per_hr"/>
            <parameter id="UPPER_BOUND" value="1000" units="mmol_per_gDW_per_hr"/>
            <parameter id="OBJECTIVE_COEFFICIENT" value="0"/>
            <parameter id="FLUX_VALUE" value="0" units="mmol_per_gDW_per_hr"/>
            <parameter id="REDUCED_COST" value="0"/>
          </listOfParameters>
        </kineticLaw>
      </reaction>
      <reaction id="SORB6PDEHYDROG__45__RXN" name="SORB6PDEHYDROG-RXN" reversible="true">
        <listOfReactants>
          <speciesReference species="D__45__SORBITOL__45__6__45__P" stoichiometry="1"/>
          <speciesReference species="NAD" stoichiometry="1"/>
        </listOfReactants>
        <listOfProducts>
          <speciesReference species="CPD__45__15709" stoichiometry="1"/>
          <speciesReference species="NADH" stoichiometry="1"/>
          <speciesReference species="PROTON" stoichiometry="1"/>
        </listOfProducts>
        <kineticLaw>
          <math xmlns="http://www.w3.org/1998/Math/MathML">
            <ci> FLUX_VALUE </ci>
          </math>
          <listOfParameters>
            <parameter id="LOWER_BOUND" value="-1000" units="mmol_per_gDW_per_hr"/>
            <parameter id="UPPER_BOUND" value="1000" units="mmol_per_gDW_per_hr"/>
            <parameter id="OBJECTIVE_COEFFICIENT" value="0"/>
            <parameter id="FLUX_VALUE" value="0" units="mmol_per_gDW_per_hr"/>
            <parameter id="REDUCED_COST" value="0"/>
          </listOfParameters>
        </kineticLaw>
      </reaction>
      <reaction id="RXN1F__45__170" name="RXN1F-170" reversible="false">
        <listOfReactants>
          <speciesReference species="CPD1F__45__140" stoichiometry="1"/>
          <speciesReference species="_2__45__KETOGLUTARATE" stoichiometry="1"/>
          <speciesReference species="OXYGEN__45__MOLECULE" stoichiometry="1"/>
        </listOfReactants>
        <listOfProducts>
          <speciesReference species="CPD1F__45__139" stoichiometry="1"/>
          <speciesReference species="SUC" stoichiometry="1"/>
          <speciesReference species="CARBON__45__DIOXIDE" stoichiometry="1"/>
        </listOfProducts>
        <kineticLaw>
          <math xmlns="http://www.w3.org/1998/Math/MathML">
            <ci> FLUX_VALUE </ci>
          </math>
          <listOfParameters>
            <parameter id="LOWER_BOUND" value="0" units="mmol_per_gDW_per_hr"/>
            <parameter id="UPPER_BOUND" value="1000" units="mmol_per_gDW_per_hr"/>
            <parameter id="OBJECTIVE_COEFFICIENT" value="0"/>
            <parameter id="FLUX_VALUE" value="0" units="mmol_per_gDW_per_hr"/>
            <parameter id="REDUCED_COST" value="0"/>
          </listOfParameters>
        </kineticLaw>
      </reaction>
      <reaction id="_1__46__1__46__1__46__285__45__RXN" name="1.1.1.285-RXN" reversible="false">
        <listOfReactants>
          <speciesReference species="CPD__45__7228" stoichiometry="1"/>
          <speciesReference species="__124__NADH__45__P__45__OR__45__NOP__124__" stoichiometry="1"/>
          <speciesReference species="PROTON" stoichiometry="1"/>
        </listOfReactants>
        <listOfProducts>
          <speciesReference species="CPD__45__7227" stoichiometry="1"/>
          <speciesReference species="__124__NAD__45__P__45__OR__45__NOP__124__" stoichiometry="1"/>
        </listOfProducts>
        <kineticLaw>
          <math xmlns="http://www.w3.org/1998/Math/MathML">
            <ci> FLUX_VALUE </ci>
          </math>
          <listOfParameters>
            <parameter id="LOWER_BOUND" value="0" units="mmol_per_gDW_per_hr"/>
            <parameter id="UPPER_BOUND" value="1000" units="mmol_per_gDW_per_hr"/>
            <parameter id="OBJECTIVE_COEFFICIENT" value="0"/>
            <parameter id="FLUX_VALUE" value="0" units="mmol_per_gDW_per_hr"/>
            <parameter id="REDUCED_COST" value="0"/>
          </listOfParameters>
        </kineticLaw>
      </reaction>
      <reaction id="HYDROXYMANDELONITRILE__45__LYASE__45__RXN" name="HYDROXYMANDELONITRILE-LYASE-RXN" reversible="false">
        <listOfReactants>
          <speciesReference species="CPD__45__648" stoichiometry="1"/>
        </listOfReactants>
        <listOfProducts>
          <speciesReference species="_4__45__HYDROXYBENZALDEHYDE" stoichiometry="1"/>
          <speciesReference species="HCN" stoichiometry="1"/>
        </listOfProducts>
        <kineticLaw>
          <math xmlns="http://www.w3.org/1998/Math/MathML">
            <ci> FLUX_VALUE </ci>
          </math>
          <listOfParameters>
            <parameter id="LOWER_BOUND" value="0" units="mmol_per_gDW_per_hr"/>
            <parameter id="UPPER_BOUND" value="1000" units="mmol_per_gDW_per_hr"/>
            <parameter id="OBJECTIVE_COEFFICIENT" value="0"/>
            <parameter id="FLUX_VALUE" value="0" units="mmol_per_gDW_per_hr"/>
            <parameter id="REDUCED_COST" value="0"/>
          </listOfParameters>
        </kineticLaw>
      </reaction>
      <reaction id="_5__46__1__46__3__46__20__45__RXN" name="5.1.3.20-RXN" reversible="false">
        <listOfReactants>
          <speciesReference species="ADP__45__D__45__GLYCERO__45__D__45__MANNO__45__HEPTOSE" stoichiometry="1"/>
        </listOfReactants>
        <listOfProducts>
          <speciesReference species="ADP__45__L__45__GLYCERO__45__D__45__MANNO__45__HEPTOSE" stoichiometry="1"/>
        </listOfProducts>
        <kineticLaw>
          <math xmlns="http://www.w3.org/1998/Math/MathML">
            <ci> FLUX_VALUE </ci>
          </math>
          <listOfParameters>
            <parameter id="LOWER_BOUND" value="0" units="mmol_per_gDW_per_hr"/>
            <parameter id="UPPER_BOUND" value="1000" units="mmol_per_gDW_per_hr"/>
            <parameter id="OBJECTIVE_COEFFICIENT" value="0"/>
            <parameter id="FLUX_VALUE" value="0" units="mmol_per_gDW_per_hr"/>
            <parameter id="REDUCED_COST" value="0"/>
          </listOfParameters>
        </kineticLaw>
      </reaction>
      <reaction id="ISOLEUCINE__45____45__TRNA__45__LIGASE__45__RXN" name="ISOLEUCINE--TRNA-LIGASE-RXN" reversible="false">
        <listOfReactants>
          <speciesReference species="PROTON" stoichiometry="1"/>
          <speciesReference species="__124__ILE__45__tRNAs__124__" stoichiometry="1"/>
          <speciesReference species="ILE" stoichiometry="1"/>
          <speciesReference species="ATP" stoichiometry="1"/>
        </listOfReactants>
        <listOfProducts>
          <speciesReference species="__124__Charged__45__ILE__45__tRNAs__124__" stoichiometry="1"/>
          <speciesReference species="PPI" stoichiometry="1"/>
          <speciesReference species="AMP" stoichiometry="1"/>
        </listOfProducts>
        <kineticLaw>
          <math xmlns="http://www.w3.org/1998/Math/MathML">
            <ci> FLUX_VALUE </ci>
          </math>
          <listOfParameters>
            <parameter id="LOWER_BOUND" value="0" units="mmol_per_gDW_per_hr"/>
            <parameter id="UPPER_BOUND" value="1000" units="mmol_per_gDW_per_hr"/>
            <parameter id="OBJECTIVE_COEFFICIENT" value="0"/>
            <parameter id="FLUX_VALUE" value="0" units="mmol_per_gDW_per_hr"/>
            <parameter id="REDUCED_COST" value="0"/>
          </listOfParameters>
        </kineticLaw>
      </reaction>
      <reaction id="RXN__45__5284" name="RXN-5284" reversible="false">
        <listOfReactants>
          <speciesReference species="_131__45__OXO__45__MAGNESIUM__45__PROTOPORPHYRIN__45__IX__45__13__45__M" stoichiometry="1"/>
          <speciesReference species="OXYGEN__45__MOLECULE" stoichiometry="1"/>
          <speciesReference species="NADPH" stoichiometry="1"/>
        </listOfReactants>
        <listOfProducts>
          <speciesReference species="DIVINYL__45__PROTOCHLOROPHYLLIDE__45__A" stoichiometry="1"/>
          <speciesReference species="NADP" stoichiometry="1"/>
          <speciesReference species="WATER" stoichiometry="2"/>
        </listOfProducts>
        <kineticLaw>
          <math xmlns="http://www.w3.org/1998/Math/MathML">
            <ci> FLUX_VALUE </ci>
          </math>
          <listOfParameters>
            <parameter id="LOWER_BOUND" value="0" units="mmol_per_gDW_per_hr"/>
            <parameter id="UPPER_BOUND" value="1000" units="mmol_per_gDW_per_hr"/>
            <parameter id="OBJECTIVE_COEFFICIENT" value="0"/>
            <parameter id="FLUX_VALUE" value="0" units="mmol_per_gDW_per_hr"/>
            <parameter id="REDUCED_COST" value="0"/>
          </listOfParameters>
        </kineticLaw>
      </reaction>
      <reaction id="S__45__NORLAUDANOSOLINE__45__SYNTHASE__45__RXN" name="S-NORLAUDANOSOLINE-SYNTHASE-RXN" reversible="false">
        <listOfReactants>
          <speciesReference species="DOPAMINE" stoichiometry="1"/>
          <speciesReference species="HYDRPHENYLAC__45__CPD" stoichiometry="1"/>
        </listOfReactants>
        <listOfProducts>
          <speciesReference species="WATER" stoichiometry="1"/>
          <speciesReference species="S__45__NORCOCLAURINE" stoichiometry="1"/>
        </listOfProducts>
        <kineticLaw>
          <math xmlns="http://www.w3.org/1998/Math/MathML">
            <ci> FLUX_VALUE </ci>
          </math>
          <listOfParameters>
            <parameter id="LOWER_BOUND" value="0" units="mmol_per_gDW_per_hr"/>
            <parameter id="UPPER_BOUND" value="1000" units="mmol_per_gDW_per_hr"/>
            <parameter id="OBJECTIVE_COEFFICIENT" value="0"/>
            <parameter id="FLUX_VALUE" value="0" units="mmol_per_gDW_per_hr"/>
            <parameter id="REDUCED_COST" value="0"/>
          </listOfParameters>
        </kineticLaw>
      </reaction>
      <reaction id="CITSYN__45__RXN" name="CITSYN-RXN" reversible="true">
        <listOfReactants>
          <speciesReference species="OXALACETIC_ACID" stoichiometry="1"/>
          <speciesReference species="ACETYL__45__COA" stoichiometry="1"/>
          <speciesReference species="WATER" stoichiometry="1"/>
        </listOfReactants>
        <listOfProducts>
          <speciesReference species="PROTON" stoichiometry="1"/>
          <speciesReference species="CIT" stoichiometry="1"/>
          <speciesReference species="CO__45__A" stoichiometry="1"/>
        </listOfProducts>
        <kineticLaw>
          <math xmlns="http://www.w3.org/1998/Math/MathML">
            <ci> FLUX_VALUE </ci>
          </math>
          <listOfParameters>
            <parameter id="LOWER_BOUND" value="-1000" units="mmol_per_gDW_per_hr"/>
            <parameter id="UPPER_BOUND" value="1000" units="mmol_per_gDW_per_hr"/>
            <parameter id="OBJECTIVE_COEFFICIENT" value="0"/>
            <parameter id="FLUX_VALUE" value="0" units="mmol_per_gDW_per_hr"/>
            <parameter id="REDUCED_COST" value="0"/>
          </listOfParameters>
        </kineticLaw>
      </reaction>
      <reaction id="DEOXYGLUCONOKIN__45__RXN" name="DEOXYGLUCONOKIN-RXN" reversible="false">
        <listOfReactants>
          <speciesReference species="_2__45__DEHYDRO__45__3__45__DEOXY__45__D__45__GLUCONATE" stoichiometry="1"/>
          <speciesReference species="ATP" stoichiometry="1"/>
        </listOfReactants>
        <listOfProducts>
          <speciesReference species="PROTON" stoichiometry="1"/>
          <speciesReference species="_2__45__KETO__45__3__45__DEOXY__45__6__45__P__45__GLUCONATE" stoichiometry="1"/>
          <speciesReference species="ADP" stoichiometry="1"/>
        </listOfProducts>
        <kineticLaw>
          <math xmlns="http://www.w3.org/1998/Math/MathML">
            <ci> FLUX_VALUE </ci>
          </math>
          <listOfParameters>
            <parameter id="LOWER_BOUND" value="0" units="mmol_per_gDW_per_hr"/>
            <parameter id="UPPER_BOUND" value="1000" units="mmol_per_gDW_per_hr"/>
            <parameter id="OBJECTIVE_COEFFICIENT" value="0"/>
            <parameter id="FLUX_VALUE" value="0" units="mmol_per_gDW_per_hr"/>
            <parameter id="REDUCED_COST" value="0"/>
          </listOfParameters>
        </kineticLaw>
      </reaction>
      <reaction id="RXN3O__45__218" name="RXN3O-218" reversible="false">
        <listOfReactants>
          <speciesReference species="PROTON" stoichiometry="1"/>
          <speciesReference species="EPISTEROL" stoichiometry="1"/>
          <speciesReference species="OXYGEN__45__MOLECULE" stoichiometry="1"/>
          <speciesReference species="NADPH" stoichiometry="1"/>
        </listOfReactants>
        <listOfProducts>
          <speciesReference species="_572428__45__ERGOSTATRIENOL" stoichiometry="1"/>
          <speciesReference species="WATER" stoichiometry="2"/>
          <speciesReference species="NADP" stoichiometry="1"/>
        </listOfProducts>
        <kineticLaw>
          <math xmlns="http://www.w3.org/1998/Math/MathML">
            <ci> FLUX_VALUE </ci>
          </math>
          <listOfParameters>
            <parameter id="LOWER_BOUND" value="0" units="mmol_per_gDW_per_hr"/>
            <parameter id="UPPER_BOUND" value="1000" units="mmol_per_gDW_per_hr"/>
            <parameter id="OBJECTIVE_COEFFICIENT" value="0"/>
            <parameter id="FLUX_VALUE" value="0" units="mmol_per_gDW_per_hr"/>
            <parameter id="REDUCED_COST" value="0"/>
          </listOfParameters>
        </kineticLaw>
      </reaction>
      <reaction id="SS__45__BUTANEDIOL__45__DEHYDROGENASE__45__RXN" name="SS-BUTANEDIOL-DEHYDROGENASE-RXN" reversible="true">
        <listOfReactants>
          <speciesReference species="CPD__45__346" stoichiometry="1"/>
          <speciesReference species="NAD" stoichiometry="1"/>
        </listOfReactants>
        <listOfProducts>
          <speciesReference species="CPD__45__255" stoichiometry="1"/>
          <speciesReference species="NADH" stoichiometry="1"/>
          <speciesReference species="PROTON" stoichiometry="1"/>
        </listOfProducts>
        <kineticLaw>
          <math xmlns="http://www.w3.org/1998/Math/MathML">
            <ci> FLUX_VALUE </ci>
          </math>
          <listOfParameters>
            <parameter id="LOWER_BOUND" value="-1000" units="mmol_per_gDW_per_hr"/>
            <parameter id="UPPER_BOUND" value="1000" units="mmol_per_gDW_per_hr"/>
            <parameter id="OBJECTIVE_COEFFICIENT" value="0"/>
            <parameter id="FLUX_VALUE" value="0" units="mmol_per_gDW_per_hr"/>
            <parameter id="REDUCED_COST" value="0"/>
          </listOfParameters>
        </kineticLaw>
      </reaction>
      <reaction id="GLUC1PURIDYLTRANS__45__RXN" name="GLUC1PURIDYLTRANS-RXN" reversible="true">
        <listOfReactants>
          <speciesReference species="GLC__45__1__45__P" stoichiometry="1"/>
          <speciesReference species="UTP" stoichiometry="1"/>
          <speciesReference species="PROTON" stoichiometry="1"/>
        </listOfReactants>
        <listOfProducts>
          <speciesReference species="CPD__45__12575" stoichiometry="1"/>
          <speciesReference species="PPI" stoichiometry="1"/>
        </listOfProducts>
        <kineticLaw>
          <math xmlns="http://www.w3.org/1998/Math/MathML">
            <ci> FLUX_VALUE </ci>
          </math>
          <listOfParameters>
            <parameter id="LOWER_BOUND" value="-1000" units="mmol_per_gDW_per_hr"/>
            <parameter id="UPPER_BOUND" value="1000" units="mmol_per_gDW_per_hr"/>
            <parameter id="OBJECTIVE_COEFFICIENT" value="0"/>
            <parameter id="FLUX_VALUE" value="0" units="mmol_per_gDW_per_hr"/>
            <parameter id="REDUCED_COST" value="0"/>
          </listOfParameters>
        </kineticLaw>
      </reaction>
      <reaction id="_2__46__7__46__1__46__90__45__RXN" name="2.7.1.90-RXN" reversible="true">
        <listOfReactants>
          <speciesReference species="FRUCTOSE__45__6P" stoichiometry="1"/>
          <speciesReference species="PPI" stoichiometry="1"/>
        </listOfReactants>
        <listOfProducts>
          <speciesReference species="PROTON" stoichiometry="1"/>
          <speciesReference species="Pi" stoichiometry="1"/>
          <speciesReference species="FRUCTOSE__45__16__45__DIPHOSPHATE" stoichiometry="1"/>
        </listOfProducts>
        <kineticLaw>
          <math xmlns="http://www.w3.org/1998/Math/MathML">
            <ci> FLUX_VALUE </ci>
          </math>
          <listOfParameters>
            <parameter id="LOWER_BOUND" value="-1000" units="mmol_per_gDW_per_hr"/>
            <parameter id="UPPER_BOUND" value="1000" units="mmol_per_gDW_per_hr"/>
            <parameter id="OBJECTIVE_COEFFICIENT" value="0"/>
            <parameter id="FLUX_VALUE" value="0" units="mmol_per_gDW_per_hr"/>
            <parameter id="REDUCED_COST" value="0"/>
          </listOfParameters>
        </kineticLaw>
      </reaction>
      <reaction id="RXN__45__4021" name="RXN-4021" reversible="false">
        <listOfReactants>
          <speciesReference species="S__45__ADENOSYLMETHIONINE" stoichiometry="1"/>
          <speciesReference species="CYCLOARTENOL" stoichiometry="1"/>
        </listOfReactants>
        <listOfProducts>
          <speciesReference species="PROTON" stoichiometry="1"/>
          <speciesReference species="ADENOSYL__45__HOMO__45__CYS" stoichiometry="1"/>
          <speciesReference species="CPD__45__696" stoichiometry="1"/>
        </listOfProducts>
        <kineticLaw>
          <math xmlns="http://www.w3.org/1998/Math/MathML">
            <ci> FLUX_VALUE </ci>
          </math>
          <listOfParameters>
            <parameter id="LOWER_BOUND" value="0" units="mmol_per_gDW_per_hr"/>
            <parameter id="UPPER_BOUND" value="1000" units="mmol_per_gDW_per_hr"/>
            <parameter id="OBJECTIVE_COEFFICIENT" value="0"/>
            <parameter id="FLUX_VALUE" value="0" units="mmol_per_gDW_per_hr"/>
            <parameter id="REDUCED_COST" value="0"/>
          </listOfParameters>
        </kineticLaw>
      </reaction>
      <reaction id="RXN__45__7569" name="RXN-7569" reversible="false">
        <listOfReactants>
          <speciesReference species="CPD__45__12830" stoichiometry="1"/>
          <speciesReference species="S__45__ADENOSYLMETHIONINE" stoichiometry="1"/>
        </listOfReactants>
        <listOfProducts>
          <speciesReference species="CPD__45__12831" stoichiometry="1"/>
          <speciesReference species="ADENOSYL__45__HOMO__45__CYS" stoichiometry="1"/>
          <speciesReference species="PROTON" stoichiometry="1"/>
        </listOfProducts>
        <kineticLaw>
          <math xmlns="http://www.w3.org/1998/Math/MathML">
            <ci> FLUX_VALUE </ci>
          </math>
          <listOfParameters>
            <parameter id="LOWER_BOUND" value="0" units="mmol_per_gDW_per_hr"/>
            <parameter id="UPPER_BOUND" value="1000" units="mmol_per_gDW_per_hr"/>
            <parameter id="OBJECTIVE_COEFFICIENT" value="0"/>
            <parameter id="FLUX_VALUE" value="0" units="mmol_per_gDW_per_hr"/>
            <parameter id="REDUCED_COST" value="0"/>
          </listOfParameters>
        </kineticLaw>
      </reaction>
      <reaction id="RXN__45__7568" name="RXN-7568" reversible="false">
        <listOfReactants>
          <speciesReference species="DIHYDROXYNAPHTHOATE" stoichiometry="1"/>
          <speciesReference species="PHYTYL__45__PYROPHOSPHATE" stoichiometry="1"/>
          <speciesReference species="PROTON" stoichiometry="3"/>
        </listOfReactants>
        <listOfProducts>
          <speciesReference species="CPD__45__12830" stoichiometry="1"/>
          <speciesReference species="CARBON__45__DIOXIDE" stoichiometry="1"/>
          <speciesReference species="PPI" stoichiometry="1"/>
        </listOfProducts>
        <kineticLaw>
          <math xmlns="http://www.w3.org/1998/Math/MathML">
            <ci> FLUX_VALUE </ci>
          </math>
          <listOfParameters>
            <parameter id="LOWER_BOUND" value="0" units="mmol_per_gDW_per_hr"/>
            <parameter id="UPPER_BOUND" value="1000" units="mmol_per_gDW_per_hr"/>
            <parameter id="OBJECTIVE_COEFFICIENT" value="0"/>
            <parameter id="FLUX_VALUE" value="0" units="mmol_per_gDW_per_hr"/>
            <parameter id="REDUCED_COST" value="0"/>
          </listOfParameters>
        </kineticLaw>
      </reaction>
      <reaction id="RXN__45__8162" name="RXN-8162" reversible="false">
        <listOfReactants>
          <speciesReference species="CPD__45__7682" stoichiometry="1"/>
          <speciesReference species="NAD" stoichiometry="1"/>
          <speciesReference species="WATER" stoichiometry="2"/>
        </listOfReactants>
        <listOfProducts>
          <speciesReference species="CPD__45__468" stoichiometry="1"/>
          <speciesReference species="NADH" stoichiometry="1"/>
          <speciesReference species="PROTON" stoichiometry="1"/>
        </listOfProducts>
        <kineticLaw>
          <math xmlns="http://www.w3.org/1998/Math/MathML">
            <ci> FLUX_VALUE </ci>
          </math>
          <listOfParameters>
            <parameter id="LOWER_BOUND" value="0" units="mmol_per_gDW_per_hr"/>
            <parameter id="UPPER_BOUND" value="1000" units="mmol_per_gDW_per_hr"/>
            <parameter id="OBJECTIVE_COEFFICIENT" value="0"/>
            <parameter id="FLUX_VALUE" value="0" units="mmol_per_gDW_per_hr"/>
            <parameter id="REDUCED_COST" value="0"/>
          </listOfParameters>
        </kineticLaw>
      </reaction>
      <reaction id="KYNURENINE__45__3__45__MONOOXYGENASE__45__RXN" name="KYNURENINE-3-MONOOXYGENASE-RXN" reversible="false">
        <listOfReactants>
          <speciesReference species="CPD__45__14736" stoichiometry="1"/>
          <speciesReference species="OXYGEN__45__MOLECULE" stoichiometry="1"/>
          <speciesReference species="NADPH" stoichiometry="1"/>
          <speciesReference species="PROTON" stoichiometry="1"/>
        </listOfReactants>
        <listOfProducts>
          <speciesReference species="_3__45__HYDROXY__45__L__45__KYNURENINE" stoichiometry="1"/>
          <speciesReference species="WATER" stoichiometry="1"/>
          <speciesReference species="NADP" stoichiometry="1"/>
        </listOfProducts>
        <kineticLaw>
          <math xmlns="http://www.w3.org/1998/Math/MathML">
            <ci> FLUX_VALUE </ci>
          </math>
          <listOfParameters>
            <parameter id="LOWER_BOUND" value="0" units="mmol_per_gDW_per_hr"/>
            <parameter id="UPPER_BOUND" value="1000" units="mmol_per_gDW_per_hr"/>
            <parameter id="OBJECTIVE_COEFFICIENT" value="0"/>
            <parameter id="FLUX_VALUE" value="0" units="mmol_per_gDW_per_hr"/>
            <parameter id="REDUCED_COST" value="0"/>
          </listOfParameters>
        </kineticLaw>
      </reaction>
      <reaction id="QUINOPRIBOTRANS__45__RXN" name="QUINOPRIBOTRANS-RXN" reversible="false">
        <listOfReactants>
          <speciesReference species="PRPP" stoichiometry="1"/>
          <speciesReference species="QUINOLINATE" stoichiometry="1"/>
          <speciesReference species="PROTON" stoichiometry="2"/>
        </listOfReactants>
        <listOfProducts>
          <speciesReference species="NICOTINATE_NUCLEOTIDE" stoichiometry="1"/>
          <speciesReference species="PPI" stoichiometry="1"/>
          <speciesReference species="CARBON__45__DIOXIDE" stoichiometry="1"/>
        </listOfProducts>
        <kineticLaw>
          <math xmlns="http://www.w3.org/1998/Math/MathML">
            <ci> FLUX_VALUE </ci>
          </math>
          <listOfParameters>
            <parameter id="LOWER_BOUND" value="0" units="mmol_per_gDW_per_hr"/>
            <parameter id="UPPER_BOUND" value="1000" units="mmol_per_gDW_per_hr"/>
            <parameter id="OBJECTIVE_COEFFICIENT" value="0"/>
            <parameter id="FLUX_VALUE" value="0" units="mmol_per_gDW_per_hr"/>
            <parameter id="REDUCED_COST" value="0"/>
          </listOfParameters>
        </kineticLaw>
      </reaction>
      <reaction id="RXN__45__7737" name="RXN-7737" reversible="false">
        <listOfReactants>
          <speciesReference species="DELTA1__45__PIPERIDEINE__45__2__45__6__45__DICARBOXYLATE" stoichiometry="1"/>
          <speciesReference species="GLT" stoichiometry="1"/>
          <speciesReference species="WATER" stoichiometry="1"/>
          <speciesReference species="PROTON" stoichiometry="1"/>
        </listOfReactants>
        <listOfProducts>
          <speciesReference species="LL__45__DIAMINOPIMELATE" stoichiometry="1"/>
          <speciesReference species="_2__45__KETOGLUTARATE" stoichiometry="1"/>
        </listOfProducts>
        <kineticLaw>
          <math xmlns="http://www.w3.org/1998/Math/MathML">
            <ci> FLUX_VALUE </ci>
          </math>
          <listOfParameters>
            <parameter id="LOWER_BOUND" value="0" units="mmol_per_gDW_per_hr"/>
            <parameter id="UPPER_BOUND" value="1000" units="mmol_per_gDW_per_hr"/>
            <parameter id="OBJECTIVE_COEFFICIENT" value="0"/>
            <parameter id="FLUX_VALUE" value="0" units="mmol_per_gDW_per_hr"/>
            <parameter id="REDUCED_COST" value="0"/>
          </listOfParameters>
        </kineticLaw>
      </reaction>
      <reaction id="MALIC__45__NADP__45__RXN" name="MALIC-NADP-RXN" reversible="false">
        <listOfReactants>
          <speciesReference species="MAL" stoichiometry="1"/>
          <speciesReference species="NADP" stoichiometry="1"/>
        </listOfReactants>
        <listOfProducts>
          <speciesReference species="NADPH" stoichiometry="1"/>
          <speciesReference species="CARBON__45__DIOXIDE" stoichiometry="1"/>
          <speciesReference species="PYRUVATE" stoichiometry="1"/>
        </listOfProducts>
        <kineticLaw>
          <math xmlns="http://www.w3.org/1998/Math/MathML">
            <ci> FLUX_VALUE </ci>
          </math>
          <listOfParameters>
            <parameter id="LOWER_BOUND" value="0" units="mmol_per_gDW_per_hr"/>
            <parameter id="UPPER_BOUND" value="1000" units="mmol_per_gDW_per_hr"/>
            <parameter id="OBJECTIVE_COEFFICIENT" value="0"/>
            <parameter id="FLUX_VALUE" value="0" units="mmol_per_gDW_per_hr"/>
            <parameter id="REDUCED_COST" value="0"/>
          </listOfParameters>
        </kineticLaw>
      </reaction>
      <reaction id="RXN__45__11728" name="RXN-11728" reversible="false">
        <listOfReactants>
          <speciesReference species="CPD__45__12693" stoichiometry="1"/>
          <speciesReference species="NADP" stoichiometry="1"/>
        </listOfReactants>
        <listOfProducts>
          <speciesReference species="CPD__45__12694" stoichiometry="1"/>
          <speciesReference species="NADPH" stoichiometry="1"/>
          <speciesReference species="PROTON" stoichiometry="1"/>
        </listOfProducts>
        <kineticLaw>
          <math xmlns="http://www.w3.org/1998/Math/MathML">
            <ci> FLUX_VALUE </ci>
          </math>
          <listOfParameters>
            <parameter id="LOWER_BOUND" value="0" units="mmol_per_gDW_per_hr"/>
            <parameter id="UPPER_BOUND" value="1000" units="mmol_per_gDW_per_hr"/>
            <parameter id="OBJECTIVE_COEFFICIENT" value="0"/>
            <parameter id="FLUX_VALUE" value="0" units="mmol_per_gDW_per_hr"/>
            <parameter id="REDUCED_COST" value="0"/>
          </listOfParameters>
        </kineticLaw>
      </reaction>
      <reaction id="SPERMIDINESYN__45__RXN" name="SPERMIDINESYN-RXN" reversible="true">
        <listOfReactants>
          <speciesReference species="PUTRESCINE" stoichiometry="1"/>
          <speciesReference species="S__45__ADENOSYLMETHIONINAMINE" stoichiometry="1"/>
        </listOfReactants>
        <listOfProducts>
          <speciesReference species="PROTON" stoichiometry="1"/>
          <speciesReference species="SPERMIDINE" stoichiometry="1"/>
          <speciesReference species="_5__45__METHYLTHIOADENOSINE" stoichiometry="1"/>
        </listOfProducts>
        <kineticLaw>
          <math xmlns="http://www.w3.org/1998/Math/MathML">
            <ci> FLUX_VALUE </ci>
          </math>
          <listOfParameters>
            <parameter id="LOWER_BOUND" value="-1000" units="mmol_per_gDW_per_hr"/>
            <parameter id="UPPER_BOUND" value="1000" units="mmol_per_gDW_per_hr"/>
            <parameter id="OBJECTIVE_COEFFICIENT" value="0"/>
            <parameter id="FLUX_VALUE" value="0" units="mmol_per_gDW_per_hr"/>
            <parameter id="REDUCED_COST" value="0"/>
          </listOfParameters>
        </kineticLaw>
      </reaction>
      <reaction id="GLUCURONOKINASE__45__RXN" name="GLUCURONOKINASE-RXN" reversible="false">
        <listOfReactants>
          <speciesReference species="__124__D__45__Glucopyranuronate__124__" stoichiometry="1"/>
          <speciesReference species="ATP" stoichiometry="1"/>
        </listOfReactants>
        <listOfProducts>
          <speciesReference species="CPD__45__510" stoichiometry="1"/>
          <speciesReference species="ADP" stoichiometry="1"/>
          <speciesReference species="PROTON" stoichiometry="1"/>
[truncated: 427,638 more chars]
